# Supplementary material for: High-throughput single-cell transcriptomics reveals the female germline differentiation trajectory in Arabidopsis thaliana
Source: Commun Biol. 2021 Oct 1;4:1149. doi: 10.1038/s42003-021-02676-z (PMC8486858; doi:10.1038/s42003-021-02676-z)
Supplement: Supplementary file 3 — Supplementary Data 1. [file 42003_2021_2676_MOESM3_ESM.xlsx]

## Sheet: Readme
Supplementary Data 1. ScRNA-seq data metrics.
Sheet 1. ScRNA-seq data metrics. Related to Supplementary Figure 2 and Supplementary Figure 18.
Sheet 2-4. Detected genes in AC, MMC1, MMC2 stage ovule primordium samples by scRNA-seq.
Sheet 5-7. Detected genes in AC.1, MMC1.10, MMC2.6 cell clusters by scRNA-seq.
Sheet 8. Detected genes in AGGR cell clusters by scRNA-seq.
AC	stage 2-I
MMC1	stage 2-II
MMC2	stage 2-III
UMI	unique molecular identifier
FPKM	Fragments Per Kilobase of transcript per Million fragments
p value	Unadjusted p-value
q value	Adjsted p-value, based on bonferroni correction using all genes in the dataset.

## Sheet: Sequence Data Metrics
Table S1. ScRNA-seq data metrics. Related to Figure S2 and Figure S18.
single cell activity detection and cell capture number estimation
	AC	MMC1	MMC2
proportion of living cells	0.7904	0.7499	0.72
cell concentration	564/ul	452/ul	379/ul
group rate	0.1459	0.136	0.1424
three samples scRNA-seq data generated in this study:
Sample	Total reads	Reads Mapped Confidently to Transcriptome	Sequencing saturation	Cells captured	Mean reads per cell	Median genes per cell	Median UMI counts per cell	Total Genes Detected	Total UMI Count
AC	879411680	0.777	0.932	4577	192137	2322	4352	24165	27243693
MMC1	812861312	0.671	0.937	5054	160835	1526	2410	24225	17364265
MMC2	981258137	0.764	0.913	7241	135514	2200	4096	24959	39059921
AGGR scRNA-seq data generated in this study:
Data	Estimated Number of cells	Fraction Reads in cells	Pre-Normalization Mean Reads per cell	Post-Normalization Mean Reads per cell	Median genes per cell	Median UMI Counts per cell	Pre-Normalization Number of Reads	Post-Normalization Number of Reads	AC Fraction of Reads kept	MMC1 Fraction of Reads kept	MMC2 Fraction of Reads kept
	16872	0.643	158459	134240	2031	3634	2673531129	2264908365	0.64	1	0.906

## Sheet: AC-genes
Gene.ID	Gene.Name	Cluster.1.Mean.UMI.Counts	Cluster.1.Log2.fold.change	Cluster.1.Adjusted.p.value	Cluster.2.Mean.UMI.Counts	Cluster.2.Log2.fold.change	Cluster.2.Adjusted.p.value	Cluster.3.Mean.UMI.Counts	Cluster.3.Log2.fold.change	Cluster.3.Adjusted.p.value	Cluster.4.Mean.UMI.Counts	Cluster.4.Log2.fold.change	Cluster.4.Adjusted.p.value	Cluster.5.Mean.UMI.Counts	Cluster.5.Log2.fold.change	Cluster.5.Adjusted.p.value	Cluster.6.Mean.UMI.Counts	Cluster.6.Log2.fold.change	Cluster.6.Adjusted.p.value	Cluster.7.Mean.UMI.Counts	Cluster.7.Log2.fold.change	Cluster.7.Adjusted.p.value	Cluster.8.Mean.UMI.Counts	Cluster.8.Log2.fold.change	Cluster.8.Adjusted.p.value	Query	gene_name	gene_biotype	version	chr	strand	start	end	length	Gene	Entrez.Gene.ID	Pathway...KEGG.PATHWAY	GO...Biological.Process	GO...Molecular.Function	GO...Cellular.Component
AT1G01010	NAC001	0.0555159	-1.57878	0.000677695	0.186989	0.385061	0.401368	0.289074	1.12177	0.0236341	0.161829	0.127513	1	0.195416	0.438698	0.673954	0.116339	-0.409294	1	0.103521	-0.567678	0.671843	0.107231	-0.513903	0.982321	AT1G01010	NAC001	protein_coding	TAIR10.39	1	+	3631	5899	2268	ath:AT1G01010:NAC001	839580	-	GO:0006139:nucleobase-containing compound metabolic process;GO:0006351:transcription, DNA-templated;GO:0006355:regulation of transcription, DNA-templated;GO:0006725:cellular aromatic compound metabolic process;GO:0006807:nitrogen compound metabolic process;GO:0007275:multicellular organismal development;GO:0008152:metabolic process;GO:0009058:biosynthetic process;GO:0009059:macromolecule biosynth…	GO:0001071:nucleic acid binding transcription factor activity;GO:0003676:nucleic acid binding;GO:0003677:DNA binding;GO:0003700:sequence-specific DNA binding transcription factor activity;GO:0005488:binding;GO:0097159:organic cyclic compound binding;GO:1901363:heterocyclic compound binding	GO:0005622:intracellular;GO:0005623:cell;GO:0005634:nucleus;GO:0016020:membrane;GO:0016021:integral component of membrane;GO:0031224:intrinsic component of membrane;GO:0043226:organelle;GO:0043227:membrane-bounded organelle;GO:0043229:intracellular organelle;GO:0043231:intracellular membrane-bounded organelle;GO:0044424:intracellular part;GO:0044425:membrane part;GO:0044464:cell part
AT1G01020	ARV1	0.106994	-0.0894154	1	0.10883	-0.0612674	1	0.0996806	-0.191756	1	0.119305	0.0951731	1	0.128416	0.215562	0.987278	0.102869	-0.147566	1	0.103521	-0.125705	1	0.146379	0.424326	0.880742	AT1G01020	ARV1	protein_coding	TAIR10.39	1	-	6788	9130	2342	ath:AT1G01020:ARV1	839569	-	-	-	-
AT1G01030	NGA3	0.259411	-0.752541	0.113613	0.366063	-0.190506	0.909357	0.787477	1.12057	0.0175796	0.132298	-1.76592	0.000583757	0.403395	-0.0234444	1	0.386982	-0.0926467	1	0.655065	0.769811	0.155613	0.48169	0.261495	1	AT1G01030	NGA3	protein_coding	TAIR10.39	1	-	11649	13714	2065	ath:AT1G01030:NGA3	839321	-	GO:0000003:reproduction;GO:0003006:developmental process involved in reproduction;GO:0006139:nucleobase-containing compound metabolic process;GO:0006351:transcription, DNA-templated;GO:0006355:regulation of transcription, DNA-templated;GO:0006725:cellular aromatic compound metabolic process;GO:0006807:nitrogen compound metabolic process;GO:0007275:multicellular organismal development;GO:0008152:m…	GO:0001071:nucleic acid binding transcription factor activity;GO:0003676:nucleic acid binding;GO:0003677:DNA binding;GO:0003700:sequence-specific DNA binding transcription factor activity;GO:0005488:binding;GO:0097159:organic cyclic compound binding;GO:1901363:heterocyclic compound binding	GO:0005622:intracellular;GO:0005623:cell;GO:0005634:nucleus;GO:0043226:organelle;GO:0043227:membrane-bounded organelle;GO:0043229:intracellular organelle;GO:0043231:intracellular membrane-bounded organelle;GO:0044424:intracellular part;GO:0044464:cell part
AT1G01040	DCL1	0.117088	-0.395683	0.515798	0.135542	-0.154374	0.974435	0.162337	0.148687	1	0.20081	0.515837	0.428116	0.206583	0.550982	0.499383	0.134709	-0.15672	1	0.108612	-0.478109	0.77525	0.125954	-0.250279	1	AT1G01040	DCL1	protein_coding	TAIR10.39	1	+	23121	31227	8106	ath:AT1G01040:DCL1	839574	-	-	-	-
AT1G01050	PPA1	0.392649	1.0645	0.00125334	0.104872	-1.19814	0.00864554	0.153793	-0.562021	0.75387	0.27759	0.396924	0.605433	0.281957	0.413411	0.685738	0.241251	0.156487	1	0.0865501	-1.41129	0.051128	0.15489	-0.53938	0.947801	AT1G01050	PPA1	protein_coding	TAIR10.39	1	-	31170	33171	2001	ath:AT1G01050:PPa1	839579	ath00190:Oxidative phosphorylation	GO:0006793:phosphorus metabolic process;GO:0006796:phosphate-containing compound metabolic process;GO:0008152:metabolic process;GO:0009987:cellular process;GO:0010876:lipid localization;GO:0019915:lipid storage;GO:0033036:macromolecule localization;GO:0044237:cellular metabolic process;GO:0051179:localization;GO:0051235:maintenance of location;GO:0065007:biological regulation;GO:0065008:regulatio…	GO:0000287:magnesium ion binding;GO:0003824:catalytic activity;GO:0004427:inorganic diphosphatase activity;GO:0005488:binding;GO:0016462:pyrophosphatase activity;GO:0016787:hydrolase activity;GO:0016817:hydrolase activity, acting on acid anhydrides;GO:0016818:hydrolase activity, acting on acid anhydrides, in phosphorus-containing anhydrides;GO:0043167:ion binding;GO:0043169:cation binding;GO:0046…	GO:0005622:intracellular;GO:0005623:cell;GO:0005634:nucleus;GO:0005737:cytoplasm;GO:0005829:cytosol;GO:0016020:membrane;GO:0043226:organelle;GO:0043227:membrane-bounded organelle;GO:0043229:intracellular organelle;GO:0043231:intracellular membrane-bounded organelle;GO:0044424:intracellular part;GO:0044444:cytoplasmic part;GO:0044464:cell part
AT1G01060	LHY	0.371452	0.707366	0.0460763	0.0732127	-1.94157	1.91502e-05	0.242081	-0.0496505	1	0.282315	0.205093	0.908328	0.478769	1.11672	0.0124554	0.224106	-0.177785	1	0.0882472	-1.57469	0.025531	0.23659	-0.0834214	1	AT1G01060	LHY	protein_coding	TAIR10.39	1	-	33365	37871	4506	ath:AT1G01060:LHY	839341	ath04712:Circadian rhythm - plant	GO:0000003:reproduction;GO:0001101:response to acid chemical;GO:0003006:developmental process involved in reproduction;GO:0006139:nucleobase-containing compound metabolic process;GO:0006351:transcription, DNA-templated;GO:0006355:regulation of transcription, DNA-templated;GO:0006725:cellular aromatic compound metabolic process;GO:0006807:nitrogen compound metabolic process;GO:0006950:response to …	GO:0000975:regulatory region DNA binding;GO:0001067:regulatory region nucleic acid binding;GO:0001071:nucleic acid binding transcription factor activity;GO:0003676:nucleic acid binding;GO:0003677:DNA binding;GO:0003700:sequence-specific DNA binding transcription factor activity;GO:0005488:binding;GO:0044212:transcription regulatory region DNA binding;GO:0097159:organic cyclic compound binding;GO:…	GO:0005622:intracellular;GO:0005623:cell;GO:0005634:nucleus;GO:0043226:organelle;GO:0043227:membrane-bounded organelle;GO:0043229:intracellular organelle;GO:0043231:intracellular membrane-bounded organelle;GO:0044424:intracellular part;GO:0044464:cell part
AT1G01070	AT1G01070	0	0.409909	1	0	0.375538	1	0.00142401	2.39771	0.855682	0.00118124	2.09045	0.820616	0.00139583	2.36524	0.838502	0	0.735365	1	0	1.26439	1	0	1.2691	1	AT1G01070	AT1G01070	protein_coding	TAIR10.39	1	-	38444	41017	2573	ath:AT1G01070:	839550	-	GO:0000003:reproduction;GO:0003006:developmental process involved in reproduction;GO:0003333:amino acid transmembrane transport;GO:0006810:transport;GO:0007275:multicellular organismal development;GO:0009791:post-embryonic development;GO:0010154:fruit development;GO:0015849:organic acid transport;GO:0022414:reproductive process;GO:0032501:multicellular organismal process;GO:0032502:developmental …	GO:0005215:transporter activity;GO:0005342:organic acid transmembrane transporter activity;GO:0015171:amino acid transmembrane transporter activity;GO:0015175:neutral amino acid transmembrane transporter activity;GO:0015179:L-amino acid transmembrane transporter activity;GO:0015186:L-glutamine transmembrane transporter activity;GO:0022857:transmembrane transporter activity;GO:0022891:substrate-sp…	GO:0005623:cell;GO:0005886:plasma membrane;GO:0016020:membrane;GO:0016021:integral component of membrane;GO:0031224:intrinsic component of membrane;GO:0044425:membrane part;GO:0044464:cell part;GO:0071944:cell periphery
AT1G01080	AT1G01080	0.0363377	1.61936	0.000930137	0.00197872	-2.65421	0.0023667	0.0113921	-0.37096	1	0.00944988	-0.678224	0.757174	0.0362916	1.49563	0.0311268	0.0171448	0.21599	1	0.00339412	-1.76535	0.207015	0.00510626	-1.33082	0.624098	AT1G01080	AT1G01080	protein_coding	TAIR10.39	1	-	44970	47059	2089	ath:AT1G01080:	839463	-	-	GO:0000166:nucleotide binding;GO:0003676:nucleic acid binding;GO:0003723:RNA binding;GO:0005488:binding;GO:0036094:small molecule binding;GO:0097159:organic cyclic compound binding;GO:1901265:nucleoside phosphate binding;GO:1901363:heterocyclic compound binding	GO:0005622:intracellular;GO:0005623:cell;GO:0005634:nucleus;GO:0005737:cytoplasm;GO:0009507:chloroplast;GO:0009526:plastid envelope;GO:0009532:plastid stroma;GO:0009536:plastid;GO:0009570:chloroplast stroma;GO:0009941:chloroplast envelope;GO:0019012:virion;GO:0019013:viral nucleocapsid;GO:0019028:viral capsid;GO:0030529:ribonucleoprotein complex;GO:0031967:organelle envelope;GO:0031975:envelope;G…
AT1G01090	PDH-E1 ALPHA	0.392649	0.116372	0.850629	0.339351	-0.133362	1	0.370242	0.0155227	1	0.379177	0.0550454	1	0.425728	0.24469	0.922016	0.312279	-0.263226	1	0.37505	0.0364429	1	0.35063	-0.0701526	1	AT1G01090	AT1G01090	protein_coding	TAIR10.39	1	-	47234	49304	2070	ath:AT1G01090:PDH-E1_ALPHA	839429	ath01100:Metabolic pathways;ath01110:Biosynthesis of secondary metabolites;ath00020:Citrate cycle (TCA cycle);ath01200:Carbon metabolism;ath00620:Pyruvate metabolism;ath00010:Glycolysis / Gluconeogenesis	GO:0005975:carbohydrate metabolic process;GO:0006082:organic acid metabolic process;GO:0006084:acetyl-CoA metabolic process;GO:0006085:acetyl-CoA biosynthetic process;GO:0006086:acetyl-CoA biosynthetic process from pyruvate;GO:0006090:pyruvate metabolic process;GO:0006091:generation of precursor metabolites and energy;GO:0006096:glycolytic process;GO:0006139:nucleobase-containing compound metabol…	GO:0003824:catalytic activity;GO:0004738:pyruvate dehydrogenase activity;GO:0004739:pyruvate dehydrogenase (acetyl-transferring) activity;GO:0016491:oxidoreductase activity;GO:0016624:oxidoreductase activity, acting on the aldehyde or oxo group of donors, disulfide as acceptor;GO:0016903:oxidoreductase activity, acting on the aldehyde or oxo group of donors	GO:0005622:intracellular;GO:0005623:cell;GO:0005737:cytoplasm;GO:0005739:mitochondrion;GO:0009507:chloroplast;GO:0009526:plastid envelope;GO:0009532:plastid stroma;GO:0009536:plastid;GO:0009570:chloroplast stroma;GO:0009941:chloroplast envelope;GO:0031967:organelle envelope;GO:0031975:envelope;GO:0043226:organelle;GO:0043227:membrane-bounded organelle;GO:0043229:intracellular organelle;GO:0043231…
AT1G01100	RPP1A	7.35838	1.00677	0.00174509	2.95522	-0.605141	0.180622	3.10007	-0.502892	0.74222	3.4433	-0.344852	0.804979	4.7528	0.184215	1	4.4956	0.094529	1	3.26175	-0.415821	0.722219	3.7531	-0.196388	1	AT1G01100	RPP1A	protein_coding	TAIR10.39	1	-	49909	51210	1301	ath:AT1G01100:	839410	ath03010:Ribosome	GO:0006412:translation;GO:0006414:translational elongation;GO:0006518:peptide metabolic process;GO:0006807:nitrogen compound metabolic process;GO:0008152:metabolic process;GO:0009058:biosynthetic process;GO:0009059:macromolecule biosynthetic process;GO:0009987:cellular process;GO:0010467:gene expression;GO:0019538:protein metabolic process;GO:0034641:cellular nitrogen compound metabolic process;G…	GO:0003735:structural constituent of ribosome;GO:0005198:structural molecule activity	GO:0005622:intracellular;GO:0005623:cell;GO:0005634:nucleus;GO:0005737:cytoplasm;GO:0005829:cytosol;GO:0005840:ribosome;GO:0005886:plasma membrane;GO:0016020:membrane;GO:0022626:cytosolic ribosome;GO:0030529:ribonucleoprotein complex;GO:0032991:macromolecular complex;GO:0043226:organelle;GO:0043227:membrane-bounded organelle;GO:0043228:non-membrane-bounded organelle;GO:0043229:intracellular organ…
AT1G01110	IQD18	0.185726	0.194776	0.716264	0.0504574	-1.87822	7.37222e-05	0.112497	-0.608284	0.738253	0.395714	1.60013	3.69095e-06	0.287541	0.934602	0.0719663	0.123687	-0.471793	0.994781	0.0441236	-1.97082	0.00587199	0.102125	-0.741215	0.757317	AT1G01110	IQD18	protein_coding	TAIR10.39	1	+	51953	54737	2784	ath:AT1G01110:IQD18	839394	-	-	-	GO:0005622:intracellular;GO:0005623:cell;GO:0005634:nucleus;GO:0043226:organelle;GO:0043227:membrane-bounded organelle;GO:0043229:intracellular organelle;GO:0043231:intracellular membrane-bounded organelle;GO:0044424:intracellular part;GO:0044464:cell part
AT1G01120	KCS1	0.305842	-2.74797	2.01088e-09	0.521393	-1.95579	1.39983e-05	0.237809	-3.04878	1.02561e-06	0.159467	-3.66509	3.9582e-12	0.228916	-3.10765	4.00219e-07	1.07522	-0.812188	0.570379	8.71441	3.03504	5.31258e-14	6.54622	2.34296	2.70298e-10	AT1G01120	KCS1	protein_coding	TAIR10.39	1	-	57164	59215	2051	ath:AT1G01120:KCS1	839395	ath01110:Biosynthesis of secondary metabolites;ath04626:Plant-pathogen interaction;ath00062:Fatty acid elongation	GO:0000038:very long-chain fatty acid metabolic process;GO:0006082:organic acid metabolic process;GO:0006629:lipid metabolic process;GO:0006631:fatty acid metabolic process;GO:0006633:fatty acid biosynthetic process;GO:0006950:response to stress;GO:0007275:multicellular organismal development;GO:0008152:metabolic process;GO:0008610:lipid biosynthetic process;GO:0009058:biosynthetic process;GO:000…	GO:0003824:catalytic activity;GO:0004312:fatty acid synthase activity;GO:0009922:fatty acid elongase activity;GO:0016740:transferase activity;GO:0016746:transferase activity, transferring acyl groups;GO:0016747:transferase activity, transferring acyl groups other than amino-acyl groups	GO:0005622:intracellular;GO:0005623:cell;GO:0005737:cytoplasm;GO:0005783:endoplasmic reticulum;GO:0005789:endoplasmic reticulum membrane;GO:0005829:cytosol;GO:0005840:ribosome;GO:0012505:endomembrane system;GO:0016020:membrane;GO:0016021:integral component of membrane;GO:0022626:cytosolic ribosome;GO:0030529:ribonucleoprotein complex;GO:0031224:intrinsic component of membrane;GO:0032991:macromole…
AT1G01130	AT1G01130	0.0191782	0.0175915	1	0.00692553	-1.49483	0.0449438	0.0128161	-0.540885	0.928745	0.0188998	0.00798854	1	0.0153541	-0.285018	1	0.0134709	-0.499852	1	0.0475177	1.53741	0.0153564	0.0374459	1.12023	0.276993	AT1G01130	AT1G01130	protein_coding	TAIR10.39	1	-	61905	63811	1906	ath:AT1G01130:	839359	-	-	-	-
AT1G01140	CIPK9	0.484503	-0.113262	1	0.279	-1.01265	0.0229821	0.596659	0.232377	0.953522	0.644955	0.372601	0.625263	0.961726	1.06098	0.0164481	0.456785	-0.205581	1	0.310562	-0.792302	0.370879	0.462967	-0.175852	1	AT1G01140	CIPK9	protein_coding	TAIR10.39	1	-	64166	67774	3608	ath:AT1G01140:CIPK9	839349	-	GO:0006464:cellular protein modification process;GO:0006468:protein phosphorylation;GO:0006793:phosphorus metabolic process;GO:0006796:phosphate-containing compound metabolic process;GO:0006810:transport;GO:0006811:ion transport;GO:0006812:cation transport;GO:0006813:potassium ion transport;GO:0006950:response to stress;GO:0006970:response to osmotic stress;GO:0007154:cell communication;GO:000716…	GO:0000166:nucleotide binding;GO:0001882:nucleoside binding;GO:0001883:purine nucleoside binding;GO:0003824:catalytic activity;GO:0004672:protein kinase activity;GO:0004674:protein serine/threonine kinase activity;GO:0005488:binding;GO:0005515:protein binding;GO:0005524:ATP binding;GO:0016301:kinase activity;GO:0016740:transferase activity;GO:0016772:transferase activity, transferring phosphorus-…	GO:0005622:intracellular;GO:0005623:cell;GO:0005634:nucleus;GO:0005737:cytoplasm;GO:0005886:plasma membrane;GO:0016020:membrane;GO:0043226:organelle;GO:0043227:membrane-bounded organelle;GO:0043229:intracellular organelle;GO:0043231:intracellular membrane-bounded organelle;GO:0044424:intracellular part;GO:0044464:cell part;GO:0071944:cell periphery
AT1G01150	AT1G01150	0	-0.175054	1	0.000989361	1.05361	0.828306	0	0.397715	1	0	0.0904507	1	0	0.365236	1	0.00367388	3.1504	0.405168	0	0.679432	1	0.00170209	1.94717	1	AT1G01150	AT1G01150	protein_coding	TAIR10.39	1	-	69911	72138	2227	ath:AT1G01150:	839294	-	-	GO:0005488:binding;GO:0043167:ion binding;GO:0043169:cation binding;GO:0046872:metal ion binding	GO:0005622:intracellular;GO:0005623:cell;GO:0005634:nucleus;GO:0043226:organelle;GO:0043227:membrane-bounded organelle;GO:0043229:intracellular organelle;GO:0043231:intracellular membrane-bounded organelle;GO:0044424:intracellular part;GO:0044464:cell part
AT1G01160	GIF2	0.714641	1.03877	0.00126279	0.319564	-0.400306	0.514695	0.274834	-0.615241	0.682833	0.388626	-0.0700523	1	0.40479	-0.0019172	1	0.503321	0.36455	0.94939	0.234194	-0.847885	0.329576	0.253611	-0.726691	0.729011	AT1G01160	GIF2	protein_coding	TAIR10.39	1	+	72339	74096	1757	ath:AT1G01160:GIF2	839278	-	-	-	-
AT1G01170	AT1G01170	0.589478	1.05434	0.0011926	0.203808	-0.80365	0.0903115	0.249201	-0.454224	0.877413	0.350827	0.0936818	1	0.41177	0.357136	0.753419	0.433517	0.452987	0.805551	0.112006	-1.64608	0.0157784	0.175315	-0.980292	0.423974	AT1G01170	AT1G01170	protein_coding	TAIR10.39	1	-	73931	74737	806	ath:AT1G01170:	839263	-	-	-	GO:0005622:intracellular;GO:0005623:cell;GO:0005737:cytoplasm;GO:0005739:mitochondrion;GO:0016020:membrane;GO:0016021:integral component of membrane;GO:0031224:intrinsic component of membrane;GO:0043226:organelle;GO:0043227:membrane-bounded organelle;GO:0043229:intracellular organelle;GO:0043231:intracellular membrane-bounded organelle;GO:0044424:intracellular part;GO:0044425:membrane part;GO:004…
AT1G01180	AT1G01180	0.00100938	-2.42298	0.015259	0.0187979	1.41206	0.030632	0.00284802	-1.23972	0.637623	0.00118124	-2.15748	0.12435	0.00139583	-1.88269	0.315736	0.0134709	0.765738	0.953122	0.02885	2.07677	0.00481717	0.00851043	0.126137	1	AT1G01180	AT1G01180	protein_coding	TAIR10.39	1	+	75390	76845	1455	ath:AT1G01180:	839239	-	-	-	-
AT1G01190	CYP78A8	0	1.40991	1	0.000989361	3.37554	0.357436	0	1.98268	1	0	1.67541	1	0	1.9502	1	0	1.73536	1	0	2.26439	1	0	2.2691	1	AT1G01190	CYP78A8	protein_coding	TAIR10.39	1	-	82984	84946	1962	ath:AT1G01190:CYP78A8	839233	-	GO:0008152:metabolic process;GO:0009058:biosynthetic process;GO:0019748:secondary metabolic process;GO:0044550:secondary metabolite biosynthetic process;GO:0044699:single-organism process;GO:0044710:single-organism metabolic process;GO:0044711:single-organism biosynthetic process;GO:0055114:oxidation-reduction process	GO:0003824:catalytic activity;GO:0004497:monooxygenase activity;GO:0005488:binding;GO:0005506:iron ion binding;GO:0016491:oxidoreductase activity;GO:0016705:oxidoreductase activity, acting on paired donors, with incorporation or reduction of molecular oxygen;GO:0016709:oxidoreductase activity, acting on paired donors, with incorporation or reduction of molecular oxygen, NAD(P)H as one donor, and …	GO:0016020:membrane;GO:0016021:integral component of membrane;GO:0031224:intrinsic component of membrane;GO:0044425:membrane part
AT1G01200	RABA3	0	1.40991	1	0	1.37554	1	0.00142401	3.98268	0.576275	0	1.67541	1	0	1.9502	1	0	1.73536	1	0	2.26439	1	0	2.2691	1	AT1G01200	RABA3	protein_coding	TAIR10.39	1	-	86486	88409	1923	ath:AT1G01200:RABA3	839493	-	GO:0006810:transport;GO:0007154:cell communication;GO:0007165:signal transduction;GO:0007264:small GTPase mediated signal transduction;GO:0008104:protein localization;GO:0009987:cellular process;GO:0015031:protein transport;GO:0023052:signaling;GO:0033036:macromolecule localization;GO:0035556:intracellular signal transduction;GO:0042546:cell wall biogenesis;GO:0044085:cellular component biogenesi…	GO:0000166:nucleotide binding;GO:0001882:nucleoside binding;GO:0001883:purine nucleoside binding;GO:0005488:binding;GO:0005525:GTP binding;GO:0017076:purine nucleotide binding;GO:0019001:guanyl nucleotide binding;GO:0032549:ribonucleoside binding;GO:0032550:purine ribonucleoside binding;GO:0032553:ribonucleotide binding;GO:0032555:purine ribonucleotide binding;GO:0032561:guanyl ribonucleotide bin…	GO:0005622:intracellular;GO:0005623:cell;GO:0005634:nucleus;GO:0005737:cytoplasm;GO:0005768:endosome;GO:0005773:vacuole;GO:0005774:vacuolar membrane;GO:0005794:Golgi apparatus;GO:0009504:cell plate;GO:0010008:endosome membrane;GO:0012505:endomembrane system;GO:0016020:membrane;GO:0031090:organelle membrane;GO:0043226:organelle;GO:0043227:membrane-bounded organelle;GO:0043229:intracellular organel…
AT1G01210	AT1G01210	0.0969005	0.0585371	1	0.119713	0.429758	0.357436	0.0726244	-0.393699	0.972086	0.0897739	-0.0662289	1	0.0823539	-0.198193	1	0.101644	0.138997	1	0.0967325	0.0616799	1	0.079998	-0.233405	1	AT1G01210	AT1G01210	protein_coding	TAIR10.39	1	+	88622	90502	1880	ath:AT1G01210:	839481	ath01100:Metabolic pathways;ath00230:Purine metabolism;ath00240:Pyrimidine metabolism;ath03020:RNA polymerase	GO:0006139:nucleobase-containing compound metabolic process;GO:0006351:transcription, DNA-templated;GO:0006354:DNA-templated transcription, elongation;GO:0006355:regulation of transcription, DNA-templated;GO:0006725:cellular aromatic compound metabolic process;GO:0006807:nitrogen compound metabolic process;GO:0008152:metabolic process;GO:0009058:biosynthetic process;GO:0009059:macromolecule biosy…	GO:0001071:nucleic acid binding transcription factor activity;GO:0003676:nucleic acid binding;GO:0003677:DNA binding;GO:0003700:sequence-specific DNA binding transcription factor activity;GO:0003824:catalytic activity;GO:0003899:DNA-directed RNA polymerase activity;GO:0005488:binding;GO:0008270:zinc ion binding;GO:0016740:transferase activity;GO:0016772:transferase activity, transferring phosphor…	GO:0005622:intracellular;GO:0005623:cell;GO:0005634:nucleus;GO:0005730:nucleolus;GO:0031974:membrane-enclosed lumen;GO:0031981:nuclear lumen;GO:0043226:organelle;GO:0043227:membrane-bounded organelle;GO:0043228:non-membrane-bounded organelle;GO:0043229:intracellular organelle;GO:0043231:intracellular membrane-bounded organelle;GO:0043232:intracellular non-membrane-bounded organelle;GO:0043233:org…
AT1G01220	FKGP	0.0464315	0.975813	0.0418235	0.0227553	-0.268318	0.870463	0.0170881	-0.6478	0.837109	0.0212622	-0.352784	0.975045	0.0348957	0.441185	0.84918	0.0257171	-0.0531313	1	0.0220618	-0.250178	1	0.0238292	-0.136897	1	AT1G01220	FKGP	protein_coding	TAIR10.39	1	+	91342	95681	4339	ath:AT1G01220:FKGP	839420	ath01100:Metabolic pathways;ath00051:Fructose and mannose metabolism;ath00520:Amino sugar and nucleotide sugar metabolism	GO:0005975:carbohydrate metabolic process;GO:0006139:nucleobase-containing compound metabolic process;GO:0006725:cellular aromatic compound metabolic process;GO:0006753:nucleoside phosphate metabolic process;GO:0006793:phosphorus metabolic process;GO:0006796:phosphate-containing compound metabolic process;GO:0006807:nitrogen compound metabolic process;GO:0008152:metabolic process;GO:0009058:biosy…	GO:0000166:nucleotide binding;GO:0001882:nucleoside binding;GO:0001883:purine nucleoside binding;GO:0003824:catalytic activity;GO:0004335:galactokinase activity;GO:0005488:binding;GO:0005524:ATP binding;GO:0016301:kinase activity;GO:0016740:transferase activity;GO:0016772:transferase activity, transferring phosphorus-containing groups;GO:0016773:phosphotransferase activity, alcohol group as accep…	GO:0005622:intracellular;GO:0005623:cell;GO:0005737:cytoplasm;GO:0044424:intracellular part;GO:0044464:cell part
AT1G01225	AT1G01225	0.0181689	0.214893	0.904051	0.0118723	-0.463181	0.669671	0.0170881	0.143958	1	0.0118124	-0.435011	0.952109	0.0181458	0.233992	1	0.0159201	0.0191576	1	0.0152735	0.00136045	1	0.0289354	0.979588	0.521116	AT1G01225	AT1G01225	protein_coding	TAIR10.39	1	+	95935	97407	1472	ath:AT1G01225:	839358	-	-	-	GO:0005622:intracellular;GO:0005623:cell;GO:0005634:nucleus;GO:0043226:organelle;GO:0043227:membrane-bounded organelle;GO:0043229:intracellular organelle;GO:0043231:intracellular membrane-bounded organelle;GO:0044424:intracellular part;GO:0044464:cell part
AT1G01230	AT1G01230	0.0575347	-1.19359	0.0106186	0.241404	1.29537	0.000143264	0.133857	0.168829	1	0.0708741	-0.849177	0.256715	0.0446665	-1.51716	0.0312015	0.108992	-0.167245	1	0.217224	0.967283	0.0623862	0.0970188	-0.334403	1	AT1G01230	AT1G01230	protein_coding	TAIR10.39	1	+	97412	99240	1828	ath:AT1G01230:	839331	-	GO:0006457:protein folding;GO:0009987:cellular process	-	GO:0005622:intracellular;GO:0005623:cell;GO:0005737:cytoplasm;GO:0005739:mitochondrion;GO:0005783:endoplasmic reticulum;GO:0012505:endomembrane system;GO:0016020:membrane;GO:0016021:integral component of membrane;GO:0031224:intrinsic component of membrane;GO:0043226:organelle;GO:0043227:membrane-bounded organelle;GO:0043229:intracellular organelle;GO:0043231:intracellular membrane-bounded organel…
AT1G01240	AT1G01240	0.0746942	-0.187821	0.907516	0.0692553	-0.313919	0.708269	0.0783205	-0.0956643	1	0.139386	0.890751	0.0632926	0.12702	0.702271	0.323489	0.0893976	0.115095	1	0.0305471	-1.48203	0.0704947	0.0476584	-0.838708	0.700729	AT1G01240	AT1G01240	protein_coding	TAIR10.39	1	+	99865	101987	2122	ath:AT1G01240:	839274	-	-	-	GO:0005622:intracellular;GO:0005623:cell;GO:0005737:cytoplasm;GO:0005739:mitochondrion;GO:0016020:membrane;GO:0016021:integral component of membrane;GO:0031224:intrinsic component of membrane;GO:0043226:organelle;GO:0043227:membrane-bounded organelle;GO:0043229:intracellular organelle;GO:0043231:intracellular membrane-bounded organelle;GO:0044424:intracellular part;GO:0044425:membrane part;GO:004…
AT1G01250	ERF023	0.0050469	-1.21458	0.287161	0.00395744	-1.53135	0.197215	0.0284802	1.49235	0.204209	0.00944988	-0.304409	1	0.0390832	2.13575	0.00836762	0.00612313	-0.889126	1	0.00678824	-0.642496	0.971696	0.00680834	-0.637796	1	AT1G01250	ERF023	protein_coding	TAIR10.39	1	-	104440	105330	890	ath:AT1G01250:	839322	-	GO:0000160:phosphorelay signal transduction system;GO:0006139:nucleobase-containing compound metabolic process;GO:0006351:transcription, DNA-templated;GO:0006355:regulation of transcription, DNA-templated;GO:0006725:cellular aromatic compound metabolic process;GO:0006807:nitrogen compound metabolic process;GO:0007154:cell communication;GO:0007165:signal transduction;GO:0008152:metabolic process;G…	GO:0001071:nucleic acid binding transcription factor activity;GO:0003676:nucleic acid binding;GO:0003677:DNA binding;GO:0003700:sequence-specific DNA binding transcription factor activity;GO:0005488:binding;GO:0097159:organic cyclic compound binding;GO:1901363:heterocyclic compound binding	GO:0005622:intracellular;GO:0005623:cell;GO:0005634:nucleus;GO:0043226:organelle;GO:0043227:membrane-bounded organelle;GO:0043229:intracellular organelle;GO:0043231:intracellular membrane-bounded organelle;GO:0044424:intracellular part;GO:0044464:cell part
AT1G01260	BHLH13	0.138285	-1.21966	0.00505249	0.364085	0.374561	0.380652	0.457107	0.739947	0.247374	0.303578	0.0536453	1	0.336395	0.221603	0.95511	0.291461	-0.0139228	1	0.310562	0.0892521	1	0.168506	-0.856887	0.595398	AT1G01260	BHLH13	protein_coding	TAIR10.39	1	+	108946	111699	2753	ath:AT1G01260:	839545	-	GO:0006139:nucleobase-containing compound metabolic process;GO:0006351:transcription, DNA-templated;GO:0006355:regulation of transcription, DNA-templated;GO:0006725:cellular aromatic compound metabolic process;GO:0006807:nitrogen compound metabolic process;GO:0008152:metabolic process;GO:0009058:biosynthetic process;GO:0009059:macromolecule biosynthetic process;GO:0009889:regulation of biosynthet…	GO:0000975:regulatory region DNA binding;GO:0001067:regulatory region nucleic acid binding;GO:0001071:nucleic acid binding transcription factor activity;GO:0003676:nucleic acid binding;GO:0003677:DNA binding;GO:0003700:sequence-specific DNA binding transcription factor activity;GO:0005488:binding;GO:0005515:protein binding;GO:0044212:transcription regulatory region DNA binding;GO:0046983:protein …	GO:0005622:intracellular;GO:0005623:cell;GO:0005634:nucleus;GO:0043226:organelle;GO:0043227:membrane-bounded organelle;GO:0043229:intracellular organelle;GO:0043231:intracellular membrane-bounded organelle;GO:0044424:intracellular part;GO:0044464:cell part
AT1G01280	CYP703A2	0	0.824946	1	0.00197872	3.9605	0.0955803	0	1.39771	1	0	1.09045	1	0	1.36524	1	0	1.1504	1	0	1.67943	1	0	1.68413	1	AT1G01280	CYP703A2	protein_coding	TAIR10.39	1	+	112263	113947	1684	ath:AT1G01280:CYP703A2	839470	-	GO:0006082:organic acid metabolic process;GO:0006629:lipid metabolic process;GO:0006631:fatty acid metabolic process;GO:0006633:fatty acid biosynthetic process;GO:0006725:cellular aromatic compound metabolic process;GO:0007275:multicellular organismal development;GO:0008152:metabolic process;GO:0008610:lipid biosynthetic process;GO:0009058:biosynthetic process;GO:0009555:pollen development;GO:000…	GO:0003824:catalytic activity;GO:0004497:monooxygenase activity;GO:0005488:binding;GO:0005506:iron ion binding;GO:0016491:oxidoreductase activity;GO:0016705:oxidoreductase activity, acting on paired donors, with incorporation or reduction of molecular oxygen;GO:0016709:oxidoreductase activity, acting on paired donors, with incorporation or reduction of molecular oxygen, NAD(P)H as one donor, and …	GO:0016020:membrane;GO:0016021:integral component of membrane;GO:0031224:intrinsic component of membrane;GO:0044425:membrane part
AT1G01290	CNX3	0.0413846	0.824946	0.0953055	0.0187979	-0.511987	0.541692	0.0142401	-0.852512	0.685198	0.0307121	0.290749	0.963893	0.0279166	0.142844	1	0.0306156	0.286057	1	0.0220618	-0.195037	1	0.020425	-0.30659	1	AT1G01290	CNX3	protein_coding	TAIR10.39	1	+	114202	116407	2205	ath:AT1G01290:CNX3	839445	ath01100:Metabolic pathways;ath00790:Folate biosynthesis;ath04122:Sulfur relay system	GO:0006732:coenzyme metabolic process;GO:0006777:Mo-molybdopterin cofactor biosynthetic process;GO:0006793:phosphorus metabolic process;GO:0006796:phosphate-containing compound metabolic process;GO:0006807:nitrogen compound metabolic process;GO:0008152:metabolic process;GO:0009058:biosynthetic process;GO:0009108:coenzyme biosynthetic process;GO:0009987:cellular process;GO:0018130:heterocycle bios…	GO:0003824:catalytic activity;GO:0016829:lyase activity;GO:0016830:carbon-carbon lyase activity;GO:0061597:cyclic pyranopterin monophosphate synthase activity	GO:0005622:intracellular;GO:0005623:cell;GO:0005737:cytoplasm;GO:0005739:mitochondrion;GO:0005759:mitochondrial matrix;GO:0009507:chloroplast;GO:0009536:plastid;GO:0031974:membrane-enclosed lumen;GO:0043226:organelle;GO:0043227:membrane-bounded organelle;GO:0043229:intracellular organelle;GO:0043231:intracellular membrane-bounded organelle;GO:0043233:organelle lumen;GO:0044422:organelle part;GO:0…
AT1G01300	APF2	0.804476	1.05722	0.00102433	0.158298	-1.67887	0.000111635	0.340338	-0.452507	0.873039	0.43942	-0.0477559	1	0.619748	0.524462	0.490916	0.464133	0.0431254	1	0.336018	-0.463662	0.767742	0.417011	-0.127127	1	AT1G01300	APF2	protein_coding	TAIR10.39	1	+	116784	118845	2061	ath:AT1G01300:	839375	-	GO:0006508:proteolysis;GO:0008152:metabolic process;GO:0009628:response to abiotic stimulus;GO:0019538:protein metabolic process;GO:0043170:macromolecule metabolic process;GO:0044238:primary metabolic process;GO:0050896:response to stimulus;GO:0071704:organic substance metabolic process;GO:0080167:response to karrikin	-	GO:0005576:extracellular region;GO:0005618:cell wall;GO:0005623:cell;GO:0009505:plant-type cell wall;GO:0016020:membrane;GO:0030312:external encapsulating structure;GO:0044464:cell part;GO:0071944:cell periphery
AT1G01305	AT1G01305	0	0.409909	1	0	0.375538	1	0	0.982677	1	0	0.675413	1	0	0.950199	1	0.00244925	3.32033	0.675299	0	1.26439	1	0.00170209	2.68413	0.898695	AT1G01305	AT1G01305	protein_coding	TAIR10.39	1	+	119381	119997	616	ath:AT1G01305:	6240609	-	-	-	GO:0005622:intracellular;GO:0005623:cell;GO:0005737:cytoplasm;GO:0005739:mitochondrion;GO:0043226:organelle;GO:0043227:membrane-bounded organelle;GO:0043229:intracellular organelle;GO:0043231:intracellular membrane-bounded organelle;GO:0044424:intracellular part;GO:0044444:cytoplasmic part;GO:0044464:cell part
AT1G01310	AT1G01310	0.00201876	-0.46456	0.830038	0.00296808	-0.0167795	1	0	-1.60229	0.750218	0.00472494	0.675413	0.995521	0.00279166	0.0757295	1	0.0048985	0.735365	1	0.00339412	0.389926	1	0.0102125	1.90652	0.296637	AT1G01310	AT1G01310	protein_coding	TAIR10.39	1	+	120154	121130	976	ath:AT1G01310:	839333	-	-	-	GO:0005576:extracellular region
AT1G01320	AT1G01320	0.574338	0.458164	0.228708	0.149393	-1.73354	7.45968e-05	0.545395	0.344241	0.806838	0.524469	0.28696	0.768743	0.890539	1.20917	0.00401964	0.377185	-0.261129	1	0.159524	-1.55377	0.0228059	0.316588	-0.521632	0.964125	AT1G01320	AT1G01320	protein_coding	TAIR10.39	1	-	121067	130577	9510	ath:AT1G01320:	839293	-	-	-	-
AT1G01340	CNGC10	0.00605628	-2.43379	0.00015948	0.0326489	0.0200573	1	0.0412962	0.413834	0.884558	0.0248059	-0.404314	0.903305	0.0237291	-0.449732	0.938951	0.0171448	-0.950202	0.660922	0.083156	1.60447	0.0024121	0.0629771	1.10763	0.170422	AT1G01340	CNGC10	protein_coding	TAIR10.39	1	-	132270	135924	3654	ath:AT1G01340:CNGC10	838832	ath04626:Plant-pathogen interaction	-	-	-
AT1G01350	AT1G01350	0.403752	-0.822599	0.060233	0.716297	0.127087	0.840596	0.677828	0.0299451	1	0.530375	-0.371893	0.82401	0.724435	0.138886	1	0.595168	-0.183523	1	0.853622	0.401684	0.555881	1.03997	0.729632	0.311166	AT1G01350	AT1G01350	protein_coding	TAIR10.39	1	+	136090	138162	2072	ath:AT1G01350:	838964	-	-	GO:0003676:nucleic acid binding;GO:0003677:DNA binding;GO:0005488:binding;GO:0008270:zinc ion binding;GO:0043167:ion binding;GO:0043169:cation binding;GO:0046872:metal ion binding;GO:0046914:transition metal ion binding;GO:0097159:organic cyclic compound binding;GO:1901363:heterocyclic compound binding	GO:0005622:intracellular;GO:0005623:cell;GO:0005634:nucleus;GO:0043226:organelle;GO:0043227:membrane-bounded organelle;GO:0043229:intracellular organelle;GO:0043231:intracellular membrane-bounded organelle;GO:0044424:intracellular part;GO:0044464:cell part
AT1G01355	AT1G01355	0.00201876	0.187517	1	0	-1.62446	0.368214	0.00284802	0.760285	1	0.00236247	0.453021	1	0.00279166	0.727806	1	0.00244925	0.512972	1	0.00169706	0.357504	1	0.00680834	2.00606	0.470699	AT1G01355	AT1G01355	protein_coding	TAIR10.39	1	+	138489	139680	1191	ath:AT1G01355:	6241268	-	GO:0008152:metabolic process;GO:0010467:gene expression;GO:0010468:regulation of gene expression;GO:0019222:regulation of metabolic process;GO:0043170:macromolecule metabolic process;GO:0050789:regulation of biological process;GO:0060255:regulation of macromolecule metabolic process;GO:0065007:biological regulation;GO:0071704:organic substance metabolic process	GO:0003824:catalytic activity;GO:0004518:nuclease activity;GO:0004519:endonuclease activity;GO:0005488:binding;GO:0016787:hydrolase activity;GO:0016788:hydrolase activity, acting on ester bonds;GO:0043167:ion binding;GO:0043169:cation binding;GO:0046872:metal ion binding	GO:0005622:intracellular;GO:0005623:cell;GO:0005634:nucleus;GO:0005737:cytoplasm;GO:0005777:peroxisome;GO:0042579:microbody;GO:0043226:organelle;GO:0043227:membrane-bounded organelle;GO:0043229:intracellular organelle;GO:0043231:intracellular membrane-bounded organelle;GO:0044424:intracellular part;GO:0044444:cytoplasmic part;GO:0044464:cell part
AT1G01360	PYL9	0.823655	-0.67183	0.142743	0.4185	-1.7322	4.17298e-05	1.56356	0.388772	0.781289	2.15694	0.982464	0.0124147	1.76852	0.59988	0.403938	1.20503	-0.0411135	1	0.629609	-1.04233	0.165077	1.61187	0.429493	0.865364	AT1G01360	PYL9	protein_coding	TAIR10.39	1	+	141870	143261	1391	ath:AT1G01360:RCAR1	838452	ath04075:Plant hormone signal transduction	GO:0001101:response to acid chemical;GO:0006464:cellular protein modification process;GO:0006470:protein dephosphorylation;GO:0006793:phosphorus metabolic process;GO:0006796:phosphate-containing compound metabolic process;GO:0007154:cell communication;GO:0007165:signal transduction;GO:0008152:metabolic process;GO:0009719:response to endogenous stimulus;GO:0009725:response to hormone;GO:0009737:re…	GO:0004857:enzyme inhibitor activity;GO:0004864:protein phosphatase inhibitor activity;GO:0004872:receptor activity;GO:0005488:binding;GO:0005515:protein binding;GO:0010427:abscisic acid binding;GO:0019208:phosphatase regulator activity;GO:0019212:phosphatase inhibitor activity;GO:0019888:protein phosphatase regulator activity;GO:0030234:enzyme regulator activity;GO:0031406:carboxylic acid bindin…	GO:0005622:intracellular;GO:0005623:cell;GO:0005634:nucleus;GO:0005737:cytoplasm;GO:0005886:plasma membrane;GO:0016020:membrane;GO:0043226:organelle;GO:0043227:membrane-bounded organelle;GO:0043229:intracellular organelle;GO:0043231:intracellular membrane-bounded organelle;GO:0044424:intracellular part;GO:0044464:cell part;GO:0071944:cell periphery
AT1G01370	HTR12	0.131219	1.65543	4.59597e-06	0.0415532	-0.46966	0.537616	0.0256321	-1.14877	0.326984	0.0448869	-0.329203	0.9574	0.0614165	0.179957	1	0.0428619	-0.398491	1	0.0373353	-0.573987	0.74675	0.0357438	-0.637796	0.928839	AT1G01370	HTR12	protein_coding	TAIR10.39	1	+	143489	146479	2990	ath:AT1G01370:HTR12	839104	-	GO:0000003:reproduction;GO:0000280:nuclear division;GO:0006996:organelle organization;GO:0007049:cell cycle;GO:0007059:chromosome segregation;GO:0007126:meiotic nuclear division;GO:0009566:fertilization;GO:0009567:double fertilization forming a zygote and endosperm;GO:0009987:cellular process;GO:0016043:cellular component organization;GO:0019953:sexual reproduction;GO:0022402:cell cycle process;G…	GO:0003676:nucleic acid binding;GO:0003677:DNA binding;GO:0005488:binding;GO:0005515:protein binding;GO:0046982:protein heterodimerization activity;GO:0046983:protein dimerization activity;GO:0097159:organic cyclic compound binding;GO:1901363:heterocyclic compound binding	GO:0000775:chromosome, centromeric region;GO:0000776:kinetochore;GO:0000777:condensed chromosome kinetochore;GO:0000779:condensed chromosome, centromeric region;GO:0000785:chromatin;GO:0000786:nucleosome;GO:0000793:condensed chromosome;GO:0005622:intracellular;GO:0005623:cell;GO:0005634:nucleus;GO:0005694:chromosome;GO:0032991:macromolecular complex;GO:0032993:protein-DNA complex;GO:0043226:organ…
AT1G01380	ETC1	0.0191782	0.409909	0.631912	0.00395744	-1.87239	0.030162	0.00142401	-2.63203	0.0893981	0.00236247	-2.33954	0.0328914	0.00139583	-2.66451	0.0554361	0.0808253	3.75706	1.38616e-13	0.00509118	-1.32057	0.396242	0.00340417	-1.74586	0.432589	AT1G01380	ETC1	protein_coding	TAIR10.39	1	+	147043	148014	971	ath:AT1G01380:ETC1	838096	-	GO:0003002:regionalization;GO:0006139:nucleobase-containing compound metabolic process;GO:0006351:transcription, DNA-templated;GO:0006355:regulation of transcription, DNA-templated;GO:0006357:regulation of transcription from RNA polymerase II promoter;GO:0006366:transcription from RNA polymerase II promoter;GO:0006725:cellular aromatic compound metabolic process;GO:0006807:nitrogen compound metab…	GO:0000975:regulatory region DNA binding;GO:0000981:sequence-specific DNA binding RNA polymerase II transcription factor activity;GO:0000988:protein binding transcription factor activity;GO:0000989:transcription factor binding transcription factor activity;GO:0001067:regulatory region nucleic acid binding;GO:0001071:nucleic acid binding transcription factor activity;GO:0001076:RNA polymerase II t…	GO:0005622:intracellular;GO:0005623:cell;GO:0005634:nucleus;GO:0043226:organelle;GO:0043227:membrane-bounded organelle;GO:0043229:intracellular organelle;GO:0043231:intracellular membrane-bounded organelle;GO:0044424:intracellular part;GO:0044464:cell part
AT1G01390	AT1G01390	0.00403752	2.14687	0.119945	0.000989361	0.205613	1	0	-0.339251	1	0	-0.646515	1	0	-0.37173	1	0.00367388	1.92801	0.805551	0.00169706	1.09447	0.969963	0	-0.0528331	1	AT1G01390	AT1G01390	protein_coding	TAIR10.39	1	-	148013	149848	1835	ath:AT1G01390:	837790	-	-	GO:0003824:catalytic activity;GO:0008194:UDP-glycosyltransferase activity;GO:0016740:transferase activity;GO:0016757:transferase activity, transferring glycosyl groups	GO:0005622:intracellular;GO:0005623:cell;GO:0005737:cytoplasm;GO:0005783:endoplasmic reticulum;GO:0009507:chloroplast;GO:0009536:plastid;GO:0012505:endomembrane system;GO:0043226:organelle;GO:0043227:membrane-bounded organelle;GO:0043229:intracellular organelle;GO:0043231:intracellular membrane-bounded organelle;GO:0044424:intracellular part;GO:0044444:cytoplasmic part;GO:0044464:cell part
AT1G01400	AT1G01400	0	1.40991	1	0	1.37554	1	0	1.98268	1	0	1.67541	1	0	1.9502	1	0.00122463	3.73536	0.805551	0	2.26439	1	0	2.2691	1	AT1G01400	AT1G01400	protein_coding	TAIR10.39	1	-	150689	152210	1521	ath:AT1G01400:	837049	-	-	-	GO:0005622:intracellular;GO:0005623:cell;GO:0005634:nucleus;GO:0043226:organelle;GO:0043227:membrane-bounded organelle;GO:0043229:intracellular organelle;GO:0043231:intracellular membrane-bounded organelle;GO:0044424:intracellular part;GO:0044464:cell part
AT1G01420	UGT72B3	0.00100938	2.40991	0.501818	0.000989361	2.37554	0.541692	0	1.39771	1	0	1.09045	1	0	1.36524	1	0	1.1504	1	0	1.67943	1	0	1.68413	1	AT1G01420	UGT72B3	protein_coding	TAIR10.39	1	-	154367	156178	1811	ath:AT1G01420:UGT72B3	837503	-	GO:0006063:uronic acid metabolic process;GO:0006082:organic acid metabolic process;GO:0008152:metabolic process;GO:0009058:biosynthetic process;GO:0009812:flavonoid metabolic process;GO:0009813:flavonoid biosynthetic process;GO:0009987:cellular process;GO:0019585:glucuronate metabolic process;GO:0019752:carboxylic acid metabolic process;GO:0032787:monocarboxylic acid metabolic process;GO:0043436:…	GO:0003824:catalytic activity;GO:0008194:UDP-glycosyltransferase activity;GO:0016740:transferase activity;GO:0016757:transferase activity, transferring glycosyl groups;GO:0016758:transferase activity, transferring hexosyl groups;GO:0035251:UDP-glucosyltransferase activity;GO:0046527:glucosyltransferase activity;GO:0080043:quercetin 3-O-glucosyltransferase activity;GO:0080044:quercetin 7-O-glucosy…	GO:0005622:intracellular;GO:0005623:cell;GO:0005634:nucleus;GO:0005737:cytoplasm;GO:0005783:endoplasmic reticulum;GO:0012505:endomembrane system;GO:0043226:organelle;GO:0043227:membrane-bounded organelle;GO:0043229:intracellular organelle;GO:0043231:intracellular membrane-bounded organelle;GO:0044424:intracellular part;GO:0044444:cytoplasmic part;GO:0044464:cell part
AT1G01430	TBL25	0.0111032	0.213512	0.991713	0.0138511	0.581989	0.566118	0.00712004	-0.363098	1	0.00708741	-0.424122	0.977534	0.0111666	0.262143	1	0.0122463	0.387441	1	0.00678824	-0.367873	1	0.0119146	0.386452	1	AT1G01430	TBL25	protein_coding	TAIR10.39	1	-	156477	158823	2346	ath:AT1G01430:TBL25	837247	-	GO:0009987:cellular process;GO:0071554:cell wall organization or biogenesis	GO:0003824:catalytic activity;GO:0008374:O-acyltransferase activity;GO:0016407:acetyltransferase activity;GO:0016413:O-acetyltransferase activity;GO:0016740:transferase activity;GO:0016746:transferase activity, transferring acyl groups;GO:0016747:transferase activity, transferring acyl groups other than amino-acyl groups	GO:0005622:intracellular;GO:0005623:cell;GO:0005737:cytoplasm;GO:0005794:Golgi apparatus;GO:0012505:endomembrane system;GO:0016020:membrane;GO:0016021:integral component of membrane;GO:0031224:intrinsic component of membrane;GO:0043226:organelle;GO:0043227:membrane-bounded organelle;GO:0043229:intracellular organelle;GO:0043231:intracellular membrane-bounded organelle;GO:0044424:intracellular par…
AT1G01440	AT1G01440	0.0413846	-0.533164	0.384123	0.0781595	0.542648	0.262972	0.0583843	0.0396043	1	0.0425245	-0.472685	0.782482	0.0460624	-0.333026	1	0.058782	0.0462937	1	0.0984295	0.88965	0.145466	0.0459563	-0.320155	1	AT1G01440	AT1G01440	protein_coding	TAIR10.39	1	-	159628	162953	3325	ath:AT1G01440:	837155	-	-	-	GO:0005622:intracellular;GO:0005623:cell;GO:0005634:nucleus;GO:0043226:organelle;GO:0043227:membrane-bounded organelle;GO:0043229:intracellular organelle;GO:0043231:intracellular membrane-bounded organelle;GO:0044424:intracellular part;GO:0044464:cell part
AT1G01450	AT1G01450	0	0.0879809	1	0.000989361	1.37554	0.764017	0	0.660749	1	0.00236247	2.67541	0.432055	0	0.62827	1	0.00122463	1.73536	1	0	0.942467	1	0	0.947167	1	AT1G01450	AT1G01450	protein_coding	TAIR10.39	1	-	164105	165517	1412	ath:AT1G01450:	837060	-	GO:0006464:cellular protein modification process;GO:0006468:protein phosphorylation;GO:0006793:phosphorus metabolic process;GO:0006796:phosphate-containing compound metabolic process;GO:0008152:metabolic process;GO:0009987:cellular process;GO:0016310:phosphorylation;GO:0019538:protein metabolic process;GO:0036211:protein modification process;GO:0043170:macromolecule metabolic process;GO:0043412:m…	GO:0000166:nucleotide binding;GO:0001882:nucleoside binding;GO:0001883:purine nucleoside binding;GO:0003824:catalytic activity;GO:0004672:protein kinase activity;GO:0004712:protein serine/threonine/tyrosine kinase activity;GO:0005488:binding;GO:0005524:ATP binding;GO:0016301:kinase activity;GO:0016740:transferase activity;GO:0016772:transferase activity, transferring phosphorus-containing groups;…	GO:0005622:intracellular;GO:0005623:cell;GO:0005737:cytoplasm;GO:0044424:intracellular part;GO:0044464:cell part
AT1G01453	AT1G01453	0	1.40991	1	0.000989361	3.37554	0.357436	0	1.98268	1	0	1.67541	1	0	1.9502	1	0	1.73536	1	0	2.26439	1	0	2.2691	1	AT1G01453	AT1G01453	protein_coding	TAIR10.39	1	-	166589	168088	1499	ath:AT1G01453:	6240388	-	-	-	-
AT1G01460	PIP5K10	0	1.40991	1	0	1.37554	1	0	1.98268	1	0	1.67541	1	0	1.9502	1	0	1.73536	1	0.00169706	4.26439	0.361455	0	2.2691	1	AT1G01460	PIP5K10	protein_coding	TAIR10.39	1	+	168559	171386	2827	ath:AT1G01460:PIPK11	839469	ath01100:Metabolic pathways;ath04144:Endocytosis;ath00562:Inositol phosphate metabolism;ath04070:Phosphatidylinositol signaling system	GO:0006629:lipid metabolic process;GO:0006644:phospholipid metabolic process;GO:0006650:glycerophospholipid metabolic process;GO:0006793:phosphorus metabolic process;GO:0006796:phosphate-containing compound metabolic process;GO:0008152:metabolic process;GO:0009987:cellular process;GO:0016310:phosphorylation;GO:0019637:organophosphate metabolic process;GO:0030258:lipid modification;GO:0044237:cell…	GO:0000166:nucleotide binding;GO:0001882:nucleoside binding;GO:0001883:purine nucleoside binding;GO:0003824:catalytic activity;GO:0005488:binding;GO:0005524:ATP binding;GO:0016301:kinase activity;GO:0016307:phosphatidylinositol phosphate kinase activity;GO:0016308:1-phosphatidylinositol-4-phosphate 5-kinase activity;GO:0016740:transferase activity;GO:0016772:transferase activity, transferring pho…	GO:0005622:intracellular;GO:0005623:cell;GO:0005634:nucleus;GO:0043226:organelle;GO:0043227:membrane-bounded organelle;GO:0043229:intracellular organelle;GO:0043231:intracellular membrane-bounded organelle;GO:0044424:intracellular part;GO:0044464:cell part
AT1G01470	LEA14	0.160492	-3.05505	2.84864e-11	1.97575	0.987559	0.00472867	1.15345	-0.00122313	1	0.904826	-0.398822	0.815043	0.263812	-2.26069	0.000132234	0.682116	-0.843769	0.48693	3.43315	1.90226	5.88094e-07	1.23231	0.104264	1	AT1G01470	LEA14	protein_coding	TAIR10.39	1	-	171525	172948	1423	ath:AT1G01470:LEA14	837071	-	GO:0000003:reproduction;GO:0001101:response to acid chemical;GO:0003006:developmental process involved in reproduction;GO:0006950:response to stress;GO:0006952:defense response;GO:0007275:multicellular organismal development;GO:0009269:response to desiccation;GO:0009314:response to radiation;GO:0009414:response to water deprivation;GO:0009415:response to water;GO:0009416:response to light stimulu…	-	GO:0005622:intracellular;GO:0005623:cell;GO:0005737:cytoplasm;GO:0005829:cytosol;GO:0044424:intracellular part;GO:0044444:cytoplasmic part;GO:0044464:cell part
AT1G01480	ACS2	0.0323002	-2.53864	5.93074e-07	0.17017	0.0304468	1	0.0925605	-0.918373	0.446531	0.0590618	-1.61939	0.00576119	0.0181458	-3.26204	4.86543e-06	0.204512	0.339779	0.995391	0.585486	2.2355	5.79632e-09	0.35063	1.23977	0.022199	AT1G01480	ACS2	protein_coding	TAIR10.39	1	+	175706	178406	2700	ath:AT1G01480:ACS2	837082	ath01100:Metabolic pathways;ath01110:Biosynthesis of secondary metabolites;ath00270:Cysteine and methionine metabolism	GO:0000003:reproduction;GO:0003006:developmental process involved in reproduction;GO:0006082:organic acid metabolic process;GO:0006520:cellular amino acid metabolic process;GO:0006807:nitrogen compound metabolic process;GO:0007275:multicellular organismal development;GO:0007568:aging;GO:0008152:metabolic process;GO:0008652:cellular amino acid biosynthetic process;GO:0009058:biosynthetic process;G…	GO:0003824:catalytic activity;GO:0005488:binding;GO:0005515:protein binding;GO:0016829:lyase activity;GO:0016846:carbon-sulfur lyase activity;GO:0016847:1-aminocyclopropane-1-carboxylate synthase activity;GO:0030170:pyridoxal phosphate binding;GO:0043167:ion binding;GO:0043168:anion binding;GO:0048037:cofactor binding	GO:0005622:intracellular;GO:0005623:cell;GO:0005737:cytoplasm;GO:0044424:intracellular part;GO:0044464:cell part
AT1G01490	AT1G01490	0.171595	-1.62448	0.000128047	0.682659	0.651997	0.0726189	0.694916	0.637918	0.362042	0.566993	0.302218	0.737063	0.388041	-0.321214	1	0.290236	-0.787143	0.554144	0.592274	0.358604	0.631051	0.474882	0.00337951	1	AT1G01490	AT1G01490	protein_coding	TAIR10.39	1	-	180017	182749	2732	ath:AT1G01490:	839440	-	-	GO:0005488:binding;GO:0043167:ion binding;GO:0043169:cation binding;GO:0046872:metal ion binding	GO:0005622:intracellular;GO:0005623:cell;GO:0005634:nucleus;GO:0043226:organelle;GO:0043227:membrane-bounded organelle;GO:0043229:intracellular organelle;GO:0043231:intracellular membrane-bounded organelle;GO:0044424:intracellular part;GO:0044464:cell part
AT1G01500	AT1G01500	0.0161501	-2.57141	1.34055e-06	0.0979467	0.192846	0.764017	0.111073	0.394674	0.807374	0.0826865	-0.0907191	1	0.0362916	-1.33657	0.101505	0.0710283	-0.333277	1	0.217224	1.5443	0.000600512	0.131061	0.659679	0.588911	AT1G01500	AT1G01500	protein_coding	TAIR10.39	1	+	185033	187135	2102	ath:AT1G01500:	839430	-	-	-	GO:0016020:membrane;GO:0016021:integral component of membrane;GO:0031224:intrinsic component of membrane;GO:0044425:membrane part
AT1G01510	AN	0.39164	1.00231	0.00264858	0.071234	-1.83124	5.36346e-05	0.186545	-0.304965	1	0.253966	0.195483	0.92894	0.334999	0.658517	0.304317	0.235128	0.0657268	1	0.0933383	-1.34294	0.066866	0.214463	-0.0798422	1	AT1G01510	AN	protein_coding	TAIR10.39	1	+	187145	190472	3327	ath:AT1G01510:AN	839401	-	GO:0000003:reproduction;GO:0000226:microtubule cytoskeleton organization;GO:0000902:cell morphogenesis;GO:0000904:cell morphogenesis involved in differentiation;GO:0003006:developmental process involved in reproduction;GO:0006996:organelle organization;GO:0007010:cytoskeleton organization;GO:0007017:microtubule-based process;GO:0007275:multicellular organismal development;GO:0008152:metabolic pro…	GO:0000166:nucleotide binding;GO:0000988:protein binding transcription factor activity;GO:0000989:transcription factor binding transcription factor activity;GO:0003712:transcription cofactor activity;GO:0003714:transcription corepressor activity;GO:0005488:binding;GO:0005515:protein binding;GO:0036094:small molecule binding;GO:0042802:identical protein binding;GO:0042803:protein homodimerization …	GO:0005622:intracellular;GO:0005623:cell;GO:0005737:cytoplasm;GO:0005794:Golgi apparatus;GO:0005802:trans-Golgi network;GO:0005829:cytosol;GO:0005856:cytoskeleton;GO:0005874:microtubule;GO:0012505:endomembrane system;GO:0015630:microtubule cytoskeleton;GO:0031984:organelle subcompartment;GO:0043226:organelle;GO:0043227:membrane-bounded organelle;GO:0043228:non-membrane-bounded organelle;GO:004322…
AT1G01520	AT1G01520	0.00100938	-2.04952	0.0707666	0.00692553	0.12761	1	0.00427202	-0.40964	1	0.00590618	-0.0615524	1	0.0139583	1.28035	0.351711	0.00612313	-0.00160097	1	0.00678824	0.228771	1	0.0153188	1.4211	0.370245	AT1G01520	AT1G01520	protein_coding	TAIR10.39	1	+	190408	192436	2028	ath:AT1G01520:	839337	-	GO:0006139:nucleobase-containing compound metabolic process;GO:0006351:transcription, DNA-templated;GO:0006355:regulation of transcription, DNA-templated;GO:0006725:cellular aromatic compound metabolic process;GO:0006807:nitrogen compound metabolic process;GO:0006950:response to stress;GO:0006970:response to osmotic stress;GO:0008152:metabolic process;GO:0009058:biosynthetic process;GO:0009059:ma…	GO:0001071:nucleic acid binding transcription factor activity;GO:0003676:nucleic acid binding;GO:0003677:DNA binding;GO:0003700:sequence-specific DNA binding transcription factor activity;GO:0005488:binding;GO:0097159:organic cyclic compound binding;GO:1901363:heterocyclic compound binding	GO:0005622:intracellular;GO:0005623:cell;GO:0005634:nucleus;GO:0043226:organelle;GO:0043227:membrane-bounded organelle;GO:0043229:intracellular organelle;GO:0043231:intracellular membrane-bounded organelle;GO:0044424:intracellular part;GO:0044464:cell part
AT1G01540	AT1G01540	0.274552	0.790139	0.0249476	0.0573829	-1.78211	0.000109952	0.136705	-0.404674	0.950673	0.118124	-0.647943	0.478777	0.231708	0.449732	0.63008	0.144506	-0.325468	1	0.151038	-0.240932	1	0.35914	1.18323	0.0204594	AT1G01540	AT1G01540	protein_coding	TAIR10.39	1	+	195645	198787	3142	ath:AT1G01540:	839533	-	GO:0006464:cellular protein modification process;GO:0006468:protein phosphorylation;GO:0006793:phosphorus metabolic process;GO:0006796:phosphate-containing compound metabolic process;GO:0008152:metabolic process;GO:0009987:cellular process;GO:0016310:phosphorylation;GO:0019538:protein metabolic process;GO:0036211:protein modification process;GO:0043170:macromolecule metabolic process;GO:0043412:m…	GO:0000166:nucleotide binding;GO:0001882:nucleoside binding;GO:0001883:purine nucleoside binding;GO:0003824:catalytic activity;GO:0004672:protein kinase activity;GO:0004674:protein serine/threonine kinase activity;GO:0005488:binding;GO:0005524:ATP binding;GO:0016301:kinase activity;GO:0016740:transferase activity;GO:0016772:transferase activity, transferring phosphorus-containing groups;GO:001677…	GO:0005623:cell;GO:0005886:plasma membrane;GO:0016020:membrane;GO:0016021:integral component of membrane;GO:0031224:intrinsic component of membrane;GO:0044425:membrane part;GO:0044464:cell part;GO:0071944:cell periphery
AT1G01550	BPS1	2.17522	-0.285374	0.617791	2.68117	0.0692333	1	2.70846	0.0814076	1	2.00928	-0.407155	0.702725	2.80143	0.137107	1	2.62805	0.0331169	1	2.70681	0.0784886	1	3.23737	0.367825	0.938934	AT1G01550	BPS1	protein_coding	TAIR10.39	1	+	199527	201775	2248	ath:AT1G01550:BPS1	839536	-	GO:0000003:reproduction;GO:0003006:developmental process involved in reproduction;GO:0007275:multicellular organismal development;GO:0009790:embryo development;GO:0009791:post-embryonic development;GO:0009793:embryo development ending in seed dormancy;GO:0010154:fruit development;GO:0022414:reproductive process;GO:0022622:root system development;GO:0032501:multicellular organismal process;GO:0032…	-	GO:0005622:intracellular;GO:0005623:cell;GO:0005634:nucleus;GO:0005737:cytoplasm;GO:0005886:plasma membrane;GO:0009507:chloroplast;GO:0009536:plastid;GO:0016020:membrane;GO:0043226:organelle;GO:0043227:membrane-bounded organelle;GO:0043229:intracellular organelle;GO:0043231:intracellular membrane-bounded organelle;GO:0044424:intracellular part;GO:0044444:cytoplasmic part;GO:0044464:cell part;GO:0…
AT1G01560	MPK11	0.155445	-0.629116	0.228604	0.289883	0.426734	0.335219	0.534003	1.49698	0.000375474	0.0720554	-1.78719	0.000898452	0.178666	-0.38287	0.960306	0.282888	0.368138	0.953122	0.186677	-0.305324	1	0.127656	-0.884924	0.616073	AT1G01560	MPK11	protein_coding	TAIR10.39	1	+	202103	204440	2337	ath:AT1G01560:MPK11	839523	-	GO:0001101:response to acid chemical;GO:0007154:cell communication;GO:0007165:signal transduction;GO:0009719:response to endogenous stimulus;GO:0009725:response to hormone;GO:0009737:response to abscisic acid;GO:0009987:cellular process;GO:0010033:response to organic substance;GO:0023052:signaling;GO:0033993:response to lipid;GO:0042221:response to chemical;GO:0044699:single-organism process;GO:0…	GO:0000166:nucleotide binding;GO:0001882:nucleoside binding;GO:0001883:purine nucleoside binding;GO:0003824:catalytic activity;GO:0004672:protein kinase activity;GO:0004674:protein serine/threonine kinase activity;GO:0004702:receptor signaling protein serine/threonine kinase activity;GO:0004707:MAP kinase activity;GO:0004871:signal transducer activity;GO:0005057:receptor signaling protein activit…	GO:0005622:intracellular;GO:0005623:cell;GO:0005634:nucleus;GO:0005737:cytoplasm;GO:0005829:cytosol;GO:0043226:organelle;GO:0043227:membrane-bounded organelle;GO:0043229:intracellular organelle;GO:0043231:intracellular membrane-bounded organelle;GO:0044424:intracellular part;GO:0044444:cytoplasmic part;GO:0044464:cell part
AT1G01570	AT1G01570	0.129201	0.404328	0.3548	0.0346276	-1.70957	0.000568105	0.118193	0.238004	0.986944	0.060243	-0.840893	0.286603	0.0963122	-0.0929459	1	0.1641	0.81218	0.274062	0.0729736	-0.512188	0.748752	0.173613	0.868133	0.242128	AT1G01570	AT1G01570	protein_coding	TAIR10.39	1	+	204935	207642	2707	ath:AT1G01570:	837183	-	-	GO:0003824:catalytic activity;GO:0016740:transferase activity;GO:0016757:transferase activity, transferring glycosyl groups	GO:0005622:intracellular;GO:0005623:cell;GO:0005737:cytoplasm;GO:0005783:endoplasmic reticulum;GO:0005794:Golgi apparatus;GO:0012505:endomembrane system;GO:0043226:organelle;GO:0043227:membrane-bounded organelle;GO:0043229:intracellular organelle;GO:0043231:intracellular membrane-bounded organelle;GO:0044424:intracellular part;GO:0044444:cytoplasmic part;GO:0044464:cell part
AT1G01580	FRO2	0.00100938	-0.912019	0.641622	0	-2.01678	0.256987	0.00712004	1.56764	0.543708	0.00118124	-0.646515	0.994749	0	-1.44212	0.8648	0.0134709	2.9984	0.013131	0	-1.12792	0.87563	0.00340417	0.60613	1	AT1G01580	FRO2	protein_coding	TAIR10.39	1	+	208995	213082	4087	ath:AT1G01580:FRO2	839411	-	GO:0006810:transport;GO:0006811:ion transport;GO:0008152:metabolic process;GO:0009605:response to external stimulus;GO:0009607:response to biotic stimulus;GO:0009617:response to bacterium;GO:0015688:iron chelate transport;GO:0042592:homeostatic process;GO:0043207:response to external biotic stimulus;GO:0044699:single-organism process;GO:0044710:single-organism metabolic process;GO:0044765:single-…	GO:0000293:ferric-chelate reductase activity;GO:0003824:catalytic activity;GO:0005488:binding;GO:0016491:oxidoreductase activity;GO:0016722:oxidoreductase activity, oxidizing metal ions;GO:0016723:oxidoreductase activity, oxidizing metal ions, NAD or NADP as acceptor;GO:0043167:ion binding;GO:0043169:cation binding;GO:0046872:metal ion binding	GO:0005622:intracellular;GO:0005623:cell;GO:0005634:nucleus;GO:0005886:plasma membrane;GO:0016020:membrane;GO:0016021:integral component of membrane;GO:0031224:intrinsic component of membrane;GO:0043226:organelle;GO:0043227:membrane-bounded organelle;GO:0043229:intracellular organelle;GO:0043231:intracellular membrane-bounded organelle;GO:0044424:intracellular part;GO:0044425:membrane part;GO:004…
AT1G01590	FRO1	0	1.40991	1	0	1.37554	1	0	1.98268	1	0	1.67541	1	0.00139583	3.9502	0.533782	0	1.73536	1	0	2.26439	1	0	2.2691	1	AT1G01590	FRO1	protein_coding	TAIR10.39	1	+	214150	217734	3584	ath:AT1G01590:FRO1	837194	-	GO:0006810:transport;GO:0006811:ion transport;GO:0008152:metabolic process;GO:0044699:single-organism process;GO:0044710:single-organism metabolic process;GO:0051179:localization;GO:0051234:establishment of localization;GO:0055114:oxidation-reduction process	GO:0000293:ferric-chelate reductase activity;GO:0003824:catalytic activity;GO:0005488:binding;GO:0016491:oxidoreductase activity;GO:0016722:oxidoreductase activity, oxidizing metal ions;GO:0016723:oxidoreductase activity, oxidizing metal ions, NAD or NADP as acceptor;GO:0043167:ion binding;GO:0043169:cation binding;GO:0046872:metal ion binding	GO:0005623:cell;GO:0005886:plasma membrane;GO:0016020:membrane;GO:0016021:integral component of membrane;GO:0031224:intrinsic component of membrane;GO:0044425:membrane part;GO:0044464:cell part;GO:0071944:cell periphery
AT1G01600	CYP86A4	0.00908443	-0.376687	0.867454	0.00296808	-1.85328	0.06665	0	-3.30273	0.0704628	0.00354371	-1.55341	0.30245	0.00139583	-2.31659	0.185962	0.00857238	-0.414382	1	0.0712765	3.52073	1.37512e-09	0.020425	0.925141	0.719066	AT1G01600	CYP86A4	protein_coding	TAIR10.39	1	+	218834	221286	2452	ath:AT1G01600:CYP86A4	839347	ath01100:Metabolic pathways;ath00073:Cutin, suberine and wax biosynthesis	GO:0006082:organic acid metabolic process;GO:0006629:lipid metabolic process;GO:0006631:fatty acid metabolic process;GO:0008152:metabolic process;GO:0009987:cellular process;GO:0019752:carboxylic acid metabolic process;GO:0032787:monocarboxylic acid metabolic process;GO:0043436:oxoacid metabolic process;GO:0044237:cellular metabolic process;GO:0044238:primary metabolic process;GO:0044255:cellular…	GO:0003824:catalytic activity;GO:0004497:monooxygenase activity;GO:0005488:binding;GO:0005506:iron ion binding;GO:0016491:oxidoreductase activity;GO:0016705:oxidoreductase activity, acting on paired donors, with incorporation or reduction of molecular oxygen;GO:0016712:oxidoreductase activity, acting on paired donors, with incorporation or reduction of molecular oxygen, reduced flavin or flavopro…	GO:0016020:membrane;GO:0016021:integral component of membrane;GO:0031224:intrinsic component of membrane;GO:0044425:membrane part
AT1G01610	GPAT4	0.272533	0.460012	0.279866	0.0366063	-2.69846	2.03753e-07	0.0142401	-3.90993	2.30553e-07	0.020081	-3.49896	6.05554e-09	0.0265208	-3.06995	1.07934e-05	0.188592	-0.172146	1	1.04878	3.08904	8.491e-19	0.325098	0.717066	0.445777	AT1G01610	GPAT4	protein_coding	TAIR10.39	1	-	221642	224351	2709	ath:AT1G01610:GPAT4	839297	ath01100:Metabolic pathways;ath01110:Biosynthesis of secondary metabolites;ath00564:Glycerophospholipid metabolism;ath00561:Glycerolipid metabolism	GO:0006629:lipid metabolic process;GO:0006644:phospholipid metabolic process;GO:0006793:phosphorus metabolic process;GO:0006796:phosphate-containing compound metabolic process;GO:0008152:metabolic process;GO:0008610:lipid biosynthetic process;GO:0008654:phospholipid biosynthetic process;GO:0009058:biosynthetic process;GO:0009059:macromolecule biosynthetic process;GO:0009987:cellular process;GO:00…	GO:0003824:catalytic activity;GO:0008374:O-acyltransferase activity;GO:0016740:transferase activity;GO:0016746:transferase activity, transferring acyl groups;GO:0016747:transferase activity, transferring acyl groups other than amino-acyl groups;GO:0016787:hydrolase activity;GO:0016788:hydrolase activity, acting on ester bonds;GO:0016791:phosphatase activity;GO:0042578:phosphoric ester hydrolase a…	GO:0005622:intracellular;GO:0005623:cell;GO:0005737:cytoplasm;GO:0009507:chloroplast;GO:0009536:plastid;GO:0016020:membrane;GO:0016021:integral component of membrane;GO:0031224:intrinsic component of membrane;GO:0043226:organelle;GO:0043227:membrane-bounded organelle;GO:0043229:intracellular organelle;GO:0043231:intracellular membrane-bounded organelle;GO:0044424:intracellular part;GO:0044425:mem…
AT1G01620	PIP1-3	3.97292	0.106346	0.916751	1.5711	-1.40154	0.000565912	4.35747	0.25242	0.969134	8.17887	1.42739	2.10105e-05	5.11571	0.523769	0.528276	3.46079	-0.126149	1	0.931686	-2.11052	0.000652034	1.40082	-1.50518	0.0452526	AT1G01620	PIP1-3	protein_coding	TAIR10.39	1	-	225665	227543	1878	ath:AT1G01620:PIP1C	839235	-	GO:0001101:response to acid chemical;GO:0006810:transport;GO:0006811:ion transport;GO:0006833:water transport;GO:0006884:cell volume homeostasis;GO:0006950:response to stress;GO:0008361:regulation of cell size;GO:0009414:response to water deprivation;GO:0009415:response to water;GO:0009628:response to abiotic stimulus;GO:0009987:cellular process;GO:0009992:cellular water homeostasis;GO:0010035:re…	GO:0005215:transporter activity;GO:0005372:water transmembrane transporter activity;GO:0005488:binding;GO:0005515:protein binding;GO:0015144:carbohydrate transmembrane transporter activity;GO:0015166:polyol transmembrane transporter activity;GO:0015168:glycerol transmembrane transporter activity;GO:0015250:water channel activity;GO:0015254:glycerol channel activity;GO:0015267:channel activity;GO:…	GO:0005622:intracellular;GO:0005623:cell;GO:0005737:cytoplasm;GO:0005773:vacuole;GO:0005886:plasma membrane;GO:0005887:integral component of plasma membrane;GO:0005911:cell-cell junction;GO:0009506:plasmodesma;GO:0009507:chloroplast;GO:0009536:plastid;GO:0016020:membrane;GO:0016021:integral component of membrane;GO:0030054:cell junction;GO:0031224:intrinsic component of membrane;GO:0031226:intrin…
AT1G01630	AT1G01630	0.0555159	0.194896	0.797465	0.0217659	-1.29566	0.0226724	0.0327522	-0.622185	0.799701	0.0106311	-2.26005	0.00100203	0.0181458	-1.48085	0.101794	0.0551081	0.182111	1	0.135765	1.72773	0.000270222	0.11404	1.40236	0.0141705	AT1G01630	AT1G01630	protein_coding	TAIR10.39	1	+	228799	230979	2180	ath:AT1G01630:	839231	-	GO:0006810:transport;GO:0051179:localization;GO:0051234:establishment of localization	GO:0005215:transporter activity	GO:0005622:intracellular;GO:0005623:cell;GO:0005634:nucleus;GO:0043226:organelle;GO:0043227:membrane-bounded organelle;GO:0043229:intracellular organelle;GO:0043231:intracellular membrane-bounded organelle;GO:0044424:intracellular part;GO:0044464:cell part
AT1G01640	AT1G01640	0.0181689	0.635469	0.398377	0.00791489	-0.683356	0.509902	0.00569603	-0.999175	0.73749	0.0354371	1.90169	0.000575363	0.00558332	-1.03165	0.615844	0.0134709	0.150402	1	0.00509118	-1.05753	0.565702	0.00680834	-0.712758	0.991979	AT1G01640	AT1G01640	protein_coding	TAIR10.39	1	-	230908	232630	1722	ath:AT1G01640:	839534	-	GO:0000003:reproduction;GO:0003006:developmental process involved in reproduction;GO:0006464:cellular protein modification process;GO:0006508:proteolysis;GO:0006511:ubiquitin-dependent protein catabolic process;GO:0007275:multicellular organismal development;GO:0008152:metabolic process;GO:0009056:catabolic process;GO:0009057:macromolecule catabolic process;GO:0009791:post-embryonic development;G…	GO:0005488:binding;GO:0005515:protein binding;GO:0019899:enzyme binding;GO:0031625:ubiquitin protein ligase binding;GO:0044389:ubiquitin-like protein ligase binding	GO:0000151:ubiquitin ligase complex;GO:0005622:intracellular;GO:0005623:cell;GO:0005737:cytoplasm;GO:0019005:SCF ubiquitin ligase complex;GO:0031461:cullin-RING ubiquitin ligase complex;GO:0032991:macromolecular complex;GO:0043234:protein complex;GO:0044424:intracellular part;GO:0044464:cell part;GO:1902494:catalytic complex;GO:1990234:transferase complex
AT1G01650	SPPL4	0.370443	-0.62734	0.184371	0.63418	0.278326	0.540252	0.615172	0.21147	0.97358	0.605974	0.191692	0.913778	0.474582	-0.209821	1	0.526589	-0.0434977	1	0.602457	0.173598	0.909381	0.525944	-0.0430267	1	AT1G01650	SPPL4	protein_coding	TAIR10.39	1	-	232840	237905	5065	ath:AT1G01650:SPPL4	839499	-	GO:0006465:signal peptide processing;GO:0006508:proteolysis;GO:0006518:peptide metabolic process;GO:0006807:nitrogen compound metabolic process;GO:0008152:metabolic process;GO:0009987:cellular process;GO:0010467:gene expression;GO:0016485:protein processing;GO:0019538:protein metabolic process;GO:0033619:membrane protein proteolysis;GO:0034641:cellular nitrogen compound metabolic process;GO:00431…	GO:0003824:catalytic activity;GO:0004175:endopeptidase activity;GO:0004190:aspartic-type endopeptidase activity;GO:0008233:peptidase activity;GO:0016787:hydrolase activity;GO:0042500:aspartic endopeptidase activity, intramembrane cleaving;GO:0070001:aspartic-type peptidase activity;GO:0070011:peptidase activity, acting on L-amino acid peptides	GO:0000323:lytic vacuole;GO:0005622:intracellular;GO:0005623:cell;GO:0005737:cytoplasm;GO:0005764:lysosome;GO:0005765:lysosomal membrane;GO:0005768:endosome;GO:0005773:vacuole;GO:0005774:vacuolar membrane;GO:0005783:endoplasmic reticulum;GO:0005789:endoplasmic reticulum membrane;GO:0005794:Golgi apparatus;GO:0005798:Golgi-associated vesicle;GO:0005886:plasma membrane;GO:0010008:endosome membrane;…
AT1G01660	AT1G01660	0.00605628	0.969336	0.430026	0.00296808	-0.0838937	1	0.00284802	0.0440777	1	0.00354371	0.215982	1	0.00418749	0.490767	1	0.00612313	0.998399	0.99555	0.00169706	-0.320568	1	0.00170209	-0.315867	1	AT1G01660	AT1G01660	protein_coding	TAIR10.39	1	-	239841	242703	2862	ath:AT1G01660:	839461	-	GO:0006464:cellular protein modification process;GO:0008152:metabolic process;GO:0009987:cellular process;GO:0016567:protein ubiquitination;GO:0019538:protein metabolic process;GO:0032446:protein modification by small protein conjugation;GO:0036211:protein modification process;GO:0043170:macromolecule metabolic process;GO:0043412:macromolecule modification;GO:0044237:cellular metabolic process;GO…	GO:0003824:catalytic activity;GO:0004842:ubiquitin-protein transferase activity;GO:0016740:transferase activity;GO:0016874:ligase activity;GO:0019787:ubiquitin-like protein transferase activity	GO:0005622:intracellular;GO:0005623:cell;GO:0005634:nucleus;GO:0043226:organelle;GO:0043227:membrane-bounded organelle;GO:0043229:intracellular organelle;GO:0043231:intracellular membrane-bounded organelle;GO:0044424:intracellular part;GO:0044464:cell part
AT1G01670	PUB56	0.0141313	1.0314	0.177879	0.00296808	-1.26832	0.27171	0.00427202	-0.661179	0.983761	0.00590618	-0.324587	1	0.0111666	0.62827	0.892798	0.0110216	0.597861	1	0.00339412	-0.823068	0.819161	0.0136167	0.947167	0.85501	AT1G01670	PUB56	protein_coding	TAIR10.39	1	-	242713	246054	3341	ath:AT1G01670:	839365	-	GO:0006464:cellular protein modification process;GO:0008152:metabolic process;GO:0009987:cellular process;GO:0016567:protein ubiquitination;GO:0019538:protein metabolic process;GO:0032446:protein modification by small protein conjugation;GO:0036211:protein modification process;GO:0043170:macromolecule metabolic process;GO:0043412:macromolecule modification;GO:0044237:cellular metabolic process;GO…	GO:0003824:catalytic activity;GO:0004842:ubiquitin-protein transferase activity;GO:0016740:transferase activity;GO:0016874:ligase activity;GO:0019787:ubiquitin-like protein transferase activity	GO:0005622:intracellular;GO:0005623:cell;GO:0005634:nucleus;GO:0043226:organelle;GO:0043227:membrane-bounded organelle;GO:0043229:intracellular organelle;GO:0043231:intracellular membrane-bounded organelle;GO:0044424:intracellular part;GO:0044464:cell part
AT1G01680	PUB54	0.0100938	0.824946	0.371734	0.000989361	-2.01678	0.0897729	0	-2.44359	0.294606	0.00118124	-1.7169	0.356731	0	-2.47607	0.25204	0.0146955	1.48161	0.368154	0.0084853	0.60143	0.884591	0.0221271	2.16956	0.0261699	AT1G01680	PUB54	protein_coding	TAIR10.39	1	-	246262	248440	2178	ath:AT1G01680:PUB54	839251	-	GO:0006464:cellular protein modification process;GO:0006950:response to stress;GO:0008152:metabolic process;GO:0009987:cellular process;GO:0016567:protein ubiquitination;GO:0019538:protein metabolic process;GO:0032446:protein modification by small protein conjugation;GO:0036211:protein modification process;GO:0043170:macromolecule metabolic process;GO:0043412:macromolecule modification;GO:0044237…	GO:0003824:catalytic activity;GO:0004842:ubiquitin-protein transferase activity;GO:0016740:transferase activity;GO:0016874:ligase activity;GO:0019787:ubiquitin-like protein transferase activity	GO:0005622:intracellular;GO:0005623:cell;GO:0005634:nucleus;GO:0043226:organelle;GO:0043227:membrane-bounded organelle;GO:0043229:intracellular organelle;GO:0043231:intracellular membrane-bounded organelle;GO:0044424:intracellular part;GO:0044464:cell part
AT1G01690	ATPRD3	0.100938	1.98066	2.16613e-07	0.00890425	-2.12908	0.000961153	0.0199361	-0.904848	0.583395	0.0248059	-0.613348	0.685097	0.0530415	0.606244	0.581131	0.0342895	-0.107094	1	0.00678824	-2.27166	0.0269968	0.0357438	-0.0196662	1	AT1G01690	ATPRD3	protein_coding	TAIR10.39	1	+	249041	252522	3481	ath:AT1G01690:PRD3	839243	-	GO:0000003:reproduction;GO:0000280:nuclear division;GO:0006139:nucleobase-containing compound metabolic process;GO:0006259:DNA metabolic process;GO:0006310:DNA recombination;GO:0006725:cellular aromatic compound metabolic process;GO:0006807:nitrogen compound metabolic process;GO:0006996:organelle organization;GO:0007049:cell cycle;GO:0007059:chromosome segregation;GO:0007126:meiotic nuclear divis…	-	GO:0005622:intracellular;GO:0005623:cell;GO:0005634:nucleus;GO:0043226:organelle;GO:0043227:membrane-bounded organelle;GO:0043229:intracellular organelle;GO:0043231:intracellular membrane-bounded organelle;GO:0044424:intracellular part;GO:0044464:cell part
AT1G01695	AT1G01695	0.00201876	1.99487	0.356972	0	-0.209425	1	0	0.397715	1	0.00118124	1.35349	0.958683	0	0.365236	1	0	0.150402	1	0.00169706	1.94247	0.793649	0.00170209	1.94717	1	AT1G01695	AT1G01695	protein_coding	TAIR10.39	1	+	252626	254530	1904	ath:AT1G01695:	6241450	-	-	GO:0003824:catalytic activity;GO:0016740:transferase activity	GO:0005622:intracellular;GO:0005623:cell;GO:0005634:nucleus;GO:0043226:organelle;GO:0043227:membrane-bounded organelle;GO:0043229:intracellular organelle;GO:0043231:intracellular membrane-bounded organelle;GO:0044424:intracellular part;GO:0044464:cell part
AT1G01700	ATROPGEF2	0	0.409909	1	0	0.375538	1	0	0.982677	1	0.00354371	4.67541	0.0757252	0	0.950199	1	0	0.735365	1	0	1.26439	1	0	1.2691	1	AT1G01700	ATROPGEF2	protein_coding	TAIR10.39	1	-	259307	261667	2360	ath:AT1G01700:ROPGEF2	839250	-	-	GO:0005085:guanyl-nucleotide exchange factor activity;GO:0005088:Ras guanyl-nucleotide exchange factor activity;GO:0005089:Rho guanyl-nucleotide exchange factor activity;GO:0098772:molecular function regulator	GO:0005622:intracellular;GO:0005623:cell;GO:0005634:nucleus;GO:0043226:organelle;GO:0043227:membrane-bounded organelle;GO:0043229:intracellular organelle;GO:0043231:intracellular membrane-bounded organelle;GO:0044424:intracellular part;GO:0044464:cell part
AT1G01710	AT1G01710	0.158473	0.855709	0.0190925	0.0722233	-0.513041	0.401957	0.0911365	-0.116489	1	0.102767	0.0741489	1	0.0809581	-0.304149	1	0.09797	-0.00427016	1	0.0610942	-0.718445	0.512765	0.110636	0.194548	1	AT1G01710	AT1G01710	protein_coding	TAIR10.39	1	+	262828	266324	3496	ath:AT1G01710:	839254	ath01100:Metabolic pathways;ath01110:Biosynthesis of secondary metabolites;ath00062:Fatty acid elongation;ath01040:Biosynthesis of unsaturated fatty acids	GO:0006637:acyl-CoA metabolic process;GO:0006732:coenzyme metabolic process;GO:0006790:sulfur compound metabolic process;GO:0008152:metabolic process;GO:0009987:cellular process;GO:0035383:thioester metabolic process;GO:0044237:cellular metabolic process;GO:0051186:cofactor metabolic process;GO:0071704:organic substance metabolic process	GO:0000166:nucleotide binding;GO:0003824:catalytic activity;GO:0005488:binding;GO:0016289:CoA hydrolase activity;GO:0016787:hydrolase activity;GO:0016788:hydrolase activity, acting on ester bonds;GO:0016790:thiolester hydrolase activity;GO:0030551:cyclic nucleotide binding;GO:0036094:small molecule binding;GO:0047617:acyl-CoA hydrolase activity;GO:0097159:organic cyclic compound binding;GO:190126…	GO:0005622:intracellular;GO:0005623:cell;GO:0005737:cytoplasm;GO:0005777:peroxisome;GO:0042579:microbody;GO:0043226:organelle;GO:0043227:membrane-bounded organelle;GO:0043229:intracellular organelle;GO:0043231:intracellular membrane-bounded organelle;GO:0044424:intracellular part;GO:0044444:cytoplasmic part;GO:0044464:cell part
AT1G01720	NAC002	4.79254	-0.512673	0.258916	5.63441	-0.246267	0.715991	8.05134	0.348764	0.841163	10.3984	0.815738	0.0568879	10.1937	0.754865	0.181319	4.3413	-0.656061	0.670428	4.25793	-0.665155	0.408458	4.25011	-0.667821	0.676229	AT1G01720	NAC002	protein_coding	TAIR10.39	1	+	267993	269819	1826	ath:AT1G01720:ATAF1	839265	-	GO:0001101:response to acid chemical;GO:0006139:nucleobase-containing compound metabolic process;GO:0006351:transcription, DNA-templated;GO:0006355:regulation of transcription, DNA-templated;GO:0006725:cellular aromatic compound metabolic process;GO:0006807:nitrogen compound metabolic process;GO:0006950:response to stress;GO:0007154:cell communication;GO:0007165:signal transduction;GO:0007275:mul…	GO:0001071:nucleic acid binding transcription factor activity;GO:0003676:nucleic acid binding;GO:0003677:DNA binding;GO:0003700:sequence-specific DNA binding transcription factor activity;GO:0005488:binding;GO:0097159:organic cyclic compound binding;GO:1901363:heterocyclic compound binding	GO:0005622:intracellular;GO:0005623:cell;GO:0005634:nucleus;GO:0043226:organelle;GO:0043227:membrane-bounded organelle;GO:0043229:intracellular organelle;GO:0043231:intracellular membrane-bounded organelle;GO:0044424:intracellular part;GO:0044464:cell part
AT1G01725	AT1G01725	0.102957	0.797201	0.0425008	0.0395744	-0.825331	0.144847	0.0412962	-0.710345	0.688279	0.0637867	-0.0470528	1	0.0628123	-0.0653983	1	0.106542	0.828474	0.302801	0.0424265	-0.649875	0.62925	0.0578709	-0.182823	1	AT1G01725	AT1G01725	protein_coding	TAIR10.39	1	-	269792	270859	1067	ath:AT1G01725:	839271	-	-	-	-
AT1G01730	AT1G01730	0.435043	0.267707	0.539055	0.335393	-0.180134	0.922508	0.215025	-0.864133	0.405232	0.637867	0.942721	0.0191011	0.355936	-0.0742486	1	0.320852	-0.245307	1	0.274924	-0.47434	0.767076	0.335311	-0.165617	1	AT1G01730	AT1G01730	protein_coding	TAIR10.39	1	+	270797	272189	1392	ath:AT1G01730:	839260	-	-	-	GO:0005622:intracellular;GO:0005623:cell;GO:0005634:nucleus;GO:0043226:organelle;GO:0043227:membrane-bounded organelle;GO:0043229:intracellular organelle;GO:0043231:intracellular membrane-bounded organelle;GO:0044424:intracellular part;GO:0044464:cell part
AT1G01740	AT1G01740	0.00302814	0.824946	0.724269	0.00296808	0.790575	0.757951	0.00284802	0.8672	1	0.00118124	-0.131942	1	0.00279166	0.834721	1	0.00122463	-0.0719903	1	0.00339412	1.14892	0.791205	0	-0.637796	1	AT1G01740	AT1G01740	protein_coding	TAIR10.39	1	-	272111	274930	2819	ath:AT1G01740:	839253	ath04075:Plant hormone signal transduction	GO:0006464:cellular protein modification process;GO:0006468:protein phosphorylation;GO:0006793:phosphorus metabolic process;GO:0006796:phosphate-containing compound metabolic process;GO:0008152:metabolic process;GO:0009987:cellular process;GO:0016310:phosphorylation;GO:0019538:protein metabolic process;GO:0036211:protein modification process;GO:0043170:macromolecule metabolic process;GO:0043412:m…	GO:0000166:nucleotide binding;GO:0001882:nucleoside binding;GO:0001883:purine nucleoside binding;GO:0003824:catalytic activity;GO:0004672:protein kinase activity;GO:0005488:binding;GO:0005524:ATP binding;GO:0016301:kinase activity;GO:0016740:transferase activity;GO:0016772:transferase activity, transferring phosphorus-containing groups;GO:0016773:phosphotransferase activity, alcohol group as acce…	GO:0005623:cell;GO:0005886:plasma membrane;GO:0016020:membrane;GO:0044464:cell part;GO:0071944:cell periphery
AT1G01750	ADF11	0.0100938	0.781878	0.530876	0.00593616	-0.0650346	1	0	-2.47675	0.602367	0.00236247	-1.13194	0.896979	0.00418749	-0.407353	1	0.009797	0.735365	1	0.0084853	0.563955	0.845527	0.0153188	1.46174	0.585516	AT1G01750	ADF11	protein_coding	TAIR10.39	1	+	275188	276310	1122	ath:AT1G01750:ADF11	839281	-	GO:0006996:organelle organization;GO:0007010:cytoskeleton organization;GO:0007015:actin filament organization;GO:0008154:actin polymerization or depolymerization;GO:0009987:cellular process;GO:0016043:cellular component organization;GO:0022411:cellular component disassembly;GO:0030029:actin filament-based process;GO:0030036:actin cytoskeleton organization;GO:0030042:actin filament depolymerizatio…	GO:0003779:actin binding;GO:0005488:binding;GO:0005515:protein binding;GO:0008092:cytoskeletal protein binding	GO:0005622:intracellular;GO:0005623:cell;GO:0005634:nucleus;GO:0005737:cytoplasm;GO:0005856:cytoskeleton;GO:0015629:actin cytoskeleton;GO:0043226:organelle;GO:0043227:membrane-bounded organelle;GO:0043228:non-membrane-bounded organelle;GO:0043229:intracellular organelle;GO:0043231:intracellular membrane-bounded organelle;GO:0043232:intracellular non-membrane-bounded organelle;GO:0044424:intracell…
AT1G01760	AT1G01760	0.00807504	1.77248	0.0528031	0.00197872	-0.361428	1	0	-1.47675	0.729746	0.00354371	0.427486	1	0.00837498	1.75755	0.283661	0	-1.72407	0.805551	0	-1.19504	0.671843	0.00340417	0.532129	1	AT1G01760	AT1G01760	protein_coding	TAIR10.39	1	-	276266	278599	2333	ath:AT1G01760:	839252	-	GO:0006139:nucleobase-containing compound metabolic process;GO:0006396:RNA processing;GO:0006725:cellular aromatic compound metabolic process;GO:0006807:nitrogen compound metabolic process;GO:0008152:metabolic process;GO:0009987:cellular process;GO:0010467:gene expression;GO:0016070:RNA metabolic process;GO:0034641:cellular nitrogen compound metabolic process;GO:0043170:macromolecule metabolic pr…	GO:0003676:nucleic acid binding;GO:0003723:RNA binding;GO:0003824:catalytic activity;GO:0004000:adenosine deaminase activity;GO:0005488:binding;GO:0016787:hydrolase activity;GO:0016810:hydrolase activity, acting on carbon-nitrogen (but not peptide) bonds;GO:0016814:hydrolase activity, acting on carbon-nitrogen (but not peptide) bonds, in cyclic amidines;GO:0019239:deaminase activity;GO:0097159:or…	GO:0005622:intracellular;GO:0005623:cell;GO:0005634:nucleus;GO:0043226:organelle;GO:0043227:membrane-bounded organelle;GO:0043229:intracellular organelle;GO:0043231:intracellular membrane-bounded organelle;GO:0044424:intracellular part;GO:0044464:cell part
AT1G01770	AT1G01770	0.0878161	0.561002	0.206294	0.0761808	0.307793	0.597746	0.0541123	-0.24762	1	0.0826865	0.441456	0.647069	0.0586248	-0.123383	1	0.0526589	-0.301059	1	0.0390324	-0.72429	0.567659	0.039148	-0.71959	0.847821	AT1G01770	AT1G01770	protein_coding	TAIR10.39	1	+	278600	282891	4291	ath:AT1G01770:	837323	-	-	-	GO:0005622:intracellular;GO:0005623:cell;GO:0005634:nucleus;GO:0043226:organelle;GO:0043227:membrane-bounded organelle;GO:0043229:intracellular organelle;GO:0043231:intracellular membrane-bounded organelle;GO:0044424:intracellular part;GO:0044464:cell part
AT1G01780	PLIM2B	0.0494596	0.0995688	0.962052	0.0692553	0.698737	0.135997	0.0313282	-0.597049	0.836567	0.0507931	0.14616	1	0.0460624	-0.00673271	1	0.0416373	-0.174271	1	0.0526089	0.209112	0.977746	0.0238292	-0.968673	0.652028	AT1G01780	PLIM2B	protein_coding	TAIR10.39	1	+	282761	284245	1484	ath:AT1G01780:	839267	-	GO:0006996:organelle organization;GO:0007010:cytoskeleton organization;GO:0007015:actin filament organization;GO:0009987:cellular process;GO:0016043:cellular component organization;GO:0022607:cellular component assembly;GO:0030029:actin filament-based process;GO:0030036:actin cytoskeleton organization;GO:0044085:cellular component biogenesis;GO:0044699:single-organism process;GO:0044763:single-or…	GO:0003779:actin binding;GO:0005488:binding;GO:0005515:protein binding;GO:0008092:cytoskeletal protein binding;GO:0008270:zinc ion binding;GO:0032403:protein complex binding;GO:0043167:ion binding;GO:0043169:cation binding;GO:0044877:macromolecular complex binding;GO:0046872:metal ion binding;GO:0046914:transition metal ion binding;GO:0051015:actin filament binding	GO:0005622:intracellular;GO:0005623:cell;GO:0005737:cytoplasm;GO:0005856:cytoskeleton;GO:0043226:organelle;GO:0043228:non-membrane-bounded organelle;GO:0043229:intracellular organelle;GO:0043232:intracellular non-membrane-bounded organelle;GO:0044424:intracellular part;GO:0044464:cell part
AT1G01790	KEA1	0.0777223	0.618496	0.171199	0.0445212	-0.339305	0.716583	0.0626564	0.231356	1	0.0425245	-0.395904	0.887912	0.0544373	0.00534012	1	0.0575574	0.0915084	1	0.0509118	-0.0897479	1	0.0476584	-0.190337	1	AT1G01790	KEA1	protein_coding	TAIR10.39	1	+	284350	291203	6853	ath:AT1G01790:KEA1	837332	-	GO:0006810:transport;GO:0006811:ion transport;GO:0006812:cation transport;GO:0006813:potassium ion transport;GO:0015672:monovalent inorganic cation transport;GO:0030001:metal ion transport;GO:0051179:localization;GO:0051234:establishment of localization	GO:0005215:transporter activity;GO:0005451:monovalent cation:proton antiporter activity;GO:0008324:cation transmembrane transporter activity;GO:0015075:ion transmembrane transporter activity;GO:0015077:monovalent inorganic cation transmembrane transporter activity;GO:0015078:hydrogen ion transmembrane transporter activity;GO:0015079:potassium ion transmembrane transporter activity;GO:0015291:seco…	GO:0005622:intracellular;GO:0005623:cell;GO:0005737:cytoplasm;GO:0009507:chloroplast;GO:0009526:plastid envelope;GO:0009536:plastid;GO:0009941:chloroplast envelope;GO:0016020:membrane;GO:0016021:integral component of membrane;GO:0031090:organelle membrane;GO:0031224:intrinsic component of membrane;GO:0031967:organelle envelope;GO:0031969:chloroplast membrane;GO:0031975:envelope;GO:0042170:plastid…
AT1G01800	AT1G01800	0.289692	0.860445	0.0133004	0.124659	-0.607321	0.261214	0.142401	-0.36754	0.98016	0.194904	0.136068	1	0.17727	-0.0199073	1	0.193491	0.123435	1	0.145947	-0.320568	0.965447	0.136167	-0.427229	1	AT1G01800	AT1G01800	protein_coding	TAIR10.39	1	+	293246	295086	1840	ath:AT1G01800:	839259	-	-	-	-
AT1G01810	AT1G01810	0.0181689	-0.408253	0.652749	0.0504574	1.41777	0.00176601	0.0142401	-0.707638	0.821918	0.0271684	0.249148	0.986182	0.0125625	-0.887745	0.6406	0.0232679	0.00201028	1	0.0135765	-0.735605	0.643478	0.0221271	-0.0424911	1	AT1G01810	AT1G01810	protein_coding	TAIR10.39	1	+	295207	295859	652	ath:AT1G01810:	839247	-	-	-	GO:0005622:intracellular;GO:0005623:cell;GO:0005634:nucleus;GO:0043226:organelle;GO:0043227:membrane-bounded organelle;GO:0043229:intracellular organelle;GO:0043231:intracellular membrane-bounded organelle;GO:0044424:intracellular part;GO:0044464:cell part
AT1G01820	PEX11C	0.213989	-0.161443	0.945428	0.295819	0.401009	0.356611	0.189393	-0.344624	1	0.226797	-0.0608047	1	0.26102	0.170514	1	0.241251	0.0416665	1	0.229103	-0.0393859	1	0.207654	-0.193532	1	AT1G01820	PEX11C	protein_coding	TAIR10.39	1	-	296001	298334	2333	ath:AT1G01820:PEX11C	839257	-	GO:0006996:organelle organization;GO:0007031:peroxisome organization;GO:0009987:cellular process;GO:0016043:cellular component organization;GO:0016559:peroxisome fission;GO:0032535:regulation of cellular component size;GO:0044375:regulation of peroxisome size;GO:0044699:single-organism process;GO:0044763:single-organism cellular process;GO:0048285:organelle fission;GO:0065007:biological regulatio…	GO:0005488:binding;GO:0005515:protein binding;GO:0042802:identical protein binding	GO:0005622:intracellular;GO:0005623:cell;GO:0005737:cytoplasm;GO:0005777:peroxisome;GO:0005778:peroxisomal membrane;GO:0005779:integral component of peroxisomal membrane;GO:0005911:cell-cell junction;GO:0009506:plasmodesma;GO:0016020:membrane;GO:0016021:integral component of membrane;GO:0030054:cell junction;GO:0031090:organelle membrane;GO:0031224:intrinsic component of membrane;GO:0031231:intri…
AT1G01830	AT1G01830	0.129201	2.36585	5.04265e-11	0.00296808	-3.63569	6.58768e-07	0.0156641	-1.39814	0.213928	0.0283497	-0.569474	0.712607	0.048854	0.299945	0.953721	0.0330649	-0.327645	1	0.0101824	-1.9226	0.0445434	0.0442542	0.147466	1	AT1G01830	AT1G01830	protein_coding	TAIR10.39	1	-	298451	302310	3859	ath:AT1G01830:	839264	-	-	-	-
AT1G01840	AT1G01840	0.00908443	0.561912	0.702228	0.00395744	-0.660086	0.630986	0.00712004	0.245712	1	0.00944988	0.635885	0.896979	0.0097708	0.702271	0.929054	0.00612313	-0.00160097	1	0.00509118	-0.127923	1	0.00510626	-0.123222	1	AT1G01840	AT1G01840	protein_coding	TAIR10.39	1	+	303537	304358	821	ath:AT1G01840:	839291	-	-	-	GO:0005622:intracellular;GO:0005623:cell;GO:0005737:cytoplasm;GO:0009507:chloroplast;GO:0009536:plastid;GO:0043226:organelle;GO:0043227:membrane-bounded organelle;GO:0043229:intracellular organelle;GO:0043231:intracellular membrane-bounded organelle;GO:0044424:intracellular part;GO:0044444:cytoplasmic part;GO:0044464:cell part
AT1G01860	PFC1	0.00908443	-0.1989	1	0.00890425	-0.233271	0.92758	0.0185121	0.957142	0.576275	0.00826865	-0.301867	1	0.0111666	0.165927	1	0.00857238	-0.241915	1	0.0169706	0.816936	0.584949	0.0102125	0.0764499	1	AT1G01860	PFC1	protein_coding	TAIR10.39	1	-	304133	306310	2177	ath:AT1G01860:PFC1	839283	-	GO:0001510:RNA methylation;GO:0006139:nucleobase-containing compound metabolic process;GO:0006725:cellular aromatic compound metabolic process;GO:0006807:nitrogen compound metabolic process;GO:0006950:response to stress;GO:0008152:metabolic process;GO:0009266:response to temperature stimulus;GO:0009409:response to cold;GO:0009451:RNA modification;GO:0009628:response to abiotic stimulus;GO:0009987…	GO:0000179:rRNA (adenine-N6,N6-)-dimethyltransferase activity;GO:0003676:nucleic acid binding;GO:0003723:RNA binding;GO:0003824:catalytic activity;GO:0005488:binding;GO:0008168:methyltransferase activity;GO:0008170:N-methyltransferase activity;GO:0008173:RNA methyltransferase activity;GO:0008174:mRNA methyltransferase activity;GO:0008649:rRNA methyltransferase activity;GO:0008757:S-adenosylmethio…	GO:0005622:intracellular;GO:0005623:cell;GO:0005737:cytoplasm;GO:0009507:chloroplast;GO:0009536:plastid;GO:0043226:organelle;GO:0043227:membrane-bounded organelle;GO:0043229:intracellular organelle;GO:0043231:intracellular membrane-bounded organelle;GO:0044424:intracellular part;GO:0044444:cytoplasmic part;GO:0044464:cell part
AT1G01880	GEN1	0.0595535	1.20828	0.00425447	0.0187979	-0.778267	0.246777	0.0227841	-0.429706	1	0.0271684	-0.182568	1	0.0251249	-0.28569	1	0.0269418	-0.192285	1	0.0305471	0.0285066	1	0.0357438	0.269095	1	AT1G01880	GEN1	protein_coding	TAIR10.39	1	-	306467	309541	3074	ath:AT1G01880:	837373	-	-	-	-
AT1G01900	SBTI1.1	0.00403752	-2.88287	0.000625303	0.0178085	-0.884329	0.336228	0.0242081	-0.363098	1	0.020081	-0.670362	0.791814	0.00139583	-3.68643	0.00545373	0.0134709	-1.24192	0.692059	0.164615	3.1926	4.20611e-10	0.0578709	1.02334	0.455338	AT1G01900	SBTI1.1	protein_coding	TAIR10.39	1	+	310169	313130	2961	ath:AT1G01900:SBTI1.1	839318	-	GO:0006508:proteolysis;GO:0008152:metabolic process;GO:0019538:protein metabolic process;GO:0043170:macromolecule metabolic process;GO:0044238:primary metabolic process;GO:0071704:organic substance metabolic process	GO:0003824:catalytic activity;GO:0004175:endopeptidase activity;GO:0004252:serine-type endopeptidase activity;GO:0008233:peptidase activity;GO:0008236:serine-type peptidase activity;GO:0016787:hydrolase activity;GO:0017171:serine hydrolase activity;GO:0070011:peptidase activity, acting on L-amino acid peptides	GO:0005576:extracellular region;GO:0005578:proteinaceous extracellular matrix;GO:0005618:cell wall;GO:0005623:cell;GO:0030312:external encapsulating structure;GO:0031012:extracellular matrix;GO:0044421:extracellular region part;GO:0044464:cell part;GO:0048046:apoplast;GO:0071944:cell periphery
AT1G01910	AT1G01910	0.289692	0.777318	0.026735	0.152362	-0.351153	0.618241	0.143825	-0.420377	0.923366	0.183092	-0.0405928	1	0.157729	-0.276256	1	0.237577	0.397251	0.922995	0.140856	-0.442636	0.81442	0.156592	-0.279209	1	AT1G01910	AT1G01910	protein_coding	TAIR10.39	1	-	313101	316090	2989	ath:AT1G01910:	839305	-	-	-	-
AT1G01920	AT1G01920	0.245279	1.27187	0.000151769	0.0484787	-1.49433	0.00178485	0.0825925	-0.630535	0.724867	0.0933176	-0.455929	0.743631	0.180062	0.626053	0.389592	0.13226	0.111232	1	0.0746707	-0.767314	0.454742	0.117444	-0.0753277	1	AT1G01920	AT1G01920	protein_coding	TAIR10.39	1	+	315983	319667	3684	ath:AT1G01920:	839313	-	-	-	-
AT1G01930	AT1G01930	0.0888255	0.256286	0.631912	0.0920105	0.319102	0.554545	0.0541123	-0.53282	0.842644	0.0708741	-0.12177	1	0.0711873	-0.107585	1	0.0857238	0.191625	1	0.0882472	0.237428	0.890882	0.0527646	-0.554272	0.967218	AT1G01930	AT1G01930	protein_coding	TAIR10.39	1	-	319769	322895	3126	ath:AT1G01930:	839310	-	-	-	GO:0005622:intracellular;GO:0005623:cell;GO:0005737:cytoplasm;GO:0044424:intracellular part;GO:0044464:cell part
AT1G01940	CYP18-1	0.108004	0.131373	0.865279	0.172149	0.990699	0.00760878	0.0897125	-0.16707	1	0.0815053	-0.32973	0.923015	0.0865414	-0.224806	1	0.0906223	-0.15735	1	0.0814589	-0.308247	0.994479	0.0561688	-0.867444	0.647126	AT1G01940	CYP18-1	protein_coding	TAIR10.39	1	+	322886	324917	2031	ath:AT1G01940:	839309	-	GO:0000413:protein peptidyl-prolyl isomerization;GO:0006457:protein folding;GO:0006464:cellular protein modification process;GO:0008152:metabolic process;GO:0009987:cellular process;GO:0018193:peptidyl-amino acid modification;GO:0018208:peptidyl-proline modification;GO:0019538:protein metabolic process;GO:0036211:protein modification process;GO:0043170:macromolecule metabolic process;GO:0043412:m…	GO:0003755:peptidyl-prolyl cis-trans isomerase activity;GO:0003824:catalytic activity;GO:0005488:binding;GO:0016853:isomerase activity;GO:0016859:cis-trans isomerase activity;GO:0033218:amide binding;GO:0042277:peptide binding	GO:0005622:intracellular;GO:0005623:cell;GO:0005634:nucleus;GO:0005737:cytoplasm;GO:0043226:organelle;GO:0043227:membrane-bounded organelle;GO:0043229:intracellular organelle;GO:0043231:intracellular membrane-bounded organelle;GO:0044424:intracellular part;GO:0044464:cell part
AT1G01950	ARK2	0.324011	0.535033	0.155097	0.106851	-1.30129	0.00379388	0.206481	-0.233703	1	0.279953	0.265309	0.820616	0.347561	0.624812	0.344402	0.265744	0.175996	1	0.1154	-1.11291	0.154263	0.265525	0.169253	1	AT1G01950	ARK2	protein_coding	TAIR10.39	1	+	325316	330619	5303	ath:AT1G01950:ARK2	839306	-	-	-	-
AT1G01960	BIG3	0.35833	0.993859	0.00293139	0.110808	-1.02466	0.0274549	0.143825	-0.578517	0.75387	0.245697	0.283425	0.797006	0.235895	0.209842	0.97718	0.229005	0.163249	1	0.117097	-0.877785	0.324458	0.175315	-0.261686	1	AT1G01960	BIG3	protein_coding	TAIR10.39	1	-	330588	337912	7324	ath:AT1G01960:EDA10	839301	ath04144:Endocytosis	GO:0006810:transport;GO:0007154:cell communication;GO:0007165:signal transduction;GO:0007264:small GTPase mediated signal transduction;GO:0007265:Ras protein signal transduction;GO:0007275:multicellular organismal development;GO:0008104:protein localization;GO:0009553:embryo sac development;GO:0009561:megagametogenesis;GO:0009966:regulation of signal transduction;GO:0009987:cellular process;GO:00…	GO:0005085:guanyl-nucleotide exchange factor activity;GO:0005086:ARF guanyl-nucleotide exchange factor activity;GO:0098772:molecular function regulator	GO:0000139:Golgi membrane;GO:0005622:intracellular;GO:0005623:cell;GO:0005634:nucleus;GO:0005737:cytoplasm;GO:0005794:Golgi apparatus;GO:0005802:trans-Golgi network;GO:0005829:cytosol;GO:0012505:endomembrane system;GO:0016020:membrane;GO:0031090:organelle membrane;GO:0031984:organelle subcompartment;GO:0032588:trans-Golgi network membrane;GO:0043226:organelle;GO:0043227:membrane-bounded organelle…
AT1G01970	AT1G01970	0.0363377	-0.0244939	1	0.0158298	-1.31836	0.0321595	0.0583843	0.767664	0.440292	0.0377995	0.047382	1	0.0642081	0.934932	0.193691	0.0330649	-0.16464	1	0.0186677	-0.964424	0.426384	0.0442542	0.309737	1	AT1G01970	AT1G01970	protein_coding	TAIR10.39	1	+	338241	340088	1847	ath:AT1G01970:	839299	-	-	-	GO:0005622:intracellular;GO:0005623:cell;GO:0005737:cytoplasm;GO:0005739:mitochondrion;GO:0043226:organelle;GO:0043227:membrane-bounded organelle;GO:0043229:intracellular organelle;GO:0043231:intracellular membrane-bounded organelle;GO:0044424:intracellular part;GO:0044444:cytoplasmic part;GO:0044464:cell part
AT1G01980	SEC1A	0	0.409909	1	0	0.375538	1	0	0.982677	1	0.00236247	3.26038	0.293147	0.00139583	2.36524	0.838502	0	0.735365	1	0	1.26439	1	0	1.2691	1	AT1G01980	SEC1A	protein_coding	TAIR10.39	1	-	340108	342040	1932	ath:AT1G01980:ATSEC1A	839296	-	GO:0008152:metabolic process;GO:0044699:single-organism process;GO:0044710:single-organism metabolic process;GO:0055114:oxidation-reduction process	GO:0000166:nucleotide binding;GO:0003824:catalytic activity;GO:0005488:binding;GO:0009055:electron carrier activity;GO:0016491:oxidoreductase activity;GO:0016614:oxidoreductase activity, acting on CH-OH group of donors;GO:0036094:small molecule binding;GO:0048037:cofactor binding;GO:0050660:flavin adenine dinucleotide binding;GO:0050662:coenzyme binding;GO:0097159:organic cyclic compound binding;…	GO:0005622:intracellular;GO:0005623:cell;GO:0005737:cytoplasm;GO:0005794:Golgi apparatus;GO:0005886:plasma membrane;GO:0009507:chloroplast;GO:0009536:plastid;GO:0012505:endomembrane system;GO:0016020:membrane;GO:0043226:organelle;GO:0043227:membrane-bounded organelle;GO:0043229:intracellular organelle;GO:0043231:intracellular membrane-bounded organelle;GO:0044424:intracellular part;GO:0044444:cyt…
AT1G01990	AT1G01990	0.063591	-0.140838	0.998608	0.104872	0.741965	0.0759478	0.0825925	0.295465	0.948037	0.0366183	-0.993472	0.187727	0.0851456	0.345974	0.850685	0.0734775	0.10386	1	0.0729736	0.0981176	1	0.0255313	-1.45542	0.170409	AT1G01990	AT1G01990	protein_coding	TAIR10.39	1	-	342918	344400	1482	ath:AT1G01990:	837456	-	-	-	-
AT1G02000	GAE2	0.0545066	-1.14635	0.0155948	0.181053	0.882292	0.0174575	0.132433	0.289339	0.917527	0.0897739	-0.345513	0.89528	0.0683956	-0.754673	0.527945	0.124912	0.195453	1	0.168009	0.674631	0.285164	0.0748917	-0.598801	0.908018	AT1G02000	GAE2	protein_coding	TAIR10.39	1	+	345516	347603	2087	ath:AT1G02000:GAE2	839289	ath01100:Metabolic pathways;ath00500:Starch and sucrose metabolism;ath00520:Amino sugar and nucleotide sugar metabolism	GO:0005975:carbohydrate metabolic process;GO:0006139:nucleobase-containing compound metabolic process;GO:0006725:cellular aromatic compound metabolic process;GO:0006807:nitrogen compound metabolic process;GO:0008152:metabolic process;GO:0009225:nucleotide-sugar metabolic process;GO:0009987:cellular process;GO:0034641:cellular nitrogen compound metabolic process;GO:0044237:cellular metabolic proce…	GO:0003824:catalytic activity;GO:0005488:binding;GO:0016853:isomerase activity;GO:0016854:racemase and epimerase activity;GO:0016857:racemase and epimerase activity, acting on carbohydrates and derivatives;GO:0048037:cofactor binding;GO:0050378:UDP-glucuronate 4-epimerase activity;GO:0050662:coenzyme binding	GO:0000139:Golgi membrane;GO:0005622:intracellular;GO:0005623:cell;GO:0005737:cytoplasm;GO:0005794:Golgi apparatus;GO:0005795:Golgi stack;GO:0012505:endomembrane system;GO:0016020:membrane;GO:0016021:integral component of membrane;GO:0031090:organelle membrane;GO:0031224:intrinsic component of membrane;GO:0031984:organelle subcompartment;GO:0031985:Golgi cisterna;GO:0032580:Golgi cisterna membran…
AT1G02010	SEC1A	0.0222064	-0.379412	0.733177	0.0148404	-0.999501	0.167865	0.0227841	-0.296182	1	0.108674	2.73884	1.7028e-11	0.0125625	-1.15414	0.422104	0.0183694	-0.639675	0.976648	0.0135765	-1.00031	0.458509	0.00510626	-2.20664	0.107459	AT1G02010	SEC1A	protein_coding	TAIR10.39	1	+	347613	352545	4932	ath:AT1G02010:SEC1A	839288	-	GO:0006810:transport;GO:0006887:exocytosis;GO:0006904:vesicle docking involved in exocytosis;GO:0008104:protein localization;GO:0009306:protein secretion;GO:0009987:cellular process;GO:0015031:protein transport;GO:0016192:vesicle-mediated transport;GO:0022406:membrane docking;GO:0032940:secretion by cell;GO:0033036:macromolecule localization;GO:0044699:single-organism process;GO:0044763:single-or…	GO:0005215:transporter activity;GO:0008565:protein transporter activity;GO:0022892:substrate-specific transporter activity	GO:0005622:intracellular;GO:0005623:cell;GO:0005634:nucleus;GO:0043226:organelle;GO:0043227:membrane-bounded organelle;GO:0043229:intracellular organelle;GO:0043231:intracellular membrane-bounded organelle;GO:0044424:intracellular part;GO:0044464:cell part
AT1G02020	AT1G02020	0.0757035	0.0616467	1	0.0702446	-0.0655619	1	0.0825925	0.207109	1	0.0708741	-0.0449011	1	0.0823539	0.202453	1	0.0808253	0.172097	1	0.0577001	-0.347789	0.949366	0.0646792	-0.173423	1	AT1G02020	AT1G02020	protein_coding	TAIR10.39	1	-	352612	355124	2512	ath:AT1G02020:	837477	-	-	GO:0003824:catalytic activity;GO:0016491:oxidoreductase activity;GO:0016651:oxidoreductase activity, acting on NAD(P)H;GO:0016657:oxidoreductase activity, acting on NAD(P)H, nitrogenous group as acceptor	GO:0005622:intracellular;GO:0005623:cell;GO:0005634:nucleus;GO:0005737:cytoplasm;GO:0005739:mitochondrion;GO:0009507:chloroplast;GO:0009536:plastid;GO:0043226:organelle;GO:0043227:membrane-bounded organelle;GO:0043229:intracellular organelle;GO:0043231:intracellular membrane-bounded organelle;GO:0044424:intracellular part;GO:0044444:cytoplasmic part;GO:0044464:cell part
AT1G02030	ZAT1	0.00201876	2.40991	0.269254	0.000989361	1.37554	0.764017	0	0.660749	1	0	0.353485	1	0	0.62827	1	0	0.413437	1	0.00169706	2.26439	0.718921	0	0.947167	1	AT1G02030	ZAT1	protein_coding	TAIR10.39	1	-	355124	357258	2134	ath:AT1G02030:	839285	-	GO:0006139:nucleobase-containing compound metabolic process;GO:0006351:transcription, DNA-templated;GO:0006355:regulation of transcription, DNA-templated;GO:0006725:cellular aromatic compound metabolic process;GO:0006807:nitrogen compound metabolic process;GO:0008152:metabolic process;GO:0009058:biosynthetic process;GO:0009059:macromolecule biosynthetic process;GO:0009889:regulation of biosynthet…	GO:0001071:nucleic acid binding transcription factor activity;GO:0003676:nucleic acid binding;GO:0003700:sequence-specific DNA binding transcription factor activity;GO:0005488:binding;GO:0008270:zinc ion binding;GO:0043167:ion binding;GO:0043169:cation binding;GO:0046872:metal ion binding;GO:0046914:transition metal ion binding;GO:0097159:organic cyclic compound binding;GO:1901363:heterocyclic co…	GO:0005622:intracellular;GO:0005623:cell;GO:0005634:nucleus;GO:0043226:organelle;GO:0043227:membrane-bounded organelle;GO:0043229:intracellular organelle;GO:0043231:intracellular membrane-bounded organelle;GO:0044424:intracellular part;GO:0044464:cell part
AT1G02040	AT1G02040	0.00706566	0.950477	0.448033	0.0049468	0.375538	0.904023	0.00142401	-0.824678	0.965522	0.00590618	0.675413	0.916741	0.00139583	-0.857156	0.948841	0.00734775	1.01916	0.953122	0.00339412	0.0944698	1	0.00170209	-0.53826	1	AT1G02040	AT1G02040	protein_coding	TAIR10.39	1	-	357906	359078	1172	ath:AT1G02040:	839284	-	GO:0006139:nucleobase-containing compound metabolic process;GO:0006351:transcription, DNA-templated;GO:0006355:regulation of transcription, DNA-templated;GO:0006725:cellular aromatic compound metabolic process;GO:0006807:nitrogen compound metabolic process;GO:0008152:metabolic process;GO:0009058:biosynthetic process;GO:0009059:macromolecule biosynthetic process;GO:0009889:regulation of biosynthet…	GO:0001071:nucleic acid binding transcription factor activity;GO:0003676:nucleic acid binding;GO:0003700:sequence-specific DNA binding transcription factor activity;GO:0005488:binding;GO:0008270:zinc ion binding;GO:0043167:ion binding;GO:0043169:cation binding;GO:0046872:metal ion binding;GO:0046914:transition metal ion binding;GO:0097159:organic cyclic compound binding;GO:1901363:heterocyclic co…	GO:0005622:intracellular;GO:0005623:cell;GO:0005634:nucleus;GO:0043226:organelle;GO:0043227:membrane-bounded organelle;GO:0043229:intracellular organelle;GO:0043231:intracellular membrane-bounded organelle;GO:0044424:intracellular part;GO:0044464:cell part
AT1G02050	PKSA	0.118098	0.462829	0.287396	0.0306702	-1.70395	0.000642486	0.0854405	-0.0865855	1	0.12403	0.536055	0.453404	0.131208	0.619187	0.43993	0.107767	0.292235	1	0.0627912	-0.551073	0.706363	0.0663813	-0.466969	1	AT1G02050	PKSA	protein_coding	TAIR10.39	1	-	359117	360746	1629	ath:AT1G02050:LAP6	839280	-	GO:0006725:cellular aromatic compound metabolic process;GO:0007275:multicellular organismal development;GO:0008152:metabolic process;GO:0009058:biosynthetic process;GO:0009555:pollen development;GO:0009653:anatomical structure morphogenesis;GO:0009698:phenylpropanoid metabolic process;GO:0009699:phenylpropanoid biosynthetic process;GO:0009812:flavonoid metabolic process;GO:0009813:flavonoid biosy…	GO:0003824:catalytic activity;GO:0005488:binding;GO:0005515:protein binding;GO:0016740:transferase activity;GO:0016746:transferase activity, transferring acyl groups;GO:0016747:transferase activity, transferring acyl groups other than amino-acyl groups;GO:0090439:tetraketide alpha-pyrone synthase activity	GO:0005622:intracellular;GO:0005623:cell;GO:0005737:cytoplasm;GO:0005783:endoplasmic reticulum;GO:0012505:endomembrane system;GO:0043226:organelle;GO:0043227:membrane-bounded organelle;GO:0043229:intracellular organelle;GO:0043231:intracellular membrane-bounded organelle;GO:0044424:intracellular part;GO:0044444:cytoplasmic part;GO:0044464:cell part
AT1G02060	AT1G02060	0.00807504	0.222282	1	0.00791489	0.187911	1	0.00284802	-0.986949	0.776684	0.00944988	0.487786	0.921045	0.0125625	0.950199	0.630273	0.00857238	0.343047	1	0.00509118	-0.259167	1	0.00510626	-0.254467	1	AT1G02060	AT1G02060	protein_coding	TAIR10.39	1	-	360918	363142	2224	ath:AT1G02060:	839279	-	-	-	GO:0005622:intracellular;GO:0005623:cell;GO:0005737:cytoplasm;GO:0005739:mitochondrion;GO:0009507:chloroplast;GO:0009536:plastid;GO:0043226:organelle;GO:0043227:membrane-bounded organelle;GO:0043229:intracellular organelle;GO:0043231:intracellular membrane-bounded organelle;GO:0044424:intracellular part;GO:0044444:cytoplasmic part;GO:0044464:cell part
AT1G02065	SPL8	0.68436	0.475102	0.207476	0.20084	-1.53653	0.000426127	0.539699	0.0531852	1	0.407526	-0.406151	0.794023	1.11108	1.31367	0.00119271	0.52169	-0.00227655	1	0.344503	-0.647673	0.537214	0.413607	-0.365746	1	AT1G02065	SPL8	protein_coding	TAIR10.39	1	+	365165	367443	2278	ath:AT1G02065:SPL8	839275	-	GO:0000003:reproduction;GO:0003006:developmental process involved in reproduction;GO:0006139:nucleobase-containing compound metabolic process;GO:0006351:transcription, DNA-templated;GO:0006355:regulation of transcription, DNA-templated;GO:0006725:cellular aromatic compound metabolic process;GO:0006807:nitrogen compound metabolic process;GO:0007049:cell cycle;GO:0007275:multicellular organismal de…	GO:0003676:nucleic acid binding;GO:0003677:DNA binding;GO:0005488:binding;GO:0043167:ion binding;GO:0043169:cation binding;GO:0046872:metal ion binding;GO:0097159:organic cyclic compound binding;GO:1901363:heterocyclic compound binding	GO:0005622:intracellular;GO:0005623:cell;GO:0005634:nucleus;GO:0005737:cytoplasm;GO:0043226:organelle;GO:0043227:membrane-bounded organelle;GO:0043229:intracellular organelle;GO:0043231:intracellular membrane-bounded organelle;GO:0044424:intracellular part;GO:0044464:cell part
AT1G02070	AT1G02070	0.0272533	1.23998	0.0290895	0.00593616	-1.20942	0.166302	0.0128161	-0.0352447	1	0.0141748	0.0904507	1	0.00697915	-0.87423	0.758665	0.0208186	0.715465	0.899756	0.00678824	-0.839942	0.710305	0.0153188	0.251173	1	AT1G02070	AT1G02070	protein_coding	TAIR10.39	1	-	370195	371090	895	ath:AT1G02070:	839270	-	-	-	-
AT1G02080	AT1G02080	0.605628	0.378448	0.327739	0.465	-0.0819431	1	0.410114	-0.277546	1	0.473675	-0.0485745	1	0.494124	0.021528	1	0.516792	0.0962912	1	0.429356	-0.200191	1	0.456159	-0.104975	1	AT1G02080	AT1G02080	protein_coding	TAIR10.39	1	+	373335	386913	13578	ath:AT1G02080:	839244	ath03018:RNA degradation	-	-	-
AT1G02090	CSN7	0.402743	-0.187026	0.88445	0.666829	0.70752	0.0465856	0.334642	-0.47007	0.855682	0.438238	-0.0428158	1	0.37827	-0.277488	1	0.48985	0.142628	1	0.41578	-0.122887	1	0.379565	-0.265625	1	AT1G02090	CSN7	protein_coding	TAIR10.39	1	-	387277	389808	2531	ath:AT1G02090:FUS5	839241	-	GO:0000338:protein deneddylation;GO:0006461:protein complex assembly;GO:0006464:cellular protein modification process;GO:0006508:proteolysis;GO:0007154:cell communication;GO:0007165:signal transduction;GO:0007275:multicellular organismal development;GO:0007602:phototransduction;GO:0008152:metabolic process;GO:0009314:response to radiation;GO:0009416:response to light stimulus;GO:0009581:detection…	GO:0003824:catalytic activity;GO:0004672:protein kinase activity;GO:0004708:MAP kinase kinase activity;GO:0004712:protein serine/threonine/tyrosine kinase activity;GO:0004871:signal transducer activity;GO:0005488:binding;GO:0005515:protein binding;GO:0016301:kinase activity;GO:0016740:transferase activity;GO:0016772:transferase activity, transferring phosphorus-containing groups;GO:0016773:phosph…	GO:0005622:intracellular;GO:0005623:cell;GO:0005634:nucleus;GO:0005737:cytoplasm;GO:0005829:cytosol;GO:0008180:COP9 signalosome;GO:0032991:macromolecular complex;GO:0043226:organelle;GO:0043227:membrane-bounded organelle;GO:0043229:intracellular organelle;GO:0043231:intracellular membrane-bounded organelle;GO:0043234:protein complex;GO:0044422:organelle part;GO:0044424:intracellular part;GO:00444…
AT1G02100	AT1G02100	0.24427	0.533822	0.163851	0.0999254	-0.964661	0.0426472	0.153793	-0.251953	1	0.222072	0.351959	0.696409	0.230312	0.404885	0.711186	0.183694	0.0312549	1	0.123885	-0.577361	0.64163	0.180421	0.00493745	1	AT1G02100	AT1G02100	protein_coding	TAIR10.39	1	+	389812	392816	3004	ath:AT1G02100:	837541	-	GO:0008152:metabolic process;GO:0032259:methylation	GO:0003824:catalytic activity;GO:0008168:methyltransferase activity;GO:0008757:S-adenosylmethionine-dependent methyltransferase activity;GO:0016740:transferase activity;GO:0016741:transferase activity, transferring one-carbon groups	GO:0005622:intracellular;GO:0005623:cell;GO:0005634:nucleus;GO:0005737:cytoplasm;GO:0005829:cytosol;GO:0043226:organelle;GO:0043227:membrane-bounded organelle;GO:0043229:intracellular organelle;GO:0043231:intracellular membrane-bounded organelle;GO:0044424:intracellular part;GO:0044444:cytoplasmic part;GO:0044464:cell part
AT1G02110	AT1G02110	0.329058	1.00317	0.00296362	0.101904	-1.01413	0.0307059	0.148097	-0.391866	0.958702	0.161829	-0.260456	0.998761	0.249853	0.45621	0.617913	0.216759	0.222413	1	0.0814589	-1.28203	0.089967	0.200846	0.0937918	1	AT1G02110	AT1G02110	protein_coding	TAIR10.39	1	+	392831	395528	2697	ath:AT1G02110:	839234	-	-	-	-
AT1G02120	VAD1	0.269505	-0.156088	0.952913	0.292851	-0.0156225	1	0.213601	-0.513628	0.814563	0.274047	-0.123959	1	0.251249	-0.259039	1	0.320852	0.137659	1	0.43275	0.621441	0.287966	0.35914	0.314899	0.968254	AT1G02120	VAD1	protein_coding	TAIR10.39	1	+	395689	400001	4312	ath:AT1G02120:VAD1	839232	-	GO:0000160:phosphorelay signal transduction system;GO:0001101:response to acid chemical;GO:0002376:immune system process;GO:0006950:response to stress;GO:0006952:defense response;GO:0006955:immune response;GO:0007154:cell communication;GO:0007165:signal transduction;GO:0008219:cell death;GO:0009605:response to external stimulus;GO:0009607:response to biotic stimulus;GO:0009617:response to bacteri…	-	GO:0005622:intracellular;GO:0005623:cell;GO:0005634:nucleus;GO:0005737:cytoplasm;GO:0005783:endoplasmic reticulum;GO:0009507:chloroplast;GO:0009536:plastid;GO:0012505:endomembrane system;GO:0016020:membrane;GO:0016021:integral component of membrane;GO:0031224:intrinsic component of membrane;GO:0043226:organelle;GO:0043227:membrane-bounded organelle;GO:0043229:intracellular organelle;GO:0043231:in…
AT1G02130	RABD2A	0.226101	0.741891	0.0400029	0.171159	0.237281	0.654856	0.113921	-0.423987	0.928745	0.135842	-0.153106	1	0.154937	0.0640665	1	0.14573	-0.0372249	1	0.0984295	-0.63596	0.572256	0.0987209	-0.63126	0.865354	AT1G02130	RABD2A	protein_coding	TAIR10.39	1	-	399983	401919	1936	ath:AT1G02130:RA-5	837023	-	GO:0006810:transport;GO:0006888:ER to Golgi vesicle-mediated transport;GO:0007154:cell communication;GO:0007165:signal transduction;GO:0007264:small GTPase mediated signal transduction;GO:0008104:protein localization;GO:0009987:cellular process;GO:0010035:response to inorganic substance;GO:0010038:response to metal ion;GO:0015031:protein transport;GO:0016192:vesicle-mediated transport;GO:0023052:…	GO:0000166:nucleotide binding;GO:0001882:nucleoside binding;GO:0001883:purine nucleoside binding;GO:0005488:binding;GO:0005525:GTP binding;GO:0017076:purine nucleotide binding;GO:0019001:guanyl nucleotide binding;GO:0032549:ribonucleoside binding;GO:0032550:purine ribonucleoside binding;GO:0032553:ribonucleotide binding;GO:0032555:purine ribonucleotide binding;GO:0032561:guanyl ribonucleotide bin…	GO:0000139:Golgi membrane;GO:0005622:intracellular;GO:0005623:cell;GO:0005737:cytoplasm;GO:0005773:vacuole;GO:0005794:Golgi apparatus;GO:0005802:trans-Golgi network;GO:0005886:plasma membrane;GO:0012505:endomembrane system;GO:0016020:membrane;GO:0031090:organelle membrane;GO:0031984:organelle subcompartment;GO:0032588:trans-Golgi network membrane;GO:0043226:organelle;GO:0043227:membrane-bounded o…
AT1G02140	MEE63	0.786307	-0.00512855	1	1.01805	0.451014	0.287395	0.684948	-0.226614	1	0.699291	-0.198503	1	0.739789	-0.103469	1	0.718855	-0.152426	1	0.872289	0.161362	0.925206	0.725088	-0.132684	1	AT1G02140	MEE63	protein_coding	TAIR10.39	1	-	403100	404456	1356	ath:AT1G02140:MAGO	837560	ath03040:Spliceosome;ath03013:RNA transport;ath03015:mRNA surveillance pathway	GO:0000003:reproduction;GO:0003006:developmental process involved in reproduction;GO:0006139:nucleobase-containing compound metabolic process;GO:0006396:RNA processing;GO:0006725:cellular aromatic compound metabolic process;GO:0006807:nitrogen compound metabolic process;GO:0006935:chemotaxis;GO:0007275:multicellular organismal development;GO:0007530:sex determination;GO:0008152:metabolic process;…	GO:0005488:binding;GO:0005515:protein binding	GO:0005622:intracellular;GO:0005623:cell;GO:0005634:nucleus;GO:0005654:nucleoplasm;GO:0005730:nucleolus;GO:0005737:cytoplasm;GO:0009507:chloroplast;GO:0009536:plastid;GO:0016604:nuclear body;GO:0016607:nuclear speck;GO:0031974:membrane-enclosed lumen;GO:0031981:nuclear lumen;GO:0032991:macromolecular complex;GO:0035145:exon-exon junction complex;GO:0043226:organelle;GO:0043227:membrane-bounded or…
AT1G02145	ALG12	0.0625816	0.986309	0.0192801	0.0217659	-0.808259	0.211286	0.0242081	-0.588865	0.855709	0.0425245	0.277536	0.941562	0.0502499	0.552322	0.658484	0.029391	-0.314266	1	0.0220618	-0.696435	0.639248	0.0340417	-0.0596868	1	AT1G02145	ALG12	protein_coding	TAIR10.39	1	+	404600	408619	4019	ath:AT1G02145:ALG12	5007658	ath01100:Metabolic pathways;ath00510:N-Glycan biosynthesis	GO:0005975:carbohydrate metabolic process;GO:0006464:cellular protein modification process;GO:0006486:protein glycosylation;GO:0006487:protein N-linked glycosylation;GO:0006508:proteolysis;GO:0006511:ubiquitin-dependent protein catabolic process;GO:0006950:response to stress;GO:0008152:metabolic process;GO:0009056:catabolic process;GO:0009057:macromolecule catabolic process;GO:0009058:biosyntheti…	GO:0000009:alpha-1,6-mannosyltransferase activity;GO:0000030:mannosyltransferase activity;GO:0003824:catalytic activity;GO:0016740:transferase activity;GO:0016757:transferase activity, transferring glycosyl groups;GO:0016758:transferase activity, transferring hexosyl groups;GO:0052917:dol-P-Man:Man(7)GlcNAc(2)-PP-Dol alpha-1,6-mannosyltransferase activity	GO:0005622:intracellular;GO:0005623:cell;GO:0005737:cytoplasm;GO:0005783:endoplasmic reticulum;GO:0005789:endoplasmic reticulum membrane;GO:0012505:endomembrane system;GO:0016020:membrane;GO:0016021:integral component of membrane;GO:0031224:intrinsic component of membrane;GO:0042175:nuclear outer membrane-endoplasmic reticulum membrane network;GO:0043226:organelle;GO:0043227:membrane-bounded orga…
AT1G02150	AT1G02150	0.160492	1.31821	0.000175096	0.0385851	-1.15116	0.0273987	0.0484163	-0.752226	0.621404	0.0720554	-0.148468	1	0.138187	0.946596	0.100687	0.0759268	-0.0621425	1	0.02885	-1.48156	0.0758326	0.0476584	-0.755567	0.798225	AT1G02150	AT1G02150	protein_coding	TAIR10.39	1	+	408622	410680	2058	ath:AT1G02150:	839577	-	-	-	GO:0005622:intracellular;GO:0005623:cell;GO:0005737:cytoplasm;GO:0005739:mitochondrion;GO:0009507:chloroplast;GO:0009536:plastid;GO:0043226:organelle;GO:0043227:membrane-bounded organelle;GO:0043229:intracellular organelle;GO:0043231:intracellular membrane-bounded organelle;GO:0044424:intracellular part;GO:0044444:cytoplasmic part;GO:0044464:cell part
AT1G02160	AT1G02160	0.483493	1.34382	2.26604e-05	0.142468	-0.83257	0.0809838	0.155217	-0.661179	0.635113	0.196085	-0.305017	0.939425	0.242874	0.0460586	1	0.287787	0.33145	0.973098	0.125582	-0.968266	0.249129	0.173613	-0.476946	1	AT1G02160	AT1G02160	protein_coding	TAIR10.39	1	+	410744	411632	888	ath:AT1G02160:	839554	-	-	-	GO:0005622:intracellular;GO:0005623:cell;GO:0005737:cytoplasm;GO:0005739:mitochondrion;GO:0043226:organelle;GO:0043227:membrane-bounded organelle;GO:0043229:intracellular organelle;GO:0043231:intracellular membrane-bounded organelle;GO:0044424:intracellular part;GO:0044444:cytoplasmic part;GO:0044464:cell part
AT1G02170	AMC1	0.103966	-0.0137726	1	0.148404	0.616763	0.131697	0.0968326	-0.120687	1	0.0933176	-0.187534	1	0.0739789	-0.542841	0.772976	0.088173	-0.276935	1	0.118794	0.207128	0.916084	0.110636	0.0943206	1	AT1G02170	AMC1	protein_coding	TAIR10.39	1	+	411664	413554	1890	ath:AT1G02170:AMC1	839561	-	GO:0006508:proteolysis;GO:0006950:response to stress;GO:0006952:defense response;GO:0008152:metabolic process;GO:0008219:cell death;GO:0009987:cellular process;GO:0010941:regulation of cell death;GO:0010942:positive regulation of cell death;GO:0012501:programmed cell death;GO:0019538:protein metabolic process;GO:0043067:regulation of programmed cell death;GO:0043068:positive regulation of program…	GO:0003824:catalytic activity;GO:0004175:endopeptidase activity;GO:0004197:cysteine-type endopeptidase activity;GO:0005488:binding;GO:0005515:protein binding;GO:0008233:peptidase activity;GO:0008234:cysteine-type peptidase activity;GO:0016787:hydrolase activity;GO:0070011:peptidase activity, acting on L-amino acid peptides	-
AT1G02180	AT1G02180	0.110022	-0.550198	0.31453	0.0375957	-2.19549	5.6421e-06	0.253473	0.846273	0.163979	0.102767	-0.643232	0.508647	0.367103	1.53927	0.000138672	0.173897	0.210487	1	0.0746707	-1.09081	0.196661	0.175315	0.217991	1	AT1G02180	AT1G02180	protein_coding	TAIR10.39	1	-	413522	414649	1127	ath:AT1G02180:	839543	-	-	-	-
AT1G02190	AT1G02190	0.527906	2.07047	3.51222e-10	0.0524361	-2.01551	8.88519e-05	0.0270562	-2.88398	9.18776e-05	0.0236247	-3.11962	2.74719e-07	0.0460624	-2.13352	0.00289728	0.324526	0.94359	0.142865	0.152735	-0.325843	1	0.309779	0.813251	0.332155	AT1G02190	AT1G02190	protein_coding	TAIR10.39	1	+	415074	418027	2953	ath:AT1G02190:	839541	ath01110:Biosynthesis of secondary metabolites;ath00073:Cutin, suberine and wax biosynthesis	GO:0006082:organic acid metabolic process;GO:0006629:lipid metabolic process;GO:0006631:fatty acid metabolic process;GO:0006633:fatty acid biosynthetic process;GO:0008152:metabolic process;GO:0008610:lipid biosynthetic process;GO:0009058:biosynthetic process;GO:0009987:cellular process;GO:0016053:organic acid biosynthetic process;GO:0019752:carboxylic acid metabolic process;GO:0032787:monocarboxy…	GO:0003824:catalytic activity;GO:0005488:binding;GO:0005506:iron ion binding;GO:0016491:oxidoreductase activity;GO:0043167:ion binding;GO:0043169:cation binding;GO:0046872:metal ion binding;GO:0046914:transition metal ion binding	GO:0016020:membrane;GO:0016021:integral component of membrane;GO:0031224:intrinsic component of membrane;GO:0044425:membrane part
AT1G02205	CER1	0.135257	-1.08503	0.0232768	0.0366063	-3.03742	3.83657e-09	0.0256321	-3.44711	1.00462e-06	0.0330746	-3.13549	3.34755e-08	0.0669998	-2.08614	0.00179335	0.137158	-1.03691	0.333961	1.04539	2.51115	4.49305e-12	1.12678	2.68486	2.18121e-13	AT1G02205	CER1	protein_coding	TAIR10.39	1	+	418416	422579	4163	ath:AT1G02205:CER1	837602	ath01110:Biosynthesis of secondary metabolites;ath00073:Cutin, suberine and wax biosynthesis	-	-	-
AT1G02220	NAC003	0.00201876	-2.32706	0.0224798	0.0257234	1.32307	0.0418359	0.00284802	-1.75429	0.457986	0.00118124	-2.66444	0.047964	0.00418749	-1.35358	0.541416	0.0146955	0.306521	1	0.056003	2.73715	2.94196e-05	0.00340417	-1.46787	0.757317	AT1G02220	NAC003	protein_coding	TAIR10.39	1	-	428650	430720	2070	ath:AT1G02220:NAC003	839476	-	GO:0006139:nucleobase-containing compound metabolic process;GO:0006351:transcription, DNA-templated;GO:0006355:regulation of transcription, DNA-templated;GO:0006725:cellular aromatic compound metabolic process;GO:0006807:nitrogen compound metabolic process;GO:0007275:multicellular organismal development;GO:0008152:metabolic process;GO:0009058:biosynthetic process;GO:0009059:macromolecule biosynth…	GO:0000975:regulatory region DNA binding;GO:0001067:regulatory region nucleic acid binding;GO:0001071:nucleic acid binding transcription factor activity;GO:0003676:nucleic acid binding;GO:0003677:DNA binding;GO:0003700:sequence-specific DNA binding transcription factor activity;GO:0005488:binding;GO:0044212:transcription regulatory region DNA binding;GO:0097159:organic cyclic compound binding;GO:…	GO:0005622:intracellular;GO:0005623:cell;GO:0005634:nucleus;GO:0043226:organelle;GO:0043227:membrane-bounded organelle;GO:0043229:intracellular organelle;GO:0043231:intracellular membrane-bounded organelle;GO:0044424:intracellular part;GO:0044464:cell part
AT1G02230	NAC004	0.0474409	0.972504	0.0426161	0.0118723	-1.29034	0.0573098	0.0185121	-0.56752	0.922549	0.0425245	0.745315	0.356208	0.0321041	0.268375	1	0.0379634	0.54554	0.926406	0.0203647	-0.401488	0.980179	0.00340417	-2.59715	0.046371	AT1G02230	NAC004	protein_coding	TAIR10.39	1	-	434965	436922	1957	ath:AT1G02230:NAC004	837630	-	GO:0006139:nucleobase-containing compound metabolic process;GO:0006351:transcription, DNA-templated;GO:0006355:regulation of transcription, DNA-templated;GO:0006725:cellular aromatic compound metabolic process;GO:0006807:nitrogen compound metabolic process;GO:0007275:multicellular organismal development;GO:0008152:metabolic process;GO:0009058:biosynthetic process;GO:0009059:macromolecule biosynth…	GO:0001071:nucleic acid binding transcription factor activity;GO:0003676:nucleic acid binding;GO:0003677:DNA binding;GO:0003700:sequence-specific DNA binding transcription factor activity;GO:0005488:binding;GO:0097159:organic cyclic compound binding;GO:1901363:heterocyclic compound binding	GO:0005622:intracellular;GO:0005623:cell;GO:0005634:nucleus;GO:0043226:organelle;GO:0043227:membrane-bounded organelle;GO:0043229:intracellular organelle;GO:0043231:intracellular membrane-bounded organelle;GO:0044424:intracellular part;GO:0044464:cell part
AT1G02250	NAC005	0.00100938	0.409909	1	0.000989361	0.375538	1	0.00142401	0.982677	1	0	-0.494512	1	0.00139583	0.950199	1	0.00122463	0.735365	1	0.00169706	1.26439	0.93415	0.00340417	2.0467	0.798225	AT1G02250	NAC005	protein_coding	TAIR10.39	1	-	437860	439559	1699	ath:AT1G02250:NAC005	839390	-	-	-	-
AT1G02260	AT1G02260	0.0918536	0.894552	0.0245383	0.0385851	-0.601742	0.357436	0.0455683	-0.303846	1	0.0366183	-0.659977	0.550578	0.0558332	0.0131298	1	0.0832745	0.684018	0.610751	0.0390324	-0.52133	0.780847	0.0493605	-0.16831	1	AT1G02260	AT1G02260	protein_coding	TAIR10.39	1	-	440200	442972	2772	ath:AT1G02260:	839344	-	-	GO:0005215:transporter activity	GO:0016020:membrane;GO:0016021:integral component of membrane;GO:0031224:intrinsic component of membrane;GO:0044425:membrane part
AT1G02270	AT1G02270	0.253355	-0.528691	0.306459	0.18501	-1.03277	0.02201	0.40869	0.263859	0.917527	0.266959	-0.432466	0.746602	0.529019	0.703071	0.233344	0.418822	0.311155	0.993666	0.252862	-0.49689	0.719986	0.614453	0.937634	0.109581	AT1G02270	AT1G02270	protein_coding	TAIR10.39	1	-	443118	446296	3178	ath:AT1G02270:	839381	-	GO:0006950:response to stress;GO:0009266:response to temperature stimulus;GO:0009409:response to cold;GO:0009628:response to abiotic stimulus;GO:0050896:response to stimulus	GO:0003824:catalytic activity;GO:0005488:binding;GO:0005509:calcium ion binding;GO:0043167:ion binding;GO:0043169:cation binding;GO:0046872:metal ion binding	GO:0005622:intracellular;GO:0005623:cell;GO:0005634:nucleus;GO:0016020:membrane;GO:0016021:integral component of membrane;GO:0031224:intrinsic component of membrane;GO:0043226:organelle;GO:0043227:membrane-bounded organelle;GO:0043229:intracellular organelle;GO:0043231:intracellular membrane-bounded organelle;GO:0044424:intracellular part;GO:0044425:membrane part;GO:0044464:cell part
AT1G02280	TOC33	0.663163	0.90999	0.00567186	0.266138	-0.682714	0.162762	0.30901	-0.417184	0.917721	0.427607	0.105097	1	0.534603	0.475141	0.547159	0.385757	-0.0661084	1	0.208738	-1.00722	0.202493	0.325098	-0.330198	1	AT1G02280	TOC33	protein_coding	TAIR10.39	1	-	448423	450426	2003	ath:AT1G02280:TOC33	839248	-	GO:0006605:protein targeting;GO:0006810:transport;GO:0006886:intracellular protein transport;GO:0008104:protein localization;GO:0015031:protein transport;GO:0033036:macromolecule localization;GO:0033365:protein localization to organelle;GO:0034613:cellular protein localization;GO:0045036:protein targeting to chloroplast;GO:0045184:establishment of protein localization;GO:0046907:intracellular tra…	GO:0000166:nucleotide binding;GO:0001882:nucleoside binding;GO:0001883:purine nucleoside binding;GO:0003824:catalytic activity;GO:0003924:GTPase activity;GO:0005215:transporter activity;GO:0005488:binding;GO:0005515:protein binding;GO:0005525:GTP binding;GO:0008320:protein transmembrane transporter activity;GO:0008565:protein transporter activity;GO:0015399:primary active transmembrane transporte…	GO:0005622:intracellular;GO:0005623:cell;GO:0005737:cytoplasm;GO:0009507:chloroplast;GO:0009526:plastid envelope;GO:0009527:plastid outer membrane;GO:0009536:plastid;GO:0009707:chloroplast outer membrane;GO:0009941:chloroplast envelope;GO:0016020:membrane;GO:0016021:integral component of membrane;GO:0019867:outer membrane;GO:0031090:organelle membrane;GO:0031224:intrinsic component of membrane;GO…
AT1G02290	AT1G02290	0.0252345	2.02289	0.000240385	0.00197872	-1.87239	0.052541	0.00284802	-1.26525	0.64563	0.00590618	-0.494512	0.952775	0.0097708	0.249759	1	0.0134709	0.735365	0.953122	0.00339412	-0.983533	0.613324	0.00680834	-0.190337	1	AT1G02290	AT1G02290	protein_coding	TAIR10.39	1	-	450461	452743	2282	ath:AT1G02290:	839255	-	-	-	GO:0000228:nuclear chromosome;GO:0000785:chromatin;GO:0000790:nuclear chromatin;GO:0005622:intracellular;GO:0005623:cell;GO:0005634:nucleus;GO:0005694:chromosome;GO:0031011:Ino80 complex;GO:0031974:membrane-enclosed lumen;GO:0031981:nuclear lumen;GO:0032991:macromolecular complex;GO:0033202:DNA helicase complex;GO:0043226:organelle;GO:0043227:membrane-bounded organelle;GO:0043228:non-membrane-bou…
AT1G02300	CATHB1	0.0413846	-0.367699	0.631912	0.0306702	-0.843631	0.159143	0.0569603	0.165304	1	0.0614242	0.289591	0.866782	0.124229	1.53516	0.00101641	0.0440865	-0.249939	1	0.0203647	-1.3435	0.157949	0.0459563	-0.161955	1	AT1G02300	CATHB1	protein_coding	TAIR10.39	1	+	453107	455519	2412	ath:AT1G02300:	839576	-	GO:0006508:proteolysis;GO:0008152:metabolic process;GO:0009056:catabolic process;GO:0009057:macromolecule catabolic process;GO:0009987:cellular process;GO:0019538:protein metabolic process;GO:0030163:protein catabolic process;GO:0043170:macromolecule metabolic process;GO:0044237:cellular metabolic process;GO:0044238:primary metabolic process;GO:0044248:cellular catabolic process;GO:0044257:cellul…	GO:0003824:catalytic activity;GO:0004175:endopeptidase activity;GO:0004197:cysteine-type endopeptidase activity;GO:0008233:peptidase activity;GO:0008234:cysteine-type peptidase activity;GO:0016787:hydrolase activity;GO:0070011:peptidase activity, acting on L-amino acid peptides	GO:0000323:lytic vacuole;GO:0005576:extracellular region;GO:0005615:extracellular space;GO:0005622:intracellular;GO:0005623:cell;GO:0005737:cytoplasm;GO:0005764:lysosome;GO:0005773:vacuole;GO:0043226:organelle;GO:0043227:membrane-bounded organelle;GO:0043229:intracellular organelle;GO:0043231:intracellular membrane-bounded organelle;GO:0044421:extracellular region part;GO:0044424:intracellular pa…
AT1G02305	CATHB2	0.269505	0.527631	0.1684	0.178085	-0.194737	0.899996	0.173729	-0.22074	1	0.233885	0.266278	0.824166	0.262416	0.453097	0.619677	0.222882	0.18363	1	0.110309	-0.907957	0.304434	0.0885084	-1.23541	0.208889	AT1G02305	CATHB2	protein_coding	TAIR10.39	1	+	455688	458164	2476	ath:AT1G02305:	839538	-	GO:0006508:proteolysis;GO:0008152:metabolic process;GO:0009056:catabolic process;GO:0009057:macromolecule catabolic process;GO:0009987:cellular process;GO:0019538:protein metabolic process;GO:0030163:protein catabolic process;GO:0043170:macromolecule metabolic process;GO:0044237:cellular metabolic process;GO:0044238:primary metabolic process;GO:0044248:cellular catabolic process;GO:0044257:cellul…	GO:0003824:catalytic activity;GO:0004175:endopeptidase activity;GO:0004197:cysteine-type endopeptidase activity;GO:0008233:peptidase activity;GO:0008234:cysteine-type peptidase activity;GO:0016787:hydrolase activity;GO:0070011:peptidase activity, acting on L-amino acid peptides	GO:0000323:lytic vacuole;GO:0005576:extracellular region;GO:0005615:extracellular space;GO:0005622:intracellular;GO:0005623:cell;GO:0005737:cytoplasm;GO:0005764:lysosome;GO:0005773:vacuole;GO:0043226:organelle;GO:0043227:membrane-bounded organelle;GO:0043229:intracellular organelle;GO:0043231:intracellular membrane-bounded organelle;GO:0044421:extracellular region part;GO:0044424:intracellular pa…
AT1G02310	MAN1	0.00706566	-2.67224	5.11006e-05	0.0257234	-0.846854	0.217536	0.109649	1.61703	0.0026293	0.0425245	-0.0339967	1	0.0851456	1.14284	0.0748542	0.0318403	-0.487028	1	0.0186677	-1.21134	0.308604	0.0561688	0.41992	0.982321	AT1G02310	MAN1	protein_coding	TAIR10.39	1	-	458133	460831	2698	ath:AT1G02310:MAN1	839444	ath00051:Fructose and mannose metabolism	GO:0000272:polysaccharide catabolic process;GO:0005975:carbohydrate metabolic process;GO:0005976:polysaccharide metabolic process;GO:0008152:metabolic process;GO:0009056:catabolic process;GO:0009057:macromolecule catabolic process;GO:0009987:cellular process;GO:0010412:mannan metabolic process;GO:0016052:carbohydrate catabolic process;GO:0016998:cell wall macromolecule catabolic process;GO:004317…	GO:0003824:catalytic activity;GO:0004553:hydrolase activity, hydrolyzing O-glycosyl compounds;GO:0004567:beta-mannosidase activity;GO:0015923:mannosidase activity;GO:0016787:hydrolase activity;GO:0016798:hydrolase activity, acting on glycosyl bonds;GO:0016985:mannan endo-1,4-beta-mannosidase activity	GO:0005576:extracellular region
AT1G02330	CSU2	0.141313	-0.210428	0.854753	0.204798	0.432121	0.319734	0.135281	-0.26525	1	0.147654	-0.131942	1	0.156333	-0.0353663	1	0.1641	0.0423424	1	0.157827	-0.0170667	1	0.170209	0.102348	1	AT1G02330	CSU2	protein_coding	TAIR10.39	1	-	461946	463618	1672	ath:AT1G02330:	839367	-	GO:0006464:cellular protein modification process;GO:0007275:multicellular organismal development;GO:0008152:metabolic process;GO:0009314:response to radiation;GO:0009416:response to light stimulus;GO:0009628:response to abiotic stimulus;GO:0009637:response to blue light;GO:0009639:response to red or far red light;GO:0009640:photomorphogenesis;GO:0009642:response to light intensity;GO:0009644:resp…	GO:0005488:binding;GO:0005515:protein binding	GO:0005622:intracellular;GO:0005623:cell;GO:0005634:nucleus;GO:0005654:nucleoplasm;GO:0016604:nuclear body;GO:0016607:nuclear speck;GO:0031974:membrane-enclosed lumen;GO:0031981:nuclear lumen;GO:0043226:organelle;GO:0043227:membrane-bounded organelle;GO:0043229:intracellular organelle;GO:0043231:intracellular membrane-bounded organelle;GO:0043233:organelle lumen;GO:0044422:organelle part;GO:00444…
AT1G02335	GL22	0.00201876	3.99487	0.0929089	0	0.790575	1	0	1.39771	1	0	1.09045	1	0	1.36524	1	0	1.1504	1	0	1.67943	1	0	1.68413	1	AT1G02335	GL22	protein_coding	TAIR10.39	1	-	463754	464981	1227	ath:AT1G02335:GL22	3766642	-	GO:0006082:organic acid metabolic process;GO:0006810:transport;GO:0007275:multicellular organismal development;GO:0008152:metabolic process;GO:0009987:cellular process;GO:0010496:intercellular transport;GO:0010497:plasmodesmata-mediated intercellular transport;GO:0019752:carboxylic acid metabolic process;GO:0022622:root system development;GO:0032501:multicellular organismal process;GO:0032502:dev…	GO:0003824:catalytic activity;GO:0005488:binding;GO:0016829:lyase activity;GO:0016830:carbon-carbon lyase activity;GO:0016831:carboxy-lyase activity;GO:0030145:manganese ion binding;GO:0043167:ion binding;GO:0043169:cation binding;GO:0045735:nutrient reservoir activity;GO:0046564:oxalate decarboxylase activity;GO:0046872:metal ion binding;GO:0046914:transition metal ion binding	GO:0005576:extracellular region;GO:0005618:cell wall;GO:0005623:cell;GO:0005911:cell-cell junction;GO:0009506:plasmodesma;GO:0030054:cell junction;GO:0030312:external encapsulating structure;GO:0044464:cell part;GO:0048046:apoplast;GO:0055044:symplast;GO:0071944:cell periphery
AT1G02340	HFR1	0.0857974	1.03527	0.0128088	0.0148404	-1.81922	0.0021595	0.0299042	-0.722798	0.734741	0.0437057	-0.158808	1	0.0851456	0.956028	0.156583	0.0673544	0.559726	0.824446	0.0152735	-1.63768	0.0931564	0.04085	-0.236796	1	AT1G02340	HFR1	protein_coding	TAIR10.39	1	-	465616	467880	2264	ath:AT1G02340:HFR1	839300	-	GO:0001101:response to acid chemical;GO:0006139:nucleobase-containing compound metabolic process;GO:0006351:transcription, DNA-templated;GO:0006355:regulation of transcription, DNA-templated;GO:0006725:cellular aromatic compound metabolic process;GO:0006807:nitrogen compound metabolic process;GO:0007154:cell communication;GO:0007165:signal transduction;GO:0007602:phototransduction;GO:0008152:meta…	GO:0000988:protein binding transcription factor activity;GO:0000989:transcription factor binding transcription factor activity;GO:0001071:nucleic acid binding transcription factor activity;GO:0003676:nucleic acid binding;GO:0003677:DNA binding;GO:0003700:sequence-specific DNA binding transcription factor activity;GO:0003712:transcription cofactor activity;GO:0005488:binding;GO:0005515:protein bin…	GO:0005622:intracellular;GO:0005623:cell;GO:0005634:nucleus;GO:0005737:cytoplasm;GO:0005829:cytosol;GO:0043226:organelle;GO:0043227:membrane-bounded organelle;GO:0043229:intracellular organelle;GO:0043231:intracellular membrane-bounded organelle;GO:0044424:intracellular part;GO:0044444:cytoplasmic part;GO:0044464:cell part
AT1G02350	AT1G02350	0.00908443	1.14687	0.257154	0	-2.66886	0.055827	0.00712004	0.760285	0.973993	0.00354371	-0.231477	1	0.0153541	2.07573	0.0406459	0.00244925	-0.633869	1	0.00169706	-0.735605	0.818458	0.00170209	-0.730905	1	AT1G02350	AT1G02350	protein_coding	TAIR10.39	1	+	469818	470693	875	ath:AT1G02350:	839490	-	-	-	GO:0005622:intracellular;GO:0005623:cell;GO:0005737:cytoplasm;GO:0005739:mitochondrion;GO:0043226:organelle;GO:0043227:membrane-bounded organelle;GO:0043229:intracellular organelle;GO:0043231:intracellular membrane-bounded organelle;GO:0044424:intracellular part;GO:0044444:cytoplasmic part;GO:0044464:cell part
AT1G02360	AT1G02360	0.00706566	-2.17505	0.00462351	0.0128617	-1.35627	0.0884565	0.00569603	-2.30273	0.0904481	0.00118124	-3.95394	0.000183878	0.00139583	-3.67916	0.00389425	0.0183694	-0.788197	0.953122	0.190071	3.64163	3.39835e-14	0.0765938	1.52587	0.0512722	AT1G02360	AT1G02360	protein_coding	TAIR10.39	1	-	471883	473336	1453	ath:AT1G02360:	837724	-	GO:0005975:carbohydrate metabolic process;GO:0006022:aminoglycan metabolic process;GO:0006026:aminoglycan catabolic process;GO:0006030:chitin metabolic process;GO:0006032:chitin catabolic process;GO:0006040:amino sugar metabolic process;GO:0006807:nitrogen compound metabolic process;GO:0006950:response to stress;GO:0006952:defense response;GO:0008152:metabolic process;GO:0009056:catabolic process…	GO:0003824:catalytic activity;GO:0004553:hydrolase activity, hydrolyzing O-glycosyl compounds;GO:0004568:chitinase activity;GO:0016787:hydrolase activity;GO:0016798:hydrolase activity, acting on glycosyl bonds	GO:0005576:extracellular region
AT1G02370	AT1G02370	0.0383565	1.25237	0.0106281	0.0128617	-0.624462	0.461471	0.00854405	-1.10479	0.574769	0.0153561	-0.324587	1	0.0237291	0.365236	0.967435	0.0257171	0.494357	1	0.0118794	-0.618248	0.817443	0.0153188	-0.266958	1	AT1G02370	AT1G02370	protein_coding	TAIR10.39	1	+	474373	476612	2239	ath:AT1G02370:	837735	-	-	-	GO:0005622:intracellular;GO:0005623:cell;GO:0005737:cytoplasm;GO:0005739:mitochondrion;GO:0043226:organelle;GO:0043227:membrane-bounded organelle;GO:0043229:intracellular organelle;GO:0043231:intracellular membrane-bounded organelle;GO:0044424:intracellular part;GO:0044444:cytoplasmic part;GO:0044464:cell part
AT1G02380	AT1G02380	0.0282627	-1.71795	0.000877829	0.0524361	-0.782464	0.171948	0.186545	1.36886	0.00510592	0.150017	1.00299	0.0293929	0.145166	0.9129	0.127835	0.0330649	-1.44597	0.0902485	0.0441236	-0.972239	0.344766	0.0646792	-0.402605	1	AT1G02380	AT1G02380	protein_coding	TAIR10.39	1	+	476945	479112	2167	ath:AT1G02380:	837745	-	-	-	-
AT1G02390	GPAT2	0.0383565	-2.86598	6.58322e-08	0.0178085	-3.95679	1.51201e-11	0.0526883	-2.33164	0.00164951	0.020081	-3.73586	2.72152e-09	0.057229	-2.2159	0.0019435	0.0477604	-2.50304	0.00032257	0.551545	1.35574	0.00530065	1.75825	4.27189	7.9411e-37	AT1G02390	GPAT2	protein_coding	TAIR10.39	1	+	480650	483373	2723	ath:AT1G02390:GPAT2	839558	ath01100:Metabolic pathways;ath01110:Biosynthesis of secondary metabolites;ath00564:Glycerophospholipid metabolism;ath00561:Glycerolipid metabolism	GO:0006629:lipid metabolic process;GO:0006644:phospholipid metabolic process;GO:0006650:glycerophospholipid metabolic process;GO:0006793:phosphorus metabolic process;GO:0006796:phosphate-containing compound metabolic process;GO:0008152:metabolic process;GO:0008610:lipid biosynthetic process;GO:0008654:phospholipid biosynthetic process;GO:0009058:biosynthetic process;GO:0009059:macromolecule biosy…	GO:0003824:catalytic activity;GO:0004366:glycerol-3-phosphate O-acyltransferase activity;GO:0008374:O-acyltransferase activity;GO:0016740:transferase activity;GO:0016746:transferase activity, transferring acyl groups;GO:0016747:transferase activity, transferring acyl groups other than amino-acyl groups;GO:0016787:hydrolase activity;GO:0016788:hydrolase activity, acting on ester bonds;GO:0016791:p…	GO:0005622:intracellular;GO:0005623:cell;GO:0005737:cytoplasm;GO:0005739:mitochondrion;GO:0016020:membrane;GO:0016021:integral component of membrane;GO:0031224:intrinsic component of membrane;GO:0043226:organelle;GO:0043227:membrane-bounded organelle;GO:0043229:intracellular organelle;GO:0043231:intracellular membrane-bounded organelle;GO:0044424:intracellular part;GO:0044425:membrane part;GO:004…
AT1G02400	GA2OX6	0.316946	-2.64003	9.78085e-10	2.06579	0.323817	0.498643	2.53046	0.647503	0.387505	1.06902	-0.766248	0.217745	0.86681	-1.07509	0.133522	1.72427	0.00645923	1	4.00846	1.43686	0.000529132	2.16675	0.374182	0.938927	AT1G02400	GA2OX6	protein_coding	TAIR10.39	1	+	486800	489651	2851	ath:AT1G02400:GA2OX6	839508	ath01110:Biosynthesis of secondary metabolites;ath00904:Diterpenoid biosynthesis	GO:0006082:organic acid metabolic process;GO:0006629:lipid metabolic process;GO:0006720:isoprenoid metabolic process;GO:0006721:terpenoid metabolic process;GO:0008152:metabolic process;GO:0008299:isoprenoid biosynthetic process;GO:0008300:isoprenoid catabolic process;GO:0008610:lipid biosynthetic process;GO:0009056:catabolic process;GO:0009058:biosynthetic process;GO:0009314:response to radiation…	GO:0003824:catalytic activity;GO:0005488:binding;GO:0016491:oxidoreductase activity;GO:0016705:oxidoreductase activity, acting on paired donors, with incorporation or reduction of molecular oxygen;GO:0016706:oxidoreductase activity, acting on paired donors, with incorporation or reduction of molecular oxygen, 2-oxoglutarate as one donor, and incorporation of one atom each of oxygen into both dono…	GO:0005622:intracellular;GO:0005623:cell;GO:0005737:cytoplasm;GO:0044424:intracellular part;GO:0044464:cell part
AT1G02405	AT1G02405	0.00706566	-2.93882	2.37854e-06	0.0524361	0.00114243	1	0.103953	1.16976	0.0473778	0.0141748	-1.95058	0.00415185	0.0474582	-0.14452	1	0.0636805	0.328859	1	0.083156	0.758504	0.291403	0.0885084	0.862589	0.360454	AT1G02405	AT1G02405	protein_coding	TAIR10.39	1	-	489874	490627	753	ath:AT1G02405:	837769	-	-	-	GO:0005623:cell;GO:0005886:plasma membrane;GO:0016020:membrane;GO:0016021:integral component of membrane;GO:0031224:intrinsic component of membrane;GO:0031225:anchored component of membrane;GO:0044425:membrane part;GO:0044464:cell part;GO:0071944:cell periphery
AT1G02410	COX11	0.187745	-0.330909	0.617284	0.212713	-0.123422	1	0.281954	0.345506	0.82607	0.201991	-0.203244	1	0.270791	0.279079	0.880642	0.2437	0.106591	1	0.218921	-0.0652808	1	0.243398	0.102513	1	AT1G02410	COX11	protein_coding	TAIR10.39	1	+	490860	492979	2119	ath:AT1G02410:	839364	ath01100:Metabolic pathways;ath00190:Oxidative phosphorylation	GO:0000003:reproduction;GO:0006091:generation of precursor metabolites and energy;GO:0006461:protein complex assembly;GO:0006810:transport;GO:0006811:ion transport;GO:0006812:cation transport;GO:0006818:hydrogen transport;GO:0007275:multicellular organismal development;GO:0008152:metabolic process;GO:0008535:respiratory chain complex IV assembly;GO:0009060:aerobic respiration;GO:0009653:anatomica…	GO:0005488:binding;GO:0005507:copper ion binding;GO:0005515:protein binding;GO:0043167:ion binding;GO:0043169:cation binding;GO:0043621:protein self-association;GO:0046872:metal ion binding;GO:0046914:transition metal ion binding	GO:0005622:intracellular;GO:0005623:cell;GO:0005737:cytoplasm;GO:0005739:mitochondrion;GO:0005740:mitochondrial envelope;GO:0005743:mitochondrial inner membrane;GO:0009507:chloroplast;GO:0009536:plastid;GO:0016020:membrane;GO:0016021:integral component of membrane;GO:0019866:organelle inner membrane;GO:0031090:organelle membrane;GO:0031224:intrinsic component of membrane;GO:0031300:intrinsic comp…
AT1G02420	AT1G02420	0.00100938	0.409909	1	0.000989361	0.375538	1	0.00142401	0.982677	1	0.00236247	1.45302	0.763017	0	-0.219726	1	0	-0.43456	1	0	0.0944698	1	0.00510626	2.68413	0.414797	AT1G02420	AT1G02420	protein_coding	TAIR10.39	1	+	493639	495158	1519	ath:AT1G02420:	837779	-	-	-	GO:0005622:intracellular;GO:0005623:cell;GO:0005737:cytoplasm;GO:0005739:mitochondrion;GO:0043226:organelle;GO:0043227:membrane-bounded organelle;GO:0043229:intracellular organelle;GO:0043231:intracellular membrane-bounded organelle;GO:0044424:intracellular part;GO:0044444:cytoplasmic part;GO:0044464:cell part
AT1G02430	ATARFD1B	0	-1.39745	0.467992	0.00593616	2.18289	0.057827	0.00142401	0.282237	1	0	-1.13194	0.709751	0	-0.857156	0.933459	0.0048985	1.73536	0.746565	0.00339412	1.26439	0.747843	0	-0.53826	1	AT1G02430	ATARFD1B	protein_coding	TAIR10.39	1	-	495050	496332	1282	ath:AT1G02430:ARFD1B	839242	-	GO:0007154:cell communication;GO:0007165:signal transduction;GO:0007264:small GTPase mediated signal transduction;GO:0009987:cellular process;GO:0023052:signaling;GO:0035556:intracellular signal transduction;GO:0044699:single-organism process;GO:0044700:single organism signaling;GO:0044763:single-organism cellular process;GO:0050789:regulation of biological process;GO:0050794:regulation of cellul…	GO:0000166:nucleotide binding;GO:0001882:nucleoside binding;GO:0001883:purine nucleoside binding;GO:0005488:binding;GO:0005525:GTP binding;GO:0017076:purine nucleotide binding;GO:0019001:guanyl nucleotide binding;GO:0032549:ribonucleoside binding;GO:0032550:purine ribonucleoside binding;GO:0032553:ribonucleotide binding;GO:0032555:purine ribonucleotide binding;GO:0032561:guanyl ribonucleotide bin…	GO:0005622:intracellular;GO:0005623:cell;GO:0005737:cytoplasm;GO:0005794:Golgi apparatus;GO:0012505:endomembrane system;GO:0043226:organelle;GO:0043227:membrane-bounded organelle;GO:0043229:intracellular organelle;GO:0043231:intracellular membrane-bounded organelle;GO:0044424:intracellular part;GO:0044444:cytoplasmic part;GO:0044464:cell part
AT1G02440	ATARFD1A	0	-0.590091	0.850972	0.00395744	2.69747	0.0700989	0.00142401	1.17532	1	0	-0.324587	1	0	-0.0498014	1	0.00122463	0.92801	1	0.00169706	1.45704	0.892979	0	0.269095	1	AT1G02440	ATARFD1A	protein_coding	TAIR10.39	1	-	496372	497555	1183	ath:AT1G02440:ARFD1A	839230	-	GO:0007154:cell communication;GO:0007165:signal transduction;GO:0007264:small GTPase mediated signal transduction;GO:0009987:cellular process;GO:0023052:signaling;GO:0035556:intracellular signal transduction;GO:0044699:single-organism process;GO:0044700:single organism signaling;GO:0044763:single-organism cellular process;GO:0050789:regulation of biological process;GO:0050794:regulation of cellul…	GO:0000166:nucleotide binding;GO:0001882:nucleoside binding;GO:0001883:purine nucleoside binding;GO:0005488:binding;GO:0005525:GTP binding;GO:0017076:purine nucleotide binding;GO:0019001:guanyl nucleotide binding;GO:0032549:ribonucleoside binding;GO:0032550:purine ribonucleoside binding;GO:0032553:ribonucleotide binding;GO:0032555:purine ribonucleotide binding;GO:0032561:guanyl ribonucleotide bin…	GO:0005622:intracellular;GO:0005623:cell;GO:0044464:cell part
AT1G02450	NIMIN-1	0.0302814	-0.635895	0.319379	0.0504574	0.199461	0.824238	0.0754724	0.873379	0.283042	0.0106311	-2.1164	0.002813	0.0334999	-0.439368	0.95384	0.0379634	-0.258989	1	0.0899442	1.1551	0.0541339	0.0578709	0.421098	0.97225	AT1G02450	NIMIN-1	protein_coding	TAIR10.39	1	-	497917	498539	622	ath:AT1G02450:NIMIN1	837800	-	GO:0002376:immune system process;GO:0002682:regulation of immune system process;GO:0002831:regulation of response to biotic stimulus;GO:0006139:nucleobase-containing compound metabolic process;GO:0006351:transcription, DNA-templated;GO:0006355:regulation of transcription, DNA-templated;GO:0006725:cellular aromatic compound metabolic process;GO:0006807:nitrogen compound metabolic process;GO:000695…	GO:0005488:binding;GO:0005515:protein binding	GO:0005622:intracellular;GO:0005623:cell;GO:0005634:nucleus;GO:0043226:organelle;GO:0043227:membrane-bounded organelle;GO:0043229:intracellular organelle;GO:0043231:intracellular membrane-bounded organelle;GO:0044424:intracellular part;GO:0044464:cell part
AT1G02460	AT1G02460	0	1.40991	1	0	1.37554	1	0	1.98268	1	0	1.67541	1	0	1.9502	1	0.00122463	3.73536	0.805551	0	2.26439	1	0	2.2691	1	AT1G02460	AT1G02460	protein_coding	TAIR10.39	1	-	504463	507268	2805	ath:AT1G02460:	839443	-	GO:0005975:carbohydrate metabolic process;GO:0008152:metabolic process;GO:0009987:cellular process;GO:0016043:cellular component organization;GO:0044238:primary metabolic process;GO:0045229:external encapsulating structure organization;GO:0071554:cell wall organization or biogenesis;GO:0071555:cell wall organization;GO:0071704:organic substance metabolic process;GO:0071840:cellular component orga…	GO:0003824:catalytic activity;GO:0004553:hydrolase activity, hydrolyzing O-glycosyl compounds;GO:0004650:polygalacturonase activity;GO:0016787:hydrolase activity;GO:0016798:hydrolase activity, acting on glycosyl bonds;GO:0016829:lyase activity	GO:0005576:extracellular region
AT1G02470	AT1G02470	0	-3.29053	0.0129632	0.0474893	5.99025	3.5778e-17	0	-2.71776	0.305808	0.00118124	-1.99701	0.282805	0	-2.75024	0.206701	0.00122463	-1.93706	0.658407	0	-2.43604	0.257804	0.00170209	-1.40333	0.906429	AT1G02470	AT1G02470	protein_coding	TAIR10.39	1	-	511765	513721	1956	ath:AT1G02470:	837812	-	-	-	GO:0005622:intracellular;GO:0005623:cell;GO:0005737:cytoplasm;GO:0009507:chloroplast;GO:0009536:plastid;GO:0043226:organelle;GO:0043227:membrane-bounded organelle;GO:0043229:intracellular organelle;GO:0043231:intracellular membrane-bounded organelle;GO:0044424:intracellular part;GO:0044444:cytoplasmic part;GO:0044464:cell part
AT1G02475	AT1G02475	0.021197	0.254631	0.813184	0.0465	1.79058	0.000211939	0.0170881	-0.0583501	1	0.0141748	-0.365614	0.985888	0.00837498	-1.06263	0.565341	0.00857238	-1.07199	0.787034	0.0152735	-0.195037	1	0.00680834	-1.25447	0.623345	AT1G02475	AT1G02475	protein_coding	TAIR10.39	1	-	513699	515422	1723	ath:AT1G02475:	839236	-	-	-	GO:0005622:intracellular;GO:0005623:cell;GO:0005634:nucleus;GO:0043226:organelle;GO:0043227:membrane-bounded organelle;GO:0043229:intracellular organelle;GO:0043231:intracellular membrane-bounded organelle;GO:0044424:intracellular part;GO:0044464:cell part
AT1G02490	AT1G02490	0.00302814	2.82495	0.093194	0	-0.209425	1	0	0.397715	1	0	0.0904507	1	0	0.365236	1	0.00244925	2.32033	0.805551	0	0.679432	1	0	0.684133	1	AT1G02490	AT1G02490	protein_coding	TAIR10.39	1	+	516569	516866	297	ath:AT1G02490:	839518	-	-	-	-
AT1G02500	SAM1	0.71666	-0.378186	0.510887	1.50185	0.941981	0.0058556	0.96263	0.113934	1	0.757172	-0.280087	0.957937	0.823539	-0.139417	1	0.50577	-0.917662	0.340049	1.02842	0.217914	0.838179	0.793172	-0.195383	1	AT1G02500	SAM1	protein_coding	TAIR10.39	1	+	518091	520495	2404	ath:AT1G02500:SAM1	839501	ath01100:Metabolic pathways;ath01110:Biosynthesis of secondary metabolites;ath01230:Biosynthesis of amino acids;ath00270:Cysteine and methionine metabolism	GO:0006556:S-adenosylmethionine biosynthetic process;GO:0006730:one-carbon metabolic process;GO:0006732:coenzyme metabolic process;GO:0006790:sulfur compound metabolic process;GO:0006950:response to stress;GO:0006970:response to osmotic stress;GO:0008152:metabolic process;GO:0009058:biosynthetic process;GO:0009108:coenzyme biosynthetic process;GO:0009628:response to abiotic stimulus;GO:0009651:re…	GO:0000166:nucleotide binding;GO:0001882:nucleoside binding;GO:0001883:purine nucleoside binding;GO:0003824:catalytic activity;GO:0004478:methionine adenosyltransferase activity;GO:0005488:binding;GO:0005515:protein binding;GO:0005524:ATP binding;GO:0016740:transferase activity;GO:0016765:transferase activity, transferring alkyl or aryl (other than methyl) groups;GO:0017076:purine nucleotide bind…	GO:0005618:cell wall;GO:0005622:intracellular;GO:0005623:cell;GO:0005737:cytoplasm;GO:0005829:cytosol;GO:0005886:plasma membrane;GO:0016020:membrane;GO:0030312:external encapsulating structure;GO:0044424:intracellular part;GO:0044444:cytoplasmic part;GO:0044464:cell part;GO:0071944:cell periphery
AT1G02510	TPK4	0	1.40991	1	0	1.37554	1	0.00142401	3.98268	0.576275	0	1.67541	1	0	1.9502	1	0	1.73536	1	0	2.26439	1	0	2.2691	1	AT1G02510	TPK4	protein_coding	TAIR10.39	1	-	520498	521668	1170	ath:AT1G02510:TPK4	837846	-	GO:0006810:transport;GO:0006811:ion transport;GO:0006812:cation transport;GO:0006813:potassium ion transport;GO:0009987:cellular process;GO:0015672:monovalent inorganic cation transport;GO:0030001:metal ion transport;GO:0032879:regulation of localization;GO:0034220:ion transmembrane transport;GO:0034762:regulation of transmembrane transport;GO:0034765:regulation of ion transmembrane transport;GO:…	GO:0005215:transporter activity;GO:0005216:ion channel activity;GO:0005244:voltage-gated ion channel activity;GO:0005249:voltage-gated potassium channel activity;GO:0005261:cation channel activity;GO:0005267:potassium channel activity;GO:0008324:cation transmembrane transporter activity;GO:0015075:ion transmembrane transporter activity;GO:0015077:monovalent inorganic cation transmembrane transpor…	GO:0000325:plant-type vacuole;GO:0005622:intracellular;GO:0005623:cell;GO:0005737:cytoplasm;GO:0005773:vacuole;GO:0005774:vacuolar membrane;GO:0005886:plasma membrane;GO:0009705:plant-type vacuole membrane;GO:0016020:membrane;GO:0016021:integral component of membrane;GO:0031090:organelle membrane;GO:0031224:intrinsic component of membrane;GO:0043226:organelle;GO:0043227:membrane-bounded organelle…
AT1G02520	ABCB11	0.0151407	-1.86622	0.00190661	0.150383	2.1983	6.44042e-09	0.0227841	-1.20132	0.361516	0.040162	-0.380179	0.931299	0.00558332	-3.0543	0.000847664	0.0844991	0.864648	0.371842	0.0475177	-0.0919433	1	0.0102125	-2.24096	0.0475365	AT1G02520	ABCB11	protein_coding	TAIR10.39	1	+	523536	529069	5533	ath:AT1G02520:PGP11	839353	ath02010:ABC transporters	GO:0006810:transport;GO:0009914:hormone transport;GO:0009926:auxin polar transport;GO:0010540:basipetal auxin transport;GO:0010817:regulation of hormone levels;GO:0044699:single-organism process;GO:0044765:single-organism transport;GO:0051179:localization;GO:0051234:establishment of localization;GO:0055085:transmembrane transport;GO:0060918:auxin transport;GO:0065007:biological regulation;GO:0065…	GO:0000166:nucleotide binding;GO:0001882:nucleoside binding;GO:0001883:purine nucleoside binding;GO:0003824:catalytic activity;GO:0005215:transporter activity;GO:0005488:binding;GO:0005524:ATP binding;GO:0010329:auxin efflux transmembrane transporter activity;GO:0015399:primary active transmembrane transporter activity;GO:0015405:P-P-bond-hydrolysis-driven transmembrane transporter activity;GO:00…	GO:0005622:intracellular;GO:0005623:cell;GO:0005634:nucleus;GO:0005886:plasma membrane;GO:0005911:cell-cell junction;GO:0009506:plasmodesma;GO:0016020:membrane;GO:0016021:integral component of membrane;GO:0030054:cell junction;GO:0031224:intrinsic component of membrane;GO:0043226:organelle;GO:0043227:membrane-bounded organelle;GO:0043229:intracellular organelle;GO:0043231:intracellular membrane-b…
AT1G02530	ABCB12	0.00403752	2.73184	0.0532123	0	-0.624462	0.870463	0	-0.0173228	1	0	-0.324587	1	0	-0.0498014	1	0.00244925	1.73536	0.953122	0.00169706	1.45704	0.892979	0	0.269095	1	AT1G02530	ABCB12	protein_coding	TAIR10.39	1	+	529679	534677	4998	ath:AT1G02530:PGP12	839282	ath02010:ABC transporters	GO:0006810:transport;GO:0009914:hormone transport;GO:0009926:auxin polar transport;GO:0010540:basipetal auxin transport;GO:0010817:regulation of hormone levels;GO:0044699:single-organism process;GO:0044765:single-organism transport;GO:0051179:localization;GO:0051234:establishment of localization;GO:0055085:transmembrane transport;GO:0060918:auxin transport;GO:0065007:biological regulation;GO:0065…	GO:0000166:nucleotide binding;GO:0001882:nucleoside binding;GO:0001883:purine nucleoside binding;GO:0003824:catalytic activity;GO:0005215:transporter activity;GO:0005488:binding;GO:0005524:ATP binding;GO:0010329:auxin efflux transmembrane transporter activity;GO:0015399:primary active transmembrane transporter activity;GO:0015405:P-P-bond-hydrolysis-driven transmembrane transporter activity;GO:00…	GO:0005623:cell;GO:0005886:plasma membrane;GO:0016020:membrane;GO:0016021:integral component of membrane;GO:0031224:intrinsic component of membrane;GO:0044425:membrane part;GO:0044464:cell part;GO:0071944:cell periphery
AT1G02540	AT1G02540	0	1.40991	1	0	1.37554	1	0	1.98268	1	0.00118124	3.67541	0.509024	0	1.9502	1	0	1.73536	1	0	2.26439	1	0	2.2691	1	AT1G02540	AT1G02540	protein_coding	TAIR10.39	1	-	534827	535699	872	ath:AT1G02540:	839516	-	-	-	GO:0005622:intracellular;GO:0005623:cell;GO:0005737:cytoplasm;GO:0044424:intracellular part;GO:0044464:cell part
AT1G02560	CLPP5	0.449174	0.824946	0.0150102	0.180064	-0.75352	0.118373	0.279106	-0.0273574	1	0.310665	0.149952	0.987118	0.381061	0.487898	0.541568	0.259621	-0.147393	1	0.123885	-1.26593	0.0823119	0.234888	-0.295836	1	AT1G02560	CLPP5	protein_coding	TAIR10.39	1	+	537740	540127	2387	ath:AT1G02560:CLPP5	839433	-	GO:0006508:proteolysis;GO:0008152:metabolic process;GO:0019538:protein metabolic process;GO:0043170:macromolecule metabolic process;GO:0044238:primary metabolic process;GO:0071704:organic substance metabolic process	GO:0003824:catalytic activity;GO:0004175:endopeptidase activity;GO:0004252:serine-type endopeptidase activity;GO:0008233:peptidase activity;GO:0008236:serine-type peptidase activity;GO:0016787:hydrolase activity;GO:0017171:serine hydrolase activity;GO:0070011:peptidase activity, acting on L-amino acid peptides	GO:0005622:intracellular;GO:0005623:cell;GO:0005737:cytoplasm;GO:0009368:endopeptidase Clp complex;GO:0009507:chloroplast;GO:0009526:plastid envelope;GO:0009532:plastid stroma;GO:0009534:chloroplast thylakoid;GO:0009536:plastid;GO:0009570:chloroplast stroma;GO:0009579:thylakoid;GO:0009840:chloroplastic endopeptidase Clp complex;GO:0009941:chloroplast envelope;GO:0031967:organelle envelope;GO:0031…
AT1G02570	AT1G02570	0.00100938	2.40991	0.492078	0	0.790575	1	0	1.39771	1	0	1.09045	1	0	1.36524	1	0.00122463	2.73536	0.953122	0	1.67943	1	0	1.68413	1	AT1G02570	AT1G02570	protein_coding	TAIR10.39	1	+	541236	542245	1009	ath:AT1G02570:	839485	-	-	-	-
AT1G02575	AT1G02575	0	1.40991	1	0	1.37554	1	0	1.98268	1	0	1.67541	1	0.00139583	3.9502	0.533782	0	1.73536	1	0	2.26439	1	0	2.2691	1	AT1G02575	AT1G02575	protein_coding	TAIR10.39	1	+	543011	544057	1046	ath:AT1G02575:	10723100	-	-	-	-
AT1G02580	MEA	0	-0.912019	0.617284	0.00791489	4.54546	0.000128547	0	-0.339251	1	0	-0.646515	1	0	-0.37173	1	0	-0.586563	1	0.00169706	1.09447	0.969963	0	-0.0528331	1	AT1G02580	MEA	protein_coding	TAIR10.39	1	+	544733	549202	4469	ath:AT1G02580:MEA	839422	-	GO:0000003:reproduction;GO:0003006:developmental process involved in reproduction;GO:0006139:nucleobase-containing compound metabolic process;GO:0006349:regulation of gene expression by genetic imprinting;GO:0006351:transcription, DNA-templated;GO:0006355:regulation of transcription, DNA-templated;GO:0006725:cellular aromatic compound metabolic process;GO:0006807:nitrogen compound metabolic proce…	GO:0001071:nucleic acid binding transcription factor activity;GO:0003676:nucleic acid binding;GO:0003677:DNA binding;GO:0003700:sequence-specific DNA binding transcription factor activity;GO:0003824:catalytic activity;GO:0005488:binding;GO:0005515:protein binding;GO:0008168:methyltransferase activity;GO:0008170:N-methyltransferase activity;GO:0008276:protein methyltransferase activity;GO:0008757:…	GO:0005622:intracellular;GO:0005623:cell;GO:0005634:nucleus;GO:0031519:PcG protein complex;GO:0032991:macromolecular complex;GO:0043226:organelle;GO:0043227:membrane-bounded organelle;GO:0043229:intracellular organelle;GO:0043231:intracellular membrane-bounded organelle;GO:0043234:protein complex;GO:0044422:organelle part;GO:0044424:intracellular part;GO:0044428:nuclear part;GO:0044446:intracellu…
AT1G02610	AT1G02610	0.021197	-2.45033	1.5701e-06	0.126638	0.331483	0.514596	0.160913	0.72017	0.34059	0.150017	0.617421	0.30357	0.11725	0.189665	1	0.0759268	-0.511357	0.953478	0.106915	0.0428077	1	0.103827	-0.00312087	1	AT1G02610	AT1G02610	protein_coding	TAIR10.39	1	-	553019	556152	3133	ath:AT1G02610:	837915	-	-	-	-
AT1G02630	ETN8	0	-0.590091	0.850972	0.00296808	2.05361	0.245366	0	-0.0173228	1	0.00472494	2.99734	0.0859164	0	-0.0498014	1	0	-0.264635	1	0	0.264395	1	0	0.269095	1	AT1G02630	ETN8	protein_coding	TAIR10.39	1	-	560610	562598	1988	ath:AT1G02630:	839240	-	GO:0006810:transport;GO:0015858:nucleoside transport;GO:0015931:nucleobase-containing compound transport;GO:0044699:single-organism process;GO:0044765:single-organism transport;GO:0051179:localization;GO:0051234:establishment of localization;GO:0055085:transmembrane transport;GO:0071702:organic substance transport;GO:0071705:nitrogen compound transport;GO:1901264:carbohydrate derivative transport…	GO:0005215:transporter activity;GO:0005337:nucleoside transmembrane transporter activity;GO:0015932:nucleobase-containing compound transmembrane transporter activity;GO:0022857:transmembrane transporter activity;GO:0022891:substrate-specific transmembrane transporter activity;GO:0022892:substrate-specific transporter activity;GO:1901505:carbohydrate derivative transporter activity	GO:0005623:cell;GO:0005886:plasma membrane;GO:0016020:membrane;GO:0016021:integral component of membrane;GO:0031224:intrinsic component of membrane;GO:0044425:membrane part;GO:0044464:cell part;GO:0071944:cell periphery
AT1G02640	BXL2	0.258401	-0.669939	0.162405	0.101904	-2.10766	2.52626e-06	0.472771	0.327944	0.837494	0.601249	0.762876	0.0908824	0.759331	1.15996	0.00723269	0.36004	-0.120085	1	0.117097	-1.81089	0.00699931	0.546369	0.558353	0.618806	AT1G02640	BXL2	protein_coding	TAIR10.39	1	+	564018	567771	3753	ath:AT1G02640:BXL2	837940	-	GO:0000272:polysaccharide catabolic process;GO:0005975:carbohydrate metabolic process;GO:0005976:polysaccharide metabolic process;GO:0008152:metabolic process;GO:0009056:catabolic process;GO:0009057:macromolecule catabolic process;GO:0009987:cellular process;GO:0010383:cell wall polysaccharide metabolic process;GO:0010410:hemicellulose metabolic process;GO:0016052:carbohydrate catabolic process;G…	GO:0003824:catalytic activity;GO:0004553:hydrolase activity, hydrolyzing O-glycosyl compounds;GO:0009044:xylan 1,4-beta-xylosidase activity;GO:0016787:hydrolase activity;GO:0016798:hydrolase activity, acting on glycosyl bonds;GO:0046556:alpha-L-arabinofuranosidase activity;GO:0097599:xylanase activity	GO:0005576:extracellular region;GO:0005578:proteinaceous extracellular matrix;GO:0005618:cell wall;GO:0005623:cell;GO:0009505:plant-type cell wall;GO:0030312:external encapsulating structure;GO:0031012:extracellular matrix;GO:0044421:extracellular region part;GO:0044464:cell part;GO:0071944:cell periphery
AT1G02650	AT1G02650	0.0111032	-1.70557	0.0069915	0.0148404	-1.29689	0.0473643	0.00854405	-1.94468	0.0672946	0.0106311	-1.7169	0.0343042	0.0097708	-1.77772	0.0753242	0.0502096	0.651949	0.804575	0.0882472	1.60861	0.0034931	0.131061	2.40475	4.54885e-07	AT1G02650	AT1G02650	protein_coding	TAIR10.39	1	+	568558	570554	1996	ath:AT1G02650:	837951	-	GO:0006457:protein folding;GO:0009987:cellular process	-	GO:0005622:intracellular;GO:0005623:cell;GO:0005634:nucleus;GO:0043226:organelle;GO:0043227:membrane-bounded organelle;GO:0043229:intracellular organelle;GO:0043231:intracellular membrane-bounded organelle;GO:0044424:intracellular part;GO:0044464:cell part
AT1G02660	AT1G02660	0.355302	0.0185649	1	0.156319	-1.31017	0.00321775	0.307586	-0.212874	1	0.422882	0.313066	0.728047	0.431311	0.338341	0.793074	0.424945	0.31955	0.977865	0.196859	-0.893146	0.303831	0.590624	0.85328	0.184752	AT1G02660	AT1G02660	protein_coding	TAIR10.39	1	-	571826	575085	3259	ath:AT1G02660:	839544	-	GO:0006629:lipid metabolic process;GO:0008152:metabolic process;GO:0044238:primary metabolic process;GO:0044699:single-organism process;GO:0044710:single-organism metabolic process;GO:0071704:organic substance metabolic process	GO:0003824:catalytic activity;GO:0004806:triglyceride lipase activity;GO:0016298:lipase activity;GO:0016787:hydrolase activity;GO:0016788:hydrolase activity, acting on ester bonds;GO:0052689:carboxylic ester hydrolase activity	GO:0005576:extracellular region;GO:0016020:membrane;GO:0016021:integral component of membrane;GO:0031224:intrinsic component of membrane;GO:0044425:membrane part
AT1G02670	AT1G02670	0.0534972	0.83388	0.0759926	0.0187979	-0.909864	0.17094	0.0256321	-0.384105	1	0.0248059	-0.457612	0.865318	0.0209374	-0.686426	0.741745	0.0796006	1.56059	0.00390626	0.0135765	-1.25218	0.284881	0.0238292	-0.467871	1	AT1G02670	AT1G02670	protein_coding	TAIR10.39	1	+	575922	580532	4610	ath:AT1G02670:	839532	-	GO:0006139:nucleobase-containing compound metabolic process;GO:0006259:DNA metabolic process;GO:0006281:DNA repair;GO:0006725:cellular aromatic compound metabolic process;GO:0006807:nitrogen compound metabolic process;GO:0006950:response to stress;GO:0006974:cellular response to DNA damage stimulus;GO:0008152:metabolic process;GO:0009987:cellular process;GO:0033554:cellular response to stress;GO:…	GO:0000166:nucleotide binding;GO:0001882:nucleoside binding;GO:0001883:purine nucleoside binding;GO:0003676:nucleic acid binding;GO:0003677:DNA binding;GO:0003824:catalytic activity;GO:0004386:helicase activity;GO:0005488:binding;GO:0005524:ATP binding;GO:0016462:pyrophosphatase activity;GO:0016787:hydrolase activity;GO:0016817:hydrolase activity, acting on acid anhydrides;GO:0016818:hydrolase ac…	GO:0005622:intracellular;GO:0005623:cell;GO:0005634:nucleus;GO:0043226:organelle;GO:0043227:membrane-bounded organelle;GO:0043229:intracellular organelle;GO:0043231:intracellular membrane-bounded organelle;GO:0044424:intracellular part;GO:0044464:cell part
AT1G02680	TAF13	0.16352	0.383598	0.370705	0.145436	0.177724	0.774209	0.129585	-0.0153613	1	0.112217	-0.253352	1	0.120041	-0.138239	1	0.153078	0.259374	1	0.0899442	-0.575042	0.648661	0.112338	-0.234671	1	AT1G02680	TAF13	protein_coding	TAIR10.39	1	+	580625	582310	1685	ath:AT1G02680:TAF13	837962	ath03022:Basal transcription factors	GO:0000003:reproduction;GO:0003006:developmental process involved in reproduction;GO:0006139:nucleobase-containing compound metabolic process;GO:0006351:transcription, DNA-templated;GO:0006352:DNA-templated transcription, initiation;GO:0006355:regulation of transcription, DNA-templated;GO:0006357:regulation of transcription from RNA polymerase II promoter;GO:0006366:transcription from RNA polymer…	GO:0000988:protein binding transcription factor activity;GO:0000989:transcription factor binding transcription factor activity;GO:0003676:nucleic acid binding;GO:0003677:DNA binding;GO:0003712:transcription cofactor activity;GO:0005488:binding;GO:0005515:protein binding;GO:0046982:protein heterodimerization activity;GO:0046983:protein dimerization activity;GO:0097159:organic cyclic compound bindi…	GO:0000428:DNA-directed RNA polymerase complex;GO:0005622:intracellular;GO:0005623:cell;GO:0005634:nucleus;GO:0005654:nucleoplasm;GO:0005667:transcription factor complex;GO:0005669:transcription factor TFIID complex;GO:0005886:plasma membrane;GO:0016020:membrane;GO:0016591:DNA-directed RNA polymerase II, holoenzyme;GO:0030880:RNA polymerase complex;GO:0031974:membrane-enclosed lumen;GO:0031981:nu…
AT1G02690	IMPA-6	0.321992	1.81	4.94053e-08	0.0504574	-1.48053	0.00325915	0.0712004	-0.903318	0.467607	0.0874114	-0.607521	0.582931	0.181458	0.587017	0.486879	0.0942961	-0.485045	1	0.0424265	-1.64064	0.0412894	0.131061	0.0486857	1	AT1G02690	IMPA-6	protein_coding	TAIR10.39	1	+	584134	587327	3193	ath:AT1G02690:IMPA-6	839517	-	-	-	-
AT1G02700	AT1G02700	0.00100938	2.40991	0.501818	0	0.790575	1	0	1.39771	1	0	1.09045	1	0	1.36524	1	0.00122463	2.73536	0.953122	0	1.67943	1	0	1.68413	1	AT1G02700	AT1G02700	protein_coding	TAIR10.39	1	+	588003	589480	1477	ath:AT1G02700:	839492	-	-	-	-
AT1G02720	GATL5	0.105985	0.998278	0.00919598	0.0326489	-1.0046	0.0668719	0.0526883	-0.220606	1	0.0448869	-0.486268	0.767456	0.0795623	0.441857	0.743545	0.0698036	0.227023	1	0.0373353	-0.723796	0.562918	0.0629771	0.0658114	1	AT1G02720	GATL5	protein_coding	TAIR10.39	1	+	591682	594264	2582	ath:AT1G02720:GATL5	839475	-	GO:0000003:reproduction;GO:0000271:polysaccharide biosynthetic process;GO:0003006:developmental process involved in reproduction;GO:0005975:carbohydrate metabolic process;GO:0005976:polysaccharide metabolic process;GO:0007275:multicellular organismal development;GO:0008152:metabolic process;GO:0009058:biosynthetic process;GO:0009059:macromolecule biosynthetic process;GO:0009664:plant-type cell wa…	GO:0003824:catalytic activity;GO:0008194:UDP-glycosyltransferase activity;GO:0016740:transferase activity;GO:0016757:transferase activity, transferring glycosyl groups;GO:0016758:transferase activity, transferring hexosyl groups;GO:0047262:polygalacturonate 4-alpha-galacturonosyltransferase activity	GO:0000139:Golgi membrane;GO:0005622:intracellular;GO:0005623:cell;GO:0005737:cytoplasm;GO:0005783:endoplasmic reticulum;GO:0005794:Golgi apparatus;GO:0012505:endomembrane system;GO:0016020:membrane;GO:0016021:integral component of membrane;GO:0031090:organelle membrane;GO:0031224:intrinsic component of membrane;GO:0043226:organelle;GO:0043227:membrane-bounded organelle;GO:0043229:intracellular o…
AT1G02730	CSLD5	0.585441	2.37798	9.91577e-12	0.0118723	-4.10642	2.4105e-10	0.0683524	-1.5396	0.116124	0.109855	-0.848149	0.405853	0.322437	0.927066	0.149812	0.122463	-0.675202	0.917184	0.0390324	-2.31931	0.00785791	0.146379	-0.375424	1	AT1G02730	CSLD5	protein_coding	TAIR10.39	1	-	594502	598657	4155	ath:AT1G02730:CSLD5	839467	ath01100:Metabolic pathways;ath00500:Starch and sucrose metabolism;ath00520:Amino sugar and nucleotide sugar metabolism	GO:0000271:polysaccharide biosynthetic process;GO:0001101:response to acid chemical;GO:0005975:carbohydrate metabolic process;GO:0005976:polysaccharide metabolic process;GO:0006073:cellular glucan metabolic process;GO:0006950:response to stress;GO:0006970:response to osmotic stress;GO:0007275:multicellular organismal development;GO:0008152:metabolic process;GO:0009058:biosynthetic process;GO:0009…	GO:0000030:mannosyltransferase activity;GO:0003824:catalytic activity;GO:0008194:UDP-glycosyltransferase activity;GO:0016740:transferase activity;GO:0016757:transferase activity, transferring glycosyl groups;GO:0016758:transferase activity, transferring hexosyl groups;GO:0016759:cellulose synthase activity;GO:0016760:cellulose synthase (UDP-forming) activity;GO:0019187:beta-1,4-mannosyltransferas…	GO:0000139:Golgi membrane;GO:0005622:intracellular;GO:0005623:cell;GO:0005737:cytoplasm;GO:0005794:Golgi apparatus;GO:0012505:endomembrane system;GO:0016020:membrane;GO:0016021:integral component of membrane;GO:0031090:organelle membrane;GO:0031224:intrinsic component of membrane;GO:0043226:organelle;GO:0043227:membrane-bounded organelle;GO:0043229:intracellular organelle;GO:0043231:intracellular…
AT1G02740	MRG2	0.071666	0.476546	0.325476	0.0662872	0.338879	0.566118	0.0427202	-0.366907	1	0.0377995	-0.574813	0.674971	0.0460624	-0.252357	1	0.0747021	0.534743	0.825986	0.0526089	-0.0348132	1	0.0340417	-0.687316	0.906206	AT1G02740	MRG2	protein_coding	TAIR10.39	1	-	599330	602199	2869	ath:AT1G02740:	839455	-	GO:0006139:nucleobase-containing compound metabolic process;GO:0006325:chromatin organization;GO:0006338:chromatin remodeling;GO:0006351:transcription, DNA-templated;GO:0006355:regulation of transcription, DNA-templated;GO:0006464:cellular protein modification process;GO:0006473:protein acetylation;GO:0006475:internal protein amino acid acetylation;GO:0006725:cellular aromatic compound metabolic …	GO:0003682:chromatin binding;GO:0005488:binding;GO:0005515:protein binding;GO:0044877:macromolecular complex binding;GO:1990188:euchromatin binding	GO:0000123:histone acetyltransferase complex;GO:0005622:intracellular;GO:0005623:cell;GO:0005634:nucleus;GO:0005654:nucleoplasm;GO:0031248:protein acetyltransferase complex;GO:0031974:membrane-enclosed lumen;GO:0031981:nuclear lumen;GO:0032991:macromolecular complex;GO:0043226:organelle;GO:0043227:membrane-bounded organelle;GO:0043229:intracellular organelle;GO:0043231:intracellular membrane-boun…
AT1G02750	DI19-2	0.105985	-1.1383	0.0108335	0.410585	1.21489	0.000270167	0.139553	-0.672212	0.633675	0.240972	0.19881	0.925418	0.128416	-0.801813	0.436074	0.280439	0.456733	0.805551	0.191768	-0.169502	1	0.149783	-0.55094	0.946234	AT1G02750	DI19-2	protein_coding	TAIR10.39	1	+	602489	604387	1898	ath:AT1G02750:	839432	-	GO:0001101:response to acid chemical;GO:0006950:response to stress;GO:0009414:response to water deprivation;GO:0009415:response to water;GO:0009628:response to abiotic stimulus;GO:0010035:response to inorganic substance;GO:0042221:response to chemical;GO:0050896:response to stimulus;GO:1901700:response to oxygen-containing compound	-	GO:0005622:intracellular;GO:0005623:cell;GO:0005634:nucleus;GO:0005737:cytoplasm;GO:0043226:organelle;GO:0043227:membrane-bounded organelle;GO:0043229:intracellular organelle;GO:0043231:intracellular membrane-bounded organelle;GO:0044424:intracellular part;GO:0044464:cell part
AT1G02770	AT1G02770	0.0797411	0.905289	0.0311719	0.0643084	0.507043	0.332256	0.00996806	-2.24132	0.0114798	0.0330746	-0.585547	0.692241	0.0139583	-1.79982	0.0367879	0.0624559	0.441451	0.953122	0.0746707	0.722825	0.33016	0.0357438	-0.426291	1	AT1G02770	AT1G02770	protein_coding	TAIR10.39	1	-	604873	606708	1835	ath:AT1G02770:	839421	-	-	-	GO:0005622:intracellular;GO:0005623:cell;GO:0005634:nucleus;GO:0043226:organelle;GO:0043227:membrane-bounded organelle;GO:0043229:intracellular organelle;GO:0043231:intracellular membrane-bounded organelle;GO:0044424:intracellular part;GO:0044464:cell part
AT1G02780	RPL19A	5.59903	1.18466	0.000157569	2.20726	-0.491774	0.312578	1.91244	-0.693028	0.492938	2.50186	-0.276827	0.896979	3.16016	0.106987	1	2.70275	-0.149669	1	2.21806	-0.453502	0.677004	2.55313	-0.233971	1	AT1G02780	RPL19A	protein_coding	TAIR10.39	1	-	607799	609534	1735	ath:AT1G02780:emb2386	839407	ath03010:Ribosome	GO:0000003:reproduction;GO:0003006:developmental process involved in reproduction;GO:0006412:translation;GO:0006518:peptide metabolic process;GO:0006807:nitrogen compound metabolic process;GO:0007275:multicellular organismal development;GO:0008152:metabolic process;GO:0009058:biosynthetic process;GO:0009059:macromolecule biosynthetic process;GO:0009790:embryo development;GO:0009791:post-embryonic…	GO:0003735:structural constituent of ribosome;GO:0005198:structural molecule activity	GO:0005622:intracellular;GO:0005623:cell;GO:0005634:nucleus;GO:0005730:nucleolus;GO:0005737:cytoplasm;GO:0005829:cytosol;GO:0005840:ribosome;GO:0005886:plasma membrane;GO:0005911:cell-cell junction;GO:0009506:plasmodesma;GO:0015934:large ribosomal subunit;GO:0016020:membrane;GO:0022625:cytosolic large ribosomal subunit;GO:0022626:cytosolic ribosome;GO:0030054:cell junction;GO:0030529:ribonucleopr…
AT1G02800	CEL2	1.09417	2.83161	1.41251e-21	0.0445212	-2.95343	3.56719e-09	0.0712004	-2.19352	0.00104839	0.160648	-1.00627	0.129641	0.273583	-0.15737	1	0.379634	0.386779	0.94866	0.0390324	-3.02024	2.23806e-05	0.0834022	-1.93645	0.0145618	AT1G02800	CEL2	protein_coding	TAIR10.39	1	-	613197	616231	3034	ath:AT1G02800:CEL2	839385	-	GO:0000272:polysaccharide catabolic process;GO:0005975:carbohydrate metabolic process;GO:0005976:polysaccharide metabolic process;GO:0006073:cellular glucan metabolic process;GO:0007275:multicellular organismal development;GO:0007389:pattern specification process;GO:0008152:metabolic process;GO:0009056:catabolic process;GO:0009057:macromolecule catabolic process;GO:0009251:glucan catabolic proces…	GO:0003824:catalytic activity;GO:0004553:hydrolase activity, hydrolyzing O-glycosyl compounds;GO:0008810:cellulase activity;GO:0016787:hydrolase activity;GO:0016798:hydrolase activity, acting on glycosyl bonds	GO:0005576:extracellular region
AT1G02810	PME7	0.0464315	2.75504	4.09276e-09	0.00395744	-1.60631	0.0701201	0.00142401	-2.37487	0.141031	0.00354371	-1.64651	0.165114	0	-3.42484	0.0197483	0.0244925	1.1504	0.357052	0.00339412	-1.49049	0.341713	0.0102125	-0.190337	1	AT1G02810	PME7	protein_coding	TAIR10.39	1	+	618061	620502	2441	ath:AT1G02810:	838078	ath01100:Metabolic pathways;ath00040:Pentose and glucuronate interconversions;ath00500:Starch and sucrose metabolism	GO:0000272:polysaccharide catabolic process;GO:0005975:carbohydrate metabolic process;GO:0005976:polysaccharide metabolic process;GO:0008152:metabolic process;GO:0009056:catabolic process;GO:0009057:macromolecule catabolic process;GO:0009987:cellular process;GO:0010393:galacturonan metabolic process;GO:0016043:cellular component organization;GO:0016052:carbohydrate catabolic process;GO:0042545:ce…	GO:0003824:catalytic activity;GO:0016787:hydrolase activity;GO:0016788:hydrolase activity, acting on ester bonds;GO:0030599:pectinesterase activity;GO:0045330:aspartyl esterase activity;GO:0052689:carboxylic ester hydrolase activity	GO:0005576:extracellular region;GO:0005618:cell wall;GO:0005623:cell;GO:0009505:plant-type cell wall;GO:0030312:external encapsulating structure;GO:0044464:cell part;GO:0071944:cell periphery
AT1G02813	AT1G02813	0	0.409909	1	0	0.375538	1	0	0.982677	1	0	0.675413	1	0	0.950199	1	0.00244925	3.32033	0.600494	0.00169706	2.67943	0.628266	0	1.2691	1	AT1G02813	AT1G02813	protein_coding	TAIR10.39	1	+	620678	621329	651	ath:AT1G02813:	839360	-	-	-	GO:0005576:extracellular region
AT1G02816	AT1G02816	0.0191782	-2.25968	1.283e-05	0.122681	0.683111	0.100415	0.129585	0.73475	0.33219	0.0968613	0.249553	0.894228	0.0586248	-0.548349	0.790368	0.0649051	-0.401532	1	0.1154	0.527429	0.484257	0.0817001	-0.0230857	1	AT1G02816	AT1G02816	protein_coding	TAIR10.39	1	+	621453	623054	1601	ath:AT1G02816:	839308	-	-	-	GO:0005576:extracellular region;GO:0005622:intracellular;GO:0005623:cell;GO:0005737:cytoplasm;GO:0005773:vacuole;GO:0005774:vacuolar membrane;GO:0016020:membrane;GO:0031090:organelle membrane;GO:0043226:organelle;GO:0043227:membrane-bounded organelle;GO:0043229:intracellular organelle;GO:0043231:intracellular membrane-bounded organelle;GO:0044422:organelle part;GO:0044424:intracellular part;GO:00…
AT1G02820	LEA2	0	-0.397446	0.845695	0.00296808	2.37554	0.178415	0	0.175322	1	0	-0.131942	1	0	0.142844	1	0.00367388	2.73536	0.479598	0	0.45704	1	0	0.46174	1	AT1G02820	LEA2	protein_coding	TAIR10.39	1	-	623656	624567	911	ath:AT1G02820:	839304	-	GO:0000003:reproduction;GO:0003006:developmental process involved in reproduction;GO:0006950:response to stress;GO:0007275:multicellular organismal development;GO:0009790:embryo development;GO:0009791:post-embryonic development;GO:0009793:embryo development ending in seed dormancy;GO:0010154:fruit development;GO:0022414:reproductive process;GO:0032501:multicellular organismal process;GO:0032502:d…	-	GO:0005622:intracellular;GO:0005623:cell;GO:0005737:cytoplasm;GO:0005829:cytosol;GO:0009507:chloroplast;GO:0009536:plastid;GO:0043226:organelle;GO:0043227:membrane-bounded organelle;GO:0043229:intracellular organelle;GO:0043231:intracellular membrane-bounded organelle;GO:0044424:intracellular part;GO:0044444:cytoplasmic part;GO:0044464:cell part
AT1G02830	RPL22A	0	1.40991	1	0.000989361	3.37554	0.357436	0	1.98268	1	0	1.67541	1	0	1.9502	1	0	1.73536	1	0	2.26439	1	0	2.2691	1	AT1G02830	RPL22A	protein_coding	TAIR10.39	1	-	625084	625608	524	ath:AT1G02830:	838098	ath03010:Ribosome	-	-	GO:0005622:intracellular;GO:0005623:cell;GO:0005737:cytoplasm;GO:0005829:cytosol;GO:0005840:ribosome;GO:0009507:chloroplast;GO:0009536:plastid;GO:0015934:large ribosomal subunit;GO:0022625:cytosolic large ribosomal subunit;GO:0022626:cytosolic ribosome;GO:0030529:ribonucleoprotein complex;GO:0032991:macromolecular complex;GO:0043226:organelle;GO:0043227:membrane-bounded organelle;GO:0043228:non-m…
AT1G02840	SR34	1.96728	0.140722	0.845695	1.7205	-0.0899112	1	1.48239	-0.32366	0.957671	1.73051	-0.0777967	1	1.82993	0.0145663	1	2.12717	0.267956	1	1.80058	-0.011712	1	1.77868	-0.0311547	1	AT1G02840	SR34	protein_coding	TAIR10.39	1	+	626639	629993	3354	ath:AT1G02840:SR1	839262	ath03040:Spliceosome	GO:0006139:nucleobase-containing compound metabolic process;GO:0006396:RNA processing;GO:0006397:mRNA processing;GO:0006725:cellular aromatic compound metabolic process;GO:0006807:nitrogen compound metabolic process;GO:0008152:metabolic process;GO:0008380:RNA splicing;GO:0009987:cellular process;GO:0010467:gene expression;GO:0016070:RNA metabolic process;GO:0016071:mRNA metabolic process;GO:00346…	GO:0000166:nucleotide binding;GO:0003676:nucleic acid binding;GO:0003723:RNA binding;GO:0005488:binding;GO:0005515:protein binding;GO:0036094:small molecule binding;GO:0097159:organic cyclic compound binding;GO:1901265:nucleoside phosphate binding;GO:1901363:heterocyclic compound binding	GO:0005622:intracellular;GO:0005623:cell;GO:0005634:nucleus;GO:0005654:nucleoplasm;GO:0005681:spliceosomal complex;GO:0016604:nuclear body;GO:0016607:nuclear speck;GO:0030529:ribonucleoprotein complex;GO:0031974:membrane-enclosed lumen;GO:0031981:nuclear lumen;GO:0032991:macromolecular complex;GO:0035061:interchromatin granule;GO:0043226:organelle;GO:0043227:membrane-bounded organelle;GO:0043229:…
AT1G02850	BGLU11	0.00706566	-3.12147	5.84426e-07	0.172149	2.16141	1.35927e-09	0.132433	1.38752	0.0081741	0.0118124	-2.38479	0.000397498	0.057229	-0.0498014	1	0.0171448	-1.86157	0.0288778	0.0543059	-0.121664	1	0.00851043	-2.6851	0.00622602	AT1G02850	BGLU11	protein_coding	TAIR10.39	1	+	630374	633420	3046	ath:AT1G02850:BGLU11	839435	ath01100:Metabolic pathways;ath01110:Biosynthesis of secondary metabolites;ath00940:Phenylpropanoid biosynthesis;ath00500:Starch and sucrose metabolism;ath00460:Cyanoamino acid metabolism	GO:0005975:carbohydrate metabolic process;GO:0008152:metabolic process;GO:0044238:primary metabolic process;GO:0044699:single-organism process;GO:0044710:single-organism metabolic process;GO:0071704:organic substance metabolic process;GO:1901135:carbohydrate derivative metabolic process;GO:1901657:glycosyl compound metabolic process	GO:0003824:catalytic activity;GO:0004553:hydrolase activity, hydrolyzing O-glycosyl compounds;GO:0008422:beta-glucosidase activity;GO:0015926:glucosidase activity;GO:0016787:hydrolase activity;GO:0016798:hydrolase activity, acting on glycosyl bonds	GO:0005576:extracellular region
AT1G02860	BAH1	0.0555159	-1.79676	9.93722e-05	0.241404	0.589368	0.139485	0.173729	0.00781962	1	0.0614242	-1.61487	0.00305625	0.040479	-2.19276	0.000678606	0.160426	-0.124123	1	0.485359	1.78005	7.72251e-06	0.287652	0.832996	0.243209	AT1G02860	BAH1	protein_coding	TAIR10.39	1	+	635144	637262	2118	ath:AT1G02860:NLA	839559	-	GO:0001101:response to acid chemical;GO:0002376:immune system process;GO:0006082:organic acid metabolic process;GO:0006464:cellular protein modification process;GO:0006508:proteolysis;GO:0006511:ubiquitin-dependent protein catabolic process;GO:0006950:response to stress;GO:0006952:defense response;GO:0006955:immune response;GO:0008152:metabolic process;GO:0008219:cell death;GO:0009056:catabolic p…	GO:0003824:catalytic activity;GO:0004842:ubiquitin-protein transferase activity;GO:0005488:binding;GO:0005515:protein binding;GO:0008270:zinc ion binding;GO:0016740:transferase activity;GO:0016874:ligase activity;GO:0019787:ubiquitin-like protein transferase activity;GO:0043167:ion binding;GO:0043169:cation binding;GO:0046872:metal ion binding;GO:0046914:transition metal ion binding;GO:0061630:ub…	GO:0005622:intracellular;GO:0005623:cell;GO:0005634:nucleus;GO:0005654:nucleoplasm;GO:0005886:plasma membrane;GO:0016020:membrane;GO:0016604:nuclear body;GO:0016607:nuclear speck;GO:0031974:membrane-enclosed lumen;GO:0031981:nuclear lumen;GO:0043226:organelle;GO:0043227:membrane-bounded organelle;GO:0043229:intracellular organelle;GO:0043231:intracellular membrane-bounded organelle;GO:0043233:org…
AT1G02870	AT1G02870	0.346218	0.43743	0.262637	0.246351	-0.154533	0.96945	0.200785	-0.467489	0.857907	0.258691	-0.0687479	1	0.240083	-0.185978	1	0.322076	0.297959	1	0.27153	0.0131697	1	0.246802	-0.13727	1	AT1G02870	AT1G02870	protein_coding	TAIR10.39	1	-	637214	638681	1467	ath:AT1G02870:	839496	-	-	-	GO:0005622:intracellular;GO:0005623:cell;GO:0005634:nucleus;GO:0043226:organelle;GO:0043227:membrane-bounded organelle;GO:0043229:intracellular organelle;GO:0043231:intracellular membrane-bounded organelle;GO:0044424:intracellular part;GO:0044464:cell part
AT1G02880	TPK1	0.198848	-1.25994	0.00318372	0.707393	0.892127	0.00898298	0.469923	0.132382	1	0.132298	-1.85148	0.000168508	0.242874	-0.910906	0.278274	0.362489	-0.291704	1	0.928292	1.27895	0.00262243	0.587219	0.491835	0.719117	AT1G02880	TPK1	protein_coding	TAIR10.39	1	-	642505	644903	2398	ath:AT1G02880:TPK1	839303	ath01100:Metabolic pathways;ath00730:Thiamine metabolism	GO:0006725:cellular aromatic compound metabolic process;GO:0006766:vitamin metabolic process;GO:0006767:water-soluble vitamin metabolic process;GO:0006772:thiamine metabolic process;GO:0006790:sulfur compound metabolic process;GO:0006807:nitrogen compound metabolic process;GO:0008152:metabolic process;GO:0009987:cellular process;GO:0034641:cellular nitrogen compound metabolic process;GO:0042723:t…	GO:0003824:catalytic activity;GO:0004788:thiamine diphosphokinase activity;GO:0016740:transferase activity;GO:0016772:transferase activity, transferring phosphorus-containing groups;GO:0016778:diphosphotransferase activity	GO:0005622:intracellular;GO:0005623:cell;GO:0005737:cytoplasm;GO:0005829:cytosol;GO:0044424:intracellular part;GO:0044444:cytoplasmic part;GO:0044464:cell part
AT1G02890	AT1G02890	0.176642	-0.568412	0.266399	0.332425	0.512399	0.19847	0.217873	-0.210992	1	0.30594	0.35016	0.689109	0.15075	-0.787429	0.435739	0.254722	0.0397117	1	0.32923	0.453873	0.512447	0.217867	-0.205507	1	AT1G02890	AT1G02890	protein_coding	TAIR10.39	1	-	645084	652001	6917	ath:AT1G02890:	839507	-	-	-	-
AT1G02900	RALF1	0.00403752	-0.438088	0.816247	0.00791489	0.545463	0.721456	0.0113921	1.1526	0.594943	0.00236247	-0.987552	0.783163	0.00697915	0.405878	1	0.00734775	0.455257	1	0.00678824	0.416398	1	0.00340417	-0.39387	1	AT1G02900	RALF1	protein_coding	TAIR10.39	1	-	653604	654457	853	ath:AT1G02900:RALF1	839389	-	GO:0001558:regulation of cell growth;GO:0007154:cell communication;GO:0007165:signal transduction;GO:0007267:cell-cell signaling;GO:0007275:multicellular organismal development;GO:0009987:cellular process;GO:0016043:cellular component organization;GO:0016049:cell growth;GO:0019722:calcium-mediated signaling;GO:0019932:second-messenger-mediated signaling;GO:0022622:root system development;GO:00230…	GO:0004871:signal transducer activity;GO:0005488:binding;GO:0005515:protein binding	GO:0005576:extracellular region;GO:0005622:intracellular;GO:0005623:cell;GO:0005911:cell-cell junction;GO:0009506:plasmodesma;GO:0030054:cell junction;GO:0044464:cell part;GO:0048046:apoplast;GO:0055044:symplast
AT1G02910	LPA1	0.140304	-0.0173141	1	0.129606	-0.151821	0.977129	0.148097	0.0748709	1	0.155923	0.16084	0.990072	0.152145	0.11869	1	0.159201	0.19514	1	0.123885	-0.203871	1	0.124252	-0.199171	1	AT1G02910	LPA1	protein_coding	TAIR10.39	1	-	655568	658216	2648	ath:AT1G02910:LPA1	839350	-	GO:0006091:generation of precursor metabolites and energy;GO:0006461:protein complex assembly;GO:0008152:metabolic process;GO:0009987:cellular process;GO:0010207:photosystem II assembly;GO:0010270:photosystem II oxygen evolving complex assembly;GO:0015979:photosynthesis;GO:0016043:cellular component organization;GO:0019684:photosynthesis, light reaction;GO:0022607:cellular component assembly;GO:0…	-	GO:0005622:intracellular;GO:0005623:cell;GO:0005737:cytoplasm;GO:0009507:chloroplast;GO:0009534:chloroplast thylakoid;GO:0009535:chloroplast thylakoid membrane;GO:0009536:plastid;GO:0009579:thylakoid;GO:0016020:membrane;GO:0016021:integral component of membrane;GO:0031224:intrinsic component of membrane;GO:0031976:plastid thylakoid;GO:0031984:organelle subcompartment;GO:0034357:photosynthetic mem…
AT1G02920	GSTF7	0	-4.29053	0.022936	0.0682659	3.37554	3.03742e-05	0.00142401	-2.70382	0.650697	0.00118124	-3.01109	0.325685	0.00279166	-2.13726	0.781629	0.00857238	-0.864548	1	0.0373353	1.4304	0.278676	0.00170209	-2.41741	0.959243	AT1G02920	GSTF7	protein_coding	TAIR10.39	1	-	658578	659980	1402	ath:AT1G02920:GSTF7	839295	ath00480:Glutathione metabolism	GO:0002376:immune system process;GO:0006518:peptide metabolic process;GO:0006575:cellular modified amino acid metabolic process;GO:0006749:glutathione metabolic process;GO:0006790:sulfur compound metabolic process;GO:0006807:nitrogen compound metabolic process;GO:0006950:response to stress;GO:0006952:defense response;GO:0006955:immune response;GO:0006970:response to osmotic stress;GO:0008152:meta…	GO:0003824:catalytic activity;GO:0004364:glutathione transferase activity;GO:0005488:binding;GO:0005507:copper ion binding;GO:0016740:transferase activity;GO:0016765:transferase activity, transferring alkyl or aryl (other than methyl) groups;GO:0033218:amide binding;GO:0042277:peptide binding;GO:0043167:ion binding;GO:0043169:cation binding;GO:0043295:glutathione binding;GO:0046872:metal ion bind…	GO:0005622:intracellular;GO:0005623:cell;GO:0005634:nucleus;GO:0005737:cytoplasm;GO:0005773:vacuole;GO:0005829:cytosol;GO:0043226:organelle;GO:0043227:membrane-bounded organelle;GO:0043229:intracellular organelle;GO:0043231:intracellular membrane-bounded organelle;GO:0044424:intracellular part;GO:0044444:cytoplasmic part;GO:0044464:cell part
AT1G02930	GSTF6	0.0222064	-3.56637	3.53243e-10	0.584712	1.80527	2.55645e-07	0.430051	1.03603	0.0789192	0.0307121	-3.06555	5.01927e-07	0.0809581	-1.63068	0.0370654	0.198389	-0.269054	1	0.3462	0.637813	0.348806	0.177017	-0.432401	1	AT1G02930	GSTF6	protein_coding	TAIR10.39	1	-	661088	662475	1387	ath:AT1G02930:GSTF6	839515	ath00480:Glutathione metabolism	GO:0001101:response to acid chemical;GO:0006518:peptide metabolic process;GO:0006575:cellular modified amino acid metabolic process;GO:0006749:glutathione metabolic process;GO:0006790:sulfur compound metabolic process;GO:0006807:nitrogen compound metabolic process;GO:0006950:response to stress;GO:0006952:defense response;GO:0006970:response to osmotic stress;GO:0006979:response to oxidative stres…	GO:0003824:catalytic activity;GO:0004364:glutathione transferase activity;GO:0005488:binding;GO:0005507:copper ion binding;GO:0016740:transferase activity;GO:0016765:transferase activity, transferring alkyl or aryl (other than methyl) groups;GO:0033218:amide binding;GO:0042277:peptide binding;GO:0043167:ion binding;GO:0043169:cation binding;GO:0043295:glutathione binding;GO:0046872:metal ion bind…	GO:0005618:cell wall;GO:0005622:intracellular;GO:0005623:cell;GO:0005737:cytoplasm;GO:0005739:mitochondrion;GO:0005773:vacuole;GO:0005829:cytosol;GO:0005911:cell-cell junction;GO:0009506:plasmodesma;GO:0030054:cell junction;GO:0030312:external encapsulating structure;GO:0043226:organelle;GO:0043227:membrane-bounded organelle;GO:0043229:intracellular organelle;GO:0043231:intracellular membrane-bou…
AT1G02940	ATGSTF5	0.00100938	3.40991	0.319379	0	1.37554	1	0	1.98268	1	0	1.67541	1	0	1.9502	1	0	1.73536	1	0	2.26439	1	0	2.2691	1	AT1G02940	ATGSTF5	protein_coding	TAIR10.39	1	-	662963	664290	1327	ath:AT1G02940:GSTF5	839479	ath00480:Glutathione metabolism	GO:0006518:peptide metabolic process;GO:0006575:cellular modified amino acid metabolic process;GO:0006749:glutathione metabolic process;GO:0006790:sulfur compound metabolic process;GO:0006807:nitrogen compound metabolic process;GO:0008152:metabolic process;GO:0009056:catabolic process;GO:0009404:toxin metabolic process;GO:0009407:toxin catabolic process;GO:0009636:response to toxic substance;GO:0…	GO:0003824:catalytic activity;GO:0004364:glutathione transferase activity;GO:0016740:transferase activity;GO:0016765:transferase activity, transferring alkyl or aryl (other than methyl) groups	GO:0005622:intracellular;GO:0005623:cell;GO:0005737:cytoplasm;GO:0005739:mitochondrion;GO:0005829:cytosol;GO:0043226:organelle;GO:0043227:membrane-bounded organelle;GO:0043229:intracellular organelle;GO:0043231:intracellular membrane-bounded organelle;GO:0044424:intracellular part;GO:0044444:cytoplasmic part;GO:0044464:cell part
AT1G02950	ATGSTF4	0.00100938	-0.982408	1	0.000989361	-1.01678	1	0.0142401	2.85715	0.309052	0.0106311	2.2969	0.335583	0	-1.50923	1	0	-1.72407	1	0	-1.19504	1	0	-1.19034	1	AT1G02950	ATGSTF4	protein_coding	TAIR10.39	1	-	665119	666471	1352	ath:AT1G02950:GSTF4	838240	ath00480:Glutathione metabolism	GO:0006518:peptide metabolic process;GO:0006575:cellular modified amino acid metabolic process;GO:0006749:glutathione metabolic process;GO:0006790:sulfur compound metabolic process;GO:0006807:nitrogen compound metabolic process;GO:0008152:metabolic process;GO:0009056:catabolic process;GO:0009404:toxin metabolic process;GO:0009407:toxin catabolic process;GO:0009636:response to toxic substance;GO:0…	GO:0003824:catalytic activity;GO:0004364:glutathione transferase activity;GO:0016740:transferase activity;GO:0016765:transferase activity, transferring alkyl or aryl (other than methyl) groups	GO:0005622:intracellular;GO:0005623:cell;GO:0005737:cytoplasm;GO:0005829:cytosol;GO:0044424:intracellular part;GO:0044444:cytoplasmic part;GO:0044464:cell part
AT1G02960	AT1G02960	0.0807504	0.988208	0.0141826	0.0346276	-0.48796	0.51563	0.0256321	-0.893517	0.544088	0.0543368	0.258459	0.926001	0.0530415	0.218793	1	0.0563328	0.31841	1	0.0186677	-1.31051	0.170024	0.0374459	-0.310631	1	AT1G02960	AT1G02960	protein_coding	TAIR10.39	1	-	666807	669919	3112	ath:AT1G02960:	839363	-	-	-	-
AT1G02970	WEE1	0.0373471	2.70364	1.50851e-07	0.0049468	-1.01678	0.312448	0.00142401	-2.08341	0.259524	0.00354371	-1.34695	0.368184	0.00558332	-0.727873	0.872523	0.0159201	0.76136	0.901705	0	-2.82307	0.0961265	0.00680834	-0.408977	1	AT1G02970	WEE1	protein_coding	TAIR10.39	1	+	673306	676419	3113	ath:AT1G02970:WEE1	839453	-	GO:0000075:cell cycle checkpoint;GO:0000076:DNA replication checkpoint;GO:0000278:mitotic cell cycle;GO:0000280:nuclear division;GO:0006996:organelle organization;GO:0007049:cell cycle;GO:0007050:cell cycle arrest;GO:0007067:mitotic nuclear division;GO:0009987:cellular process;GO:0016043:cellular component organization;GO:0022402:cell cycle process;GO:0031570:DNA integrity checkpoint;GO:0044699:s…	GO:0000166:nucleotide binding;GO:0001882:nucleoside binding;GO:0001883:purine nucleoside binding;GO:0003824:catalytic activity;GO:0004672:protein kinase activity;GO:0004713:protein tyrosine kinase activity;GO:0004715:non-membrane spanning protein tyrosine kinase activity;GO:0005488:binding;GO:0005515:protein binding;GO:0005524:ATP binding;GO:0016301:kinase activity;GO:0016740:transferase activity…	GO:0005622:intracellular;GO:0005623:cell;GO:0005634:nucleus;GO:0043226:organelle;GO:0043227:membrane-bounded organelle;GO:0043229:intracellular organelle;GO:0043231:intracellular membrane-bounded organelle;GO:0044424:intracellular part;GO:0044464:cell part
AT1G02980	CUL2	0	-2.79954	0.0552201	0.0267127	3.86096	5.53739e-08	0.00142401	-1.18725	0.82607	0.00118124	-1.49451	0.533347	0.00139583	-1.21973	0.797888	0.00244925	-0.808956	1	0.00509118	0.176932	1	0.00170209	-0.90083	1	AT1G02980	CUL2	protein_coding	TAIR10.39	1	+	677360	681378	4018	ath:AT1G02980:CUL2	839415	ath04120:Ubiquitin mediated proteolysis;ath04141:Protein processing in endoplasmic reticulum	GO:0006464:cellular protein modification process;GO:0006508:proteolysis;GO:0006511:ubiquitin-dependent protein catabolic process;GO:0008152:metabolic process;GO:0009056:catabolic process;GO:0009057:macromolecule catabolic process;GO:0009987:cellular process;GO:0016567:protein ubiquitination;GO:0019538:protein metabolic process;GO:0019941:modification-dependent protein catabolic process;GO:0030163…	GO:0003824:catalytic activity;GO:0004842:ubiquitin-protein transferase activity;GO:0005488:binding;GO:0005515:protein binding;GO:0016740:transferase activity;GO:0019787:ubiquitin-like protein transferase activity;GO:0019899:enzyme binding;GO:0031625:ubiquitin protein ligase binding;GO:0044389:ubiquitin-like protein ligase binding;GO:0061630:ubiquitin protein ligase activity;GO:0061659:ubiquitin-l…	GO:0000151:ubiquitin ligase complex;GO:0005622:intracellular;GO:0005623:cell;GO:0005737:cytoplasm;GO:0009507:chloroplast;GO:0009526:plastid envelope;GO:0009536:plastid;GO:0009941:chloroplast envelope;GO:0019005:SCF ubiquitin ligase complex;GO:0031461:cullin-RING ubiquitin ligase complex;GO:0031967:organelle envelope;GO:0031975:envelope;GO:0032991:macromolecular complex;GO:0043226:organelle;GO:004…
AT1G02990	AT1G02990	0.0807504	-0.47906	0.42177	0.181053	0.941998	0.0112727	0.108225	0.011059	1	0.0767803	-0.544635	0.647232	0.0795623	-0.474909	0.860856	0.111441	0.0568028	1	0.139159	0.415433	0.623137	0.0765938	-0.517956	0.986302	AT1G02990	AT1G02990	protein_coding	TAIR10.39	1	-	681331	687385	6054	ath:AT1G02990:	839380	-	-	-	-
AT1G03000	PEX6	0.113051	1.28172	0.000631794	0.0277021	-1.13717	0.0422485	0.0512643	-0.14326	1	0.0448869	-0.365614	0.916741	0.065604	0.249759	0.991758	0.0600066	0.103096	1	0.02885	-0.983533	0.357095	0.0527646	-0.088457	1	AT1G03000	PEX6	protein_coding	TAIR10.39	1	-	687795	692660	4865	ath:AT1G03000:PEX6	839315	ath04146:Peroxisome	GO:0006082:organic acid metabolic process;GO:0006605:protein targeting;GO:0006625:protein targeting to peroxisome;GO:0006629:lipid metabolic process;GO:0006631:fatty acid metabolic process;GO:0006635:fatty acid beta-oxidation;GO:0006810:transport;GO:0006886:intracellular protein transport;GO:0006996:organelle organization;GO:0007031:peroxisome organization;GO:0008104:protein localization;GO:00081…	GO:0000166:nucleotide binding;GO:0001882:nucleoside binding;GO:0001883:purine nucleoside binding;GO:0003824:catalytic activity;GO:0005488:binding;GO:0005515:protein binding;GO:0005524:ATP binding;GO:0016462:pyrophosphatase activity;GO:0016787:hydrolase activity;GO:0016817:hydrolase activity, acting on acid anhydrides;GO:0016818:hydrolase activity, acting on acid anhydrides, in phosphorus-containi…	GO:0005622:intracellular;GO:0005623:cell;GO:0005737:cytoplasm;GO:0009507:chloroplast;GO:0009536:plastid;GO:0043226:organelle;GO:0043227:membrane-bounded organelle;GO:0043229:intracellular organelle;GO:0043231:intracellular membrane-bounded organelle;GO:0044424:intracellular part;GO:0044444:cytoplasmic part;GO:0044464:cell part
AT1G03010	AT1G03010	0	0.0879809	1	0.000989361	1.37554	0.764017	0.00142401	1.98268	0.928745	0.00118124	1.67541	0.896979	0	0.62827	1	0	0.413437	1	0	0.942467	1	0.00170209	2.2691	0.97225	AT1G03010	AT1G03010	protein_coding	TAIR10.39	1	+	693190	696504	3314	ath:AT1G03010:	839556	-	GO:0000003:reproduction;GO:0000902:cell morphogenesis;GO:0000904:cell morphogenesis involved in differentiation;GO:0003006:developmental process involved in reproduction;GO:0006464:cellular protein modification process;GO:0008152:metabolic process;GO:0009314:response to radiation;GO:0009416:response to light stimulus;GO:0009628:response to abiotic stimulus;GO:0009653:anatomical structure morphoge…	GO:0004871:signal transducer activity	GO:0005623:cell;GO:0005886:plasma membrane;GO:0016020:membrane;GO:0044464:cell part;GO:0071944:cell periphery
AT1G03030	AT1G03030	0.0585441	0.557842	0.255884	0.0346276	-0.33718	0.731868	0.0284802	-0.596549	0.838131	0.0377995	-0.181059	1	0.0390832	-0.116633	1	0.0440865	0.068301	1	0.0475177	0.197563	0.983643	0.0561688	0.46174	0.914385	AT1G03030	AT1G03030	protein_coding	TAIR10.39	1	+	701365	703929	2564	ath:AT1G03030:	839473	-	GO:0006793:phosphorus metabolic process;GO:0006796:phosphate-containing compound metabolic process;GO:0008152:metabolic process;GO:0009058:biosynthetic process;GO:0009987:cellular process;GO:0016310:phosphorylation;GO:0044237:cellular metabolic process	GO:0000166:nucleotide binding;GO:0001882:nucleoside binding;GO:0001883:purine nucleoside binding;GO:0003824:catalytic activity;GO:0005488:binding;GO:0005524:ATP binding;GO:0016301:kinase activity;GO:0016740:transferase activity;GO:0016772:transferase activity, transferring phosphorus-containing groups;GO:0017076:purine nucleotide binding;GO:0030554:adenyl nucleotide binding;GO:0032549:ribonucleos…	GO:0005622:intracellular;GO:0005623:cell;GO:0005737:cytoplasm;GO:0009507:chloroplast;GO:0009536:plastid;GO:0043226:organelle;GO:0043227:membrane-bounded organelle;GO:0043229:intracellular organelle;GO:0043231:intracellular membrane-bounded organelle;GO:0044424:intracellular part;GO:0044444:cytoplasmic part;GO:0044464:cell part
AT1G03040	AT1G03040	0.328049	-0.83382	0.0577461	0.759829	0.593326	0.10737	0.571027	0.0772228	1	0.680392	0.37769	0.604563	0.533207	-0.034179	1	0.429843	-0.385462	1	0.67543	0.346698	0.640216	0.35914	-0.647742	0.799085	AT1G03040	AT1G03040	protein_coding	TAIR10.39	1	-	703847	706689	2842	ath:AT1G03040:	839446	-	GO:0006139:nucleobase-containing compound metabolic process;GO:0006351:transcription, DNA-templated;GO:0006355:regulation of transcription, DNA-templated;GO:0006725:cellular aromatic compound metabolic process;GO:0006807:nitrogen compound metabolic process;GO:0008152:metabolic process;GO:0009058:biosynthetic process;GO:0009059:macromolecule biosynthetic process;GO:0009889:regulation of biosynthet…	GO:0001071:nucleic acid binding transcription factor activity;GO:0003676:nucleic acid binding;GO:0003677:DNA binding;GO:0003700:sequence-specific DNA binding transcription factor activity;GO:0005488:binding;GO:0005515:protein binding;GO:0046983:protein dimerization activity;GO:0097159:organic cyclic compound binding;GO:1901363:heterocyclic compound binding	GO:0005622:intracellular;GO:0005623:cell;GO:0005634:nucleus;GO:0043226:organelle;GO:0043227:membrane-bounded organelle;GO:0043229:intracellular organelle;GO:0043231:intracellular membrane-bounded organelle;GO:0044424:intracellular part;GO:0044464:cell part
AT1G03050	AT1G03050	0	-1.39745	0.467992	0.00692553	2.56818	0.0170595	0.00142401	0.282237	1	0	-1.13194	0.709751	0.00139583	0.249759	1	0.00122463	0.0349249	1	0.00509118	1.80496	0.425482	0	-0.53826	1	AT1G03050	AT1G03050	protein_coding	TAIR10.39	1	+	707485	710041	2556	ath:AT1G03050:	839416	-	GO:0006461:protein complex assembly;GO:0006810:transport;GO:0006897:endocytosis;GO:0009987:cellular process;GO:0016043:cellular component organization;GO:0016192:vesicle-mediated transport;GO:0022607:cellular component assembly;GO:0034622:cellular macromolecular complex assembly;GO:0043623:cellular protein complex assembly;GO:0043933:macromolecular complex subunit organization;GO:0044085:cellular…	GO:0005488:binding;GO:0005515:protein binding;GO:0005543:phospholipid binding;GO:0005545:1-phosphatidylinositol binding;GO:0008289:lipid binding;GO:0030276:clathrin binding;GO:0035091:phosphatidylinositol binding	GO:0005622:intracellular;GO:0005623:cell;GO:0005634:nucleus;GO:0005737:cytoplasm;GO:0005794:Golgi apparatus;GO:0005905:coated pit;GO:0012505:endomembrane system;GO:0016020:membrane;GO:0016023:cytoplasmic membrane-bounded vesicle;GO:0030135:coated vesicle;GO:0030136:clathrin-coated vesicle;GO:0031410:cytoplasmic vesicle;GO:0031982:vesicle;GO:0031988:membrane-bounded vesicle;GO:0043226:organelle;GO…
AT1G03055	D27	0	-0.175054	1	0.00197872	1.9605	0.416146	0.00284802	2.56764	0.58829	0	0.0904507	1	0.00139583	1.62827	0.95151	0	0.150402	1	0	0.679432	1	0	0.684133	1	AT1G03055	D27	protein_coding	TAIR10.39	1	-	710018	711857	1839	ath:AT1G03055:	838334	ath00906:Carotenoid biosynthesis	GO:0001763:morphogenesis of a branching structure;GO:0006629:lipid metabolic process;GO:0006714:sesquiterpenoid metabolic process;GO:0006720:isoprenoid metabolic process;GO:0006721:terpenoid metabolic process;GO:0007275:multicellular organismal development;GO:0008152:metabolic process;GO:0008299:isoprenoid biosynthetic process;GO:0008610:lipid biosynthetic process;GO:0009058:biosynthetic process;…	GO:0003824:catalytic activity;GO:0005488:binding;GO:0016853:isomerase activity;GO:0043167:ion binding;GO:0043169:cation binding;GO:0046872:metal ion binding	GO:0005622:intracellular;GO:0005623:cell;GO:0005634:nucleus;GO:0005737:cytoplasm;GO:0009507:chloroplast;GO:0009536:plastid;GO:0043226:organelle;GO:0043227:membrane-bounded organelle;GO:0043229:intracellular organelle;GO:0043231:intracellular membrane-bounded organelle;GO:0044424:intracellular part;GO:0044444:cytoplasmic part;GO:0044464:cell part
AT1G03060	SPI	0.29373	0.0260863	1	0.265149	-0.148257	0.977415	0.283378	-0.0316781	1	0.259872	-0.176025	1	0.336395	0.248842	0.921182	0.29391	0.0271178	1	0.296986	0.0443464	1	0.306375	0.093866	1	AT1G03060	SPI	protein_coding	TAIR10.39	1	-	712440	727553	15113	ath:AT1G03060:SPI	839323	-	GO:0000902:cell morphogenesis;GO:0000904:cell morphogenesis involved in differentiation;GO:0001101:response to acid chemical;GO:0006403:RNA localization;GO:0006950:response to stress;GO:0006970:response to osmotic stress;GO:0006996:organelle organization;GO:0007033:vacuole organization;GO:0007154:cell communication;GO:0007165:signal transduction;GO:0008298:intracellular mRNA localization;GO:00096…	GO:0005488:binding;GO:0005515:protein binding	GO:0000932:cytoplasmic mRNA processing body;GO:0005622:intracellular;GO:0005623:cell;GO:0005634:nucleus;GO:0005737:cytoplasm;GO:0030529:ribonucleoprotein complex;GO:0032991:macromolecular complex;GO:0035770:ribonucleoprotein granule;GO:0036464:cytoplasmic ribonucleoprotein granule;GO:0043226:organelle;GO:0043227:membrane-bounded organelle;GO:0043228:non-membrane-bounded organelle;GO:0043229:intra…
AT1G03070	LFG4	0.00605628	1.75783	0.127698	0.00395744	0.997026	0.609685	0	-1.10479	0.990059	0.00354371	0.868058	0.949917	0	-1.13726	0.976474	0.00244925	0.413437	1	0.00169706	0.264395	1	0	-0.818368	1	AT1G03070	LFG4	protein_coding	TAIR10.39	1	+	729830	731565	1735	ath:AT1G03070:	839581	-	-	GO:0005488:binding;GO:0016595:glutamate binding;GO:0031406:carboxylic acid binding;GO:0043167:ion binding;GO:0043168:anion binding	GO:0016020:membrane;GO:0016021:integral component of membrane;GO:0031224:intrinsic component of membrane;GO:0044425:membrane part
AT1G03080	NET1D	0.336124	-1.05227	0.0130652	0.730148	0.227249	0.639259	0.721972	0.19534	0.991728	0.967432	0.713293	0.116655	0.513665	-0.354423	0.960683	0.576799	-0.172748	1	0.755192	0.263991	0.773604	0.565092	-0.197801	1	AT1G03080	NET1D	protein_coding	TAIR10.39	1	-	731554	738306	6752	ath:AT1G03080:	838350	-	-	GO:0003779:actin binding;GO:0005488:binding;GO:0005515:protein binding;GO:0008092:cytoskeletal protein binding	GO:0005623:cell;GO:0005886:plasma membrane;GO:0016020:membrane;GO:0044464:cell part;GO:0071944:cell periphery
AT1G03090	MCCA	0.181689	0.714998	0.0558697	0.0514468	-1.37632	0.00415983	0.0982566	-0.333055	1	0.147654	0.328513	0.747426	0.174479	0.603298	0.427344	0.178795	0.658913	0.502699	0.0509118	-1.30497	0.102637	0.0646792	-0.953297	0.542075	AT1G03090	MCCA	protein_coding	TAIR10.39	1	+	739544	744184	4640	ath:AT1G03090:MCCA	838362	ath01100:Metabolic pathways;ath00280:Valine, leucine and isoleucine degradation	GO:0006082:organic acid metabolic process;GO:0006520:cellular amino acid metabolic process;GO:0006551:leucine metabolic process;GO:0006552:leucine catabolic process;GO:0006807:nitrogen compound metabolic process;GO:0008152:metabolic process;GO:0009056:catabolic process;GO:0009063:cellular amino acid catabolic process;GO:0009987:cellular process;GO:0016054:organic acid catabolic process;GO:0019752…	GO:0000166:nucleotide binding;GO:0001882:nucleoside binding;GO:0001883:purine nucleoside binding;GO:0003824:catalytic activity;GO:0004075:biotin carboxylase activity;GO:0004485:methylcrotonoyl-CoA carboxylase activity;GO:0005488:binding;GO:0005524:ATP binding;GO:0016421:CoA carboxylase activity;GO:0016874:ligase activity;GO:0016879:ligase activity, forming carbon-nitrogen bonds;GO:0016885:ligase …	GO:0005622:intracellular;GO:0005623:cell;GO:0005737:cytoplasm;GO:0005739:mitochondrion;GO:0005759:mitochondrial matrix;GO:0005829:cytosol;GO:0005840:ribosome;GO:0022626:cytosolic ribosome;GO:0030529:ribonucleoprotein complex;GO:0031974:membrane-enclosed lumen;GO:0032991:macromolecular complex;GO:0043226:organelle;GO:0043227:membrane-bounded organelle;GO:0043228:non-membrane-bounded organelle;GO:0…
AT1G03100	AT1G03100	0.0100938	0.824946	0.356473	0.00593616	-0.0265605	1	0.00712004	0.319712	1	0.00944988	0.716055	0.77607	0.00558332	-0.0132756	1	0.00734775	0.333266	1	0.00169706	-1.12792	0.600682	0.00340417	-0.503494	1	AT1G03100	AT1G03100	protein_coding	TAIR10.39	1	-	743885	746701	2816	ath:AT1G03100:	839573	-	-	-	GO:0005622:intracellular;GO:0005623:cell;GO:0005737:cytoplasm;GO:0005739:mitochondrion;GO:0043226:organelle;GO:0043227:membrane-bounded organelle;GO:0043229:intracellular organelle;GO:0043231:intracellular membrane-bounded organelle;GO:0044424:intracellular part;GO:0044444:cytoplasmic part;GO:0044464:cell part
AT1G03103	AT1G03103	0	1.40991	1	0	1.37554	1	0	1.98268	1	0	1.67541	1	0.00139583	3.9502	0.533782	0	1.73536	1	0	2.26439	1	0	2.2691	1	AT1G03103	AT1G03103	protein_coding	TAIR10.39	1	+	747197	748057	860	ath:AT1G03103:	2745739	-	-	-	GO:0005623:cell;GO:0005886:plasma membrane;GO:0016020:membrane;GO:0044464:cell part;GO:0071944:cell periphery
AT1G03106	AT1G03106	0	-1.91202	0.178226	0.0049468	1.05361	0.46781	0.00427202	0.895214	1	0.00118124	-0.572514	0.966364	0.00558332	1.27213	0.667541	0.00367388	0.647902	1	0.00169706	0.0164673	1	0.00340417	0.684133	1	AT1G03106	AT1G03106	protein_coding	TAIR10.39	1	-	748101	749034	933	ath:AT1G03106:	2745740	-	-	-	GO:0005622:intracellular;GO:0005623:cell;GO:0005737:cytoplasm;GO:0005739:mitochondrion;GO:0043226:organelle;GO:0043227:membrane-bounded organelle;GO:0043229:intracellular organelle;GO:0043231:intracellular membrane-bounded organelle;GO:0044424:intracellular part;GO:0044444:cytoplasmic part;GO:0044464:cell part
AT1G03110	TRM82	0.117088	1.0371	0.00560198	0.0326489	-1.12946	0.0353449	0.0398722	-0.770367	0.617923	0.0448869	-0.612832	0.591703	0.065604	-0.00399774	1	0.0906223	0.533731	0.805551	0.0763677	0.241062	0.892979	0.0629771	-0.0604063	1	AT1G03110	TRM82	protein_coding	TAIR10.39	1	+	749246	751976	2730	ath:AT1G03110:	839572	-	GO:0001510:RNA methylation;GO:0006139:nucleobase-containing compound metabolic process;GO:0006396:RNA processing;GO:0006399:tRNA metabolic process;GO:0006400:tRNA modification;GO:0006725:cellular aromatic compound metabolic process;GO:0006807:nitrogen compound metabolic process;GO:0008033:tRNA processing;GO:0008152:metabolic process;GO:0008618:7-methylguanosine metabolic process;GO:0009116:nucleo…	GO:0000166:nucleotide binding;GO:0005488:binding;GO:0036094:small molecule binding;GO:0097159:organic cyclic compound binding;GO:1901265:nucleoside phosphate binding;GO:1901363:heterocyclic compound binding	GO:0005622:intracellular;GO:0005623:cell;GO:0005634:nucleus;GO:0005737:cytoplasm;GO:0043226:organelle;GO:0043227:membrane-bounded organelle;GO:0043229:intracellular organelle;GO:0043231:intracellular membrane-bounded organelle;GO:0044424:intracellular part;GO:0044464:cell part
AT1G03120	ATRAB28	0.0111032	2.82495	0.0026436	0	-1.94639	0.263849	0.00284802	0.397715	1	0.00118124	-0.572514	1	0.00279166	0.365236	1	0.00244925	0.150402	1	0	-1.05753	0.875185	0.00170209	0.0211675	1	AT1G03120	ATRAB28	protein_coding	TAIR10.39	1	+	752191	753140	949	ath:AT1G03120:RAB28	839571	-	GO:0006873:cellular ion homeostasis;GO:0007275:multicellular organismal development;GO:0009791:post-embryonic development;GO:0009845:seed germination;GO:0009987:cellular process;GO:0010035:response to inorganic substance;GO:0010038:response to metal ion;GO:0010226:response to lithium ion;GO:0019725:cellular homeostasis;GO:0032501:multicellular organismal process;GO:0032502:developmental process;G…	-	GO:0005622:intracellular;GO:0005623:cell;GO:0005634:nucleus;GO:0005730:nucleolus;GO:0005737:cytoplasm;GO:0005829:cytosol;GO:0031974:membrane-enclosed lumen;GO:0031981:nuclear lumen;GO:0043226:organelle;GO:0043227:membrane-bounded organelle;GO:0043228:non-membrane-bounded organelle;GO:0043229:intracellular organelle;GO:0043231:intracellular membrane-bounded organelle;GO:0043232:intracellular non-m…
AT1G03130	PSAD2	0.0696473	0.291264	0.608677	0.0366063	-0.768852	0.188992	0.0797445	0.507228	0.71688	0.0767803	0.453021	0.632287	0.0893331	0.701103	0.377936	0.0379634	-0.682488	0.815975	0.02885	-1.04141	0.301303	0.0561688	-0.0528331	1	AT1G03130	PSAD2	protein_coding	TAIR10.39	1	-	753307	754262	955	ath:AT1G03130:PSAD-2	838400	ath01100:Metabolic pathways;ath00195:Photosynthesis	GO:0008152:metabolic process;GO:0009987:cellular process;GO:0015979:photosynthesis;GO:0044237:cellular metabolic process	-	GO:0005622:intracellular;GO:0005623:cell;GO:0005737:cytoplasm;GO:0009507:chloroplast;GO:0009521:photosystem;GO:0009522:photosystem I;GO:0009526:plastid envelope;GO:0009534:chloroplast thylakoid;GO:0009535:chloroplast thylakoid membrane;GO:0009536:plastid;GO:0009538:photosystem I reaction center;GO:0009579:thylakoid;GO:0009941:chloroplast envelope;GO:0016020:membrane;GO:0031967:organelle envelope;…
AT1G03140	AT1G03140	0.560206	0.470182	0.206751	0.399702	-0.120031	1	0.326098	-0.435689	0.893655	0.458319	0.111621	1	0.424332	-0.0163045	1	0.440865	0.0463443	1	0.424265	-0.015544	1	0.335311	-0.384058	1	AT1G03140	AT1G03140	protein_coding	TAIR10.39	1	-	754261	756303	2042	ath:AT1G03140:	839567	ath03040:Spliceosome	GO:0006139:nucleobase-containing compound metabolic process;GO:0006396:RNA processing;GO:0006725:cellular aromatic compound metabolic process;GO:0006807:nitrogen compound metabolic process;GO:0008152:metabolic process;GO:0008380:RNA splicing;GO:0009987:cellular process;GO:0010467:gene expression;GO:0016070:RNA metabolic process;GO:0034641:cellular nitrogen compound metabolic process;GO:0043170:ma…	-	GO:0005622:intracellular;GO:0005623:cell;GO:0005634:nucleus;GO:0005681:spliceosomal complex;GO:0030529:ribonucleoprotein complex;GO:0032991:macromolecular complex;GO:0043226:organelle;GO:0043227:membrane-bounded organelle;GO:0043229:intracellular organelle;GO:0043231:intracellular membrane-bounded organelle;GO:0044422:organelle part;GO:0044424:intracellular part;GO:0044428:nuclear part;GO:0044446…
AT1G03150	NAA20	0.105985	-0.0119177	1	0.137521	0.444125	0.329572	0.0768964	-0.509759	0.852829	0.0791428	-0.480298	0.709751	0.110271	0.0578075	1	0.0955208	-0.1776	1	0.151038	0.566423	0.403469	0.103827	-0.0340965	1	AT1G03150	NAA20	protein_coding	TAIR10.39	1	+	756414	758678	2264	ath:AT1G03150:	839562	-	-	GO:0003824:catalytic activity;GO:0008080:N-acetyltransferase activity;GO:0016407:acetyltransferase activity;GO:0016410:N-acyltransferase activity;GO:0016740:transferase activity;GO:0016746:transferase activity, transferring acyl groups;GO:0016747:transferase activity, transferring acyl groups other than amino-acyl groups	-
AT1G03160	FZL	0.0746942	-0.352794	0.617812	0.0880531	-0.0809762	1	0.133857	0.618842	0.499184	0.0685117	-0.478117	0.743631	0.0809581	-0.203332	1	0.102869	0.18186	1	0.12728	0.523638	0.476047	0.0851043	-0.116471	1	AT1G03160	FZL	protein_coding	TAIR10.39	1	+	761261	766194	4933	ath:AT1G03160:FZL	839566	-	GO:0000003:reproduction;GO:0003006:developmental process involved in reproduction;GO:0006725:cellular aromatic compound metabolic process;GO:0006766:vitamin metabolic process;GO:0006767:water-soluble vitamin metabolic process;GO:0006772:thiamine metabolic process;GO:0006790:sulfur compound metabolic process;GO:0006807:nitrogen compound metabolic process;GO:0006996:organelle organization;GO:000727…	GO:0000166:nucleotide binding;GO:0001882:nucleoside binding;GO:0001883:purine nucleoside binding;GO:0003824:catalytic activity;GO:0003924:GTPase activity;GO:0004789:thiamine-phosphate diphosphorylase activity;GO:0005488:binding;GO:0005525:GTP binding;GO:0016462:pyrophosphatase activity;GO:0016740:transferase activity;GO:0016765:transferase activity, transferring alkyl or aryl (other than methyl) …	GO:0005622:intracellular;GO:0005623:cell;GO:0005737:cytoplasm;GO:0009507:chloroplast;GO:0009526:plastid envelope;GO:0009528:plastid inner membrane;GO:0009534:chloroplast thylakoid;GO:0009535:chloroplast thylakoid membrane;GO:0009536:plastid;GO:0009579:thylakoid;GO:0009706:chloroplast inner membrane;GO:0009941:chloroplast envelope;GO:0016020:membrane;GO:0016021:integral component of membrane;GO:00…
AT1G03170	FAF2	0.0111032	-0.691629	0.848616	0.00296808	-2.41888	0.113181	0.00854405	-0.964855	1	0.0956801	3.98857	3.03692e-08	0.00837498	-0.997334	1	0.00244925	-2.48703	0.65097	0.00339412	-1.958	0.651252	0.00340417	-1.9533	0.924135	AT1G03170	FAF2	protein_coding	TAIR10.39	1	+	768376	770684	2308	ath:AT1G03170:	839563	-	GO:0009888:tissue development;GO:0010073:meristem maintenance;GO:0010075:regulation of meristem growth;GO:0032501:multicellular organismal process;GO:0032502:developmental process;GO:0035266:meristem growth;GO:0040007:growth;GO:0040008:regulation of growth;GO:0044699:single-organism process;GO:0044707:single-multicellular organism process;GO:0044767:single-organism developmental process;GO:004850…	-	GO:0005622:intracellular;GO:0005623:cell;GO:0005634:nucleus;GO:0043226:organelle;GO:0043227:membrane-bounded organelle;GO:0043229:intracellular organelle;GO:0043231:intracellular membrane-bounded organelle;GO:0044424:intracellular part;GO:0044464:cell part
AT1G03180	AT1G03180	0.0403752	1.30803	0.00489198	0.0158298	-0.344354	0.780359	0.00854405	-1.14071	0.518839	0.0224435	0.229157	1	0.0153541	-0.335204	1	0.0220433	0.201932	1	0.0118794	-0.654468	0.747035	0.0170209	-0.154116	1	AT1G03180	AT1G03180	protein_coding	TAIR10.39	1	+	773358	775362	2004	ath:AT1G03180:	839560	-	-	-	-
AT1G03190	XPD	0.16352	-0.355105	0.587997	0.254266	0.402347	0.357436	0.234961	0.247886	0.953522	0.138205	-0.613121	0.509024	0.168895	-0.285227	1	0.249824	0.356853	0.953122	0.232497	0.226987	0.851252	0.180421	-0.174313	1	AT1G03190	XPD	protein_coding	TAIR10.39	1	+	775527	780062	4535	ath:AT1G03190:UVH6	839557	ath03420:Nucleotide excision repair;ath03022:Basal transcription factors	GO:0006139:nucleobase-containing compound metabolic process;GO:0006259:DNA metabolic process;GO:0006281:DNA repair;GO:0006289:nucleotide-excision repair;GO:0006351:transcription, DNA-templated;GO:0006355:regulation of transcription, DNA-templated;GO:0006725:cellular aromatic compound metabolic process;GO:0006807:nitrogen compound metabolic process;GO:0006950:response to stress;GO:0006974:cellular…	GO:0000166:nucleotide binding;GO:0001882:nucleoside binding;GO:0001883:purine nucleoside binding;GO:0003676:nucleic acid binding;GO:0003677:DNA binding;GO:0003678:DNA helicase activity;GO:0003824:catalytic activity;GO:0004003:ATP-dependent DNA helicase activity;GO:0004386:helicase activity;GO:0005488:binding;GO:0005515:protein binding;GO:0005524:ATP binding;GO:0008026:ATP-dependent helicase activ…	GO:0005622:intracellular;GO:0005623:cell;GO:0005634:nucleus;GO:0043226:organelle;GO:0043227:membrane-bounded organelle;GO:0043229:intracellular organelle;GO:0043231:intracellular membrane-bounded organelle;GO:0044424:intracellular part;GO:0044464:cell part
AT1G03200	AT1G03200	0.00100938	-1.44807	0.226126	0.00692553	0.851976	0.482922	0.00284802	-0.239715	1	0.0106311	1.60502	0.143439	0.00139583	-0.907782	0.935302	0.0048985	0.356853	1	0.00339412	0.0420024	1	0.00510626	0.514208	1	AT1G03200	AT1G03200	protein_coding	TAIR10.39	1	+	780519	782946	2427	ath:AT1G03200:	839553	-	-	-	-
AT1G03210	AT1G03210	0.0383565	-0.137579	1	0.0702446	0.938133	0.0325115	0.0256321	-0.723592	0.727091	0.0637867	0.728852	0.286361	0.0195416	-1.12019	0.310284	0.048985	0.272738	1	0.0322442	-0.362044	0.984044	0.0187229	-1.1403	0.528755	AT1G03210	AT1G03210	protein_coding	TAIR10.39	1	+	782904	784346	1442	ath:AT1G03210:	838493	-	GO:0008152:metabolic process;GO:0009058:biosynthetic process	GO:0003824:catalytic activity	GO:0005622:intracellular;GO:0005623:cell;GO:0005634:nucleus;GO:0043226:organelle;GO:0043227:membrane-bounded organelle;GO:0043229:intracellular organelle;GO:0043231:intracellular membrane-bounded organelle;GO:0044424:intracellular part;GO:0044464:cell part
AT1G03220	AT1G03220	0.245279	-2.06609	1.79136e-06	1.65421	1.11761	0.000946408	0.954086	0.0842684	1	0.127573	-2.99857	2.13179e-09	0.358728	-1.44159	0.0244252	1.13155	0.375266	0.953122	1.95671	1.29472	0.00360663	1.09784	0.308716	0.967218	AT1G03220	AT1G03220	protein_coding	TAIR10.39	1	+	786832	788722	1890	ath:AT1G03220:	838517	-	GO:0006950:response to stress;GO:0006970:response to osmotic stress;GO:0009628:response to abiotic stimulus;GO:0009651:response to salt stress;GO:0050896:response to stimulus	-	GO:0005576:extracellular region;GO:0005618:cell wall;GO:0005622:intracellular;GO:0005623:cell;GO:0005737:cytoplasm;GO:0005794:Golgi apparatus;GO:0005886:plasma membrane;GO:0005911:cell-cell junction;GO:0009505:plant-type cell wall;GO:0009506:plasmodesma;GO:0012505:endomembrane system;GO:0016020:membrane;GO:0030054:cell junction;GO:0030312:external encapsulating structure;GO:0043226:organelle;GO:0…
AT1G03230	AT1G03230	0.0464315	-1.76172	0.000530716	0.315606	1.53256	1.83263e-05	0.143825	0.0257459	1	0.0342558	-2.17258	0.000275094	0.0376874	-2.00067	0.00660554	0.198389	0.570365	0.755996	0.261347	1.01109	0.0663876	0.0919126	-0.662072	0.908018	AT1G03230	AT1G03230	protein_coding	TAIR10.39	1	+	789820	791689	1869	ath:AT1G03230:	838532	-	GO:0006950:response to stress;GO:0006970:response to osmotic stress;GO:0009628:response to abiotic stimulus;GO:0009651:response to salt stress;GO:0050896:response to stimulus	-	GO:0005576:extracellular region;GO:0005618:cell wall;GO:0005622:intracellular;GO:0005623:cell;GO:0005737:cytoplasm;GO:0005794:Golgi apparatus;GO:0005886:plasma membrane;GO:0009505:plant-type cell wall;GO:0012505:endomembrane system;GO:0016020:membrane;GO:0030312:external encapsulating structure;GO:0043226:organelle;GO:0043227:membrane-bounded organelle;GO:0043229:intracellular organelle;GO:004323…
AT1G03240	AT1G03240	0	-0.397446	0.855371	0.00296808	2.37554	0.190198	0.00142401	1.39771	1	0	-0.131942	1	0	0.142844	1	0.00122463	1.1504	1	0.00169706	1.67943	0.84045	0	0.46174	1	AT1G03240	AT1G03240	protein_coding	TAIR10.39	1	-	792222	793060	838	ath:AT1G03240:	838546	-	-	-	-
AT1G03250	AT1G03250	0.127182	-0.268518	0.750308	0.196883	0.488013	0.246612	0.139553	-0.103928	1	0.145292	-0.0428158	1	0.0991039	-0.641428	0.630273	0.167774	0.196431	1	0.171403	0.226014	0.861884	0.141273	-0.0800546	1	AT1G03250	AT1G03250	protein_coding	TAIR10.39	1	-	793315	795403	2088	ath:AT1G03250:	838557	-	-	-	-
AT1G03260	AT1G03260	0.0888255	1.16454	0.00244451	0.0316595	-0.640764	0.325401	0.0356002	-0.414915	0.971443	0.0354371	-0.441853	0.820616	0.0376874	-0.329909	1	0.0502096	0.116455	1	0.0441236	-0.0734748	1	0.0493605	0.09917	1	AT1G03260	AT1G03260	protein_coding	TAIR10.39	1	-	795449	798491	3042	ath:AT1G03260:	839546	-	-	-	GO:0005622:intracellular;GO:0005623:cell;GO:0005737:cytoplasm;GO:0005829:cytosol;GO:0005886:plasma membrane;GO:0016020:membrane;GO:0016021:integral component of membrane;GO:0031224:intrinsic component of membrane;GO:0044424:intracellular part;GO:0044425:membrane part;GO:0044444:cytoplasmic part;GO:0044464:cell part;GO:0071944:cell periphery
AT1G03270	CBSDUF4	0.0585441	1.47237	0.000408859	0.00197872	-3.44038	1.5417e-05	0.0156641	-0.754288	0.738483	0.0307121	0.250392	1	0.0446665	0.875652	0.298606	0.019594	-0.453297	1	0.0084853	-1.52568	0.173721	0.0340417	0.423008	1	AT1G03270	CBSDUF4	protein_coding	TAIR10.39	1	+	799115	802625	3510	ath:AT1G03270:	838595	-	-	-	GO:0005623:cell;GO:0005886:plasma membrane;GO:0016020:membrane;GO:0016021:integral component of membrane;GO:0031224:intrinsic component of membrane;GO:0044425:membrane part;GO:0044464:cell part;GO:0071944:cell periphery
AT1G03280	AT1G03280	0.175632	0.470951	0.252562	0.173138	0.446952	0.306999	0.0911365	-0.604134	0.747422	0.125211	-0.11255	1	0.113062	-0.269678	1	0.14573	0.138429	1	0.139159	0.063895	1	0.0731897	-0.918932	0.558479	AT1G03280	AT1G03280	protein_coding	TAIR10.39	1	+	802970	807066	4096	ath:AT1G03280:	838581	ath03022:Basal transcription factors	GO:0006139:nucleobase-containing compound metabolic process;GO:0006351:transcription, DNA-templated;GO:0006352:DNA-templated transcription, initiation;GO:0006366:transcription from RNA polymerase II promoter;GO:0006367:transcription initiation from RNA polymerase II promoter;GO:0006412:translation;GO:0006413:translational initiation;GO:0006518:peptide metabolic process;GO:0006725:cellular aromati…	GO:0003676:nucleic acid binding;GO:0003677:DNA binding;GO:0003723:RNA binding;GO:0003743:translation initiation factor activity;GO:0005488:binding;GO:0008135:translation factor activity, RNA binding;GO:0043565:sequence-specific DNA binding;GO:0097159:organic cyclic compound binding;GO:1901363:heterocyclic compound binding	GO:0000428:DNA-directed RNA polymerase complex;GO:0005622:intracellular;GO:0005623:cell;GO:0005634:nucleus;GO:0005654:nucleoplasm;GO:0005667:transcription factor complex;GO:0005673:transcription factor TFIIE complex;GO:0016591:DNA-directed RNA polymerase II, holoenzyme;GO:0030880:RNA polymerase complex;GO:0031974:membrane-enclosed lumen;GO:0031981:nuclear lumen;GO:0032991:macromolecular complex;G…
AT1G03290	AT1G03290	0.305842	0.156995	0.768916	0.272074	-0.0443917	1	0.223569	-0.352883	0.988831	0.19136	-0.61067	0.507708	0.207979	-0.467541	0.835751	0.347794	0.370546	0.94939	0.429356	0.703295	0.20504	0.28595	0.0406178	1	AT1G03290	AT1G03290	protein_coding	TAIR10.39	1	+	807361	813216	5855	ath:AT1G03290:	838603	-	-	-	GO:0005576:extracellular region
AT1G03300	DUF1	0.00908443	2.40991	0.00850376	0.00197872	-0.126962	1	0.00142401	-0.187248	1	0	-1.57251	0.617518	0.00279166	0.447698	1	0.00244925	0.232864	1	0.00169706	0.0944698	1	0.00170209	0.09917	1	AT1G03300	DUF1	protein_coding	TAIR10.39	1	-	811033	813086	2053	ath:AT1G03300:ATDUF1	838627	-	GO:0006810:transport;GO:0040007:growth;GO:0040008:regulation of growth;GO:0050789:regulation of biological process;GO:0051179:localization;GO:0051234:establishment of localization;GO:0065007:biological regulation	-	GO:0005622:intracellular;GO:0005623:cell;GO:0005634:nucleus;GO:0043226:organelle;GO:0043227:membrane-bounded organelle;GO:0043229:intracellular organelle;GO:0043231:intracellular membrane-bounded organelle;GO:0044424:intracellular part;GO:0044464:cell part
AT1G03310	ISA2	0.0393658	1.50302	0.00153	0.0049468	-1.80768	0.0201409	0.0128161	-0.40964	1	0.0165373	-0.0615524	1	0.0334999	1.1022	0.202314	0.0134709	-0.366173	1	0.00509118	-1.53002	0.272926	0.0136167	-0.2889	1	AT1G03310	ISA2	protein_coding	TAIR10.39	1	+	813413	816812	3399	ath:AT1G03310:DBE1	839531	-	GO:0000271:polysaccharide biosynthetic process;GO:0005975:carbohydrate metabolic process;GO:0005976:polysaccharide metabolic process;GO:0005977:glycogen metabolic process;GO:0005982:starch metabolic process;GO:0006073:cellular glucan metabolic process;GO:0006091:generation of precursor metabolites and energy;GO:0006112:energy reserve metabolic process;GO:0008152:metabolic process;GO:0009058:biosy…	GO:0003824:catalytic activity;GO:0004133:glycogen debranching enzyme activity;GO:0004553:hydrolase activity, hydrolyzing O-glycosyl compounds;GO:0004556:alpha-amylase activity;GO:0016160:amylase activity;GO:0016787:hydrolase activity;GO:0016798:hydrolase activity, acting on glycosyl bonds;GO:0019156:isoamylase activity	GO:0005622:intracellular;GO:0005623:cell;GO:0005737:cytoplasm;GO:0009507:chloroplast;GO:0009536:plastid;GO:0043226:organelle;GO:0043227:membrane-bounded organelle;GO:0043229:intracellular organelle;GO:0043231:intracellular membrane-bounded organelle;GO:0044424:intracellular part;GO:0044444:cytoplasmic part;GO:0044464:cell part
AT1G03320	AT1G03320	0	1.40991	1	0	1.37554	1	0	1.98268	1	0.00118124	3.67541	0.509024	0	1.9502	1	0	1.73536	1	0	2.26439	1	0	2.2691	1	AT1G03320	AT1G03320	protein_coding	TAIR10.39	1	+	816989	817767	778	ath:AT1G03320:	839528	-	-	-	GO:0005622:intracellular;GO:0005623:cell;GO:0005634:nucleus;GO:0043226:organelle;GO:0043227:membrane-bounded organelle;GO:0043229:intracellular organelle;GO:0043231:intracellular membrane-bounded organelle;GO:0044424:intracellular part;GO:0044464:cell part
AT1G03330	LSM2	0.583422	0.414276	0.280556	0.49468	0.123222	0.850253	0.353154	-0.423097	0.908867	0.383902	-0.298913	0.933677	0.403395	-0.213078	1	0.600066	0.44793	0.805551	0.395415	-0.239193	1	0.379565	-0.302928	1	AT1G03330	LSM2	protein_coding	TAIR10.39	1	-	817934	819563	1629	ath:AT1G03330:	839526	ath03040:Spliceosome;ath03018:RNA degradation	GO:0000375:RNA splicing, via transesterification reactions;GO:0000377:RNA splicing, via transesterification reactions with bulged adenosine as nucleophile;GO:0000398:mRNA splicing, via spliceosome;GO:0006139:nucleobase-containing compound metabolic process;GO:0006396:RNA processing;GO:0006397:mRNA processing;GO:0006725:cellular aromatic compound metabolic process;GO:0006807:nitrogen compound meta…	GO:0003676:nucleic acid binding;GO:0003723:RNA binding;GO:0005488:binding;GO:0097159:organic cyclic compound binding;GO:1901363:heterocyclic compound binding	GO:0000932:cytoplasmic mRNA processing body;GO:0005622:intracellular;GO:0005623:cell;GO:0005634:nucleus;GO:0005681:spliceosomal complex;GO:0005688:U6 snRNP;GO:0005732:small nucleolar ribonucleoprotein complex;GO:0005737:cytoplasm;GO:0005829:cytosol;GO:0030529:ribonucleoprotein complex;GO:0030532:small nuclear ribonucleoprotein complex;GO:0032991:macromolecular complex;GO:0035770:ribonucleoprotein…
AT1G03340	AT1G03340	0	0.409909	1	0.000989361	1.79058	0.669671	0.00142401	2.39771	0.855682	0	0.675413	1	0	0.950199	1	0	0.735365	1	0.00169706	2.67943	0.632468	0	1.2691	1	AT1G03340	AT1G03340	protein_coding	TAIR10.39	1	+	819612	821476	1864	ath:AT1G03340:	839525	-	-	-	GO:0005622:intracellular;GO:0005623:cell;GO:0005737:cytoplasm;GO:0005739:mitochondrion;GO:0043226:organelle;GO:0043227:membrane-bounded organelle;GO:0043229:intracellular organelle;GO:0043231:intracellular membrane-bounded organelle;GO:0044424:intracellular part;GO:0044444:cytoplasmic part;GO:0044464:cell part
AT1G03350	AT1G03350	0.148379	-0.884463	0.0495047	0.426414	0.940601	0.00614502	0.257745	0.02083	1	0.327202	0.425848	0.532019	0.175874	-0.585658	0.683245	0.202063	-0.375425	1	0.293591	0.22958	0.843641	0.166804	-0.653257	0.813367	AT1G03350	AT1G03350	protein_coding	TAIR10.39	1	-	822582	824410	1828	ath:AT1G03350:	838679	-	-	-	GO:0005622:intracellular;GO:0005623:cell;GO:0005737:cytoplasm;GO:0044424:intracellular part;GO:0044464:cell part
AT1G03360	RRP4	0.190773	1.08798	0.00174191	0.0455106	-1.34134	0.00590027	0.0726244	-0.576626	0.774052	0.0944988	-0.174561	1	0.103291	-0.0255539	1	0.144506	0.537425	0.775321	0.056003	-0.949639	0.309888	0.12255	0.249466	1	AT1G03360	RRP4	protein_coding	TAIR10.39	1	+	824517	826399	1882	ath:AT1G03360:RRP4	839521	ath03018:RNA degradation	GO:0000288:nuclear-transcribed mRNA catabolic process, deadenylation-dependent decay;GO:0000291:nuclear-transcribed mRNA catabolic process, exonucleolytic;GO:0000459:exonucleolytic trimming involved in rRNA processing;GO:0000460:maturation of 5.8S rRNA;GO:0000466:maturation of 5.8S rRNA from tricistronic rRNA transcript (SSU-rRNA, 5.8S rRNA, LSU-rRNA);GO:0000467:exonucleolytic trimming to generat…	GO:0003676:nucleic acid binding;GO:0003723:RNA binding;GO:0003824:catalytic activity;GO:0004518:nuclease activity;GO:0004527:exonuclease activity;GO:0005488:binding;GO:0016787:hydrolase activity;GO:0016788:hydrolase activity, acting on ester bonds;GO:0097159:organic cyclic compound binding;GO:1901363:heterocyclic compound binding	GO:0000176:nuclear exosome (RNase complex);GO:0000177:cytoplasmic exosome (RNase complex);GO:0000178:exosome (RNase complex);GO:0005622:intracellular;GO:0005623:cell;GO:0005634:nucleus;GO:0005654:nucleoplasm;GO:0005730:nucleolus;GO:0005737:cytoplasm;GO:0031974:membrane-enclosed lumen;GO:0031981:nuclear lumen;GO:0032991:macromolecular complex;GO:0043226:organelle;GO:0043227:membrane-bounded organe…
AT1G03365	RF4	0.190773	0.622213	0.100208	0.10784	-0.366664	0.601324	0.118193	-0.198653	1	0.135842	0.0216415	1	0.12702	-0.0846602	1	0.157977	0.273917	1	0.105218	-0.371194	0.904706	0.112338	-0.270295	1	AT1G03365	RF4	protein_coding	TAIR10.39	1	+	826523	830393	3870	ath:AT1G03365:	10723112	-	-	-	-
AT1G03370	AT1G03370	0.192792	-1.07793	0.0129715	0.41751	0.190909	0.717764	0.384482	0.0459306	1	0.196085	-1.03033	0.0807734	0.166104	-1.26315	0.0636662	0.525364	0.579676	0.586095	0.695795	1.02927	0.0277882	0.573603	0.698431	0.383267	AT1G03370	AT1G03370	protein_coding	TAIR10.39	1	+	830550	835411	4861	ath:AT1G03370:	839519	-	-	-	-
AT1G03380	ATG18G	0.0474409	-1.10053	0.0233889	0.120702	0.435409	0.348077	0.135281	0.604744	0.507472	0.103949	0.168153	0.998324	0.0711873	-0.43417	0.908361	0.0771514	-0.317203	1	0.149341	0.757135	0.210453	0.0663813	-0.525321	0.988853	AT1G03380	ATG18G	protein_coding	TAIR10.39	1	+	835767	841373	5606	ath:AT1G03380:ATG18G	838702	-	GO:0006810:transport;GO:0006914:autophagy;GO:0006950:response to stress;GO:0008104:protein localization;GO:0009605:response to external stimulus;GO:0009987:cellular process;GO:0009991:response to extracellular stimulus;GO:0015031:protein transport;GO:0016192:vesicle-mediated transport;GO:0031667:response to nutrient levels;GO:0033036:macromolecule localization;GO:0042594:response to starvation;GO…	-	GO:0000407:pre-autophagosomal structure;GO:0005622:intracellular;GO:0005623:cell;GO:0005737:cytoplasm;GO:0005773:vacuole;GO:0005774:vacuolar membrane;GO:0016020:membrane;GO:0031090:organelle membrane;GO:0034045:pre-autophagosomal structure membrane;GO:0043226:organelle;GO:0043227:membrane-bounded organelle;GO:0043229:intracellular organelle;GO:0043231:intracellular membrane-bounded organelle;GO:0…
AT1G03390	AT1G03390	0.00100938	3.40991	0.319379	0	1.37554	1	0	1.98268	1	0	1.67541	1	0	1.9502	1	0	1.73536	1	0	2.26439	1	0	2.2691	1	AT1G03390	AT1G03390	protein_coding	TAIR10.39	1	-	841033	842418	1385	ath:AT1G03390:	838725	-	-	GO:0003824:catalytic activity;GO:0016740:transferase activity;GO:0016746:transferase activity, transferring acyl groups;GO:0016747:transferase activity, transferring acyl groups other than amino-acyl groups	GO:0005622:intracellular;GO:0005623:cell;GO:0005737:cytoplasm;GO:0044424:intracellular part;GO:0044464:cell part
AT1G03400	AT1G03400	0.00201876	-0.912019	0.477957	0.000989361	-1.57866	0.214279	0.00284802	-0.339251	1	0	-2.32459	0.207448	0.00418749	0.0922176	1	0.00122463	-1.21883	0.953122	0.0237588	3.00136	0.000351814	0.0136167	1.85406	0.213519	AT1G03400	AT1G03400	protein_coding	TAIR10.39	1	-	842659	844251	1592	ath:AT1G03400:	838751	-	GO:0008152:metabolic process;GO:0044699:single-organism process;GO:0044710:single-organism metabolic process;GO:0055114:oxidation-reduction process	GO:0003824:catalytic activity;GO:0005488:binding;GO:0009815:1-aminocyclopropane-1-carboxylate oxidase activity;GO:0016491:oxidoreductase activity;GO:0016638:oxidoreductase activity, acting on the CH-NH2 group of donors;GO:0016641:oxidoreductase activity, acting on the CH-NH2 group of donors, oxygen as acceptor;GO:0043167:ion binding;GO:0043169:cation binding;GO:0046872:metal ion binding	GO:0005622:intracellular;GO:0005623:cell;GO:0005737:cytoplasm;GO:0044424:intracellular part;GO:0044464:cell part
AT1G03410	2A6	0	0.409909	1	0.000989361	1.79058	0.669671	0	0.982677	1	0.00118124	2.09045	0.820616	0.00139583	2.36524	0.838502	0	0.735365	1	0	1.26439	1	0	1.2691	1	AT1G03410	2A6	protein_coding	TAIR10.39	1	-	844436	847683	3247	ath:AT1G03410:2A6	838763	-	GO:0008152:metabolic process;GO:0044699:single-organism process;GO:0044710:single-organism metabolic process;GO:0055114:oxidation-reduction process	GO:0003824:catalytic activity;GO:0005488:binding;GO:0016491:oxidoreductase activity;GO:0043167:ion binding;GO:0043169:cation binding;GO:0046872:metal ion binding;GO:0051213:dioxygenase activity	GO:0005622:intracellular;GO:0005623:cell;GO:0005737:cytoplasm;GO:0044424:intracellular part;GO:0044464:cell part
AT1G03430	AHP5	0.0363377	-0.0172623	1	0.0623297	0.949273	0.0370275	0.0142401	-1.37167	0.228153	0.0354371	-0.0498706	1	0.01675	-1.15026	0.328526	0.029391	-0.341878	1	0.0729736	1.13886	0.0632593	0.0272334	-0.418229	1	AT1G03430	AHP5	protein_coding	TAIR10.39	1	+	847793	849621	1828	ath:AT1G03430:AHP5	839506	ath04075:Plant hormone signal transduction	GO:0000160:phosphorelay signal transduction system;GO:0006793:phosphorus metabolic process;GO:0006796:phosphate-containing compound metabolic process;GO:0007154:cell communication;GO:0007165:signal transduction;GO:0008152:metabolic process;GO:0009719:response to endogenous stimulus;GO:0009725:response to hormone;GO:0009735:response to cytokinin;GO:0009736:cytokinin-activated signaling pathway;GO:…	GO:0003824:catalytic activity;GO:0004871:signal transducer activity;GO:0005488:binding;GO:0005515:protein binding;GO:0009927:histidine phosphotransfer kinase activity;GO:0016301:kinase activity;GO:0016740:transferase activity;GO:0016772:transferase activity, transferring phosphorus-containing groups;GO:0019899:enzyme binding;GO:0019900:kinase binding;GO:0019901:protein kinase binding;GO:0043424:p…	GO:0005622:intracellular;GO:0005623:cell;GO:0005634:nucleus;GO:0005737:cytoplasm;GO:0005829:cytosol;GO:0043226:organelle;GO:0043227:membrane-bounded organelle;GO:0043229:intracellular organelle;GO:0043231:intracellular membrane-bounded organelle;GO:0044424:intracellular part;GO:0044444:cytoplasmic part;GO:0044464:cell part
AT1G03440	AT1G03440	0.0151407	3.40991	0.000220676	0.00197872	-0.431817	1	0.00142401	-0.476754	1	0.00236247	-0.131942	1	0.00279166	0.142844	1	0	-1.7882	0.917102	0	-1.25917	0.916934	0	-1.25447	1	AT1G03440	AT1G03440	protein_coding	TAIR10.39	1	+	852151	854297	2146	ath:AT1G03440:	839504	-	GO:0007154:cell communication;GO:0007165:signal transduction;GO:0009987:cellular process;GO:0023052:signaling;GO:0044699:single-organism process;GO:0044700:single organism signaling;GO:0044763:single-organism cellular process;GO:0050789:regulation of biological process;GO:0050794:regulation of cellular process;GO:0050896:response to stimulus;GO:0051716:cellular response to stimulus;GO:0065007:bio…	-	GO:0005622:intracellular;GO:0005623:cell;GO:0005737:cytoplasm;GO:0005739:mitochondrion;GO:0043226:organelle;GO:0043227:membrane-bounded organelle;GO:0043229:intracellular organelle;GO:0043231:intracellular membrane-bounded organelle;GO:0044424:intracellular part;GO:0044444:cytoplasmic part;GO:0044464:cell part
AT1G03445	BSU1	0.00100938	3.40991	0.319379	0	1.37554	1	0	1.98268	1	0	1.67541	1	0	1.9502	1	0	1.73536	1	0	2.26439	1	0	2.2691	1	AT1G03445	BSU1	protein_coding	TAIR10.39	1	-	854410	859701	5291	ath:AT1G03445:BSU1	838804	ath04075:Plant hormone signal transduction	GO:0007154:cell communication;GO:0007165:signal transduction;GO:0008104:protein localization;GO:0009719:response to endogenous stimulus;GO:0009725:response to hormone;GO:0009741:response to brassinosteroid;GO:0009742:brassinosteroid mediated signaling pathway;GO:0009755:hormone-mediated signaling pathway;GO:0009987:cellular process;GO:0010033:response to organic substance;GO:0014070:response to o…	GO:0003824:catalytic activity;GO:0004721:phosphoprotein phosphatase activity;GO:0004722:protein serine/threonine phosphatase activity;GO:0005488:binding;GO:0005515:protein binding;GO:0016787:hydrolase activity;GO:0016788:hydrolase activity, acting on ester bonds;GO:0016791:phosphatase activity;GO:0042578:phosphoric ester hydrolase activity;GO:0043167:ion binding;GO:0043169:cation binding;GO:00468…	GO:0005622:intracellular;GO:0005623:cell;GO:0005634:nucleus;GO:0043226:organelle;GO:0043227:membrane-bounded organelle;GO:0043229:intracellular organelle;GO:0043231:intracellular membrane-bounded organelle;GO:0044424:intracellular part;GO:0044464:cell part
AT1G03457	AT1G03457	0.122135	-0.0169057	1	0.0662872	-1.00867	0.0420417	0.123889	0.0116563	1	0.106311	-0.240958	1	0.212166	0.919874	0.0869062	0.105318	-0.254234	1	0.106915	-0.215385	1	0.187229	0.681968	0.492573	AT1G03457	AT1G03457	protein_coding	TAIR10.39	1	-	860761	864372	3611	ath:AT1G03457:	839497	-	-	-	-
AT1G03470	NET3A	0.254364	1.51332	8.20222e-06	0.0465	-1.44038	0.00416512	0.0640804	-0.898902	0.460691	0.0791428	-0.594676	0.595429	0.142375	0.35825	0.818581	0.12981	0.207705	1	0.0492148	-1.26751	0.139485	0.125954	0.155839	1	AT1G03470	NET3A	protein_coding	TAIR10.39	1	-	865895	867733	1838	ath:AT1G03470:	839494	-	-	GO:0003779:actin binding;GO:0005488:binding;GO:0005515:protein binding;GO:0008092:cytoskeletal protein binding	GO:0005622:intracellular;GO:0005623:cell;GO:0005634:nucleus;GO:0005635:nuclear envelope;GO:0005737:cytoplasm;GO:0005773:vacuole;GO:0005774:vacuolar membrane;GO:0005856:cytoskeleton;GO:0012505:endomembrane system;GO:0016020:membrane;GO:0031090:organelle membrane;GO:0031965:nuclear membrane;GO:0031967:organelle envelope;GO:0031975:envelope;GO:0043226:organelle;GO:0043227:membrane-bounded organelle;…
AT1G03475	CPX1	0.200867	0.759144	0.0384308	0.106851	-0.346126	0.643474	0.118193	-0.164164	1	0.0815053	-0.761358	0.349323	0.120041	-0.140188	1	0.173897	0.475276	0.805551	0.147644	0.192445	0.914163	0.0885084	-0.601037	0.908018	AT1G03475	CPX1	protein_coding	TAIR10.39	1	-	868853	871308	2455	ath:AT1G03475:LIN2	839489	ath01100:Metabolic pathways;ath01110:Biosynthesis of secondary metabolites;ath00860:Porphyrin and chlorophyll metabolism	GO:0006725:cellular aromatic compound metabolic process;GO:0006778:porphyrin-containing compound metabolic process;GO:0006779:porphyrin-containing compound biosynthetic process;GO:0006782:protoporphyrinogen IX biosynthetic process;GO:0006783:heme biosynthetic process;GO:0006807:nitrogen compound metabolic process;GO:0008152:metabolic process;GO:0009058:biosynthetic process;GO:0009719:response to …	GO:0003824:catalytic activity;GO:0004109:coproporphyrinogen oxidase activity;GO:0016491:oxidoreductase activity;GO:0016627:oxidoreductase activity, acting on the CH-CH group of donors;GO:0016634:oxidoreductase activity, acting on the CH-CH group of donors, oxygen as acceptor	GO:0005576:extracellular region;GO:0005622:intracellular;GO:0005623:cell;GO:0005737:cytoplasm;GO:0009507:chloroplast;GO:0009532:plastid stroma;GO:0009536:plastid;GO:0009570:chloroplast stroma;GO:0043226:organelle;GO:0043227:membrane-bounded organelle;GO:0043229:intracellular organelle;GO:0043231:intracellular membrane-bounded organelle;GO:0044422:organelle part;GO:0044424:intracellular part;GO:00…
AT1G03510	PCMP-E3	0.029272	0.70209	0.213591	0.0118723	-0.769512	0.328736	0.0142401	-0.428256	1	0.00944988	-1.04948	0.361444	0.0362916	1.04687	0.21658	0.0232679	0.302405	1	0.0084853	-1.08138	0.426073	0.0289354	0.65766	0.828585	AT1G03510	PCMP-E3	protein_coding	TAIR10.39	1	-	876087	877556	1469	ath:AT1G03510:	839478	-	-	-	GO:0005622:intracellular;GO:0005623:cell;GO:0005737:cytoplasm;GO:0005739:mitochondrion;GO:0043226:organelle;GO:0043227:membrane-bounded organelle;GO:0043229:intracellular organelle;GO:0043231:intracellular membrane-bounded organelle;GO:0044424:intracellular part;GO:0044444:cytoplasmic part;GO:0044464:cell part
AT1G03520	AT1G03520	0.0242251	-0.714419	0.27318	0.0425425	0.198345	0.836868	0.0327522	-0.207147	1	0.0330746	-0.208073	1	0.0223333	-0.782518	0.615749	0.0624559	0.858376	0.40488	0.0577001	0.693238	0.405697	0.0374459	0.0112973	1	AT1G03520	AT1G03520	protein_coding	TAIR10.39	1	-	877861	880259	2398	ath:AT1G03520:	839471	-	-	-	-
AT1G03530	ATNAF1	0.0989193	0.951803	0.0135363	0.0474893	-0.340669	0.681645	0.0313282	-0.936704	0.464589	0.0566993	-0.0407938	1	0.0614165	0.0933235	1	0.0563328	-0.0498965	1	0.0424265	-0.465618	0.821476	0.0646792	0.179458	1	AT1G03530	ATNAF1	protein_coding	TAIR10.39	1	-	880384	883599	3215	ath:AT1G03530:NAF1	839468	-	GO:0001522:pseudouridine synthesis;GO:0006139:nucleobase-containing compound metabolic process;GO:0006725:cellular aromatic compound metabolic process;GO:0006807:nitrogen compound metabolic process;GO:0008152:metabolic process;GO:0009451:RNA modification;GO:0009987:cellular process;GO:0016070:RNA metabolic process;GO:0022613:ribonucleoprotein complex biogenesis;GO:0034641:cellular nitrogen compou…	-	GO:0005622:intracellular;GO:0005623:cell;GO:0005634:nucleus;GO:0005911:cell-cell junction;GO:0009506:plasmodesma;GO:0030054:cell junction;GO:0043226:organelle;GO:0043227:membrane-bounded organelle;GO:0043229:intracellular organelle;GO:0043231:intracellular membrane-bounded organelle;GO:0044424:intracellular part;GO:0044464:cell part;GO:0055044:symplast
AT1G03540	PCMP-E4	0.00100938	0.409909	1	0.00296808	1.79058	0.314889	0.00142401	0.982677	1	0.00118124	0.675413	1	0.00139583	0.950199	1	0	-0.43456	1	0.00169706	1.26439	0.93415	0	0.09917	1	AT1G03540	PCMP-E4	protein_coding	TAIR10.39	1	+	883683	885611	1928	ath:AT1G03540:	839466	-	-	-	GO:0005622:intracellular;GO:0005623:cell;GO:0005737:cytoplasm;GO:0005739:mitochondrion;GO:0043226:organelle;GO:0043227:membrane-bounded organelle;GO:0043229:intracellular organelle;GO:0043231:intracellular membrane-bounded organelle;GO:0044424:intracellular part;GO:0044444:cytoplasmic part;GO:0044464:cell part
AT1G03550	SCAMP2	0.00403752	-0.312557	0.90556	0.010883	1.26006	0.170205	0.00142401	-1.18725	0.766181	0.00708741	0.528572	0.95643	0.00139583	-1.21973	0.734385	0.00857238	0.828474	0.969515	0.00678824	0.541929	0.984292	0.00340417	-0.275226	1	AT1G03550	SCAMP2	protein_coding	TAIR10.39	1	-	885623	887956	2333	ath:AT1G03550:	839464	-	GO:0006810:transport;GO:0008104:protein localization;GO:0015031:protein transport;GO:0033036:macromolecule localization;GO:0045184:establishment of protein localization;GO:0051179:localization;GO:0051234:establishment of localization;GO:0055085:transmembrane transport;GO:0071702:organic substance transport	GO:0005215:transporter activity;GO:0022857:transmembrane transporter activity	GO:0005622:intracellular;GO:0005623:cell;GO:0005737:cytoplasm;GO:0005886:plasma membrane;GO:0012505:endomembrane system;GO:0012506:vesicle membrane;GO:0016020:membrane;GO:0016021:integral component of membrane;GO:0016023:cytoplasmic membrane-bounded vesicle;GO:0030133:transport vesicle;GO:0030658:transport vesicle membrane;GO:0030659:cytoplasmic vesicle membrane;GO:0031090:organelle membrane;GO:0…
AT1G03560	AT1G03560	0.0171595	0.471309	0.572182	0.0118723	-0.133476	1	0.0113921	-0.1328	1	0.00708741	-0.83916	0.649787	0.0139583	0.161703	1	0.0183694	0.585618	1	0.0169706	0.475899	0.854928	0.0119146	-0.0346857	1	AT1G03560	AT1G03560	protein_coding	TAIR10.39	1	-	890155	892492	2337	ath:AT1G03560:	839458	-	-	-	GO:0005622:intracellular;GO:0005623:cell;GO:0005737:cytoplasm;GO:0005739:mitochondrion;GO:0043226:organelle;GO:0043227:membrane-bounded organelle;GO:0043229:intracellular organelle;GO:0043231:intracellular membrane-bounded organelle;GO:0044424:intracellular part;GO:0044444:cytoplasmic part;GO:0044464:cell part
AT1G03590	PPC6-6	0.225092	-0.0762078	1	0.180064	-0.448612	0.461757	0.133857	-0.882095	0.405029	0.0980425	-1.37832	0.0120621	0.0949164	-1.40276	0.0407646	0.291461	0.360107	0.953122	0.697492	1.89155	6.65968e-07	0.302971	0.408615	0.858291	AT1G03590	PPC6-6	protein_coding	TAIR10.39	1	-	894238	897718	3480	ath:AT1G03590:	839447	-	GO:0006464:cellular protein modification process;GO:0006470:protein dephosphorylation;GO:0006793:phosphorus metabolic process;GO:0006796:phosphate-containing compound metabolic process;GO:0008152:metabolic process;GO:0009987:cellular process;GO:0016311:dephosphorylation;GO:0019538:protein metabolic process;GO:0036211:protein modification process;GO:0043170:macromolecule metabolic process;GO:00434…	GO:0003824:catalytic activity;GO:0004721:phosphoprotein phosphatase activity;GO:0004722:protein serine/threonine phosphatase activity;GO:0005488:binding;GO:0016787:hydrolase activity;GO:0016788:hydrolase activity, acting on ester bonds;GO:0016791:phosphatase activity;GO:0042578:phosphoric ester hydrolase activity;GO:0043167:ion binding;GO:0043169:cation binding;GO:0046872:metal ion binding	GO:0005623:cell;GO:0005886:plasma membrane;GO:0016020:membrane;GO:0044464:cell part;GO:0071944:cell periphery
AT1G03600	PSB27-1	0.267486	0.145519	0.799031	0.116745	-1.20639	0.00765875	0.29477	0.299413	0.877904	0.245697	0.000148311	1	0.34477	0.564545	0.446418	0.253497	0.0521001	1	0.252862	0.0481987	1	0.239994	-0.0344285	1	AT1G03600	PSB27-1	protein_coding	TAIR10.39	1	+	898480	899794	1314	ath:AT1G03600:PSB27	839449	ath01100:Metabolic pathways;ath00195:Photosynthesis	GO:0006091:generation of precursor metabolites and energy;GO:0006461:protein complex assembly;GO:0008152:metabolic process;GO:0009314:response to radiation;GO:0009416:response to light stimulus;GO:0009628:response to abiotic stimulus;GO:0009642:response to light intensity;GO:0009765:photosynthesis, light harvesting;GO:0009987:cellular process;GO:0010206:photosystem II repair;GO:0010207:photosyste…	-	GO:0005622:intracellular;GO:0005623:cell;GO:0005737:cytoplasm;GO:0009507:chloroplast;GO:0009521:photosystem;GO:0009523:photosystem II;GO:0009534:chloroplast thylakoid;GO:0009535:chloroplast thylakoid membrane;GO:0009536:plastid;GO:0009543:chloroplast thylakoid lumen;GO:0009579:thylakoid;GO:0016020:membrane;GO:0030095:chloroplast photosystem II;GO:0031976:plastid thylakoid;GO:0031977:thylakoid lum…
AT1G03610	AT1G03610	0.169576	-0.44542	0.438928	0.121691	-0.978605	0.0385179	0.224993	0.0276031	1	0.176004	-0.374218	0.848824	0.189833	-0.245241	1	0.248599	0.193471	1	0.402203	0.986785	0.0441988	0.36765	0.832201	0.225929	AT1G03610	AT1G03610	protein_coding	TAIR10.39	1	+	900732	903070	2338	ath:AT1G03610:	838961	-	-	-	GO:0005622:intracellular;GO:0005623:cell;GO:0005634:nucleus;GO:0043226:organelle;GO:0043227:membrane-bounded organelle;GO:0043229:intracellular organelle;GO:0043231:intracellular membrane-bounded organelle;GO:0044424:intracellular part;GO:0044464:cell part
AT1G03620	AT1G03620	0	-0.760016	0.868859	0.00197872	1.15315	0.644678	0	-0.187248	1	0.00354371	2.09045	0.423609	0	-0.219726	1	0.00122463	0.735365	1	0.00339412	2.042	0.519474	0	0.09917	1	AT1G03620	AT1G03620	protein_coding	TAIR10.39	1	-	904032	907643	3611	ath:AT1G03620:	839448	-	-	-	GO:0005622:intracellular;GO:0005623:cell;GO:0005737:cytoplasm;GO:0044424:intracellular part;GO:0044464:cell part
AT1G03630	PORC	0.0979099	1.83479	1.89021e-06	0.00296808	-3.53135	1.92974e-06	0.0128161	-1.56576	0.153966	0.0460682	0.324916	0.877718	0.0711873	1.06568	0.0996011	0.0355141	-0.0992118	1	0.00509118	-2.6425	0.00822354	0.0187229	-1.00392	0.696612	AT1G03630	PORC	protein_coding	TAIR10.39	1	+	907523	909650	2127	ath:AT1G03630:POR_C	839009	ath01100:Metabolic pathways;ath01110:Biosynthesis of secondary metabolites;ath00860:Porphyrin and chlorophyll metabolism	GO:0006725:cellular aromatic compound metabolic process;GO:0006778:porphyrin-containing compound metabolic process;GO:0006779:porphyrin-containing compound biosynthetic process;GO:0006807:nitrogen compound metabolic process;GO:0008152:metabolic process;GO:0009058:biosynthetic process;GO:0009987:cellular process;GO:0015979:photosynthesis;GO:0015994:chlorophyll metabolic process;GO:0015995:chloroph…	GO:0003824:catalytic activity;GO:0003959:NADPH dehydrogenase activity;GO:0016491:oxidoreductase activity;GO:0016627:oxidoreductase activity, acting on the CH-CH group of donors;GO:0016628:oxidoreductase activity, acting on the CH-CH group of donors, NAD or NADP as acceptor;GO:0016630:protochlorophyllide reductase activity;GO:0016651:oxidoreductase activity, acting on NAD(P)H	GO:0005622:intracellular;GO:0005623:cell;GO:0005737:cytoplasm;GO:0009507:chloroplast;GO:0009526:plastid envelope;GO:0009534:chloroplast thylakoid;GO:0009535:chloroplast thylakoid membrane;GO:0009536:plastid;GO:0009579:thylakoid;GO:0009941:chloroplast envelope;GO:0016020:membrane;GO:0031090:organelle membrane;GO:0031967:organelle envelope;GO:0031969:chloroplast membrane;GO:0031975:envelope;GO:0031…
AT1G03650	AT1G03650	0.0312908	0.18109	0.897013	0.0385851	0.547719	0.355313	0.0213601	-0.392362	1	0.0188998	-0.603446	0.702725	0.0181458	-0.634764	0.818611	0.0306156	0.150402	1	0.0322442	0.246473	0.974671	0.0374459	0.479774	0.971834	AT1G03650	AT1G03650	protein_coding	TAIR10.39	1	-	910023	911292	1269	ath:AT1G03650:	839021	-	-	GO:0003824:catalytic activity;GO:0008080:N-acetyltransferase activity;GO:0016407:acetyltransferase activity;GO:0016410:N-acyltransferase activity;GO:0016740:transferase activity;GO:0016746:transferase activity, transferring acyl groups;GO:0016747:transferase activity, transferring acyl groups other than amino-acyl groups	GO:0005622:intracellular;GO:0005623:cell;GO:0005737:cytoplasm;GO:0044424:intracellular part;GO:0044464:cell part
AT1G03660	AT1G03660	0.0302814	3.04218	7.97381e-06	0.00791489	0.153146	1	0	-2.66118	0.342162	0.00354371	-0.879176	0.894228	0.00697915	0.043308	1	0	-2.90849	0.366386	0	-2.37946	0.34909	0.00510626	-0.285494	1	AT1G03660	AT1G03660	protein_coding	TAIR10.39	1	-	911310	913808	2498	ath:AT1G03660:	839033	-	-	-	GO:0016020:membrane;GO:0016021:integral component of membrane;GO:0031224:intrinsic component of membrane;GO:0044425:membrane part
AT1G03670	AT1G03670	0	1.40991	1	0	1.37554	1	0	1.98268	1	0	1.67541	1	0	1.9502	1	0	1.73536	1	0	2.26439	1	0.00170209	4.2691	0.618806	AT1G03670	AT1G03670	protein_coding	TAIR10.39	1	-	914222	916222	2000	ath:AT1G03670:	839438	-	GO:0001101:response to acid chemical;GO:0006950:response to stress;GO:0006952:defense response;GO:0007154:cell communication;GO:0007165:signal transduction;GO:0009751:response to salicylic acid;GO:0009863:salicylic acid mediated signaling pathway;GO:0009966:regulation of signal transduction;GO:0009987:cellular process;GO:0010033:response to organic substance;GO:0010646:regulation of cell communic…	-	GO:0016020:membrane;GO:0016021:integral component of membrane;GO:0031224:intrinsic component of membrane;GO:0044425:membrane part
AT1G03680	ATHM1	0.305842	0.960869	0.00466979	0.134553	-0.48788	0.400032	0.153793	-0.250547	1	0.138205	-0.430628	0.767634	0.234499	0.436693	0.656291	0.193491	0.118989	1	0.0967325	-0.949087	0.274693	0.144677	-0.338063	1	AT1G03680	ATHM1	protein_coding	TAIR10.39	1	-	916772	918064	1292	ath:AT1G03680:THM1	839436	-	GO:0000103:sulfate assimilation;GO:0005975:carbohydrate metabolic process;GO:0006109:regulation of carbohydrate metabolic process;GO:0006457:protein folding;GO:0006662:glycerol ether metabolic process;GO:0006790:sulfur compound metabolic process;GO:0006950:response to stress;GO:0006979:response to oxidative stress;GO:0008152:metabolic process;GO:0009266:response to temperature stimulus;GO:0009409…	GO:0003824:catalytic activity;GO:0004857:enzyme inhibitor activity;GO:0008047:enzyme activator activity;GO:0015035:protein disulfide oxidoreductase activity;GO:0015036:disulfide oxidoreductase activity;GO:0016491:oxidoreductase activity;GO:0016667:oxidoreductase activity, acting on a sulfur group of donors;GO:0016671:oxidoreductase activity, acting on a sulfur group of donors, disulfide as accept…	GO:0005576:extracellular region;GO:0005622:intracellular;GO:0005623:cell;GO:0005737:cytoplasm;GO:0009507:chloroplast;GO:0009526:plastid envelope;GO:0009532:plastid stroma;GO:0009536:plastid;GO:0009570:chloroplast stroma;GO:0009579:thylakoid;GO:0009941:chloroplast envelope;GO:0010319:stromule;GO:0031967:organelle envelope;GO:0031975:envelope;GO:0043226:organelle;GO:0043227:membrane-bounded organel…
AT1G03687	AT1G03687	0.149388	1.71021	6.72487e-07	0.0178085	-1.91569	0.000402052	0.0412962	-0.606287	0.773766	0.0519744	-0.267362	1	0.0739789	0.308481	0.912558	0.0771514	0.382218	0.990798	0.0237588	-1.3833	0.118584	0.0340417	-0.869969	0.682981	AT1G03687	AT1G03687	protein_coding	TAIR10.39	1	+	918285	920592	2307	ath:AT1G03687:	839052	-	-	-	-
AT1G03700	AT1G03700	0.00403752	2.73184	0.0532123	0	-0.624462	0.870463	0	-0.0173228	1	0	-0.324587	1	0	-0.0498014	1	0.00367388	2.41344	0.599412	0	0.264395	1	0	0.269095	1	AT1G03700	AT1G03700	protein_coding	TAIR10.39	1	+	920950	922098	1148	ath:AT1G03700:	839428	-	-	-	GO:0005623:cell;GO:0005886:plasma membrane;GO:0016020:membrane;GO:0016021:integral component of membrane;GO:0031224:intrinsic component of membrane;GO:0044425:membrane part;GO:0044464:cell part;GO:0071944:cell periphery
AT1G03710	AT1G03710	0.284645	1.1644	0.000487891	0.194904	0.442652	0.311881	0.121041	-0.352609	1	0.106311	-0.570009	0.578736	0.121437	-0.348593	0.982524	0.137158	-0.160418	1	0.106915	-0.533267	0.708581	0.0612751	-1.36223	0.153501	AT1G03710	AT1G03710	protein_coding	TAIR10.39	1	+	923390	924730	1340	ath:AT1G03710:	839427	-	-	GO:0004857:enzyme inhibitor activity;GO:0004866:endopeptidase inhibitor activity;GO:0004869:cysteine-type endopeptidase inhibitor activity;GO:0030234:enzyme regulator activity;GO:0030414:peptidase inhibitor activity;GO:0061134:peptidase regulator activity;GO:0061135:endopeptidase regulator activity;GO:0098772:molecular function regulator	GO:0005622:intracellular;GO:0005623:cell;GO:0005634:nucleus;GO:0043226:organelle;GO:0043227:membrane-bounded organelle;GO:0043229:intracellular organelle;GO:0043231:intracellular membrane-bounded organelle;GO:0044424:intracellular part;GO:0044464:cell part
AT1G03720	AT1G03720	0.171595	3.11352	2.73888e-19	0.0168191	-1.46576	0.013032	0.00996806	-2.08341	0.0255654	0.00944988	-2.21536	0.00185529	0.00837498	-2.31391	0.00894731	0.0722529	0.887368	0.3328	0.00169706	-3.83364	0.000295624	0.0102125	-1.99501	0.0762649	AT1G03720	AT1G03720	protein_coding	TAIR10.39	1	-	924896	926373	1477	ath:AT1G03720:	839426	-	-	-	-
AT1G03730	AT1G03730	0.0777223	-0.966467	0.0391573	0.194904	0.574442	0.158622	0.158065	0.190119	1	0.115761	-0.319112	0.930631	0.108875	-0.406017	0.926198	0.124912	-0.194684	1	0.198556	0.558323	0.396242	0.180421	0.401383	0.905672	AT1G03730	AT1G03730	protein_coding	TAIR10.39	1	-	930715	931985	1270	ath:AT1G03730:	839106	-	-	-	GO:0005622:intracellular;GO:0005623:cell;GO:0005737:cytoplasm;GO:0009507:chloroplast;GO:0009536:plastid;GO:0016020:membrane;GO:0016021:integral component of membrane;GO:0031224:intrinsic component of membrane;GO:0043226:organelle;GO:0043227:membrane-bounded organelle;GO:0043229:intracellular organelle;GO:0043231:intracellular membrane-bounded organelle;GO:0044424:intracellular part;GO:0044425:mem…
AT1G03740	AT1G03740	0.0605628	-1.84051	5.07639e-05	0.27801	0.638572	0.0971768	0.277682	0.594572	0.471472	0.0779615	-1.43217	0.00886136	0.131208	-0.618218	0.66263	0.156752	-0.347486	1	0.425962	1.31983	0.00276544	0.246802	0.387457	0.907389	AT1G03740	AT1G03740	protein_coding	TAIR10.39	1	+	933426	937152	3726	ath:AT1G03740:	839423	-	-	-	-
AT1G03750	SWI2	0.0373471	0.518285	0.364342	0.0375957	0.531657	0.368214	0.0213601	-0.366051	1	0.0259872	-0.0864271	1	0.0195416	-0.500463	0.931806	0.0330649	0.304315	1	0.02885	0.103403	1	0.0119146	-1.14876	0.588911	AT1G03750	SWI2	protein_coding	TAIR10.39	1	+	937826	941162	3336	ath:AT1G03750:SWI2	839417	-	GO:0006139:nucleobase-containing compound metabolic process;GO:0006259:DNA metabolic process;GO:0006281:DNA repair;GO:0006725:cellular aromatic compound metabolic process;GO:0006807:nitrogen compound metabolic process;GO:0006950:response to stress;GO:0006974:cellular response to DNA damage stimulus;GO:0008152:metabolic process;GO:0009987:cellular process;GO:0033554:cellular response to stress;GO:…	GO:0000166:nucleotide binding;GO:0001882:nucleoside binding;GO:0001883:purine nucleoside binding;GO:0003676:nucleic acid binding;GO:0003677:DNA binding;GO:0003824:catalytic activity;GO:0004386:helicase activity;GO:0005488:binding;GO:0005524:ATP binding;GO:0016462:pyrophosphatase activity;GO:0016787:hydrolase activity;GO:0016817:hydrolase activity, acting on acid anhydrides;GO:0016818:hydrolase ac…	GO:0005622:intracellular;GO:0005623:cell;GO:0005634:nucleus;GO:0016020:membrane;GO:0043226:organelle;GO:0043227:membrane-bounded organelle;GO:0043229:intracellular organelle;GO:0043231:intracellular membrane-bounded organelle;GO:0044424:intracellular part;GO:0044464:cell part
AT1G03760	AT1G03760	0.223073	0.987579	0.00453626	0.101904	-0.401781	0.545615	0.0982566	-0.433004	0.928745	0.0968613	-0.469184	0.730718	0.11725	-0.15611	1	0.157977	0.333566	0.991077	0.106915	-0.292111	1	0.108933	-0.263126	1	AT1G03760	AT1G03760	protein_coding	TAIR10.39	1	-	941062	943377	2315	ath:AT1G03760:	839119	-	GO:0006457:protein folding;GO:0009987:cellular process	-	GO:0005622:intracellular;GO:0005623:cell;GO:0005634:nucleus;GO:0016272:prefoldin complex;GO:0032991:macromolecular complex;GO:0043226:organelle;GO:0043227:membrane-bounded organelle;GO:0043229:intracellular organelle;GO:0043231:intracellular membrane-bounded organelle;GO:0043234:protein complex;GO:0044424:intracellular part;GO:0044464:cell part
AT1G03770	RING1B	0.0333096	1.32745	0.00943064	0.0128617	-0.340669	0.798324	0.00712004	-1.07622	0.584005	0.0224435	0.571077	0.71827	0.0097708	-0.664511	0.8713	0.0232679	0.631028	0.953122	0.0084853	-0.794499	0.685864	0.00510626	-1.40333	0.60795	AT1G03770	RING1B	protein_coding	TAIR10.39	1	+	944572	947682	3110	ath:AT1G03770:RING1B	839413	-	-	-	-
AT1G03780	TPX2	0.459268	3.07789	1.78778e-18	0.00692553	-4.14606	2.99013e-09	0.0270562	-2.19325	0.0155216	0.0437057	-1.53814	0.0374274	0.170291	0.616589	0.533782	0.0698036	-0.826615	0.805551	0.0135765	-3.08532	0.00107502	0.0612751	-0.984976	0.716667	AT1G03780	TPX2	protein_coding	TAIR10.39	1	-	947520	951850	4330	ath:AT1G03780:TPX2	839140	-	-	-	-
AT1G03790	SOM	0	0.0879809	1	0.00296808	3.37554	0.0768587	0.00142401	1.98268	0.923366	0	0.353485	1	0	0.62827	1	0	0.413437	1	0	0.942467	1	0	0.947167	1	AT1G03790	SOM	protein_coding	TAIR10.39	1	+	954290	956144	1854	ath:AT1G03790:SOM	839408	-	GO:0006139:nucleobase-containing compound metabolic process;GO:0006351:transcription, DNA-templated;GO:0006355:regulation of transcription, DNA-templated;GO:0006725:cellular aromatic compound metabolic process;GO:0006807:nitrogen compound metabolic process;GO:0007275:multicellular organismal development;GO:0008152:metabolic process;GO:0009058:biosynthetic process;GO:0009059:macromolecule biosynth…	GO:0001071:nucleic acid binding transcription factor activity;GO:0003676:nucleic acid binding;GO:0003677:DNA binding;GO:0003700:sequence-specific DNA binding transcription factor activity;GO:0005488:binding;GO:0005515:protein binding;GO:0043167:ion binding;GO:0043169:cation binding;GO:0046872:metal ion binding;GO:0097159:organic cyclic compound binding;GO:1901363:heterocyclic compound binding	GO:0005622:intracellular;GO:0005623:cell;GO:0005634:nucleus;GO:0043226:organelle;GO:0043227:membrane-bounded organelle;GO:0043229:intracellular organelle;GO:0043231:intracellular membrane-bounded organelle;GO:0044424:intracellular part;GO:0044464:cell part
AT1G03800	ERF10	0	-0.912019	0.895137	0.00296808	1.56818	0.392207	0	-0.339251	1	0	-0.646515	1	0.00558332	2.68716	0.2276	0.00122463	0.56544	1	0	-0.0575332	1	0.00170209	1.09917	1	AT1G03800	ERF10	protein_coding	TAIR10.39	1	-	957104	958383	1279	ath:AT1G03800:ERF10	839173	-	GO:0000160:phosphorelay signal transduction system;GO:0006139:nucleobase-containing compound metabolic process;GO:0006351:transcription, DNA-templated;GO:0006355:regulation of transcription, DNA-templated;GO:0006725:cellular aromatic compound metabolic process;GO:0006807:nitrogen compound metabolic process;GO:0007154:cell communication;GO:0007165:signal transduction;GO:0008152:metabolic process;G…	GO:0001071:nucleic acid binding transcription factor activity;GO:0003676:nucleic acid binding;GO:0003677:DNA binding;GO:0003700:sequence-specific DNA binding transcription factor activity;GO:0005488:binding;GO:0097159:organic cyclic compound binding;GO:1901363:heterocyclic compound binding	GO:0005622:intracellular;GO:0005623:cell;GO:0005634:nucleus;GO:0043226:organelle;GO:0043227:membrane-bounded organelle;GO:0043229:intracellular organelle;GO:0043231:intracellular membrane-bounded organelle;GO:0044424:intracellular part;GO:0044464:cell part
AT1G03820	AT1G03820	0.00100938	3.40991	0.319379	0	1.37554	1	0	1.98268	1	0	1.67541	1	0	1.9502	1	0	1.73536	1	0	2.26439	1	0	2.2691	1	AT1G03820	AT1G03820	protein_coding	TAIR10.39	1	-	959790	960916	1126	ath:AT1G03820:	839400	-	-	-	GO:0005622:intracellular;GO:0005623:cell;GO:0005737:cytoplasm;GO:0009507:chloroplast;GO:0009536:plastid;GO:0043226:organelle;GO:0043227:membrane-bounded organelle;GO:0043229:intracellular organelle;GO:0043231:intracellular membrane-bounded organelle;GO:0044424:intracellular part;GO:0044444:cytoplasmic part;GO:0044464:cell part
AT1G03830	AT1G03830	0.118098	0.824946	0.0310686	0.0524361	-0.576934	0.348702	0.0768964	0.0601333	1	0.0732366	-0.0232639	1	0.0697915	-0.0950525	1	0.0857238	0.237653	1	0.0407295	-0.89588	0.36411	0.0680834	-0.124897	1	AT1G03830	AT1G03830	protein_coding	TAIR10.39	1	-	961684	966790	5106	ath:AT1G03830:	839398	-	-	-	-
AT1G03840	MGP	0	0.824946	1	0.000989361	2.37554	0.533765	0	1.39771	1	0	1.09045	1	0	1.36524	1	0.00122463	2.73536	0.953122	0	1.67943	1	0	1.68413	1	AT1G03840	MGP	protein_coding	TAIR10.39	1	-	967470	970334	2864	ath:AT1G03840:MGP	839396	-	GO:0006139:nucleobase-containing compound metabolic process;GO:0006351:transcription, DNA-templated;GO:0006355:regulation of transcription, DNA-templated;GO:0006725:cellular aromatic compound metabolic process;GO:0006807:nitrogen compound metabolic process;GO:0008152:metabolic process;GO:0009058:biosynthetic process;GO:0009059:macromolecule biosynthetic process;GO:0009889:regulation of biosynthet…	GO:0000975:regulatory region DNA binding;GO:0001067:regulatory region nucleic acid binding;GO:0001071:nucleic acid binding transcription factor activity;GO:0003676:nucleic acid binding;GO:0003677:DNA binding;GO:0003700:sequence-specific DNA binding transcription factor activity;GO:0005488:binding;GO:0005515:protein binding;GO:0043167:ion binding;GO:0043169:cation binding;GO:0044212:transcription …	GO:0005622:intracellular;GO:0005623:cell;GO:0005634:nucleus;GO:0043226:organelle;GO:0043227:membrane-bounded organelle;GO:0043229:intracellular organelle;GO:0043231:intracellular membrane-bounded organelle;GO:0044424:intracellular part;GO:0044464:cell part
AT1G03850	AT1G03850	0.0121126	0.900895	0.394187	0.0158298	1.41861	0.119006	0.00569603	-0.187248	1	0	-2.9393	0.217909	0.00279166	-1.01943	1	0.0134709	1.0724	0.805551	0.00339412	-0.705231	1	0.00170209	-1.31587	1	AT1G03850	AT1G03850	protein_coding	TAIR10.39	1	-	975871	977911	2040	ath:AT1G03850:	839392	-	GO:0006950:response to stress;GO:0006952:defense response;GO:0006979:response to oxidative stress;GO:0009605:response to external stimulus;GO:0009607:response to biotic stimulus;GO:0009620:response to fungus;GO:0009719:response to endogenous stimulus;GO:0009725:response to hormone;GO:0009735:response to cytokinin;GO:0009987:cellular process;GO:0010033:response to organic substance;GO:0019725:cell…	GO:0003824:catalytic activity;GO:0005488:binding;GO:0009055:electron carrier activity;GO:0015035:protein disulfide oxidoreductase activity;GO:0015036:disulfide oxidoreductase activity;GO:0016491:oxidoreductase activity;GO:0016667:oxidoreductase activity, acting on a sulfur group of donors;GO:0043167:ion binding;GO:0043169:cation binding;GO:0046872:metal ion binding;GO:0051536:iron-sulfur cluster …	GO:0005622:intracellular;GO:0005623:cell;GO:0005634:nucleus;GO:0005737:cytoplasm;GO:0005739:mitochondrion;GO:0043226:organelle;GO:0043227:membrane-bounded organelle;GO:0043229:intracellular organelle;GO:0043231:intracellular membrane-bounded organelle;GO:0044424:intracellular part;GO:0044444:cytoplasmic part;GO:0044464:cell part
AT1G03860	PHB2	0.351264	0.712334	0.0432904	0.223596	-0.0902352	1	0.150945	-0.700022	0.585971	0.21026	-0.187285	1	0.198208	-0.275792	1	0.271867	0.239348	1	0.239286	0.0272017	1	0.197442	-0.274168	1	AT1G03860	PHB2	protein_coding	TAIR10.39	1	-	979307	982002	2695	ath:AT1G03860:PHB2	839228	-	-	-	GO:0005618:cell wall;GO:0005622:intracellular;GO:0005623:cell;GO:0005737:cytoplasm;GO:0005739:mitochondrion;GO:0005740:mitochondrial envelope;GO:0005743:mitochondrial inner membrane;GO:0005746:mitochondrial respiratory chain;GO:0005747:mitochondrial respiratory chain complex I;GO:0005773:vacuole;GO:0005774:vacuolar membrane;GO:0009507:chloroplast;GO:0009536:plastid;GO:0016020:membrane;GO:0016021:…
AT1G03900	ATNAP4	0.200867	0.254484	0.586975	0.268117	0.785281	0.0340164	0.102529	-0.81902	0.483369	0.17246	-0.0075575	1	0.145166	-0.281	1	0.156752	-0.163301	1	0.200253	0.2344	0.843641	0.0868063	-1.05145	0.389527	AT1G03900	ATNAP4	protein_coding	TAIR10.39	1	+	991106	993126	2020	ath:AT1G03900:NAP4	839378	-	GO:0006810:transport;GO:0006858:extracellular transport;GO:0006897:endocytosis;GO:0016192:vesicle-mediated transport;GO:0051179:localization;GO:0051234:establishment of localization;GO:0055085:transmembrane transport	GO:0003824:catalytic activity;GO:0005215:transporter activity;GO:0015399:primary active transmembrane transporter activity;GO:0015405:P-P-bond-hydrolysis-driven transmembrane transporter activity;GO:0016462:pyrophosphatase activity;GO:0016787:hydrolase activity;GO:0016817:hydrolase activity, acting on acid anhydrides;GO:0016818:hydrolase activity, acting on acid anhydrides, in phosphorus-containi…	GO:0005622:intracellular;GO:0005623:cell;GO:0005737:cytoplasm;GO:0016020:membrane;GO:0044424:intracellular part;GO:0044464:cell part
AT1G03905	ABCI19	0.0131219	0.0675168	1	0.0267127	1.35	0.0174662	0.00712004	-0.736141	0.875512	0.00354371	-1.66444	0.174986	0.00139583	-2.42484	0.0943717	0.0171448	0.512972	1	0.0237588	1.042	0.291706	0.0102125	-0.208952	1	AT1G03905	ABCI19	protein_coding	TAIR10.39	1	+	993400	995989	2589	ath:AT1G03905:	839376	ath03018:RNA degradation	GO:0006810:transport;GO:0051179:localization;GO:0051234:establishment of localization	GO:0000166:nucleotide binding;GO:0001882:nucleoside binding;GO:0001883:purine nucleoside binding;GO:0003824:catalytic activity;GO:0005488:binding;GO:0005524:ATP binding;GO:0016462:pyrophosphatase activity;GO:0016787:hydrolase activity;GO:0016817:hydrolase activity, acting on acid anhydrides;GO:0016818:hydrolase activity, acting on acid anhydrides, in phosphorus-containing anhydrides;GO:0016887:AT…	GO:0005622:intracellular;GO:0005623:cell;GO:0005737:cytoplasm;GO:0005886:plasma membrane;GO:0016020:membrane;GO:0044424:intracellular part;GO:0044464:cell part;GO:0071944:cell periphery
AT1G03910	CTN	0.461287	0.0993656	0.878988	0.37101	-0.270772	0.739471	0.377362	-0.228827	1	0.46895	0.124686	1	0.494124	0.208162	0.96448	0.486176	0.184637	1	0.388627	-0.177827	1	0.43233	-0.00976436	1	AT1G03910	CTN	protein_coding	TAIR10.39	1	+	996076	1000629	4553	ath:AT1G03910:	839371	-	-	-	-
AT1G03920	AT1G03920	0.00100938	0.409909	1	0	-0.794387	0.882407	0	-0.187248	1	0.00354371	2.09045	0.408928	0	-0.219726	1	0.00244925	1.51297	0.995391	0	0.0944698	1	0.00340417	2.0467	0.798225	AT1G03920	AT1G03920	protein_coding	TAIR10.39	1	+	1001116	1004410	3294	ath:AT1G03920:	839369	-	-	GO:0000166:nucleotide binding;GO:0001882:nucleoside binding;GO:0001883:purine nucleoside binding;GO:0003824:catalytic activity;GO:0005488:binding;GO:0005524:ATP binding;GO:0016301:kinase activity;GO:0016740:transferase activity;GO:0016772:transferase activity, transferring phosphorus-containing groups;GO:0017076:purine nucleotide binding;GO:0030554:adenyl nucleotide binding;GO:0032549:ribonucleos…	GO:0005622:intracellular;GO:0005623:cell;GO:0005634:nucleus;GO:0005737:cytoplasm;GO:0005829:cytosol;GO:0005886:plasma membrane;GO:0016020:membrane;GO:0043226:organelle;GO:0043227:membrane-bounded organelle;GO:0043229:intracellular organelle;GO:0043231:intracellular membrane-bounded organelle;GO:0044424:intracellular part;GO:0044444:cytoplasmic part;GO:0044464:cell part;GO:0071944:cell periphery
AT1G03930	CKL9	0.0242251	-0.968603	0.0885431	0.0880531	1.26006	0.00162221	0.0469923	0.0985965	1	0.0295309	-0.640955	0.604415	0.0237291	-0.940572	0.444023	0.0440865	-0.00937832	1	0.0678824	0.69121	0.375673	0.0323396	-0.458825	1	AT1G03930	CKL9	protein_coding	TAIR10.39	1	+	1004688	1008370	3682	ath:AT1G03930:ADK1	839368	-	GO:0000902:cell morphogenesis;GO:0006464:cellular protein modification process;GO:0006468:protein phosphorylation;GO:0006793:phosphorus metabolic process;GO:0006796:phosphate-containing compound metabolic process;GO:0006810:transport;GO:0006897:endocytosis;GO:0007154:cell communication;GO:0007165:signal transduction;GO:0007166:cell surface receptor signaling pathway;GO:0007267:cell-cell signaling…	GO:0000166:nucleotide binding;GO:0001882:nucleoside binding;GO:0001883:purine nucleoside binding;GO:0003824:catalytic activity;GO:0004672:protein kinase activity;GO:0004674:protein serine/threonine kinase activity;GO:0004712:protein serine/threonine/tyrosine kinase activity;GO:0005488:binding;GO:0005524:ATP binding;GO:0016301:kinase activity;GO:0016740:transferase activity;GO:0016772:transferase …	GO:0005622:intracellular;GO:0005623:cell;GO:0005634:nucleus;GO:0005737:cytoplasm;GO:0043226:organelle;GO:0043227:membrane-bounded organelle;GO:0043229:intracellular organelle;GO:0043231:intracellular membrane-bounded organelle;GO:0044424:intracellular part;GO:0044464:cell part
AT1G03940	3AT1	0	-1.29053	0.455357	0.00296808	1.05361	0.698292	0.00142401	0.397715	1	0.00472494	1.82742	0.371375	0	-0.750241	0.931806	0	-0.965075	1	0.00509118	1.94247	0.381521	0.00170209	0.684133	1	AT1G03940	3AT1	protein_coding	TAIR10.39	1	-	1009228	1011145	1917	ath:AT1G03940:	839366	-	-	GO:0003824:catalytic activity;GO:0016740:transferase activity;GO:0016746:transferase activity, transferring acyl groups;GO:0016747:transferase activity, transferring acyl groups other than amino-acyl groups	GO:0005622:intracellular;GO:0005623:cell;GO:0005737:cytoplasm;GO:0044424:intracellular part;GO:0044464:cell part
AT1G03950	VPS2.3	0.0111032	-1.49698	0.0161747	0.0633191	1.40922	0.00101185	0.0256321	-0.204024	1	0.0248059	-0.274546	1	0.00837498	-1.77383	0.0862666	0.0220433	-0.451336	1	0.0746707	1.55658	0.00552332	0.0136167	-1.07668	0.645769	AT1G03950	VPS2.3	protein_coding	TAIR10.39	1	-	1011151	1013365	2214	ath:AT1G03950:VPS2.3	839362	ath04144:Endocytosis	GO:0006810:transport;GO:0007034:vacuolar transport;GO:0008104:protein localization;GO:0015031:protein transport;GO:0016192:vesicle-mediated transport;GO:0033036:macromolecule localization;GO:0045184:establishment of protein localization;GO:0051179:localization;GO:0051234:establishment of localization;GO:0071702:organic substance transport	-	GO:0000815:ESCRT III complex;GO:0005622:intracellular;GO:0005623:cell;GO:0005737:cytoplasm;GO:0005768:endosome;GO:0005773:vacuole;GO:0005774:vacuolar membrane;GO:0010008:endosome membrane;GO:0012505:endomembrane system;GO:0016020:membrane;GO:0031090:organelle membrane;GO:0032991:macromolecular complex;GO:0036452:ESCRT complex;GO:0043226:organelle;GO:0043227:membrane-bounded organelle;GO:0043229:i…
AT1G03960	B''EPSILON	0.0514784	-0.44424	0.49903	0.0920105	0.546423	0.237001	0.0683524	0.031333	1	0.0590618	-0.210582	1	0.0586248	-0.212251	1	0.0649051	-0.0566423	1	0.0899442	0.472388	0.568749	0.0612751	-0.132476	1	AT1G03960	B''EPSILON	protein_coding	TAIR10.39	1	+	1013643	1017957	4314	ath:AT1G03960:	839361	ath03015:mRNA surveillance pathway	-	GO:0005488:binding;GO:0005509:calcium ion binding;GO:0043167:ion binding;GO:0043169:cation binding;GO:0046872:metal ion binding	GO:0005622:intracellular;GO:0005623:cell;GO:0005634:nucleus;GO:0043226:organelle;GO:0043227:membrane-bounded organelle;GO:0043229:intracellular organelle;GO:0043231:intracellular membrane-bounded organelle;GO:0044424:intracellular part;GO:0044464:cell part
AT1G03970	GBF4	0.140304	-0.168167	0.934216	0.224585	0.661533	0.086146	0.138129	-0.18069	1	0.132298	-0.257625	1	0.12702	-0.314142	1	0.170223	0.157289	1	0.171403	0.165331	0.951658	0.115742	-0.447339	1	AT1G03970	GBF4	protein_coding	TAIR10.39	1	+	1018058	1019247	1189	ath:AT1G03970:GBF4	839356	ath04075:Plant hormone signal transduction	GO:0006139:nucleobase-containing compound metabolic process;GO:0006351:transcription, DNA-templated;GO:0006355:regulation of transcription, DNA-templated;GO:0006725:cellular aromatic compound metabolic process;GO:0006807:nitrogen compound metabolic process;GO:0008152:metabolic process;GO:0009058:biosynthetic process;GO:0009059:macromolecule biosynthetic process;GO:0009889:regulation of biosynthet…	GO:0001071:nucleic acid binding transcription factor activity;GO:0003676:nucleic acid binding;GO:0003677:DNA binding;GO:0003700:sequence-specific DNA binding transcription factor activity;GO:0005488:binding;GO:0043565:sequence-specific DNA binding;GO:0097159:organic cyclic compound binding;GO:1901363:heterocyclic compound binding	GO:0005622:intracellular;GO:0005623:cell;GO:0005634:nucleus;GO:0005737:cytoplasm;GO:0009507:chloroplast;GO:0009536:plastid;GO:0043226:organelle;GO:0043227:membrane-bounded organelle;GO:0043229:intracellular organelle;GO:0043231:intracellular membrane-bounded organelle;GO:0044424:intracellular part;GO:0044444:cytoplasmic part;GO:0044464:cell part
AT1G03980	ATPCS2	0.00100938	1.82495	0.631912	0	0.375538	1	0	0.982677	1	0.00118124	2.09045	0.820616	0	0.950199	1	0.00122463	2.1504	1	0	1.26439	1	0	1.2691	1	AT1G03980	ATPCS2	protein_coding	TAIR10.39	1	-	1019311	1022108	2797	ath:AT1G03980:PCS2	839354	-	GO:0006518:peptide metabolic process;GO:0006807:nitrogen compound metabolic process;GO:0008152:metabolic process;GO:0009058:biosynthetic process;GO:0009987:cellular process;GO:0010035:response to inorganic substance;GO:0010038:response to metal ion;GO:0019748:secondary metabolic process;GO:0034641:cellular nitrogen compound metabolic process;GO:0042221:response to chemical;GO:0043043:peptide bios…	GO:0003824:catalytic activity;GO:0005488:binding;GO:0016740:transferase activity;GO:0016746:transferase activity, transferring acyl groups;GO:0016755:transferase activity, transferring amino-acyl groups;GO:0016756:glutathione gamma-glutamylcysteinyltransferase activity;GO:0043167:ion binding;GO:0043169:cation binding;GO:0046872:metal ion binding	GO:0005622:intracellular;GO:0005623:cell;GO:0005737:cytoplasm;GO:0009507:chloroplast;GO:0009536:plastid;GO:0043226:organelle;GO:0043227:membrane-bounded organelle;GO:0043229:intracellular organelle;GO:0043231:intracellular membrane-bounded organelle;GO:0044424:intracellular part;GO:0044444:cytoplasmic part;GO:0044464:cell part
AT1G03982	RIC8	0.00100938	0.824946	1	0.000989361	0.790575	1	0	0.175322	1	0.00118124	1.09045	1	0	0.142844	1	0.00244925	1.9984	0.907273	0.00169706	1.67943	0.845527	0	0.46174	1	AT1G03982	RIC8	protein_coding	TAIR10.39	1	-	1022251	1023719	1468	ath:AT1G03982:	3766656	-	-	-	GO:0005622:intracellular;GO:0005623:cell;GO:0005634:nucleus;GO:0043226:organelle;GO:0043227:membrane-bounded organelle;GO:0043229:intracellular organelle;GO:0043231:intracellular membrane-bounded organelle;GO:0044424:intracellular part;GO:0044464:cell part
AT1G03990	FAO1	0.00100938	-1.49698	0.232158	0.00593616	0.539037	0.761629	0.00854405	1.14618	0.702087	0.0118124	1.74253	0.0807734	0.00418749	0.142844	1	0.00122463	-1.17153	0.949692	0	-1.6898	0.45625	0.00510626	0.46174	1	AT1G03990	FAO1	protein_coding	TAIR10.39	1	+	1024740	1027616	2876	ath:AT1G03990:	839342	-	GO:0008152:metabolic process;GO:0044699:single-organism process;GO:0044710:single-organism metabolic process;GO:0055114:oxidation-reduction process	GO:0000166:nucleotide binding;GO:0003824:catalytic activity;GO:0005488:binding;GO:0016491:oxidoreductase activity;GO:0016614:oxidoreductase activity, acting on CH-OH group of donors;GO:0016899:oxidoreductase activity, acting on the CH-OH group of donors, oxygen as acceptor;GO:0036094:small molecule binding;GO:0046577:long-chain-alcohol oxidase activity;GO:0048037:cofactor binding;GO:0050660:flavi…	GO:0016020:membrane;GO:0016021:integral component of membrane;GO:0031224:intrinsic component of membrane;GO:0044425:membrane part
AT1G04000	AT1G04000	0.198848	-1.00171	0.0230711	0.321542	-0.22629	0.835216	0.472771	0.416612	0.721117	0.483125	0.466911	0.479482	0.403395	0.153544	1	0.291461	-0.376393	1	0.32923	-0.171302	1	0.542965	0.6361	0.497938	AT1G04000	AT1G04000	protein_coding	TAIR10.39	1	-	1027853	1029119	1266	ath:AT1G04000:	839339	-	-	-	GO:0005622:intracellular;GO:0005623:cell;GO:0005634:nucleus;GO:0043226:organelle;GO:0043227:membrane-bounded organelle;GO:0043229:intracellular organelle;GO:0043231:intracellular membrane-bounded organelle;GO:0044424:intracellular part;GO:0044464:cell part
AT1G04010	PSAT	0.0615722	0.670618	0.144173	0.0286915	-0.618438	0.357436	0.0412962	-0.011299	1	0.040162	-0.0656685	1	0.0544373	0.432923	0.811117	0.0330649	-0.37017	1	0.0543059	0.426146	0.712904	0.0272334	-0.620722	0.944732	AT1G04010	PSAT	protein_coding	TAIR10.39	1	-	1030957	1036264	5307	ath:AT1G04010:PSAT1	839335	-	GO:0006629:lipid metabolic process;GO:0006706:steroid catabolic process;GO:0007275:multicellular organismal development;GO:0007568:aging;GO:0008152:metabolic process;GO:0008202:steroid metabolic process;GO:0009056:catabolic process;GO:0009987:cellular process;GO:0010150:leaf senescence;GO:0010260:organ senescence;GO:0016042:lipid catabolic process;GO:0016125:sterol metabolic process;GO:0016127:st…	GO:0003824:catalytic activity;GO:0004607:phosphatidylcholine-sterol O-acyltransferase activity;GO:0008374:O-acyltransferase activity;GO:0016740:transferase activity;GO:0016746:transferase activity, transferring acyl groups;GO:0016747:transferase activity, transferring acyl groups other than amino-acyl groups;GO:0080095:phosphatidylethanolamine-sterol O-acyltransferase activity;GO:0080096:phosphat…	GO:0005622:intracellular;GO:0005623:cell;GO:0005737:cytoplasm;GO:0005783:endoplasmic reticulum;GO:0012505:endomembrane system;GO:0016020:membrane;GO:0016021:integral component of membrane;GO:0031090:organelle membrane;GO:0031224:intrinsic component of membrane;GO:0043226:organelle;GO:0043227:membrane-bounded organelle;GO:0043229:intracellular organelle;GO:0043231:intracellular membrane-bounded or…
AT1G04020	ATBARD1	0.0746942	2.73184	1.61221e-09	0.00197872	-3.08389	0.000657828	0.00427202	-2.05075	0.161818	0.0153561	-0.436095	0.984689	0.0237291	0.249759	1	0.0122463	-0.7594	0.96336	0	-3.80169	0.0107546	0.0238292	0.269095	1	AT1G04020	ATBARD1	protein_coding	TAIR10.39	1	+	1036493	1040262	3769	ath:AT1G04020:BARD1	839329	-	GO:0000724:double-strand break repair via homologous recombination;GO:0000725:recombinational repair;GO:0006082:organic acid metabolic process;GO:0006139:nucleobase-containing compound metabolic process;GO:0006259:DNA metabolic process;GO:0006281:DNA repair;GO:0006302:double-strand break repair;GO:0006310:DNA recombination;GO:0006325:chromatin organization;GO:0006351:transcription, DNA-templated;…	GO:0000988:protein binding transcription factor activity;GO:0000989:transcription factor binding transcription factor activity;GO:0003676:nucleic acid binding;GO:0003677:DNA binding;GO:0003712:transcription cofactor activity;GO:0003713:transcription coactivator activity;GO:0003824:catalytic activity;GO:0004842:ubiquitin-protein transferase activity;GO:0005488:binding;GO:0005515:protein binding;GO…	GO:0000151:ubiquitin ligase complex;GO:0000152:nuclear ubiquitin ligase complex;GO:0005622:intracellular;GO:0005623:cell;GO:0005634:nucleus;GO:0005886:plasma membrane;GO:0016020:membrane;GO:0031436:BRCA1-BARD1 complex;GO:0032991:macromolecular complex;GO:0043226:organelle;GO:0043227:membrane-bounded organelle;GO:0043229:intracellular organelle;GO:0043231:intracellular membrane-bounded organelle;G…
AT1G04030	AT1G04030	0.084788	2.21939	2.06261e-08	0.0296808	0.0913295	1	0.00284802	-2.91618	0.00820727	0.0188998	-0.603446	0.721296	0.0139583	-1.00822	0.499383	0.0318403	0.214128	1	0.0135765	-1.00031	0.448078	0.00680834	-1.87658	0.170704	AT1G04030	AT1G04030	protein_coding	TAIR10.39	1	+	1040375	1042892	2517	ath:AT1G04030:	839326	-	-	-	-
AT1G04040	AT1G04040	0.00302814	-0.496982	0.912217	0.0049468	0.153146	1	0.00142401	-1.01732	0.906146	0	-2.36898	0.279712	0.00139583	-1.0498	0.884998	0.00612313	0.512972	1	0.0237588	2.92336	0.00198823	0.00510626	0.362204	1	AT1G04040	AT1G04040	protein_coding	TAIR10.39	1	-	1042362	1043887	1525	ath:AT1G04040:	839325	-	-	GO:0003824:catalytic activity;GO:0003993:acid phosphatase activity;GO:0016787:hydrolase activity;GO:0016788:hydrolase activity, acting on ester bonds;GO:0016791:phosphatase activity;GO:0042578:phosphoric ester hydrolase activity	GO:0005618:cell wall;GO:0005622:intracellular;GO:0005623:cell;GO:0005737:cytoplasm;GO:0005773:vacuole;GO:0005774:vacuolar membrane;GO:0005911:cell-cell junction;GO:0009505:plant-type cell wall;GO:0009506:plasmodesma;GO:0016020:membrane;GO:0030054:cell junction;GO:0030312:external encapsulating structure;GO:0031090:organelle membrane;GO:0043226:organelle;GO:0043227:membrane-bounded organelle;GO:00…
AT1G04050	SUVR1	0.171595	1.34395	0.00011724	0.0445212	-1.01678	0.0527094	0.0583843	-0.552783	0.838124	0.0826865	-0.0140435	1	0.097708	0.260742	0.955991	0.106542	0.410161	0.953122	0.0254559	-1.73842	0.0309432	0.0493605	-0.78691	0.751591	AT1G04050	SUVR1	protein_coding	TAIR10.39	1	-	1045598	1049864	4266	ath:AT1G04050:SUVR1	839320	-	GO:0006325:chromatin organization;GO:0006464:cellular protein modification process;GO:0006479:protein methylation;GO:0006996:organelle organization;GO:0008152:metabolic process;GO:0008213:protein alkylation;GO:0009892:negative regulation of metabolic process;GO:0009987:cellular process;GO:0010467:gene expression;GO:0010468:regulation of gene expression;GO:0010605:negative regulation of macromolec…	GO:0003824:catalytic activity;GO:0005488:binding;GO:0008168:methyltransferase activity;GO:0008170:N-methyltransferase activity;GO:0008270:zinc ion binding;GO:0008276:protein methyltransferase activity;GO:0008757:S-adenosylmethionine-dependent methyltransferase activity;GO:0016278:lysine N-methyltransferase activity;GO:0016279:protein-lysine N-methyltransferase activity;GO:0016740:transferase acti…	GO:0005622:intracellular;GO:0005623:cell;GO:0005634:nucleus;GO:0005694:chromosome;GO:0005730:nucleolus;GO:0031974:membrane-enclosed lumen;GO:0031981:nuclear lumen;GO:0043226:organelle;GO:0043227:membrane-bounded organelle;GO:0043228:non-membrane-bounded organelle;GO:0043229:intracellular organelle;GO:0043231:intracellular membrane-bounded organelle;GO:0043232:intracellular non-membrane-bounded or…
AT1G04070	TOM9-1	0.113051	-0.996324	0.0274047	0.438287	1.41007	1.34749e-05	0.169457	-0.32839	1	0.177185	-0.266091	0.989644	0.097708	-1.17618	0.111473	0.183694	-0.20614	1	0.296986	0.57535	0.361455	0.153188	-0.475776	1	AT1G04070	TOM9-1	protein_coding	TAIR10.39	1	-	1050505	1051194	689	ath:AT1G04070:TOM22-I	839317	-	GO:0006605:protein targeting;GO:0006626:protein targeting to mitochondrion;GO:0006810:transport;GO:0006839:mitochondrial transport;GO:0006886:intracellular protein transport;GO:0006996:organelle organization;GO:0007005:mitochondrion organization;GO:0007006:mitochondrial membrane organization;GO:0007008:outer mitochondrial membrane organization;GO:0008104:protein localization;GO:0009987:cellular p…	GO:0005215:transporter activity;GO:0008320:protein transmembrane transporter activity;GO:0008565:protein transporter activity;GO:0015266:protein channel activity;GO:0015267:channel activity;GO:0015399:primary active transmembrane transporter activity;GO:0015405:P-P-bond-hydrolysis-driven transmembrane transporter activity;GO:0015450:P-P-bond-hydrolysis-driven protein transmembrane transporter act…	GO:0005622:intracellular;GO:0005623:cell;GO:0005737:cytoplasm;GO:0005739:mitochondrion;GO:0005740:mitochondrial envelope;GO:0005741:mitochondrial outer membrane;GO:0005742:mitochondrial outer membrane translocase complex;GO:0016020:membrane;GO:0016021:integral component of membrane;GO:0019867:outer membrane;GO:0031090:organelle membrane;GO:0031224:intrinsic component of membrane;GO:0031300:intrin…
AT1G04080	PRP39	1.48177	0.460123	0.243059	0.946818	-0.315371	0.59059	1.00393	-0.206195	1	1.06666	-0.111738	1	1.21298	0.0999003	1	1.30545	0.225566	1	0.979204	-0.241479	1	1.01614	-0.183301	1	AT1G04080	PRP39	protein_coding	TAIR10.39	1	+	1051312	1056827	5515	ath:AT1G04080:PRP39	839314	-	-	-	-
AT1G04090	AT1G04090	0.0222064	1.28961	0.0344777	0.00692553	-0.64683	0.541692	0.00142401	-2.16707	0.230231	0.0259872	1.55512	0.0241849	0.00418749	-1.15833	0.643489	0.00857238	-0.287003	1	0.0084853	-0.216732	1	0.00680834	-0.49644	1	AT1G04090	AT1G04090	protein_coding	TAIR10.39	1	+	1057041	1059454	2413	ath:AT1G04090:	839298	-	-	-	-
AT1G04100	IAA10	0.0151407	-1.25543	0.0369367	0.0524361	0.764103	0.120239	0.0398722	0.270803	1	0.0377995	0.180649	1	0.0279166	-0.286841	1	0.0330649	-0.0347093	1	0.0458206	0.494321	0.661642	0.0255313	-0.396241	1	AT1G04100	IAA10	protein_coding	TAIR10.39	1	+	1059470	1061209	1739	ath:AT1G04100:IAA10	839290	ath04075:Plant hormone signal transduction	GO:0006139:nucleobase-containing compound metabolic process;GO:0006351:transcription, DNA-templated;GO:0006355:regulation of transcription, DNA-templated;GO:0006725:cellular aromatic compound metabolic process;GO:0006807:nitrogen compound metabolic process;GO:0007154:cell communication;GO:0007165:signal transduction;GO:0008152:metabolic process;GO:0009058:biosynthetic process;GO:0009059:macromole…	GO:0001071:nucleic acid binding transcription factor activity;GO:0003700:sequence-specific DNA binding transcription factor activity	GO:0005622:intracellular;GO:0005623:cell;GO:0005634:nucleus;GO:0043226:organelle;GO:0043227:membrane-bounded organelle;GO:0043229:intracellular organelle;GO:0043231:intracellular membrane-bounded organelle;GO:0044424:intracellular part;GO:0044464:cell part
AT1G04110	SBT1.2	0.0151407	4.40991	5.82472e-07	0	-1.87239	0.312465	0	-1.26525	0.855682	0.00236247	0.172913	1	0	-1.29773	0.832785	0.00122463	-0.43456	1	0	-0.983533	0.845527	0	-0.978833	1	AT1G04110	SBT1.2	protein_coding	TAIR10.39	1	-	1061297	1063809	2512	ath:AT1G04110:SDD1	839287	-	GO:0006508:proteolysis;GO:0007275:multicellular organismal development;GO:0008152:metabolic process;GO:0008283:cell proliferation;GO:0009653:anatomical structure morphogenesis;GO:0009791:post-embryonic development;GO:0009886:post-embryonic morphogenesis;GO:0009888:tissue development;GO:0009987:cellular process;GO:0010016:shoot system morphogenesis;GO:0010103:stomatal complex morphogenesis;GO:0010…	GO:0003824:catalytic activity;GO:0004175:endopeptidase activity;GO:0004252:serine-type endopeptidase activity;GO:0008233:peptidase activity;GO:0008236:serine-type peptidase activity;GO:0016787:hydrolase activity;GO:0017171:serine hydrolase activity;GO:0070011:peptidase activity, acting on L-amino acid peptides	GO:0005576:extracellular region;GO:0005618:cell wall;GO:0005623:cell;GO:0005886:plasma membrane;GO:0009897:external side of plasma membrane;GO:0009986:cell surface;GO:0016020:membrane;GO:0030312:external encapsulating structure;GO:0044425:membrane part;GO:0044459:plasma membrane part;GO:0044464:cell part;GO:0048046:apoplast;GO:0071944:cell periphery;GO:0098552:side of membrane
AT1G04120	ABCC5	0.241242	-1.45963	0.000523511	0.786542	0.484686	0.213169	0.865797	0.616886	0.389419	1.08437	1.05326	0.00633133	0.562519	-0.0989491	1	0.398003	-0.656531	0.779117	0.475177	-0.360651	0.901013	0.302971	-1.04839	0.324452	AT1G04120	ABCC5	protein_coding	TAIR10.39	1	-	1064264	1071080	6816	ath:AT1G04120:MRP5	839277	-	GO:0001101:response to acid chemical;GO:0006810:transport;GO:0006873:cellular ion homeostasis;GO:0006875:cellular metal ion homeostasis;GO:0006950:response to stress;GO:0006970:response to osmotic stress;GO:0007154:cell communication;GO:0007165:signal transduction;GO:0009628:response to abiotic stimulus;GO:0009651:response to salt stress;GO:0009719:response to endogenous stimulus;GO:0009725:respo…	GO:0000166:nucleotide binding;GO:0001882:nucleoside binding;GO:0001883:purine nucleoside binding;GO:0003824:catalytic activity;GO:0004871:signal transducer activity;GO:0004872:receptor activity;GO:0004888:transmembrane signaling receptor activity;GO:0005215:transporter activity;GO:0005488:binding;GO:0005524:ATP binding;GO:0008281:sulfonylurea receptor activity;GO:0008559:xenobiotic-transporting A…	GO:0000325:plant-type vacuole;GO:0005622:intracellular;GO:0005623:cell;GO:0005737:cytoplasm;GO:0005773:vacuole;GO:0005774:vacuolar membrane;GO:0005886:plasma membrane;GO:0016020:membrane;GO:0016021:integral component of membrane;GO:0031090:organelle membrane;GO:0031224:intrinsic component of membrane;GO:0043226:organelle;GO:0043227:membrane-bounded organelle;GO:0043229:intracellular organelle;GO:…
AT1G04130	TPR2	0.084788	-0.385271	0.563201	0.0890425	-0.306492	0.711266	0.123889	0.244892	0.975343	0.155923	0.648547	0.257857	0.146562	0.525834	0.535501	0.0747021	-0.570182	0.928122	0.0916413	-0.23037	1	0.102125	-0.0622625	1	AT1G04130	TPR2	protein_coding	TAIR10.39	1	+	1073274	1075568	2294	ath:AT1G04130:	839276	-	-	GO:0005488:binding;GO:0005515:protein binding;GO:0031072:heat shock protein binding;GO:0051879:Hsp90 protein binding	GO:0005622:intracellular;GO:0005623:cell;GO:0005737:cytoplasm;GO:0044424:intracellular part;GO:0044464:cell part
AT1G04140	AT1G04140	0.312908	0.0405255	1	0.298787	-0.0386065	1	0.25917	-0.262343	1	0.340196	0.180568	0.941838	0.337791	0.165066	1	0.280439	-0.140245	1	0.315653	0.0538993	1	0.301269	-0.0200431	1	AT1G04140	AT1G04140	protein_coding	TAIR10.39	1	-	1075543	1080630	5087	ath:AT1G04140:	839272	-	-	-	-
AT1G04150	AT1G04150	0.100938	3.13738	7.71919e-14	0.00197872	-3.35238	0.000128924	0.00569603	-1.99002	0.148693	0.0236247	-0.0718207	1	0.00837498	-1.51857	0.264245	0.0318403	0.413437	1	0.00169706	-3.05753	0.0194915	0.00170209	-3.05283	0.0397159	AT1G04150	AT1G04150	protein_coding	TAIR10.39	1	-	1081024	1084431	3407	ath:AT1G04150:	839249	-	-	GO:0003824:catalytic activity;GO:0016740:transferase activity;GO:0016757:transferase activity, transferring glycosyl groups	GO:0016020:membrane;GO:0016021:integral component of membrane;GO:0031224:intrinsic component of membrane;GO:0044425:membrane part
AT1G04160	XI-B	0.11406	-0.204284	0.876271	0.0999254	-0.423712	0.517172	0.139553	0.134276	1	0.134661	0.0758884	1	0.120041	-0.108695	1	0.12981	0.0153522	1	0.142553	0.167974	0.950305	0.183825	0.579898	0.646157	AT1G04160	XI-B	protein_coding	TAIR10.39	1	+	1086170	1096510	10340	ath:AT1G04160:XIB	839246	-	GO:0006928:movement of cell or subcellular component;GO:0007275:multicellular organismal development;GO:0009653:anatomical structure morphogenesis;GO:0009888:tissue development;GO:0009987:cellular process;GO:0010015:root morphogenesis;GO:0010053:root epidermal cell differentiation;GO:0010054:trichoblast differentiation;GO:0016049:cell growth;GO:0021700:developmental maturation;GO:0022622:root sys…	GO:0000166:nucleotide binding;GO:0001882:nucleoside binding;GO:0001883:purine nucleoside binding;GO:0003774:motor activity;GO:0003779:actin binding;GO:0003824:catalytic activity;GO:0005488:binding;GO:0005515:protein binding;GO:0005516:calmodulin binding;GO:0005524:ATP binding;GO:0008092:cytoskeletal protein binding;GO:0016462:pyrophosphatase activity;GO:0016787:hydrolase activity;GO:0016817:hydro…	GO:0005622:intracellular;GO:0005623:cell;GO:0005634:nucleus;GO:0005737:cytoplasm;GO:0005856:cytoskeleton;GO:0015629:actin cytoskeleton;GO:0016459:myosin complex;GO:0032991:macromolecular complex;GO:0043226:organelle;GO:0043227:membrane-bounded organelle;GO:0043228:non-membrane-bounded organelle;GO:0043229:intracellular organelle;GO:0043231:intracellular membrane-bounded organelle;GO:0043232:intra…
AT1G04170	EIF2 GAMMA	0.548094	0.69971	0.0421127	0.287904	-0.423322	0.479509	0.306162	-0.304094	1	0.360277	-0.0459094	1	0.374082	0.0167383	1	0.368612	-0.00779792	1	0.307168	-0.292553	0.993597	0.371055	0.00427755	1	AT1G04170	AT1G04170	protein_coding	TAIR10.39	1	+	1096882	1099901	3019	ath:AT1G04170:EIF2_GAMMA	839238	ath03013:RNA transport	GO:0001731:formation of translation preinitiation complex;GO:0006412:translation;GO:0006413:translational initiation;GO:0006518:peptide metabolic process;GO:0006807:nitrogen compound metabolic process;GO:0008152:metabolic process;GO:0009058:biosynthetic process;GO:0009059:macromolecule biosynthetic process;GO:0009987:cellular process;GO:0010467:gene expression;GO:0016043:cellular component organi…	GO:0000166:nucleotide binding;GO:0001882:nucleoside binding;GO:0001883:purine nucleoside binding;GO:0003676:nucleic acid binding;GO:0003723:RNA binding;GO:0003743:translation initiation factor activity;GO:0003824:catalytic activity;GO:0003924:GTPase activity;GO:0005488:binding;GO:0005525:GTP binding;GO:0008135:translation factor activity, RNA binding;GO:0016462:pyrophosphatase activity;GO:0016787…	GO:0005622:intracellular;GO:0005623:cell;GO:0005737:cytoplasm;GO:0005829:cytosol;GO:0044424:intracellular part;GO:0044444:cytoplasmic part;GO:0044464:cell part
AT1G04180	YUC9	0	1.40991	1	0	1.37554	1	0	1.98268	1	0	1.67541	1	0	1.9502	1	0	1.73536	1	0.00169706	4.26439	0.361455	0	2.2691	1	AT1G04180	YUC9	protein_coding	TAIR10.39	1	+	1104493	1106241	1748	ath:AT1G04180:YUC9	837024	ath01100:Metabolic pathways;ath00380:Tryptophan metabolism	GO:0008152:metabolic process;GO:0009058:biosynthetic process;GO:0009850:auxin metabolic process;GO:0009851:auxin biosynthetic process;GO:0009987:cellular process;GO:0010817:regulation of hormone levels;GO:0042445:hormone metabolic process;GO:0042446:hormone biosynthetic process;GO:0044237:cellular metabolic process;GO:0044249:cellular biosynthetic process;GO:0044699:single-organism process;GO:004…	GO:0000166:nucleotide binding;GO:0003824:catalytic activity;GO:0004497:monooxygenase activity;GO:0004499:N,N-dimethylaniline monooxygenase activity;GO:0005488:binding;GO:0016491:oxidoreductase activity;GO:0016705:oxidoreductase activity, acting on paired donors, with incorporation or reduction of molecular oxygen;GO:0016709:oxidoreductase activity, acting on paired donors, with incorporation or r…	-
AT1G04190	TPR3	0.189764	1.54589	5.08272e-06	0.0514468	-0.803432	0.138305	0.0455683	-0.938713	0.426561	0.0862302	0.0425162	1	0.0642081	-0.420025	0.931649	0.112666	0.493164	0.825986	0.0441236	-0.963711	0.321424	0.0374459	-1.2017	0.324078	AT1G04190	TPR3	protein_coding	TAIR10.39	1	-	1106354	1108725	2371	ath:AT1G04190:	839442	-	-	-	GO:0005622:intracellular;GO:0005623:cell;GO:0005634:nucleus;GO:0005737:cytoplasm;GO:0005829:cytosol;GO:0043226:organelle;GO:0043227:membrane-bounded organelle;GO:0043229:intracellular organelle;GO:0043231:intracellular membrane-bounded organelle;GO:0044424:intracellular part;GO:0044444:cytoplasmic part;GO:0044464:cell part
AT1G04200	AT1G04200	0.27657	0.259349	0.566623	0.17017	-0.559431	0.305072	0.232113	-0.0391492	1	0.227978	-0.0711877	1	0.259624	0.142844	1	0.324526	0.526204	0.732132	0.171403	-0.508195	0.71444	0.238292	0.00456923	1	AT1G04200	AT1G04200	protein_coding	TAIR10.39	1	+	1109395	1114155	4760	ath:AT1G04200:	839439	-	-	-	GO:0005622:intracellular;GO:0005623:cell;GO:0005634:nucleus;GO:0043226:organelle;GO:0043227:membrane-bounded organelle;GO:0043229:intracellular organelle;GO:0043231:intracellular membrane-bounded organelle;GO:0044424:intracellular part;GO:0044464:cell part
AT1G04210	AT1G04210	0.258401	-0.149569	0.968025	0.299776	0.103829	0.893171	0.26629	-0.0920906	1	0.317752	0.19956	0.91019	0.274978	-0.0406646	1	0.268193	-0.0831885	1	0.305471	0.128523	0.98969	0.270632	-0.0636129	1	AT1G04210	AT1G04210	protein_coding	TAIR10.39	1	+	1114375	1119739	5364	ath:AT1G04210:	839441	-	GO:0006464:cellular protein modification process;GO:0006468:protein phosphorylation;GO:0006793:phosphorus metabolic process;GO:0006796:phosphate-containing compound metabolic process;GO:0008152:metabolic process;GO:0009987:cellular process;GO:0016310:phosphorylation;GO:0019538:protein metabolic process;GO:0036211:protein modification process;GO:0043170:macromolecule metabolic process;GO:0043412:m…	GO:0000166:nucleotide binding;GO:0001882:nucleoside binding;GO:0001883:purine nucleoside binding;GO:0003824:catalytic activity;GO:0004672:protein kinase activity;GO:0005488:binding;GO:0005524:ATP binding;GO:0016301:kinase activity;GO:0016740:transferase activity;GO:0016772:transferase activity, transferring phosphorus-containing groups;GO:0016773:phosphotransferase activity, alcohol group as acce…	GO:0005622:intracellular;GO:0005623:cell;GO:0005634:nucleus;GO:0043226:organelle;GO:0043227:membrane-bounded organelle;GO:0043229:intracellular organelle;GO:0043231:intracellular membrane-bounded organelle;GO:0044424:intracellular part;GO:0044464:cell part
AT1G04220	KCS2	0.0393658	-1.83422	0.00067785	0.0306702	-2.20566	7.76501e-05	0.0256321	-2.37487	0.00346785	0.00944988	-3.77854	5.40272e-08	0.0223333	-2.57152	0.000943498	0.0379634	-1.84584	0.022986	0.914716	4.32998	7.3187e-35	0.194038	0.698843	0.569455	AT1G04220	KCS2	protein_coding	TAIR10.39	1	-	1119699	1122786	3087	ath:AT1G04220:KCS2	839578	ath01110:Biosynthesis of secondary metabolites;ath00062:Fatty acid elongation	GO:0006082:organic acid metabolic process;GO:0006629:lipid metabolic process;GO:0006631:fatty acid metabolic process;GO:0006633:fatty acid biosynthetic process;GO:0006725:cellular aromatic compound metabolic process;GO:0006950:response to stress;GO:0006970:response to osmotic stress;GO:0008152:metabolic process;GO:0008610:lipid biosynthetic process;GO:0009058:biosynthetic process;GO:0009611:respo…	GO:0003824:catalytic activity;GO:0004312:fatty acid synthase activity;GO:0009922:fatty acid elongase activity;GO:0016740:transferase activity;GO:0016746:transferase activity, transferring acyl groups;GO:0016747:transferase activity, transferring acyl groups other than amino-acyl groups	GO:0005622:intracellular;GO:0005623:cell;GO:0005634:nucleus;GO:0016020:membrane;GO:0016021:integral component of membrane;GO:0031224:intrinsic component of membrane;GO:0043226:organelle;GO:0043227:membrane-bounded organelle;GO:0043229:intracellular organelle;GO:0043231:intracellular membrane-bounded organelle;GO:0044424:intracellular part;GO:0044425:membrane part;GO:0044464:cell part
AT1G04230	AT1G04230	0.0736848	0.516075	0.27496	0.0375957	-0.615184	0.33467	0.0455683	-0.276709	1	0.0708741	0.436226	0.673132	0.065604	0.301541	0.935905	0.0636805	0.253832	1	0.0339412	-0.70084	0.585645	0.0425521	-0.365856	1	AT1G04230	AT1G04230	protein_coding	TAIR10.39	1	+	1125515	1128788	3273	ath:AT1G04230:	839575	-	GO:0006139:nucleobase-containing compound metabolic process;GO:0006364:rRNA processing;GO:0006396:RNA processing;GO:0006725:cellular aromatic compound metabolic process;GO:0006807:nitrogen compound metabolic process;GO:0008152:metabolic process;GO:0009987:cellular process;GO:0010467:gene expression;GO:0016070:RNA metabolic process;GO:0016072:rRNA metabolic process;GO:0022613:ribonucleoprotein com…	-	GO:0005622:intracellular;GO:0005623:cell;GO:0005634:nucleus;GO:0043226:organelle;GO:0043227:membrane-bounded organelle;GO:0043229:intracellular organelle;GO:0043231:intracellular membrane-bounded organelle;GO:0044424:intracellular part;GO:0044464:cell part
AT1G04240	SHY2	0.0514784	0.920524	0.06214	0.0257234	-0.287427	0.87602	0.0256321	-0.253211	1	0.0177185	-0.832381	0.523079	0.0111666	-1.44212	0.260646	0.068579	1.4287	0.0270821	0.0237588	-0.344414	1	0.0136167	-1.12322	0.670987	AT1G04240	SHY2	protein_coding	TAIR10.39	1	-	1128149	1129689	1540	ath:AT1G04240:SHY2	839570	ath04075:Plant hormone signal transduction	GO:0006139:nucleobase-containing compound metabolic process;GO:0006351:transcription, DNA-templated;GO:0006355:regulation of transcription, DNA-templated;GO:0006725:cellular aromatic compound metabolic process;GO:0006807:nitrogen compound metabolic process;GO:0007154:cell communication;GO:0007165:signal transduction;GO:0008152:metabolic process;GO:0009058:biosynthetic process;GO:0009059:macromole…	GO:0000975:regulatory region DNA binding;GO:0001067:regulatory region nucleic acid binding;GO:0001071:nucleic acid binding transcription factor activity;GO:0003676:nucleic acid binding;GO:0003677:DNA binding;GO:0003700:sequence-specific DNA binding transcription factor activity;GO:0005488:binding;GO:0005515:protein binding;GO:0044212:transcription regulatory region DNA binding;GO:0097159:organic …	GO:0005622:intracellular;GO:0005623:cell;GO:0005634:nucleus;GO:0043226:organelle;GO:0043227:membrane-bounded organelle;GO:0043229:intracellular organelle;GO:0043231:intracellular membrane-bounded organelle;GO:0044424:intracellular part;GO:0044464:cell part
AT1G04250	IAA17	0.00201876	-2.7466	0.00112995	0.0217659	0.456156	0.562436	0.0356002	1.2908	0.138601	0.00590618	-1.44006	0.190707	0.0474582	1.85066	0.00177384	0.00612313	-1.38011	0.474294	0.00678824	-1.12792	0.483228	0.0187229	0.239348	1	AT1G04250	IAA17	protein_coding	TAIR10.39	1	+	1136078	1138663	2585	ath:AT1G04250:AXR3	839568	ath04075:Plant hormone signal transduction	GO:0006139:nucleobase-containing compound metabolic process;GO:0006351:transcription, DNA-templated;GO:0006355:regulation of transcription, DNA-templated;GO:0006725:cellular aromatic compound metabolic process;GO:0006807:nitrogen compound metabolic process;GO:0007154:cell communication;GO:0007165:signal transduction;GO:0007275:multicellular organismal development;GO:0007568:aging;GO:0008152:metab…	GO:0001071:nucleic acid binding transcription factor activity;GO:0003700:sequence-specific DNA binding transcription factor activity;GO:0005488:binding;GO:0005515:protein binding;GO:0042802:identical protein binding	GO:0005622:intracellular;GO:0005623:cell;GO:0005634:nucleus;GO:0043226:organelle;GO:0043227:membrane-bounded organelle;GO:0043229:intracellular organelle;GO:0043231:intracellular membrane-bounded organelle;GO:0044424:intracellular part;GO:0044464:cell part
AT1G04260	PRA1D	0.14737	-0.505462	0.346488	0.32451	0.881056	0.0129444	0.192241	-0.059143	1	0.171279	-0.251106	1	0.139583	-0.565267	0.722127	0.199614	0.000159489	1	0.256256	0.403798	0.586988	0.146379	-0.479021	1	AT1G04260	PRA1D	protein_coding	TAIR10.39	1	-	1140278	1141564	1286	ath:AT1G04260:MPI7	839565	-	GO:0006810:transport;GO:0009987:cellular process;GO:0016032:viral process;GO:0016192:vesicle-mediated transport;GO:0040011:locomotion;GO:0044000:movement in host;GO:0044403:symbiosis, encompassing mutualism through parasitism;GO:0044419:interspecies interaction between organisms;GO:0044764:multi-organism cellular process;GO:0044766:multi-organism transport;GO:0046739:transport of virus in multice…	GO:0005488:binding;GO:0005515:protein binding	GO:0005622:intracellular;GO:0005623:cell;GO:0005737:cytoplasm;GO:0005768:endosome;GO:0005773:vacuole;GO:0005774:vacuolar membrane;GO:0005783:endoplasmic reticulum;GO:0010008:endosome membrane;GO:0012505:endomembrane system;GO:0016020:membrane;GO:0016021:integral component of membrane;GO:0031090:organelle membrane;GO:0031224:intrinsic component of membrane;GO:0043226:organelle;GO:0043227:membrane-…
AT1G04270	RPS15A	3.58027	1.51052	6.09898e-07	0.899329	-0.970912	0.0198399	0.97687	-0.803676	0.435112	1.24148	-0.439536	0.665606	1.74199	0.114414	1	1.67284	0.0490383	1	0.873986	-0.960691	0.219342	1.43316	-0.198095	1	AT1G04270	RPS15A	protein_coding	TAIR10.39	1	-	1141558	1143130	1572	ath:AT1G04270:RPS15	839564	ath03010:Ribosome	GO:0000028:ribosomal small subunit assembly;GO:0006412:translation;GO:0006518:peptide metabolic process;GO:0006807:nitrogen compound metabolic process;GO:0006996:organelle organization;GO:0008152:metabolic process;GO:0009058:biosynthetic process;GO:0009059:macromolecule biosynthetic process;GO:0009987:cellular process;GO:0010467:gene expression;GO:0016043:cellular component organization;GO:001953…	GO:0003676:nucleic acid binding;GO:0003723:RNA binding;GO:0003735:structural constituent of ribosome;GO:0005198:structural molecule activity;GO:0005488:binding;GO:0097159:organic cyclic compound binding;GO:1901363:heterocyclic compound binding	GO:0005622:intracellular;GO:0005623:cell;GO:0005737:cytoplasm;GO:0005773:vacuole;GO:0005774:vacuolar membrane;GO:0005829:cytosol;GO:0005840:ribosome;GO:0005886:plasma membrane;GO:0005911:cell-cell junction;GO:0009506:plasmodesma;GO:0015935:small ribosomal subunit;GO:0016020:membrane;GO:0022626:cytosolic ribosome;GO:0022627:cytosolic small ribosomal subunit;GO:0030054:cell junction;GO:0030529:ribo…
AT1G04280	AT1G04280	0.101947	1.78771	1.79629e-06	0.00692553	-2.59601	6.26569e-05	0.00427202	-3.01168	0.00145625	0.00944988	-2.12045	0.0033681	0.00558332	-2.71656	0.0024201	0.0416373	0.0572927	1	0.100127	1.53466	0.00330411	0.0697855	0.899861	0.378165	AT1G04280	AT1G04280	protein_coding	TAIR10.39	1	-	1143436	1147091	3655	ath:AT1G04280:	839555	-	-	GO:0000166:nucleotide binding;GO:0001882:nucleoside binding;GO:0001883:purine nucleoside binding;GO:0003824:catalytic activity;GO:0005488:binding;GO:0005524:ATP binding;GO:0016301:kinase activity;GO:0016740:transferase activity;GO:0016772:transferase activity, transferring phosphorus-containing groups;GO:0016787:hydrolase activity;GO:0017076:purine nucleotide binding;GO:0030554:adenyl nucleotide …	GO:0005622:intracellular;GO:0005623:cell;GO:0005634:nucleus;GO:0016020:membrane;GO:0043226:organelle;GO:0043227:membrane-bounded organelle;GO:0043229:intracellular organelle;GO:0043231:intracellular membrane-bounded organelle;GO:0044424:intracellular part;GO:0044464:cell part
AT1G04290	AT1G04290	0.0827692	0.779324	0.0597772	0.0554042	0.0637697	1	0.0313282	-0.8021	0.595239	0.0956801	1.02174	0.0362172	0.057229	0.123347	1	0.0379634	-0.531422	0.974688	0.0237588	-1.17301	0.231624	0.0187229	-1.50349	0.187998	AT1G04290	AT1G04290	protein_coding	TAIR10.39	1	-	1147297	1148533	1236	ath:AT1G04290:	839552	-	-	GO:0003824:catalytic activity;GO:0016289:CoA hydrolase activity;GO:0016787:hydrolase activity;GO:0016788:hydrolase activity, acting on ester bonds;GO:0016790:thiolester hydrolase activity;GO:0047617:acyl-CoA hydrolase activity	GO:0005622:intracellular;GO:0005623:cell;GO:0005737:cytoplasm;GO:0005777:peroxisome;GO:0042579:microbody;GO:0043226:organelle;GO:0043227:membrane-bounded organelle;GO:0043229:intracellular organelle;GO:0043231:intracellular membrane-bounded organelle;GO:0044424:intracellular part;GO:0044444:cytoplasmic part;GO:0044464:cell part
AT1G04300	AT1G04300	0.334105	-0.0691408	1	0.379915	0.152075	0.793281	0.270562	-0.399896	0.941787	0.390989	0.196363	0.915488	0.32802	-0.0941955	1	0.388206	0.183288	1	0.410689	0.267366	0.77608	0.257015	-0.470952	0.997077	AT1G04300	AT1G04300	protein_coding	TAIR10.39	1	-	1148564	1154667	6103	ath:AT1G04300:	839551	-	-	-	-
AT1G04310	ERS2	0.0938724	0.726093	0.0766024	0.0375957	-0.81884	0.149204	0.0569603	-0.131446	1	0.0507931	-0.324587	0.943416	0.0697915	0.192171	1	0.0918469	0.661364	0.599412	0.0577001	-0.102177	1	0.0357438	-0.818368	0.754601	AT1G04310	ERS2	protein_coding	TAIR10.39	1	-	1154740	1157813	3073	ath:AT1G04310:ERS2	839549	ath04075:Plant hormone signal transduction	GO:0000160:phosphorelay signal transduction system;GO:0007154:cell communication;GO:0007165:signal transduction;GO:0009719:response to endogenous stimulus;GO:0009723:response to ethylene;GO:0009725:response to hormone;GO:0009755:hormone-mediated signaling pathway;GO:0009873:ethylene-activated signaling pathway;GO:0009966:regulation of signal transduction;GO:0009968:negative regulation of signal t…	GO:0000155:phosphorelay sensor kinase activity;GO:0000166:nucleotide binding;GO:0001882:nucleoside binding;GO:0001883:purine nucleoside binding;GO:0003824:catalytic activity;GO:0004672:protein kinase activity;GO:0004673:protein histidine kinase activity;GO:0004674:protein serine/threonine kinase activity;GO:0004871:signal transducer activity;GO:0004872:receptor activity;GO:0005488:binding;GO:0005…	GO:0005576:extracellular region;GO:0005622:intracellular;GO:0005623:cell;GO:0005737:cytoplasm;GO:0005783:endoplasmic reticulum;GO:0005789:endoplasmic reticulum membrane;GO:0012505:endomembrane system;GO:0016020:membrane;GO:0016021:integral component of membrane;GO:0031224:intrinsic component of membrane;GO:0042175:nuclear outer membrane-endoplasmic reticulum membrane network;GO:0043226:organelle;…
AT1G04330	AT1G04330	0	-0.760016	0.884281	0	-0.794387	0.904066	0.00142401	0.982677	1	0.00590618	3.26038	0.0533474	0	-0.219726	1	0.00244925	1.51297	0.995451	0	0.0944698	1	0	0.09917	1	AT1G04330	AT1G04330	protein_coding	TAIR10.39	1	-	1161289	1161982	693	ath:AT1G04330:	839548	-	-	-	GO:0005622:intracellular;GO:0005623:cell;GO:0005737:cytoplasm;GO:0009507:chloroplast;GO:0009536:plastid;GO:0043226:organelle;GO:0043227:membrane-bounded organelle;GO:0043229:intracellular organelle;GO:0043231:intracellular membrane-bounded organelle;GO:0044424:intracellular part;GO:0044444:cytoplasmic part;GO:0044464:cell part
AT1G04340	AT1G04340	0.154435	0.155095	0.793922	0.225574	0.84842	0.0215362	0.129585	-0.132197	1	0.10513	-0.474785	0.709751	0.0837498	-0.812551	0.445722	0.121238	-0.244661	1	0.179888	0.394837	0.619734	0.103827	-0.468452	1	AT1G04340	AT1G04340	protein_coding	TAIR10.39	1	-	1162905	1164861	1956	ath:AT1G04340:	839547	-	-	-	GO:0005622:intracellular;GO:0005623:cell;GO:0005737:cytoplasm;GO:0009507:chloroplast;GO:0009536:plastid;GO:0016020:membrane;GO:0016021:integral component of membrane;GO:0031224:intrinsic component of membrane;GO:0043226:organelle;GO:0043227:membrane-bounded organelle;GO:0043229:intracellular organelle;GO:0043231:intracellular membrane-bounded organelle;GO:0044424:intracellular part;GO:0044425:mem…
AT1G04350	AT1G04350	0	-0.175054	1	0.000989361	1.05361	0.822889	0.00427202	3.39771	0.24315	0	0.0904507	1	0.00139583	1.62827	0.955606	0	0.150402	1	0	0.679432	1	0	0.684133	1	AT1G04350	AT1G04350	protein_coding	TAIR10.39	1	+	1164910	1167135	2225	ath:AT1G04350:	839542	-	GO:0008152:metabolic process;GO:0044699:single-organism process;GO:0044710:single-organism metabolic process;GO:0055114:oxidation-reduction process	GO:0003824:catalytic activity;GO:0005488:binding;GO:0016491:oxidoreductase activity;GO:0016705:oxidoreductase activity, acting on paired donors, with incorporation or reduction of molecular oxygen;GO:0016706:oxidoreductase activity, acting on paired donors, with incorporation or reduction of molecular oxygen, 2-oxoglutarate as one donor, and incorporation of one atom each of oxygen into both dono…	GO:0005622:intracellular;GO:0005623:cell;GO:0005737:cytoplasm;GO:0044424:intracellular part;GO:0044464:cell part
AT1G04360	ATL1	0.0050469	0.672943	0.671028	0.00296808	-0.0838937	1	0	-1.66118	0.611251	0	-1.96844	0.403426	0	-1.69366	0.564994	0.0159201	2.95776	0.00193859	0.00169706	-0.320568	1	0.00340417	0.330496	1	AT1G04360	ATL1	protein_coding	TAIR10.39	1	-	1167288	1169034	1746	ath:AT1G04360:	839540	-	GO:0006464:cellular protein modification process;GO:0008152:metabolic process;GO:0009987:cellular process;GO:0016567:protein ubiquitination;GO:0019538:protein metabolic process;GO:0032446:protein modification by small protein conjugation;GO:0036211:protein modification process;GO:0043170:macromolecule metabolic process;GO:0043412:macromolecule modification;GO:0044237:cellular metabolic process;GO…	GO:0005488:binding;GO:0008270:zinc ion binding;GO:0043167:ion binding;GO:0043169:cation binding;GO:0046872:metal ion binding;GO:0046914:transition metal ion binding	GO:0005622:intracellular;GO:0005623:cell;GO:0005634:nucleus;GO:0016020:membrane;GO:0016021:integral component of membrane;GO:0031224:intrinsic component of membrane;GO:0043226:organelle;GO:0043227:membrane-bounded organelle;GO:0043229:intracellular organelle;GO:0043231:intracellular membrane-bounded organelle;GO:0044424:intracellular part;GO:0044425:membrane part;GO:0044464:cell part
AT1G04370	ERF14	0.00100938	1.08798	0.793903	0.00296808	2.79058	0.143206	0	0.397715	1	0	0.0904507	1	0	0.365236	1	0.00122463	1.41344	1	0	0.679432	1	0	0.684133	1	AT1G04370	ERF14	protein_coding	TAIR10.39	1	+	1175033	1175768	735	ath:AT1G04370:ERF14	839539	-	GO:0000160:phosphorelay signal transduction system;GO:0006139:nucleobase-containing compound metabolic process;GO:0006351:transcription, DNA-templated;GO:0006355:regulation of transcription, DNA-templated;GO:0006725:cellular aromatic compound metabolic process;GO:0006807:nitrogen compound metabolic process;GO:0006950:response to stress;GO:0006952:defense response;GO:0007154:cell communication;GO:…	GO:0001071:nucleic acid binding transcription factor activity;GO:0003676:nucleic acid binding;GO:0003677:DNA binding;GO:0003700:sequence-specific DNA binding transcription factor activity;GO:0005488:binding;GO:0097159:organic cyclic compound binding;GO:1901363:heterocyclic compound binding	GO:0005622:intracellular;GO:0005623:cell;GO:0005634:nucleus;GO:0043226:organelle;GO:0043227:membrane-bounded organelle;GO:0043229:intracellular organelle;GO:0043231:intracellular membrane-bounded organelle;GO:0044424:intracellular part;GO:0044464:cell part
AT1G04380	AT1G04380	0.00100938	1.40991	0.733306	0	0.0536098	1	0	0.660749	1	0.00118124	1.67541	0.896979	0	0.62827	1	0.00244925	2.73536	0.748624	0	0.942467	1	0	0.947167	1	AT1G04380	AT1G04380	protein_coding	TAIR10.39	1	-	1176544	1178488	1944	ath:AT1G04380:	839535	-	GO:0008152:metabolic process;GO:0044699:single-organism process;GO:0044710:single-organism metabolic process;GO:0055114:oxidation-reduction process	GO:0003824:catalytic activity;GO:0005488:binding;GO:0016491:oxidoreductase activity;GO:0016705:oxidoreductase activity, acting on paired donors, with incorporation or reduction of molecular oxygen;GO:0016706:oxidoreductase activity, acting on paired donors, with incorporation or reduction of molecular oxygen, 2-oxoglutarate as one donor, and incorporation of one atom each of oxygen into both dono…	GO:0005622:intracellular;GO:0005623:cell;GO:0005737:cytoplasm;GO:0044424:intracellular part;GO:0044464:cell part
AT1G04390	AT1G04390	0.0524878	-0.317498	0.690472	0.0742021	0.265913	0.657861	0.0768964	0.316954	0.917454	0.0555181	-0.215358	1	0.0725831	0.222792	1	0.0600066	-0.0883847	1	0.056003	-0.179524	1	0.0680834	0.122821	1	AT1G04390	AT1G04390	protein_coding	TAIR10.39	1	-	1179310	1183704	4394	ath:AT1G04390:	839530	-	-	-	-
AT1G04400	CRY2	0.402743	-1.18464	0.0046652	0.841946	0.0135324	1	1.46103	0.949008	0.0721376	0.907189	0.138455	0.993293	1.28137	0.719644	0.235395	0.50577	-0.805367	0.504033	0.702583	-0.272557	1	0.75062	-0.168812	1	AT1G04400	CRY2	protein_coding	TAIR10.39	1	-	1185512	1188696	3184	ath:AT1G04400:CRY2	839529	ath04712:Circadian rhythm - plant	GO:0000003:reproduction;GO:0001101:response to acid chemical;GO:0002252:immune effector process;GO:0002376:immune system process;GO:0003006:developmental process involved in reproduction;GO:0006139:nucleobase-containing compound metabolic process;GO:0006325:chromatin organization;GO:0006338:chromatin remodeling;GO:0006464:cellular protein modification process;GO:0006725:cellular aromatic compound…	GO:0000166:nucleotide binding;GO:0001882:nucleoside binding;GO:0001883:purine nucleoside binding;GO:0004871:signal transducer activity;GO:0004872:receptor activity;GO:0005488:binding;GO:0005515:protein binding;GO:0005524:ATP binding;GO:0009881:photoreceptor activity;GO:0009882:blue light photoreceptor activity;GO:0017076:purine nucleotide binding;GO:0030554:adenyl nucleotide binding;GO:0032549:ri…	GO:0005622:intracellular;GO:0005623:cell;GO:0005634:nucleus;GO:0005654:nucleoplasm;GO:0005737:cytoplasm;GO:0005773:vacuole;GO:0016604:nuclear body;GO:0016605:PML body;GO:0031974:membrane-enclosed lumen;GO:0031981:nuclear lumen;GO:0043226:organelle;GO:0043227:membrane-bounded organelle;GO:0043229:intracellular organelle;GO:0043231:intracellular membrane-bounded organelle;GO:0043233:organelle lumen…
AT1G04410	MDH1	1.45048	1.8438	7.19031e-10	0.210734	-1.59423	0.000226237	0.291922	-1.0455	0.210319	0.650861	0.225995	0.868883	0.630915	0.169013	1	0.548632	-0.060469	1	0.142553	-2.09191	0.00117762	0.297865	-0.998968	0.387244	AT1G04410	MDH1	protein_coding	TAIR10.39	1	-	1188995	1191458	2463	ath:AT1G04410:	839527	ath01100:Metabolic pathways;ath01110:Biosynthesis of secondary metabolites;ath00020:Citrate cycle (TCA cycle);ath00630:Glyoxylate and dicarboxylate metabolism;ath01200:Carbon metabolism;ath00270:Cysteine and methionine metabolism;ath00620:Pyruvate metabolism;ath00710:Carbon fixation in photosynthetic organisms	GO:0005975:carbohydrate metabolic process;GO:0006082:organic acid metabolic process;GO:0006091:generation of precursor metabolites and energy;GO:0006099:tricarboxylic acid cycle;GO:0006108:malate metabolic process;GO:0006950:response to stress;GO:0006970:response to osmotic stress;GO:0008152:metabolic process;GO:0009060:aerobic respiration;GO:0009628:response to abiotic stimulus;GO:0009651:respon…	GO:0003824:catalytic activity;GO:0005488:binding;GO:0005515:protein binding;GO:0016491:oxidoreductase activity;GO:0016614:oxidoreductase activity, acting on CH-OH group of donors;GO:0016615:malate dehydrogenase activity;GO:0016616:oxidoreductase activity, acting on the CH-OH group of donors, NAD or NADP as acceptor;GO:0030060:L-malate dehydrogenase activity	GO:0005576:extracellular region;GO:0005622:intracellular;GO:0005623:cell;GO:0005634:nucleus;GO:0005737:cytoplasm;GO:0005773:vacuole;GO:0005774:vacuolar membrane;GO:0005886:plasma membrane;GO:0005911:cell-cell junction;GO:0009506:plasmodesma;GO:0009507:chloroplast;GO:0009532:plastid stroma;GO:0009536:plastid;GO:0009570:chloroplast stroma;GO:0016020:membrane;GO:0030054:cell junction;GO:0031090:orga…
AT1G04420	AT1G04420	0.164529	1.39677	6.13296e-05	0.0326489	-1.38562	0.00684044	0.0897125	0.231133	1	0.0626055	-0.354334	0.898265	0.113062	0.617753	0.466735	0.0710283	-0.150177	1	0.02885	-1.46353	0.0761763	0.0425521	-0.903909	0.622157	AT1G04420	AT1G04420	protein_coding	TAIR10.39	1	+	1191519	1193884	2365	ath:AT1G04420:	839524	-	-	GO:0003824:catalytic activity;GO:0004033:aldo-keto reductase (NADP) activity;GO:0016491:oxidoreductase activity;GO:0016614:oxidoreductase activity, acting on CH-OH group of donors;GO:0016616:oxidoreductase activity, acting on the CH-OH group of donors, NAD or NADP as acceptor	GO:0005622:intracellular;GO:0005623:cell;GO:0005737:cytoplasm;GO:0009507:chloroplast;GO:0009526:plastid envelope;GO:0009532:plastid stroma;GO:0009536:plastid;GO:0009570:chloroplast stroma;GO:0009941:chloroplast envelope;GO:0031967:organelle envelope;GO:0031975:envelope;GO:0043226:organelle;GO:0043227:membrane-bounded organelle;GO:0043229:intracellular organelle;GO:0043231:intracellular membrane-b…
AT1G04430	AT1G04430	0.126173	-0.817382	0.0814244	0.180064	-0.241904	0.809387	0.317554	0.710547	0.298048	0.212622	0.0395498	1	0.291728	0.566412	0.455279	0.138383	-0.650914	0.805551	0.222315	0.111572	1	0.239994	0.233967	1	AT1G04430	AT1G04430	protein_coding	TAIR10.39	1	+	1197956	1201579	3623	ath:AT1G04430:	839522	-	-	-	GO:0000139:Golgi membrane;GO:0005622:intracellular;GO:0005623:cell;GO:0005737:cytoplasm;GO:0005768:endosome;GO:0005773:vacuole;GO:0005774:vacuolar membrane;GO:0005794:Golgi apparatus;GO:0005802:trans-Golgi network;GO:0012505:endomembrane system;GO:0016020:membrane;GO:0016021:integral component of membrane;GO:0031090:organelle membrane;GO:0031224:intrinsic component of membrane;GO:0031984:organell…
AT1G04440	CKL13	0.115069	-0.734705	0.131767	0.287904	0.851117	0.0191958	0.224993	0.369264	0.797437	0.159467	-0.197126	1	0.139583	-0.401419	0.928769	0.139607	-0.409249	1	0.252862	0.553634	0.391867	0.117444	-0.65419	0.843197	AT1G04440	CKL13	protein_coding	TAIR10.39	1	+	1202160	1206009	3849	ath:AT1G04440:CKL13	839520	-	GO:0000902:cell morphogenesis;GO:0006464:cellular protein modification process;GO:0006468:protein phosphorylation;GO:0006793:phosphorus metabolic process;GO:0006796:phosphate-containing compound metabolic process;GO:0006810:transport;GO:0006897:endocytosis;GO:0007154:cell communication;GO:0007165:signal transduction;GO:0007166:cell surface receptor signaling pathway;GO:0007267:cell-cell signaling…	GO:0000166:nucleotide binding;GO:0001882:nucleoside binding;GO:0001883:purine nucleoside binding;GO:0003824:catalytic activity;GO:0004672:protein kinase activity;GO:0004674:protein serine/threonine kinase activity;GO:0005488:binding;GO:0005524:ATP binding;GO:0016301:kinase activity;GO:0016740:transferase activity;GO:0016772:transferase activity, transferring phosphorus-containing groups;GO:001677…	GO:0005622:intracellular;GO:0005623:cell;GO:0005634:nucleus;GO:0005737:cytoplasm;GO:0043226:organelle;GO:0043227:membrane-bounded organelle;GO:0043229:intracellular organelle;GO:0043231:intracellular membrane-bounded organelle;GO:0044424:intracellular part;GO:0044464:cell part
AT1G04445	AT1G04445	0.00302814	1.60255	0.327424	0.000989361	0.205613	1	0.00142401	0.812752	1	0.00236247	1.26038	0.820616	0	-0.37173	1	0.00244925	1.32033	1	0	-0.0575332	1	0	-0.0528331	1	AT1G04445	AT1G04445	protein_coding	TAIR10.39	1	+	1206760	1207939	1179	ath:AT1G04445:	839514	-	-	GO:0003676:nucleic acid binding;GO:0005488:binding;GO:0008270:zinc ion binding;GO:0043167:ion binding;GO:0043169:cation binding;GO:0046872:metal ion binding;GO:0046914:transition metal ion binding;GO:0097159:organic cyclic compound binding;GO:1901363:heterocyclic compound binding	-
AT1G04470	AT1G04470	0	-0.175054	1	0	-0.209425	1	0	0.397715	1	0.00118124	1.35349	0.958683	0.00139583	1.62827	0.967435	0.00122463	1.41344	1	0.00339412	2.84936	0.324925	0	0.684133	1	AT1G04470	AT1G04470	protein_coding	TAIR10.39	1	-	1210924	1214841	3917	ath:AT1G04470:	839512	-	-	-	-
AT1G04480	RPL23A	2.06216	0.974025	0.00293004	1.10512	-0.154182	0.90138	0.780357	-0.694943	0.575163	0.852852	-0.568834	0.516813	1.07479	-0.19117	1	1.16339	-0.064603	1	1.23716	0.0355235	1	1.17954	-0.040306	1	AT1G04480	RPL23A	protein_coding	TAIR10.39	1	+	1215925	1217471	1546	ath:AT1G04480:	839511	ath03010:Ribosome	GO:0000003:reproduction;GO:0003006:developmental process involved in reproduction;GO:0006412:translation;GO:0006518:peptide metabolic process;GO:0006807:nitrogen compound metabolic process;GO:0007275:multicellular organismal development;GO:0008152:metabolic process;GO:0009058:biosynthetic process;GO:0009059:macromolecule biosynthetic process;GO:0009790:embryo development;GO:0009791:post-embryonic…	GO:0003676:nucleic acid binding;GO:0003723:RNA binding;GO:0003735:structural constituent of ribosome;GO:0005198:structural molecule activity;GO:0005488:binding;GO:0019843:rRNA binding;GO:0070180:large ribosomal subunit rRNA binding;GO:0097159:organic cyclic compound binding;GO:1901363:heterocyclic compound binding	GO:0005622:intracellular;GO:0005623:cell;GO:0005634:nucleus;GO:0005730:nucleolus;GO:0005737:cytoplasm;GO:0005829:cytosol;GO:0005840:ribosome;GO:0009507:chloroplast;GO:0009536:plastid;GO:0015934:large ribosomal subunit;GO:0022625:cytosolic large ribosomal subunit;GO:0022626:cytosolic ribosome;GO:0030529:ribonucleoprotein complex;GO:0031974:membrane-enclosed lumen;GO:0031981:nuclear lumen;GO:003299…
AT1G04490	AT1G04490	0.00100938	-1.04952	0.490856	0.00197872	-0.431817	0.854817	0.00996806	1.98268	0.202077	0.00708741	1.39531	0.401111	0.00558332	1.0242	0.872372	0.00122463	-0.724067	1	0	-1.25917	0.693623	0.00170209	-0.190337	1	AT1G04490	AT1G04490	protein_coding	TAIR10.39	1	-	1217690	1220899	3209	ath:AT1G04490:	839509	-	-	-	GO:0005622:intracellular;GO:0005623:cell;GO:0005634:nucleus;GO:0043226:organelle;GO:0043227:membrane-bounded organelle;GO:0043229:intracellular organelle;GO:0043231:intracellular membrane-bounded organelle;GO:0044424:intracellular part;GO:0044464:cell part
AT1G04500	AT1G04500	0	-0.175054	1	0.00197872	1.9605	0.400032	0	0.397715	1	0.00236247	2.26038	0.52138	0	0.365236	1	0	0.150402	1	0.00169706	1.94247	0.793649	0	0.684133	1	AT1G04500	AT1G04500	protein_coding	TAIR10.39	1	-	1221411	1224539	3128	ath:AT1G04500:	839510	-	-	-	GO:0005622:intracellular;GO:0005623:cell;GO:0005634:nucleus;GO:0043226:organelle;GO:0043227:membrane-bounded organelle;GO:0043229:intracellular organelle;GO:0043231:intracellular membrane-bounded organelle;GO:0044424:intracellular part;GO:0044464:cell part
AT1G04510	PRP19A	0.341171	0.442185	0.260077	0.264159	-0.00648917	1	0.233537	-0.201747	1	0.227978	-0.247255	1	0.291728	0.157641	1	0.265744	0.00469974	1	0.257953	-0.0404597	1	0.209356	-0.36636	1	AT1G04510	PRP19A	protein_coding	TAIR10.39	1	+	1226483	1230947	4464	ath:AT1G04510:MAC3A	839503	ath03040:Spliceosome;ath04120:Ubiquitin mediated proteolysis	GO:0002376:immune system process;GO:0006139:nucleobase-containing compound metabolic process;GO:0006259:DNA metabolic process;GO:0006281:DNA repair;GO:0006396:RNA processing;GO:0006397:mRNA processing;GO:0006464:cellular protein modification process;GO:0006725:cellular aromatic compound metabolic process;GO:0006807:nitrogen compound metabolic process;GO:0006950:response to stress;GO:0006952:defen…	GO:0000166:nucleotide binding;GO:0003824:catalytic activity;GO:0004842:ubiquitin-protein transferase activity;GO:0005488:binding;GO:0016740:transferase activity;GO:0016874:ligase activity;GO:0019787:ubiquitin-like protein transferase activity;GO:0036094:small molecule binding;GO:0097159:organic cyclic compound binding;GO:1901265:nucleoside phosphate binding;GO:1901363:heterocyclic compound binding	GO:0000151:ubiquitin ligase complex;GO:0005622:intracellular;GO:0005623:cell;GO:0005634:nucleus;GO:0005681:spliceosomal complex;GO:0005730:nucleolus;GO:0030529:ribonucleoprotein complex;GO:0031461:cullin-RING ubiquitin ligase complex;GO:0031974:membrane-enclosed lumen;GO:0031981:nuclear lumen;GO:0032991:macromolecular complex;GO:0043226:organelle;GO:0043227:membrane-bounded organelle;GO:0043228:n…
AT1G04520	CRRSP3	0.0676285	1.74248	1.87125e-05	0.00890425	-1.67757	0.0106386	0.0313282	0.248851	1	0.020081	-0.458443	0.86505	0.0334999	0.35565	0.931806	0.0232679	-0.228109	1	0.0118794	-1.12792	0.364299	0.0153188	-0.784016	0.8893	AT1G04520	CRRSP3	protein_coding	TAIR10.39	1	+	1231452	1234032	2580	ath:AT1G04520:PDLP2	839502	-	GO:0006810:transport;GO:0009987:cellular process;GO:0010496:intercellular transport;GO:0010497:plasmodesmata-mediated intercellular transport;GO:0016032:viral process;GO:0040011:locomotion;GO:0044000:movement in host;GO:0044403:symbiosis, encompassing mutualism through parasitism;GO:0044419:interspecies interaction between organisms;GO:0044764:multi-organism cellular process;GO:0044766:multi-orga…	-	GO:0005576:extracellular region;GO:0005911:cell-cell junction;GO:0009506:plasmodesma;GO:0016020:membrane;GO:0016021:integral component of membrane;GO:0030054:cell junction;GO:0031224:intrinsic component of membrane;GO:0044425:membrane part;GO:0055044:symplast
AT1G04530	TPR4	0.263448	-0.179635	0.907687	0.295819	0.0165791	1	0.410114	0.55955	0.496971	0.224435	-0.433658	0.747785	0.332207	0.207209	0.969006	0.259621	-0.197037	1	0.286803	-0.0309825	1	0.306375	0.0737126	1	AT1G04530	TPR4	protein_coding	TAIR10.39	1	-	1234176	1236206	2030	ath:AT1G04530:	839500	-	GO:0006139:nucleobase-containing compound metabolic process;GO:0006396:RNA processing;GO:0006725:cellular aromatic compound metabolic process;GO:0006807:nitrogen compound metabolic process;GO:0008152:metabolic process;GO:0009987:cellular process;GO:0010467:gene expression;GO:0016070:RNA metabolic process;GO:0034641:cellular nitrogen compound metabolic process;GO:0043170:macromolecule metabolic pr…	-	GO:0005622:intracellular;GO:0005623:cell;GO:0005634:nucleus;GO:0043226:organelle;GO:0043227:membrane-bounded organelle;GO:0043229:intracellular organelle;GO:0043231:intracellular membrane-bounded organelle;GO:0044424:intracellular part;GO:0044464:cell part
AT1G04540	AT1G04540	0	0.824946	1	0.000989361	2.37554	0.541692	0	1.39771	1	0.00118124	2.67541	0.702725	0	1.36524	1	0	1.1504	1	0	1.67943	1	0	1.68413	1	AT1G04540	AT1G04540	protein_coding	TAIR10.39	1	+	1236754	1239199	2445	ath:AT1G04540:	839498	-	-	-	GO:0016020:membrane
AT1G04550	IAA12	0.275561	0.786842	0.0262792	0.0890425	-1.12089	0.0163871	0.165185	-0.114184	1	0.220891	0.368915	0.665606	0.214958	0.314931	0.841132	0.220433	0.363305	0.953122	0.0661854	-1.48782	0.0428146	0.131061	-0.467871	1	AT1G04550	IAA12	protein_coding	TAIR10.39	1	+	1240294	1242157	1863	ath:AT1G04550:IAA12	839495	ath04075:Plant hormone signal transduction	GO:0003002:regionalization;GO:0006139:nucleobase-containing compound metabolic process;GO:0006351:transcription, DNA-templated;GO:0006355:regulation of transcription, DNA-templated;GO:0006725:cellular aromatic compound metabolic process;GO:0006807:nitrogen compound metabolic process;GO:0007154:cell communication;GO:0007165:signal transduction;GO:0007275:multicellular organismal development;GO:000…	GO:0001071:nucleic acid binding transcription factor activity;GO:0003700:sequence-specific DNA binding transcription factor activity;GO:0005488:binding;GO:0005515:protein binding	GO:0005622:intracellular;GO:0005623:cell;GO:0005634:nucleus;GO:0043226:organelle;GO:0043227:membrane-bounded organelle;GO:0043229:intracellular organelle;GO:0043231:intracellular membrane-bounded organelle;GO:0044424:intracellular part;GO:0044464:cell part
AT1G04555	AT1G04555	0.0201876	-0.473898	0.560855	0.0554042	1.31361	0.00302547	0.0299042	0.175322	1	0.0153561	-0.857082	0.480921	0.0181458	-0.582297	0.841132	0.0232679	-0.228109	1	0.0390324	0.60143	0.542716	0.0153188	-0.784016	0.881736	AT1G04555	AT1G04555	protein_coding	TAIR10.39	1	+	1242506	1244244	1738	ath:AT1G04555:	5007662	-	-	-	GO:0005622:intracellular;GO:0005623:cell;GO:0005737:cytoplasm;GO:0005739:mitochondrion;GO:0016020:membrane;GO:0016021:integral component of membrane;GO:0031224:intrinsic component of membrane;GO:0043226:organelle;GO:0043227:membrane-bounded organelle;GO:0043229:intracellular organelle;GO:0043231:intracellular membrane-bounded organelle;GO:0044424:intracellular part;GO:0044425:membrane part;GO:004…
AT1G04570	AT1G04570	0.00201876	-1.43139	0.158956	0.00692553	0.12761	1	0.0170881	1.63872	0.129575	0.00236247	-1.16589	0.565285	0.00558332	-0.0854253	1	0.0048985	-0.300259	1	0.0084853	0.527429	1	0.0136167	1.22957	0.618806	AT1G04570	AT1G04570	protein_coding	TAIR10.39	1	-	1246601	1248876	2275	ath:AT1G04570:	839486	-	GO:0006810:transport;GO:0051179:localization;GO:0051234:establishment of localization	GO:0005215:transporter activity	GO:0005622:intracellular;GO:0005623:cell;GO:0005737:cytoplasm;GO:0009507:chloroplast;GO:0009526:plastid envelope;GO:0009536:plastid;GO:0009941:chloroplast envelope;GO:0016020:membrane;GO:0016021:integral component of membrane;GO:0031090:organelle membrane;GO:0031224:intrinsic component of membrane;GO:0031967:organelle envelope;GO:0031969:chloroplast membrane;GO:0031975:envelope;GO:0042170:plastid…
AT1G04580	AAO4	0.0141313	0.890535	0.326217	0.0227553	1.87304	0.00745336	0.00427202	-0.77221	1	0.00590618	-0.440064	1	0.00139583	-1.85716	0.529723	0.00857238	0.0915084	1	0.00339412	-0.932002	0.877301	0.00170209	-1.53826	0.852219	AT1G04580	AAO4	protein_coding	TAIR10.39	1	-	1252005	1257893	5888	ath:AT1G04580:AO4	839488	-	GO:0006082:organic acid metabolic process;GO:0006139:nucleobase-containing compound metabolic process;GO:0006144:purine nucleobase metabolic process;GO:0006145:purine nucleobase catabolic process;GO:0006725:cellular aromatic compound metabolic process;GO:0006790:sulfur compound metabolic process;GO:0006807:nitrogen compound metabolic process;GO:0008152:metabolic process;GO:0009056:catabolic proce…	GO:0000166:nucleotide binding;GO:0003824:catalytic activity;GO:0004029:aldehyde dehydrogenase (NAD) activity;GO:0004031:aldehyde oxidase activity;GO:0004854:xanthine dehydrogenase activity;GO:0005488:binding;GO:0005506:iron ion binding;GO:0009055:electron carrier activity;GO:0016491:oxidoreductase activity;GO:0016614:oxidoreductase activity, acting on CH-OH group of donors;GO:0016620:oxidoreducta…	GO:0005622:intracellular;GO:0005623:cell;GO:0005634:nucleus;GO:0005737:cytoplasm;GO:0005829:cytosol;GO:0043226:organelle;GO:0043227:membrane-bounded organelle;GO:0043229:intracellular organelle;GO:0043231:intracellular membrane-bounded organelle;GO:0044424:intracellular part;GO:0044444:cytoplasmic part;GO:0044464:cell part
AT1G04590	AT1G04590	0.232158	1.93074	5.37323e-09	0.0583723	-0.663015	0.260845	0.0370242	-1.30135	0.156246	0.0519744	-0.821418	0.348111	0.0753748	-0.228444	1	0.117564	0.502387	0.812864	0.0254559	-1.80438	0.026857	0.0459563	-0.959724	0.601135	AT1G04590	AT1G04590	protein_coding	TAIR10.39	1	-	1258556	1261470	2914	ath:AT1G04590:	839484	-	-	-	-
AT1G04600	XI-A	0.0111032	0.471309	0.660158	0.0158298	1.10545	0.122748	0.00854405	0.117607	1	0.00944988	0.230628	1	0.00139583	-1.85716	0.311694	0.00367388	-1.01952	0.884378	0.0118794	0.620539	0.825158	0.00680834	-0.136897	1	AT1G04600	XI-A	protein_coding	TAIR10.39	1	+	1261762	1272588	10826	ath:AT1G04600:XIA	839480	-	GO:0006928:movement of cell or subcellular component;GO:0009987:cellular process;GO:0030029:actin filament-based process;GO:0030048:actin filament-based movement;GO:0044699:single-organism process;GO:0044763:single-organism cellular process	GO:0000166:nucleotide binding;GO:0001882:nucleoside binding;GO:0001883:purine nucleoside binding;GO:0003774:motor activity;GO:0003779:actin binding;GO:0003824:catalytic activity;GO:0005488:binding;GO:0005515:protein binding;GO:0005516:calmodulin binding;GO:0005524:ATP binding;GO:0008092:cytoskeletal protein binding;GO:0016462:pyrophosphatase activity;GO:0016787:hydrolase activity;GO:0016817:hydro…	GO:0005622:intracellular;GO:0005623:cell;GO:0005737:cytoplasm;GO:0005794:Golgi apparatus;GO:0005856:cytoskeleton;GO:0012505:endomembrane system;GO:0015629:actin cytoskeleton;GO:0016459:myosin complex;GO:0032991:macromolecular complex;GO:0043226:organelle;GO:0043227:membrane-bounded organelle;GO:0043228:non-membrane-bounded organelle;GO:0043229:intracellular organelle;GO:0043231:intracellular memb…
AT1G04610	YUC3	0.00100938	1.82495	0.626362	0	0.375538	1	0	0.982677	1	0	0.675413	1	0	0.950199	1	0.00122463	2.1504	1	0	1.26439	1	0.00170209	2.68413	0.908018	AT1G04610	YUC3	protein_coding	TAIR10.39	1	+	1279351	1281618	2267	ath:AT1G04610:YUC3	839474	ath01100:Metabolic pathways;ath00380:Tryptophan metabolism	GO:0008152:metabolic process;GO:0009058:biosynthetic process;GO:0009850:auxin metabolic process;GO:0009851:auxin biosynthetic process;GO:0009987:cellular process;GO:0010817:regulation of hormone levels;GO:0042445:hormone metabolic process;GO:0042446:hormone biosynthetic process;GO:0044237:cellular metabolic process;GO:0044249:cellular biosynthetic process;GO:0044699:single-organism process;GO:004…	GO:0000166:nucleotide binding;GO:0003824:catalytic activity;GO:0004497:monooxygenase activity;GO:0004499:N,N-dimethylaniline monooxygenase activity;GO:0005488:binding;GO:0016491:oxidoreductase activity;GO:0016705:oxidoreductase activity, acting on paired donors, with incorporation or reduction of molecular oxygen;GO:0016709:oxidoreductase activity, acting on paired donors, with incorporation or r…	GO:0005622:intracellular;GO:0005623:cell;GO:0005634:nucleus;GO:0043226:organelle;GO:0043227:membrane-bounded organelle;GO:0043229:intracellular organelle;GO:0043231:intracellular membrane-bounded organelle;GO:0044424:intracellular part;GO:0044464:cell part
AT1G04620	HCAR	0.0171595	-0.0640222	1	0.0267127	0.69104	0.292232	0.0199361	0.203067	1	0.0153561	-0.217672	1	0.0279166	0.742603	0.588796	0.0146955	-0.278441	1	0.0135765	-0.333864	1	0.00851043	-0.953297	0.798225	AT1G04620	HCAR	protein_coding	TAIR10.39	1	-	1282163	1286619	4456	ath:AT1G04620:	839472	ath01100:Metabolic pathways;ath01110:Biosynthesis of secondary metabolites;ath00860:Porphyrin and chlorophyll metabolism	GO:0006725:cellular aromatic compound metabolic process;GO:0006778:porphyrin-containing compound metabolic process;GO:0006807:nitrogen compound metabolic process;GO:0008152:metabolic process;GO:0009987:cellular process;GO:0015994:chlorophyll metabolic process;GO:0033013:tetrapyrrole metabolic process;GO:0033354:chlorophyll cycle;GO:0044237:cellular metabolic process;GO:0044699:single-organism pro…	GO:0003824:catalytic activity;GO:0005488:binding;GO:0016491:oxidoreductase activity;GO:0016695:oxidoreductase activity, acting on hydrogen as donor;GO:0016725:oxidoreductase activity, acting on CH or CH2 groups;GO:0043167:ion binding;GO:0043169:cation binding;GO:0046872:metal ion binding;GO:0046995:oxidoreductase activity, acting on hydrogen as donor, with other known acceptors;GO:0050454:coenzym…	GO:0005622:intracellular;GO:0005623:cell;GO:0005737:cytoplasm;GO:0009507:chloroplast;GO:0009536:plastid;GO:0043226:organelle;GO:0043227:membrane-bounded organelle;GO:0043229:intracellular organelle;GO:0043231:intracellular membrane-bounded organelle;GO:0044424:intracellular part;GO:0044444:cytoplasmic part;GO:0044464:cell part
AT1G04625	AT1G04625	0.00201876	-0.00512855	1	0.00296808	0.468647	0.989261	0.00142401	-0.104786	1	0.00472494	1.18999	0.761647	0.00139583	-0.137264	1	0.0048985	1.24994	0.999322	0.00169706	0.176932	1	0.00170209	0.181632	1	AT1G04625	AT1G04625	protein_coding	TAIR10.39	1	-	1287831	1289820	1989	ath:AT1G04625:	3766658	-	-	GO:0003676:nucleic acid binding;GO:0003824:catalytic activity;GO:0005488:binding;GO:0016740:transferase activity;GO:0097159:organic cyclic compound binding;GO:1901363:heterocyclic compound binding	-
AT1G04630	MEE4	0.463306	0.327621	0.422315	0.349244	-0.161077	0.949943	0.377362	-0.0267831	1	0.347283	-0.165093	1	0.414561	0.12634	1	0.396779	0.0552134	1	0.336018	-0.208158	1	0.36765	-0.0667275	1	AT1G04630	MEE4	protein_coding	TAIR10.39	1	-	1289734	1291112	1378	ath:AT1G04630:MEE4	839465	ath01100:Metabolic pathways;ath00190:Oxidative phosphorylation	GO:0000003:reproduction;GO:0003006:developmental process involved in reproduction;GO:0007275:multicellular organismal development;GO:0008152:metabolic process;GO:0009058:biosynthetic process;GO:0009790:embryo development;GO:0009791:post-embryonic development;GO:0009793:embryo development ending in seed dormancy;GO:0009853:photorespiration;GO:0009987:cellular process;GO:0010154:fruit development;G…	-	GO:0005622:intracellular;GO:0005623:cell;GO:0005737:cytoplasm;GO:0005739:mitochondrion;GO:0005740:mitochondrial envelope;GO:0005743:mitochondrial inner membrane;GO:0005746:mitochondrial respiratory chain;GO:0005747:mitochondrial respiratory chain complex I;GO:0009507:chloroplast;GO:0009536:plastid;GO:0016020:membrane;GO:0016021:integral component of membrane;GO:0019866:organelle inner membrane;GO…
AT1G04635	EMB1687	0.0181689	-0.364531	0.74696	0.0316595	0.561951	0.358728	0.0185121	-0.286783	1	0.0295309	0.433338	0.805481	0.0251249	0.175758	1	0.0269418	0.281647	1	0.0135765	-0.694963	0.691377	0.0187229	-0.243975	1	AT1G04635	EMB1687	protein_coding	TAIR10.39	1	+	1291300	1292024	724	ath:AT1G04635:EMB1687	839460	ath03008:Ribosome biogenesis in eukaryotes;ath03013:RNA transport	GO:0000003:reproduction;GO:0003006:developmental process involved in reproduction;GO:0006139:nucleobase-containing compound metabolic process;GO:0006396:RNA processing;GO:0006399:tRNA metabolic process;GO:0006464:cellular protein modification process;GO:0006725:cellular aromatic compound metabolic process;GO:0006807:nitrogen compound metabolic process;GO:0007275:multicellular organismal developme…	GO:0003824:catalytic activity;GO:0004518:nuclease activity;GO:0004519:endonuclease activity;GO:0004521:endoribonuclease activity;GO:0004526:ribonuclease P activity;GO:0004540:ribonuclease activity;GO:0004549:tRNA-specific ribonuclease activity;GO:0016787:hydrolase activity;GO:0016788:hydrolase activity, acting on ester bonds;GO:0016891:endoribonuclease activity, producing 5'-phosphomonoesters;GO:…	GO:0005622:intracellular;GO:0005623:cell;GO:0005634:nucleus;GO:0005730:nucleolus;GO:0005737:cytoplasm;GO:0005773:vacuole;GO:0031974:membrane-enclosed lumen;GO:0031981:nuclear lumen;GO:0043226:organelle;GO:0043227:membrane-bounded organelle;GO:0043228:non-membrane-bounded organelle;GO:0043229:intracellular organelle;GO:0043231:intracellular membrane-bounded organelle;GO:0043232:intracellular non-m…
AT1G04640	LIP2	0.021197	0.679516	0.331202	0.0138511	-0.0394996	1	0.00996806	-0.460266	1	0.0188998	0.477474	0.863728	0.0111666	-0.306141	1	0.0183694	0.431584	1	0.00678824	-0.90553	0.624009	0.0136167	0.0127553	1	AT1G04640	LIP2	protein_coding	TAIR10.39	1	+	1292023	1293398	1375	ath:AT1G04640:LIP2	839462	ath01100:Metabolic pathways;ath00785:Lipoic acid metabolism	GO:0006082:organic acid metabolic process;GO:0006464:cellular protein modification process;GO:0006629:lipid metabolic process;GO:0006631:fatty acid metabolic process;GO:0006633:fatty acid biosynthetic process;GO:0006732:coenzyme metabolic process;GO:0008152:metabolic process;GO:0008610:lipid biosynthetic process;GO:0009058:biosynthetic process;GO:0009106:lipoate metabolic process;GO:0009107:lipoa…	GO:0003824:catalytic activity;GO:0016415:octanoyltransferase activity;GO:0016740:transferase activity;GO:0016746:transferase activity, transferring acyl groups;GO:0016747:transferase activity, transferring acyl groups other than amino-acyl groups;GO:0017118:lipoyltransferase activity;GO:0033819:lipoyl(octanoyl) transferase activity	GO:0005622:intracellular;GO:0005623:cell;GO:0005737:cytoplasm;GO:0005739:mitochondrion;GO:0043226:organelle;GO:0043227:membrane-bounded organelle;GO:0043229:intracellular organelle;GO:0043231:intracellular membrane-bounded organelle;GO:0044424:intracellular part;GO:0044444:cytoplasmic part;GO:0044464:cell part
AT1G04645	SPH5	0.0272533	1.791	0.00348133	0.00296808	-1.69055	0.10745	0.00142401	-2.12585	0.339278	0.00118124	-2.43311	0.0813077	0.00279166	-1.5523	0.529527	0.0416373	2.69472	0.000107692	0.00169706	-1.84413	0.32463	0	-2.86019	0.218766	AT1G04645	SPH5	protein_coding	TAIR10.39	1	-	1293770	1294263	493	ath:AT1G04645:	839459	-	-	-	-
AT1G04650	AT1G04650	0.0131219	-0.140288	1	0.0306702	1.37554	0.0103822	0.0128161	-0.121659	1	0.00826865	-0.784018	0.687617	0.0139583	0.000239253	1	0.0134709	-0.0719903	1	0.0152735	0.160058	1	0.00680834	-0.916772	0.908018	AT1G04650	AT1G04650	protein_coding	TAIR10.39	1	-	1294627	1299023	4396	ath:AT1G04650:	839457	-	-	-	-
AT1G04660	AT1G04660	0.00201876	-3.46456	0.00412405	0.00593616	-2.24337	0.0576448	0	-4.49306	0.0388743	0.00118124	-3.79219	0.0136885	0.00418749	-2.50101	0.27005	0.00367388	-2.71585	0.266821	0.246074	5.40983	4.97792e-18	0.0289354	0.108103	1	AT1G04660	AT1G04660	protein_coding	TAIR10.39	1	-	1300368	1301773	1405	ath:AT1G04660:	839454	-	-	-	-
AT1G04670	AT1G04670	0	1.40991	1	0	1.37554	1	0	1.98268	1	0.00118124	3.67541	0.509024	0	1.9502	1	0	1.73536	1	0	2.26439	1	0	2.2691	1	AT1G04670	AT1G04670	protein_coding	TAIR10.39	1	+	1301829	1302758	929	ath:AT1G04670:	839451	-	-	-	-
AT1G04680	AT1G04680	0.364386	1.71254	1.92069e-07	0.049468	-1.76261	0.000348423	0.0598083	-1.41443	0.0887875	0.120486	-0.3626	0.89654	0.207979	0.536966	0.533782	0.124912	-0.302649	1	0.117097	-0.386041	0.923639	0.12255	-0.315867	1	AT1G04680	AT1G04680	protein_coding	TAIR10.39	1	-	1303467	1307973	4506	ath:AT1G04680:	839452	ath00040:Pentose and glucuronate interconversions	GO:0000272:polysaccharide catabolic process;GO:0005975:carbohydrate metabolic process;GO:0005976:polysaccharide metabolic process;GO:0008152:metabolic process;GO:0009056:catabolic process;GO:0009057:macromolecule catabolic process;GO:0010393:galacturonan metabolic process;GO:0016052:carbohydrate catabolic process;GO:0043170:macromolecule metabolic process;GO:0044238:primary metabolic process;GO:0…	GO:0003824:catalytic activity;GO:0005488:binding;GO:0016829:lyase activity;GO:0016835:carbon-oxygen lyase activity;GO:0016837:carbon-oxygen lyase activity, acting on polysaccharides;GO:0030570:pectate lyase activity;GO:0043167:ion binding;GO:0043169:cation binding;GO:0046872:metal ion binding	GO:0005576:extracellular region;GO:0016020:membrane
AT1G04690	KAB1	0.494596	-0.639551	0.171579	1.09423	0.736015	0.0435194	0.7533	0.0573943	1	0.957982	0.470384	0.449148	0.626727	-0.239538	1	0.567002	-0.405245	1	0.777254	0.106393	1	0.422117	-0.843371	0.574702	AT1G04690	KAB1	protein_coding	TAIR10.39	1	+	1313443	1315823	2380	ath:AT1G04690:KAB1	839450	-	GO:0006810:transport;GO:0006811:ion transport;GO:0006812:cation transport;GO:0006813:potassium ion transport;GO:0015672:monovalent inorganic cation transport;GO:0030001:metal ion transport;GO:0032879:regulation of localization;GO:0034220:ion transmembrane transport;GO:0034762:regulation of transmembrane transport;GO:0034765:regulation of ion transmembrane transport;GO:0043269:regulation of ion tr…	GO:0005215:transporter activity;GO:0005216:ion channel activity;GO:0005244:voltage-gated ion channel activity;GO:0005261:cation channel activity;GO:0005267:potassium channel activity;GO:0008324:cation transmembrane transporter activity;GO:0015075:ion transmembrane transporter activity;GO:0015077:monovalent inorganic cation transmembrane transporter activity;GO:0015079:potassium ion transmembrane …	GO:0005622:intracellular;GO:0005623:cell;GO:0005737:cytoplasm;GO:0005886:plasma membrane;GO:0005911:cell-cell junction;GO:0009506:plasmodesma;GO:0016020:membrane;GO:0030054:cell junction;GO:0044424:intracellular part;GO:0044464:cell part;GO:0055044:symplast;GO:0071944:cell periphery
AT1G04700	AT1G04700	0.0141313	0.187517	0.94321	0.00791489	-0.702465	0.461356	0.0256321	1.18621	0.260474	0.0141748	0.205928	1	0.00697915	-0.76862	0.798567	0.0110216	-0.171526	1	0.0186677	0.659533	0.668983	0.0102125	-0.208952	1	AT1G04700	AT1G04700	protein_coding	TAIR10.39	1	+	1316139	1321000	4861	ath:AT1G04700:	839437	-	GO:0006464:cellular protein modification process;GO:0006468:protein phosphorylation;GO:0006793:phosphorus metabolic process;GO:0006796:phosphate-containing compound metabolic process;GO:0008152:metabolic process;GO:0009987:cellular process;GO:0016310:phosphorylation;GO:0019538:protein metabolic process;GO:0036211:protein modification process;GO:0043170:macromolecule metabolic process;GO:0043412:m…	GO:0000166:nucleotide binding;GO:0001882:nucleoside binding;GO:0001883:purine nucleoside binding;GO:0003824:catalytic activity;GO:0004672:protein kinase activity;GO:0004712:protein serine/threonine/tyrosine kinase activity;GO:0005488:binding;GO:0005524:ATP binding;GO:0016301:kinase activity;GO:0016740:transferase activity;GO:0016772:transferase activity, transferring phosphorus-containing groups;…	GO:0005622:intracellular;GO:0005623:cell;GO:0005737:cytoplasm;GO:0005829:cytosol;GO:0005886:plasma membrane;GO:0016020:membrane;GO:0044424:intracellular part;GO:0044444:cytoplasmic part;GO:0044464:cell part;GO:0071944:cell periphery
AT1G04710	KAT1	0.109013	1.15573	0.00200275	0.0286915	-1.12271	0.038308	0.0469923	-0.317877	1	0.0626055	0.131093	1	0.057229	-0.0106308	1	0.0649051	0.191044	1	0.02885	-1.02101	0.312977	0.0561688	-0.0314594	1	AT1G04710	KAT1	protein_coding	TAIR10.39	1	+	1321885	1324840	2955	ath:AT1G04710:PKT4	839434	ath01100:Metabolic pathways;ath01110:Biosynthesis of secondary metabolites;ath00071:Fatty acid degradation;ath01212:Fatty acid metabolism;ath04146:Peroxisome;ath00592:alpha-Linolenic acid metabolism;ath00280:Valine, leucine and isoleucine degradation;ath01040:Biosynthesis of unsaturated fatty acids	GO:0006082:organic acid metabolic process;GO:0006629:lipid metabolic process;GO:0006631:fatty acid metabolic process;GO:0006633:fatty acid biosynthetic process;GO:0008152:metabolic process;GO:0008610:lipid biosynthetic process;GO:0009058:biosynthetic process;GO:0009987:cellular process;GO:0016053:organic acid biosynthetic process;GO:0019752:carboxylic acid metabolic process;GO:0031407:oxylipin me…	GO:0003824:catalytic activity;GO:0003988:acetyl-CoA C-acyltransferase activity;GO:0016408:C-acyltransferase activity;GO:0016740:transferase activity;GO:0016746:transferase activity, transferring acyl groups;GO:0016747:transferase activity, transferring acyl groups other than amino-acyl groups	GO:0005622:intracellular;GO:0005623:cell;GO:0005737:cytoplasm;GO:0005739:mitochondrion;GO:0005773:vacuole;GO:0005777:peroxisome;GO:0042579:microbody;GO:0043226:organelle;GO:0043227:membrane-bounded organelle;GO:0043229:intracellular organelle;GO:0043231:intracellular membrane-bounded organelle;GO:0044424:intracellular part;GO:0044444:cytoplasmic part;GO:0044464:cell part
AT1G04730	CTF18	0.0323002	1.38821	0.00731365	0.00989361	-0.640764	0.536932	0.00854405	-0.749127	0.872515	0.00826865	-0.848149	0.646529	0.0195416	0.447698	0.970992	0.019594	0.447788	1	0.00678824	-0.983533	0.586714	0.0153188	0.09917	1	AT1G04730	CTF18	protein_coding	TAIR10.39	1	-	1325099	1331169	6070	ath:AT1G04730:CTF18	839431	-	-	-	-
AT1G04750	VAMP721	0.609666	0.420079	0.274455	0.777638	0.878764	0.00979302	0.336066	-0.564771	0.748801	0.434695	-0.162885	1	0.340582	-0.545183	0.723042	0.432293	-0.170982	1	0.43275	-0.16187	1	0.272334	-0.875215	0.538842	AT1G04750	VAMP721	protein_coding	TAIR10.39	1	-	1331466	1333651	2185	ath:AT1G04750:VAMP721	839419	-	GO:0000278:mitotic cell cycle;GO:0000280:nuclear division;GO:0000281:mitotic cytokinesis;GO:0000910:cytokinesis;GO:0000911:cytokinesis by cell plate formation;GO:0000919:cell plate assembly;GO:0006605:protein targeting;GO:0006612:protein targeting to membrane;GO:0006810:transport;GO:0006886:intracellular protein transport;GO:0006887:exocytosis;GO:0006906:vesicle fusion;GO:0006996:organelle organi…	GO:0000149:SNARE binding;GO:0005484:SNAP receptor activity;GO:0005488:binding;GO:0005515:protein binding	GO:0005622:intracellular;GO:0005623:cell;GO:0005737:cytoplasm;GO:0005768:endosome;GO:0005769:early endosome;GO:0005773:vacuole;GO:0005774:vacuolar membrane;GO:0005886:plasma membrane;GO:0005911:cell-cell junction;GO:0009504:cell plate;GO:0009506:plasmodesma;GO:0010008:endosome membrane;GO:0012505:endomembrane system;GO:0016020:membrane;GO:0016021:integral component of membrane;GO:0030054:cell jun…
AT1G04760	VAMP726	0.0323002	2.32502	1.40414e-05	0.0049468	-0.993696	0.361715	0.00284802	-1.45473	0.574682	0.00590618	-0.693821	0.839867	0.0125625	0.414146	1	0.00734775	-0.388018	1	0.00169706	-1.78	0.321985	0.0102125	0.145713	1	AT1G04760	VAMP726	protein_coding	TAIR10.39	1	+	1334533	1336704	2171	ath:AT1G04760:VAMP726	839424	-	GO:0006810:transport;GO:0006887:exocytosis;GO:0006906:vesicle fusion;GO:0006996:organelle organization;GO:0008104:protein localization;GO:0009987:cellular process;GO:0015031:protein transport;GO:0016043:cellular component organization;GO:0016050:vesicle organization;GO:0016192:vesicle-mediated transport;GO:0032940:secretion by cell;GO:0033036:macromolecule localization;GO:0044699:single-organism …	GO:0000149:SNARE binding;GO:0005484:SNAP receptor activity;GO:0005488:binding;GO:0005515:protein binding	GO:0005622:intracellular;GO:0005623:cell;GO:0005737:cytoplasm;GO:0005768:endosome;GO:0005769:early endosome;GO:0005773:vacuole;GO:0005774:vacuolar membrane;GO:0005886:plasma membrane;GO:0009507:chloroplast;GO:0009536:plastid;GO:0010008:endosome membrane;GO:0012505:endomembrane system;GO:0016020:membrane;GO:0016021:integral component of membrane;GO:0031090:organelle membrane;GO:0031201:SNARE compl…
AT1G04770	AT1G04770	0.0312908	-2.14851	1.30203e-05	0.372	2.258	8.74487e-13	0.180849	0.620733	0.467607	0.0342558	-1.97994	0.000436103	0.0851456	-0.595451	0.723042	0.0232679	-2.52391	0.000167258	0.208738	0.847904	0.128809	0.0306375	-2.06606	0.0119969	AT1G04770	AT1G04770	protein_coding	TAIR10.39	1	-	1336274	1337849	1575	ath:AT1G04770:	839418	-	GO:0006950:response to stress;GO:0006996:organelle organization;GO:0007154:cell communication;GO:0009267:cellular response to starvation;GO:0009605:response to external stimulus;GO:0009657:plastid organization;GO:0009658:chloroplast organization;GO:0009987:cellular process;GO:0009991:response to extracellular stimulus;GO:0010438:cellular response to sulfur starvation;GO:0016043:cellular component…	-	GO:0005622:intracellular;GO:0005623:cell;GO:0005634:nucleus;GO:0043226:organelle;GO:0043227:membrane-bounded organelle;GO:0043229:intracellular organelle;GO:0043231:intracellular membrane-bounded organelle;GO:0044424:intracellular part;GO:0044464:cell part
AT1G04778	AT1G04778	0	0.409909	1	0.00197872	2.9605	0.297672	0	0.982677	1	0.00118124	2.09045	0.751643	0	0.950199	1	0	0.735365	1	0	1.26439	1	0	1.2691	1	AT1G04778	AT1G04778	protein_coding	TAIR10.39	1	+	1339588	1340565	977	ath:AT1G04778:	5007663	-	-	-	GO:0005622:intracellular;GO:0005623:cell;GO:0005634:nucleus;GO:0043226:organelle;GO:0043227:membrane-bounded organelle;GO:0043229:intracellular organelle;GO:0043231:intracellular membrane-bounded organelle;GO:0044424:intracellular part;GO:0044464:cell part
AT1G04780	AT1G04780	0.198848	-0.781711	0.0854549	0.501606	0.814438	0.0201467	0.385906	0.30942	0.855682	0.295309	-0.13112	1	0.274978	-0.241422	1	0.233903	-0.505427	0.953122	0.437842	0.509714	0.417635	0.228079	-0.524454	0.959243	AT1G04780	AT1G04780	protein_coding	TAIR10.39	1	-	1340553	1343793	3240	ath:AT1G04780:	839414	-	-	-	GO:0005622:intracellular;GO:0005623:cell;GO:0005634:nucleus;GO:0005886:plasma membrane;GO:0016020:membrane;GO:0043226:organelle;GO:0043227:membrane-bounded organelle;GO:0043229:intracellular organelle;GO:0043231:intracellular membrane-bounded organelle;GO:0044424:intracellular part;GO:0044464:cell part;GO:0071944:cell periphery
AT1G04790	AT1G04790	0.131219	0.132719	0.847091	0.119713	-0.0246416	1	0.123889	0.0369674	1	0.122848	0.0211523	1	0.140979	0.247584	0.942778	0.104093	-0.247762	1	0.118794	-0.0267272	1	0.112338	-0.113964	1	AT1G04790	AT1G04790	protein_coding	TAIR10.39	1	+	1344989	1348868	3879	ath:AT1G04790:	839412	-	-	GO:0005488:binding;GO:0008270:zinc ion binding;GO:0043167:ion binding;GO:0043169:cation binding;GO:0046872:metal ion binding;GO:0046914:transition metal ion binding	GO:0005622:intracellular;GO:0005623:cell;GO:0005634:nucleus;GO:0043226:organelle;GO:0043227:membrane-bounded organelle;GO:0043229:intracellular organelle;GO:0043231:intracellular membrane-bounded organelle;GO:0044424:intracellular part;GO:0044464:cell part
AT1G04800	AT1G04800	0	0.409909	1	0	0.375538	1	0	0.982677	1	0	0.675413	1	0	0.950199	1	0.00367388	4.73536	0.285347	0	1.26439	1	0	1.2691	1	AT1G04800	AT1G04800	protein_coding	TAIR10.39	1	-	1348452	1349478	1026	ath:AT1G04800:	839406	-	-	-	-
AT1G04810	RPN2B	0.192792	-0.910516	0.0403629	0.61934	1.13356	0.000570254	0.293346	-0.217896	1	0.390989	0.254413	0.82401	0.17727	-1.00254	0.203228	0.333098	-0.0150141	1	0.395415	0.261315	0.792247	0.207654	-0.744767	0.706418	AT1G04810	RPN2B	protein_coding	TAIR10.39	1	+	1350080	1355466	5386	ath:AT1G04810:	839409	ath03050:Proteasome	GO:0006508:proteolysis;GO:0006511:ubiquitin-dependent protein catabolic process;GO:0008152:metabolic process;GO:0009056:catabolic process;GO:0009057:macromolecule catabolic process;GO:0009894:regulation of catabolic process;GO:0009987:cellular process;GO:0019222:regulation of metabolic process;GO:0019538:protein metabolic process;GO:0019941:modification-dependent protein catabolic process;GO:0030…	GO:0030234:enzyme regulator activity;GO:0098772:molecular function regulator	GO:0000502:proteasome complex;GO:0005622:intracellular;GO:0005623:cell;GO:0005634:nucleus;GO:0005737:cytoplasm;GO:0005829:cytosol;GO:0005838:proteasome regulatory particle;GO:0005886:plasma membrane;GO:0008540:proteasome regulatory particle, base subcomplex;GO:0009507:chloroplast;GO:0009536:plastid;GO:0016020:membrane;GO:0022624:proteasome accessory complex;GO:0032991:macromolecular complex;GO:00…
AT1G04820	TUBA4	1.26274	2.40991	4.92267e-14	0.163245	-1.44048	0.00170831	0.129585	-1.72978	0.0115891	0.295309	-0.490675	0.702725	0.452249	0.205044	0.975018	0.26207	-0.676944	0.805551	0.128977	-1.71378	0.0159348	0.222973	-0.898399	0.578776	AT1G04820	TUBA4	protein_coding	TAIR10.39	1	-	1356084	1358547	2463	ath:AT1G04820:TUA4	839405	ath04145:Phagosome	-	-	-
AT1G04830	AT1G04830	0.103966	-0.990314	0.029071	0.265149	0.581267	0.138512	0.202209	0.0940617	1	0.201991	0.0932493	1	0.146562	-0.419913	0.902846	0.200839	0.0834867	1	0.217224	0.208188	0.87945	0.202548	0.0965008	1	AT1G04830	AT1G04830	protein_coding	TAIR10.39	1	-	1358574	1362019	3445	ath:AT1G04830:	839404	-	-	-	-
AT1G04840	PCMP-H64	0.0232158	0.865588	0.154875	0.0168191	0.297535	0.827537	0.00427202	-1.50918	0.365659	0.0153561	0.16084	1	0.0139583	0.0345908	1	0.0183694	0.449962	1	0.0084853	-0.610074	0.789748	0.0102125	-0.366494	1	AT1G04840	PCMP-H64	protein_coding	TAIR10.39	1	-	1362227	1365027	2800	ath:AT1G04840:	839402	-	-	GO:0005488:binding;GO:0008270:zinc ion binding;GO:0043167:ion binding;GO:0043169:cation binding;GO:0046872:metal ion binding;GO:0046914:transition metal ion binding	GO:0005622:intracellular;GO:0005623:cell;GO:0005737:cytoplasm;GO:0009507:chloroplast;GO:0009536:plastid;GO:0043226:organelle;GO:0043227:membrane-bounded organelle;GO:0043229:intracellular organelle;GO:0043231:intracellular membrane-bounded organelle;GO:0044424:intracellular part;GO:0044444:cytoplasmic part;GO:0044464:cell part
AT1G04850	AT1G04850	0.76612	1.29765	3.15089e-05	0.250308	-0.705227	0.14564	0.205057	-0.978243	0.269253	0.374452	-0.0375355	1	0.365707	-0.0742775	1	0.446988	0.258834	1	0.264741	-0.574127	0.623137	0.246802	-0.681271	0.789086	AT1G04850	AT1G04850	protein_coding	TAIR10.39	1	-	1365107	1368940	3833	ath:AT1G04850:	839399	-	-	GO:0005488:binding;GO:0043167:ion binding;GO:0043169:cation binding;GO:0046872:metal ion binding	GO:0005622:intracellular;GO:0005623:cell;GO:0005737:cytoplasm;GO:0005829:cytosol;GO:0044424:intracellular part;GO:0044444:cytoplasmic part;GO:0044464:cell part
AT1G04860	UBP2	0.0625816	-0.144193	0.996701	0.111798	0.891015	0.0252214	0.0669284	-0.0210749	1	0.0626055	-0.135753	1	0.0530415	-0.386451	0.978329	0.0379634	-0.912094	0.571006	0.0967325	0.571629	0.438602	0.0510626	-0.42776	1	AT1G04860	UBP2	protein_coding	TAIR10.39	1	-	1369036	1373103	4067	ath:AT1G04860:UBP2	839397	-	GO:0006464:cellular protein modification process;GO:0006508:proteolysis;GO:0006511:ubiquitin-dependent protein catabolic process;GO:0008152:metabolic process;GO:0009056:catabolic process;GO:0009057:macromolecule catabolic process;GO:0009987:cellular process;GO:0016579:protein deubiquitination;GO:0019538:protein metabolic process;GO:0019941:modification-dependent protein catabolic process;GO:00301…	GO:0003824:catalytic activity;GO:0004843:ubiquitin-specific protease activity;GO:0005488:binding;GO:0008233:peptidase activity;GO:0008234:cysteine-type peptidase activity;GO:0008270:zinc ion binding;GO:0016787:hydrolase activity;GO:0019783:ubiquitin-like protein-specific protease activity;GO:0036459:ubiquitinyl hydrolase activity;GO:0043167:ion binding;GO:0043169:cation binding;GO:0046872:metal i…	GO:0000502:proteasome complex;GO:0005622:intracellular;GO:0005623:cell;GO:0005634:nucleus;GO:0005737:cytoplasm;GO:0009507:chloroplast;GO:0009536:plastid;GO:0032991:macromolecular complex;GO:0043226:organelle;GO:0043227:membrane-bounded organelle;GO:0043229:intracellular organelle;GO:0043231:intracellular membrane-bounded organelle;GO:0043234:protein complex;GO:0044424:intracellular part;GO:004444…
AT1G04870	PRMT10	0.173613	0.57541	0.143416	0.129606	0.0579883	1	0.0911365	-0.496792	0.855709	0.121667	-0.0462118	1	0.121437	-0.045697	1	0.116339	-0.118465	1	0.110309	-0.191057	1	0.120848	-0.04882	1	AT1G04870	PRMT10	protein_coding	TAIR10.39	1	-	1373234	1375821	2587	ath:AT1G04870:PRMT10	839393	-	GO:0000003:reproduction;GO:0003006:developmental process involved in reproduction;GO:0006139:nucleobase-containing compound metabolic process;GO:0006351:transcription, DNA-templated;GO:0006355:regulation of transcription, DNA-templated;GO:0006464:cellular protein modification process;GO:0006479:protein methylation;GO:0006725:cellular aromatic compound metabolic process;GO:0006807:nitrogen compoun…	GO:0003824:catalytic activity;GO:0008168:methyltransferase activity;GO:0008170:N-methyltransferase activity;GO:0008276:protein methyltransferase activity;GO:0008469:histone-arginine N-methyltransferase activity;GO:0008757:S-adenosylmethionine-dependent methyltransferase activity;GO:0016273:arginine N-methyltransferase activity;GO:0016274:protein-arginine N-methyltransferase activity;GO:0016277:[m…	GO:0005622:intracellular;GO:0005623:cell;GO:0005634:nucleus;GO:0005737:cytoplasm;GO:0005829:cytosol;GO:0043226:organelle;GO:0043227:membrane-bounded organelle;GO:0043229:intracellular organelle;GO:0043231:intracellular membrane-bounded organelle;GO:0044424:intracellular part;GO:0044444:cytoplasmic part;GO:0044464:cell part
AT1G04880	HMGB15	0.0333096	3.49737	4.56738e-08	0.000989361	-2.20942	0.0947256	0.00427202	-0.540885	1	0.00236247	-1.29421	0.59618	0.00418749	-0.573363	1	0.00734775	0.116455	1	0	-2.35031	0.30525	0	-2.34561	0.545432	AT1G04880	HMGB15	protein_coding	TAIR10.39	1	-	1375824	1379228	3404	ath:AT1G04880:	839388	-	GO:0006139:nucleobase-containing compound metabolic process;GO:0006351:transcription, DNA-templated;GO:0006355:regulation of transcription, DNA-templated;GO:0006725:cellular aromatic compound metabolic process;GO:0006807:nitrogen compound metabolic process;GO:0008152:metabolic process;GO:0009058:biosynthetic process;GO:0009059:macromolecule biosynthetic process;GO:0009889:regulation of biosynthet…	GO:0000975:regulatory region DNA binding;GO:0001067:regulatory region nucleic acid binding;GO:0001071:nucleic acid binding transcription factor activity;GO:0003676:nucleic acid binding;GO:0003677:DNA binding;GO:0003700:sequence-specific DNA binding transcription factor activity;GO:0005488:binding;GO:0044212:transcription regulatory region DNA binding;GO:0097159:organic cyclic compound binding;GO:…	GO:0005622:intracellular;GO:0005623:cell;GO:0005634:nucleus;GO:0043226:organelle;GO:0043227:membrane-bounded organelle;GO:0043229:intracellular organelle;GO:0043231:intracellular membrane-bounded organelle;GO:0044424:intracellular part;GO:0044464:cell part
AT1G04890	AT1G04890	0	0.409909	1	0.00197872	2.9605	0.201228	0	0.982677	1	0	0.675413	1	0	0.950199	1	0.00122463	2.1504	1	0	1.26439	1	0	1.2691	1	AT1G04890	AT1G04890	protein_coding	TAIR10.39	1	-	1380382	1382599	2217	ath:AT1G04890:	839387	-	-	-	GO:0005622:intracellular;GO:0005623:cell;GO:0005737:cytoplasm;GO:0044424:intracellular part;GO:0044464:cell part
AT1G04900	AT1G04900	0.0827692	1.90231	8.57213e-07	0.0049468	-2.64683	0.000121597	0.0199361	-0.649591	0.807374	0.0248059	-0.348971	0.967617	0.0251249	-0.309669	1	0.0379634	0.334485	1	0.0186677	-0.712885	0.666623	0.0289354	-0.0766798	1	AT1G04900	AT1G04900	protein_coding	TAIR10.39	1	+	1383841	1387895	4054	ath:AT1G04900:	839386	-	-	-	GO:0005622:intracellular;GO:0005623:cell;GO:0005737:cytoplasm;GO:0005739:mitochondrion;GO:0043226:organelle;GO:0043227:membrane-bounded organelle;GO:0043229:intracellular organelle;GO:0043231:intracellular membrane-bounded organelle;GO:0044424:intracellular part;GO:0044444:cytoplasmic part;GO:0044464:cell part
AT1G04910	OFUT1	0.063591	0.426915	0.404293	0.0751914	0.735434	0.0997909	0.0341762	-0.563291	0.852348	0.0484307	-0.0355572	1	0.0474582	-0.0600698	1	0.0342895	-0.576579	0.953122	0.0526089	0.109577	1	0.0306375	-0.702146	0.880704	AT1G04910	OFUT1	protein_coding	TAIR10.39	1	-	1387871	1391381	3510	ath:AT1G04910:	839373	-	-	GO:0003824:catalytic activity;GO:0016740:transferase activity;GO:0016757:transferase activity, transferring glycosyl groups	GO:0000139:Golgi membrane;GO:0005622:intracellular;GO:0005623:cell;GO:0005737:cytoplasm;GO:0005739:mitochondrion;GO:0005768:endosome;GO:0005773:vacuole;GO:0005794:Golgi apparatus;GO:0005802:trans-Golgi network;GO:0012505:endomembrane system;GO:0016020:membrane;GO:0016021:integral component of membrane;GO:0031090:organelle membrane;GO:0031224:intrinsic component of membrane;GO:0031984:organelle su…
AT1G04920	SPS3	0.0050469	0.187517	1	0.00692553	0.675098	0.650755	0	-2.06172	0.48259	0.0106311	1.41238	0.300339	0.00279166	-0.419035	1	0.00367388	-0.171526	1	0.00509118	0.357504	1	0.00510626	0.362204	1	AT1G04920	SPS3	protein_coding	TAIR10.39	1	-	1391434	1395953	4519	ath:AT1G04920:SPS3F	839382	ath01100:Metabolic pathways;ath00500:Starch and sucrose metabolism	GO:0005975:carbohydrate metabolic process;GO:0005984:disaccharide metabolic process;GO:0005985:sucrose metabolic process;GO:0005986:sucrose biosynthetic process;GO:0006629:lipid metabolic process;GO:0006720:isoprenoid metabolic process;GO:0008152:metabolic process;GO:0008299:isoprenoid biosynthetic process;GO:0008610:lipid biosynthetic process;GO:0009058:biosynthetic process;GO:0009311:oligosacch…	GO:0003824:catalytic activity;GO:0005488:binding;GO:0008194:UDP-glycosyltransferase activity;GO:0016157:sucrose synthase activity;GO:0016740:transferase activity;GO:0016757:transferase activity, transferring glycosyl groups;GO:0016758:transferase activity, transferring hexosyl groups;GO:0016765:transferase activity, transferring alkyl or aryl (other than methyl) groups;GO:0035251:UDP-glucosyltran…	GO:0005622:intracellular;GO:0005623:cell;GO:0005634:nucleus;GO:0005737:cytoplasm;GO:0005794:Golgi apparatus;GO:0012505:endomembrane system;GO:0043226:organelle;GO:0043227:membrane-bounded organelle;GO:0043229:intracellular organelle;GO:0043231:intracellular membrane-bounded organelle;GO:0044424:intracellular part;GO:0044444:cytoplasmic part;GO:0044464:cell part
AT1G04930	AT1G04930	0.0282627	-1.4803	0.00342168	0.137521	1.18741	0.00142656	0.0583843	-0.328909	1	0.0685117	-0.0857999	1	0.0418749	-0.837072	0.488323	0.088173	0.332732	1	0.0933383	0.417114	0.656059	0.0578709	-0.329542	1	AT1G04930	AT1G04930	protein_coding	TAIR10.39	1	-	1396265	1399122	2857	ath:AT1G04930:	839377	-	-	-	-
AT1G04940	TIC20-I	0.103966	0.667405	0.101422	0.0316595	-1.29087	0.0131139	0.0697764	-0.0245183	1	0.085049	0.299184	0.830767	0.108875	0.710947	0.327058	0.0698036	-0.0287062	1	0.0237588	-1.6002	0.0514977	0.0765938	0.127321	1	AT1G04940	TIC20-I	protein_coding	TAIR10.39	1	+	1399182	1400830	1648	ath:AT1G04940:TIC20	839374	-	GO:0006605:protein targeting;GO:0006810:transport;GO:0006886:intracellular protein transport;GO:0008104:protein localization;GO:0015031:protein transport;GO:0017038:protein import;GO:0033036:macromolecule localization;GO:0033365:protein localization to organelle;GO:0034613:cellular protein localization;GO:0044699:single-organism process;GO:0044743:intracellular protein transmembrane import;GO:004…	GO:0005215:transporter activity;GO:0005488:binding;GO:0005515:protein binding;GO:0008565:protein transporter activity;GO:0022892:substrate-specific transporter activity	GO:0005622:intracellular;GO:0005623:cell;GO:0005737:cytoplasm;GO:0009507:chloroplast;GO:0009526:plastid envelope;GO:0009528:plastid inner membrane;GO:0009536:plastid;GO:0009706:chloroplast inner membrane;GO:0009941:chloroplast envelope;GO:0016020:membrane;GO:0016021:integral component of membrane;GO:0019866:organelle inner membrane;GO:0031090:organelle membrane;GO:0031224:intrinsic component of m…
AT1G04945	AT1G04945	0.0393658	-0.651867	0.257057	0.0840957	0.631878	0.163921	0.0512643	-0.204474	1	0.0543368	-0.123145	1	0.0418749	-0.51767	0.840878	0.0771514	0.45924	0.91926	0.0763677	0.430405	0.642725	0.0476584	-0.303377	1	AT1G04945	AT1G04945	protein_coding	TAIR10.39	1	+	1399174	1403112	3938	ath:AT1G04945:	5007664	-	-	-	-
AT1G04950	TAF6	0.270514	0.756857	0.032443	0.0900318	-1.09949	0.0179658	0.158065	-0.180074	1	0.190179	0.118931	1	0.209374	0.275714	0.903054	0.213085	0.310059	1	0.112006	-0.702939	0.499848	0.156592	-0.188926	1	AT1G04950	TAF6	protein_coding	TAIR10.39	1	-	1403085	1407531	4446	ath:AT1G04950:TAFII59	839370	ath03022:Basal transcription factors	GO:0000003:reproduction;GO:0000902:cell morphogenesis;GO:0000904:cell morphogenesis involved in differentiation;GO:0003006:developmental process involved in reproduction;GO:0006139:nucleobase-containing compound metabolic process;GO:0006351:transcription, DNA-templated;GO:0006352:DNA-templated transcription, initiation;GO:0006355:regulation of transcription, DNA-templated;GO:0006725:cellular arom…	GO:0005488:binding;GO:0005515:protein binding;GO:0046982:protein heterodimerization activity;GO:0046983:protein dimerization activity	GO:0005622:intracellular;GO:0005623:cell;GO:0005634:nucleus;GO:0043226:organelle;GO:0043227:membrane-bounded organelle;GO:0043229:intracellular organelle;GO:0043231:intracellular membrane-bounded organelle;GO:0044424:intracellular part;GO:0044464:cell part
AT1G04960	AT1G04960	0.359339	0.0839453	0.913605	0.438287	0.436091	0.287224	0.246353	-0.520555	0.797437	0.310665	-0.15901	1	0.240083	-0.562079	0.704022	0.470256	0.541081	0.673899	0.354686	0.0590321	1	0.246802	-0.507586	0.970271	AT1G04960	AT1G04960	protein_coding	TAIR10.39	1	-	1407772	1410933	3161	ath:AT1G04960:	839346	-	-	-	GO:0005576:extracellular region
AT1G04970	AT1G04970	0.0969005	-0.878921	0.0597858	0.27801	0.93955	0.00807492	0.187969	0.20507	1	0.157104	-0.0898048	1	0.134	-0.338632	0.992453	0.12981	-0.396613	1	0.235891	0.571904	0.365001	0.102125	-0.742682	0.747651	AT1G04970	AT1G04970	protein_coding	TAIR10.39	1	+	1411088	1413627	2539	ath:AT1G04970:	839357	-	GO:0008152:metabolic process;GO:0009058:biosynthetic process;GO:0009987:cellular process;GO:0010467:gene expression;GO:0010468:regulation of gene expression;GO:0019222:regulation of metabolic process;GO:0043170:macromolecule metabolic process;GO:0044237:cellular metabolic process;GO:0050789:regulation of biological process;GO:0060255:regulation of macromolecule metabolic process;GO:0065007:biolog…	GO:0001530:lipopolysaccharide binding;GO:0005488:binding;GO:0008289:lipid binding;GO:0097367:carbohydrate derivative binding	GO:0005576:extracellular region;GO:0005615:extracellular space;GO:0005622:intracellular;GO:0005623:cell;GO:0005737:cytoplasm;GO:0005773:vacuole;GO:0005774:vacuolar membrane;GO:0016020:membrane;GO:0031090:organelle membrane;GO:0043226:organelle;GO:0043227:membrane-bounded organelle;GO:0043229:intracellular organelle;GO:0043231:intracellular membrane-bounded organelle;GO:0044421:extracellular regio…
AT1G04980	PDIL2-2	0.0353283	0.546411	0.341455	0.024734	-0.0635737	1	0.0113921	-1.15118	0.461058	0.0354371	0.542147	0.631863	0.0111666	-1.18366	0.370392	0.0416373	0.820254	0.559977	0.0220618	-0.185638	1	0.020425	-0.297252	1	AT1G04980	PDIL2-2	protein_coding	TAIR10.39	1	-	1413644	1416218	2574	ath:AT1G04980:PDIL2-2	839355	ath04141:Protein processing in endoplasmic reticulum	GO:0006457:protein folding;GO:0006950:response to stress;GO:0009987:cellular process;GO:0019725:cellular homeostasis;GO:0033554:cellular response to stress;GO:0034976:response to endoplasmic reticulum stress;GO:0042592:homeostatic process;GO:0044699:single-organism process;GO:0044763:single-organism cellular process;GO:0045454:cell redox homeostasis;GO:0050789:regulation of biological process;GO:…	GO:0003756:protein disulfide isomerase activity;GO:0003824:catalytic activity;GO:0016853:isomerase activity;GO:0016860:intramolecular oxidoreductase activity;GO:0016864:intramolecular oxidoreductase activity, transposing S-S bonds	GO:0005618:cell wall;GO:0005622:intracellular;GO:0005623:cell;GO:0005737:cytoplasm;GO:0005783:endoplasmic reticulum;GO:0005788:endoplasmic reticulum lumen;GO:0009505:plant-type cell wall;GO:0009507:chloroplast;GO:0009536:plastid;GO:0012505:endomembrane system;GO:0030312:external encapsulating structure;GO:0031974:membrane-enclosed lumen;GO:0043226:organelle;GO:0043227:membrane-bounded organelle;G…
AT1G04985	AT1G04985	0.187745	-0.622513	0.202974	0.372	0.545941	0.158702	0.33037	0.311588	0.855682	0.29649	0.136008	1	0.235895	-0.235668	1	0.255947	-0.107854	1	0.278318	0.0308042	1	0.217867	-0.352673	1	AT1G04985	AT1G04985	protein_coding	TAIR10.39	1	-	1416342	1419027	2685	ath:AT1G04985:	839352	-	-	-	GO:0005622:intracellular;GO:0005623:cell;GO:0005737:cytoplasm;GO:0005739:mitochondrion;GO:0016020:membrane;GO:0016021:integral component of membrane;GO:0031224:intrinsic component of membrane;GO:0043226:organelle;GO:0043227:membrane-bounded organelle;GO:0043229:intracellular organelle;GO:0043231:intracellular membrane-bounded organelle;GO:0044424:intracellular part;GO:0044425:membrane part;GO:004…
AT1G04990	AT1G04990	0.301805	-1.18544	0.00472674	0.872616	0.590529	0.107707	0.692068	0.162682	1	0.412251	-0.677507	0.385808	0.396415	-0.725102	0.482173	0.657624	0.0806088	1	1.03351	0.821832	0.0973382	0.813597	0.421851	0.801856	AT1G04990	AT1G04990	protein_coding	TAIR10.39	1	-	1418612	1421863	3251	ath:AT1G04990:	839351	-	-	GO:0003676:nucleic acid binding;GO:0003677:DNA binding;GO:0003723:RNA binding;GO:0003824:catalytic activity;GO:0004518:nuclease activity;GO:0005488:binding;GO:0016787:hydrolase activity;GO:0016788:hydrolase activity, acting on ester bonds;GO:0043167:ion binding;GO:0043169:cation binding;GO:0046872:metal ion binding;GO:0097159:organic cyclic compound binding;GO:1901363:heterocyclic compound binding	GO:0005622:intracellular;GO:0005623:cell;GO:0005634:nucleus;GO:0043226:organelle;GO:0043227:membrane-bounded organelle;GO:0043229:intracellular organelle;GO:0043231:intracellular membrane-bounded organelle;GO:0044424:intracellular part;GO:0044464:cell part
AT1G05000	AT1G05000	0.0050469	-1.7466	0.026957	0.0366063	1.39465	0.00757287	0.0142401	-0.230317	1	0.0188998	0.177914	1	0.00837498	-0.970367	0.663387	0.0146955	-0.208052	1	0.0339412	1.13315	0.19337	0.00851043	-0.887409	0.917501	AT1G05000	AT1G05000	protein_coding	TAIR10.39	1	+	1425539	1428869	3330	ath:AT1G05000:	839348	-	-	-	-
AT1G05010	ACO4	0.19582	-3.56125	1.53432e-14	5.30099	1.976	4.96967e-11	1.91387	-0.0599932	1	0.935539	-1.19959	0.0257233	0.69931	-1.62008	0.0077723	0.869484	-1.30725	0.0527604	4.40387	1.3432	0.00187338	1.58634	-0.353891	1	AT1G05010	ACO4	protein_coding	TAIR10.39	1	-	1431177	1433010	1833	ath:AT1G05010:EFE	839345	ath01100:Metabolic pathways;ath01110:Biosynthesis of secondary metabolites;ath00270:Cysteine and methionine metabolism	GO:0000003:reproduction;GO:0001101:response to acid chemical;GO:0003006:developmental process involved in reproduction;GO:0006950:response to stress;GO:0006952:defense response;GO:0007275:multicellular organismal development;GO:0007568:aging;GO:0008152:metabolic process;GO:0009058:biosynthetic process;GO:0009605:response to external stimulus;GO:0009607:response to biotic stimulus;GO:0009620:respo…	GO:0003824:catalytic activity;GO:0005488:binding;GO:0009815:1-aminocyclopropane-1-carboxylate oxidase activity;GO:0016491:oxidoreductase activity;GO:0016638:oxidoreductase activity, acting on the CH-NH2 group of donors;GO:0016641:oxidoreductase activity, acting on the CH-NH2 group of donors, oxygen as acceptor;GO:0019842:vitamin binding;GO:0031406:carboxylic acid binding;GO:0031418:L-ascorbic aci…	GO:0005622:intracellular;GO:0005623:cell;GO:0005737:cytoplasm;GO:0044424:intracellular part;GO:0044464:cell part
AT1G05020	AP180	0.00403752	-2.21068	0.00303288	0.0405638	1.34159	0.00607447	0.0113921	-0.742216	0.792769	0.0106311	-0.885302	0.516253	0.00697915	-1.39558	0.319645	0.0146955	-0.409686	1	0.0441236	1.36107	0.0490892	0.0357438	1.00061	0.438898	AT1G05020	AP180	protein_coding	TAIR10.39	1	-	1435155	1437763	2608	ath:AT1G05020:	839343	-	GO:0006461:protein complex assembly;GO:0006810:transport;GO:0006897:endocytosis;GO:0008104:protein localization;GO:0009987:cellular process;GO:0015031:protein transport;GO:0016043:cellular component organization;GO:0016192:vesicle-mediated transport;GO:0022607:cellular component assembly;GO:0033036:macromolecule localization;GO:0034622:cellular macromolecular complex assembly;GO:0043623:cellular …	GO:0005488:binding;GO:0005515:protein binding;GO:0005543:phospholipid binding;GO:0005545:1-phosphatidylinositol binding;GO:0008289:lipid binding;GO:0030276:clathrin binding;GO:0035091:phosphatidylinositol binding	GO:0005622:intracellular;GO:0005623:cell;GO:0005634:nucleus;GO:0005737:cytoplasm;GO:0005794:Golgi apparatus;GO:0005905:coated pit;GO:0012505:endomembrane system;GO:0016020:membrane;GO:0016023:cytoplasmic membrane-bounded vesicle;GO:0030135:coated vesicle;GO:0030136:clathrin-coated vesicle;GO:0031410:cytoplasmic vesicle;GO:0031982:vesicle;GO:0031988:membrane-bounded vesicle;GO:0043226:organelle;GO…
AT1G05030	AT1G05030	0.0363377	-0.213528	0.901407	0.0375957	-0.159239	0.987946	0.0427202	0.0665088	1	0.0472494	0.22561	0.975045	0.0460624	0.185912	1	0.0514343	0.367214	1	0.0322442	-0.350315	0.980077	0.0425521	0.0686679	1	AT1G05030	AT1G05030	protein_coding	TAIR10.39	1	-	1438048	1441933	3885	ath:AT1G05030:	839340	-	GO:0006810:transport;GO:0008643:carbohydrate transport;GO:0044699:single-organism process;GO:0044765:single-organism transport;GO:0051179:localization;GO:0051234:establishment of localization;GO:0055085:transmembrane transport;GO:0071702:organic substance transport;GO:1902578:single-organism localization	GO:0005215:transporter activity;GO:0005351:sugar:proton symporter activity;GO:0005402:cation:sugar symporter activity;GO:0008324:cation transmembrane transporter activity;GO:0015075:ion transmembrane transporter activity;GO:0015144:carbohydrate transmembrane transporter activity;GO:0015291:secondary active transmembrane transporter activity;GO:0015293:symporter activity;GO:0015294:solute:cation s…	GO:0005622:intracellular;GO:0005623:cell;GO:0005737:cytoplasm;GO:0005886:plasma membrane;GO:0009507:chloroplast;GO:0009526:plastid envelope;GO:0009536:plastid;GO:0009941:chloroplast envelope;GO:0016020:membrane;GO:0016021:integral component of membrane;GO:0031090:organelle membrane;GO:0031224:intrinsic component of membrane;GO:0031967:organelle envelope;GO:0031969:chloroplast membrane;GO:0031975:…
AT1G05040	AT1G05040	0	-0.175054	1	0.00197872	1.9605	0.404706	0	0.397715	1	0	0.0904507	1	0.00139583	1.62827	0.965852	0.00122463	1.41344	1	0.00169706	1.94247	0.789997	0	0.684133	1	AT1G05040	AT1G05040	protein_coding	TAIR10.39	1	-	1447369	1448463	1094	ath:AT1G05040:	839338	-	-	-	-
AT1G05055	GTF2H2	0.0494596	0.561912	0.261578	0.0306702	-0.253819	0.852302	0.0227841	-0.66457	0.785743	0.0413432	0.245425	0.964864	0.0460624	0.422952	0.838502	0.029391	-0.300259	1	0.0475177	0.471324	0.681252	0.020425	-0.792017	0.833339	AT1G05055	GTF2H2	protein_coding	TAIR10.39	1	-	1448631	1450901	2270	ath:AT1G05055:GTF2H2	839332	ath03420:Nucleotide excision repair;ath03022:Basal transcription factors	GO:0006139:nucleobase-containing compound metabolic process;GO:0006259:DNA metabolic process;GO:0006281:DNA repair;GO:0006289:nucleotide-excision repair;GO:0006351:transcription, DNA-templated;GO:0006355:regulation of transcription, DNA-templated;GO:0006357:regulation of transcription from RNA polymerase II promoter;GO:0006366:transcription from RNA polymerase II promoter;GO:0006725:cellular arom…	GO:0005488:binding;GO:0008270:zinc ion binding;GO:0043167:ion binding;GO:0043169:cation binding;GO:0046872:metal ion binding;GO:0046914:transition metal ion binding	GO:0000428:DNA-directed RNA polymerase complex;GO:0000439:core TFIIH complex;GO:0005622:intracellular;GO:0005623:cell;GO:0005634:nucleus;GO:0005654:nucleoplasm;GO:0005667:transcription factor complex;GO:0005675:holo TFIIH complex;GO:0016591:DNA-directed RNA polymerase II, holoenzyme;GO:0030880:RNA polymerase complex;GO:0031974:membrane-enclosed lumen;GO:0031981:nuclear lumen;GO:0032806:carboxy-te…
AT1G05060	AT1G05060	0.0666191	-0.153358	0.984846	0.113776	0.794727	0.0510264	0.0640804	-0.197664	1	0.0661492	-0.157033	1	0.048854	-0.617969	0.721346	0.0698036	-0.0684325	1	0.0916413	0.373329	0.710305	0.0561688	-0.388276	1	AT1G05060	AT1G05060	protein_coding	TAIR10.39	1	-	1451002	1452872	1870	ath:AT1G05060:	839336	-	-	-	GO:0005622:intracellular;GO:0005623:cell;GO:0005737:cytoplasm;GO:0009507:chloroplast;GO:0009536:plastid;GO:0043226:organelle;GO:0043227:membrane-bounded organelle;GO:0043229:intracellular organelle;GO:0043231:intracellular membrane-bounded organelle;GO:0044424:intracellular part;GO:0044444:cytoplasmic part;GO:0044464:cell part
AT1G05065	CLE20	0.0252345	-1.55143	0.00251461	0.0395744	-0.87424	0.114169	0.118193	0.936203	0.148385	0.0354371	-1.01425	0.17406	0.0600207	-0.18656	1	0.0330649	-1.11192	0.316194	0.142553	1.23916	0.0142274	0.165102	1.50443	0.00265388	AT1G05065	CLE20	protein_coding	TAIR10.39	1	-	1454606	1455322	716	ath:AT1G05065:CLE20	839334	-	GO:0007275:multicellular organismal development;GO:0032501:multicellular organismal process;GO:0032502:developmental process;GO:0044699:single-organism process;GO:0044707:single-multicellular organism process;GO:0044767:single-organism developmental process;GO:0048856:anatomical structure development	-	GO:0005576:extracellular region;GO:0005615:extracellular space;GO:0005622:intracellular;GO:0005623:cell;GO:0005737:cytoplasm;GO:0005739:mitochondrion;GO:0043226:organelle;GO:0043227:membrane-bounded organelle;GO:0043229:intracellular organelle;GO:0043231:intracellular membrane-bounded organelle;GO:0044421:extracellular region part;GO:0044424:intracellular part;GO:0044444:cytoplasmic part;GO:00444…
AT1G05070	AT1G05070	0.0777223	1.45691	0.000205524	0.010883	-1.80105	0.00308319	0.0156641	-1.19391	0.333878	0.040162	0.204783	1	0.0334999	-0.0783706	1	0.0551081	0.743227	0.6101	0.0118794	-1.52351	0.126893	0.0306375	-0.197223	1	AT1G05070	AT1G05070	protein_coding	TAIR10.39	1	-	1457007	1458802	1795	ath:AT1G05070:	839330	-	-	-	GO:0005622:intracellular;GO:0005623:cell;GO:0005737:cytoplasm;GO:0005768:endosome;GO:0005773:vacuole;GO:0005794:Golgi apparatus;GO:0005802:trans-Golgi network;GO:0012505:endomembrane system;GO:0031984:organelle subcompartment;GO:0043226:organelle;GO:0043227:membrane-bounded organelle;GO:0043229:intracellular organelle;GO:0043231:intracellular membrane-bounded organelle;GO:0044422:organelle part;G…
AT1G05090	AT1G05090	0.0131219	-0.55092	0.501818	0.0197872	0.09543	1	0.0199361	0.13468	1	0.0212622	0.222901	1	0.0195416	0.102202	1	0.0244925	0.455257	1	0.0203647	0.183475	1	0.0170209	-0.0788283	1	AT1G05090	AT1G05090	protein_coding	TAIR10.39	1	+	1464239	1465875	1636	ath:AT1G05090:	839327	-	-	-	GO:0005622:intracellular;GO:0005623:cell;GO:0005634:nucleus;GO:0043226:organelle;GO:0043227:membrane-bounded organelle;GO:0043229:intracellular organelle;GO:0043231:intracellular membrane-bounded organelle;GO:0044424:intracellular part;GO:0044464:cell part
AT1G05100	MAPKKK18	1.35863	-0.5738	0.195105	1.09918	-0.916237	0.0293625	2.03206	0.0942238	1	2.74992	0.62116	0.245773	3.49516	1.02754	0.0253032	1.85408	-0.0558477	1	0.841742	-1.26848	0.0661151	2.16846	0.196418	1	AT1G05100	MAPKKK18	protein_coding	TAIR10.39	1	+	1469541	1470881	1340	ath:AT1G05100:MAPKKK18	839324	-	-	GO:0000166:nucleotide binding;GO:0001882:nucleoside binding;GO:0001883:purine nucleoside binding;GO:0003824:catalytic activity;GO:0004672:protein kinase activity;GO:0004674:protein serine/threonine kinase activity;GO:0004702:receptor signaling protein serine/threonine kinase activity;GO:0004871:signal transducer activity;GO:0005057:receptor signaling protein activity;GO:0005488:binding;GO:0005524…	GO:0005622:intracellular;GO:0005623:cell;GO:0005737:cytoplasm;GO:0044424:intracellular part;GO:0044464:cell part
AT1G05120	AT1G05120	0.268495	0.136332	0.813184	0.296808	0.313389	0.496001	0.220721	-0.185191	1	0.278772	0.196742	0.922204	0.161916	-0.672291	0.555575	0.266968	0.123211	1	0.286803	0.234994	0.833994	0.1634	-0.643733	0.829332	AT1G05120	AT1G05120	protein_coding	TAIR10.39	1	-	1471323	1476289	4966	ath:AT1G05120:	839319	-	-	GO:0000166:nucleotide binding;GO:0001882:nucleoside binding;GO:0001883:purine nucleoside binding;GO:0003676:nucleic acid binding;GO:0003677:DNA binding;GO:0003824:catalytic activity;GO:0004386:helicase activity;GO:0005488:binding;GO:0005524:ATP binding;GO:0008270:zinc ion binding;GO:0016462:pyrophosphatase activity;GO:0016787:hydrolase activity;GO:0016817:hydrolase activity, acting on acid anhydr…	GO:0005622:intracellular;GO:0005623:cell;GO:0005634:nucleus;GO:0043226:organelle;GO:0043227:membrane-bounded organelle;GO:0043229:intracellular organelle;GO:0043231:intracellular membrane-bounded organelle;GO:0044424:intracellular part;GO:0044464:cell part
AT1G05136	AT1G05136	0	0.824946	1	0	0.790575	1	0.00142401	2.98268	0.75387	0	1.09045	1	0	1.36524	1	0.00122463	2.73536	0.953122	0	1.67943	1	0	1.68413	1	AT1G05136	AT1G05136	protein_coding	TAIR10.39	1	+	1478923	1479063	140	ath:AT1G05136:	6240520	-	-	-	-
AT1G05140	ARASP2	0.0393658	-0.544287	0.38854	0.0662872	0.323449	0.591845	0.0726244	0.463948	0.765492	0.0437057	-0.362061	0.901358	0.0837498	0.70601	0.379966	0.0538835	-0.0254477	1	0.0407295	-0.436045	0.85771	0.0442542	-0.311408	1	AT1G05140	ARASP2	protein_coding	TAIR10.39	1	+	1482546	1484059	1513	ath:AT1G05140:	839307	-	GO:0006508:proteolysis;GO:0006950:response to stress;GO:0008152:metabolic process;GO:0009266:response to temperature stimulus;GO:0009409:response to cold;GO:0009628:response to abiotic stimulus;GO:0019538:protein metabolic process;GO:0043170:macromolecule metabolic process;GO:0044238:primary metabolic process;GO:0050896:response to stimulus;GO:0071704:organic substance metabolic process	GO:0003824:catalytic activity;GO:0004175:endopeptidase activity;GO:0004222:metalloendopeptidase activity;GO:0005488:binding;GO:0008233:peptidase activity;GO:0008237:metallopeptidase activity;GO:0016787:hydrolase activity;GO:0043167:ion binding;GO:0043169:cation binding;GO:0046872:metal ion binding;GO:0070011:peptidase activity, acting on L-amino acid peptides	GO:0005622:intracellular;GO:0005623:cell;GO:0005737:cytoplasm;GO:0005886:plasma membrane;GO:0009507:chloroplast;GO:0009526:plastid envelope;GO:0009528:plastid inner membrane;GO:0009536:plastid;GO:0009706:chloroplast inner membrane;GO:0009941:chloroplast envelope;GO:0016020:membrane;GO:0016021:integral component of membrane;GO:0019866:organelle inner membrane;GO:0031090:organelle membrane;GO:00312…
AT1G05150	AT1G05150	0.0999287	0.573985	0.181077	0.0554042	-0.435428	0.538512	0.0626564	-0.21197	1	0.0897739	0.372344	0.722709	0.104687	0.624479	0.466181	0.0649051	-0.164384	1	0.0526089	-0.466924	0.827999	0.0357438	-1.03634	0.519941	AT1G05150	AT1G05150	protein_coding	TAIR10.39	1	-	1484067	1487027	2960	ath:AT1G05150:	839312	-	-	GO:0003824:catalytic activity;GO:0005488:binding;GO:0005509:calcium ion binding;GO:0016740:transferase activity;GO:0016757:transferase activity, transferring glycosyl groups;GO:0043167:ion binding;GO:0043169:cation binding;GO:0046872:metal ion binding	GO:0005622:intracellular;GO:0005623:cell;GO:0005634:nucleus;GO:0005737:cytoplasm;GO:0005768:endosome;GO:0005773:vacuole;GO:0005794:Golgi apparatus;GO:0005802:trans-Golgi network;GO:0005886:plasma membrane;GO:0005911:cell-cell junction;GO:0009506:plasmodesma;GO:0012505:endomembrane system;GO:0016020:membrane;GO:0030054:cell junction;GO:0031984:organelle subcompartment;GO:0043226:organelle;GO:00432…
AT1G05160	KAO1	0.111032	0.300443	0.534642	0.0583723	-0.76742	0.152497	0.0854405	-0.133709	1	0.132298	0.597747	0.33516	0.107479	0.235601	0.969113	0.0747021	-0.354833	1	0.083156	-0.168565	1	0.102125	0.152708	1	AT1G05160	KAO1	protein_coding	TAIR10.39	1	-	1487378	1491005	3627	ath:AT1G05160:CYP88A3	839311	ath01100:Metabolic pathways;ath01110:Biosynthesis of secondary metabolites;ath00904:Diterpenoid biosynthesis	GO:0006082:organic acid metabolic process;GO:0006629:lipid metabolic process;GO:0006694:steroid biosynthetic process;GO:0006720:isoprenoid metabolic process;GO:0006721:terpenoid metabolic process;GO:0007275:multicellular organismal development;GO:0008152:metabolic process;GO:0008202:steroid metabolic process;GO:0008299:isoprenoid biosynthetic process;GO:0008610:lipid biosynthetic process;GO:00090…	GO:0003824:catalytic activity;GO:0004497:monooxygenase activity;GO:0005488:binding;GO:0005506:iron ion binding;GO:0016491:oxidoreductase activity;GO:0016705:oxidoreductase activity, acting on paired donors, with incorporation or reduction of molecular oxygen;GO:0016709:oxidoreductase activity, acting on paired donors, with incorporation or reduction of molecular oxygen, NAD(P)H as one donor, and …	GO:0005622:intracellular;GO:0005623:cell;GO:0005737:cytoplasm;GO:0005783:endoplasmic reticulum;GO:0005789:endoplasmic reticulum membrane;GO:0012505:endomembrane system;GO:0016020:membrane;GO:0016021:integral component of membrane;GO:0031224:intrinsic component of membrane;GO:0042175:nuclear outer membrane-endoplasmic reticulum membrane network;GO:0043226:organelle;GO:0043227:membrane-bounded orga…
AT1G05170	B3GALT2	0.0534972	-0.895899	0.0720245	0.113776	0.350876	0.488685	0.0854405	-0.128245	1	0.0897739	-0.0549797	1	0.0669998	-0.509233	0.827065	0.0967454	0.068608	1	0.166312	0.960061	0.0742288	0.0970188	0.0772275	1	AT1G05170	B3GALT2	protein_coding	TAIR10.39	1	-	1490974	1494248	3274	ath:AT1G05170:	839292	-	GO:0005975:carbohydrate metabolic process;GO:0006464:cellular protein modification process;GO:0006486:protein glycosylation;GO:0008152:metabolic process;GO:0009058:biosynthetic process;GO:0009059:macromolecule biosynthetic process;GO:0009100:glycoprotein metabolic process;GO:0009101:glycoprotein biosynthetic process;GO:0009987:cellular process;GO:0019538:protein metabolic process;GO:0034645:cellu…	GO:0003824:catalytic activity;GO:0008378:galactosyltransferase activity;GO:0016740:transferase activity;GO:0016757:transferase activity, transferring glycosyl groups;GO:0016758:transferase activity, transferring hexosyl groups	GO:0000139:Golgi membrane;GO:0005622:intracellular;GO:0005623:cell;GO:0005737:cytoplasm;GO:0005794:Golgi apparatus;GO:0012505:endomembrane system;GO:0016020:membrane;GO:0016021:integral component of membrane;GO:0031090:organelle membrane;GO:0031224:intrinsic component of membrane;GO:0043226:organelle;GO:0043227:membrane-bounded organelle;GO:0043229:intracellular organelle;GO:0043231:intracellular…
AT1G05180	AXR1	0.142323	0.667872	0.0863163	0.0771701	-0.392144	0.58055	0.0840165	-0.231966	1	0.119305	0.33941	0.737224	0.0949164	-0.0393091	1	0.0991947	0.0295215	1	0.0712765	-0.474247	0.801058	0.0765938	-0.36469	1	AT1G05180	AXR1	protein_coding	TAIR10.39	1	-	1498114	1501953	3839	ath:AT1G05180:AXR1	839286	-	GO:0000003:reproduction;GO:0000280:nuclear division;GO:0001101:response to acid chemical;GO:0006139:nucleobase-containing compound metabolic process;GO:0006259:DNA metabolic process;GO:0006281:DNA repair;GO:0006310:DNA recombination;GO:0006464:cellular protein modification process;GO:0006725:cellular aromatic compound metabolic process;GO:0006807:nitrogen compound metabolic process;GO:0006950:res…	GO:0000166:nucleotide binding;GO:0003824:catalytic activity;GO:0005488:binding;GO:0008641:small protein activating enzyme activity;GO:0016874:ligase activity;GO:0016877:ligase activity, forming carbon-sulfur bonds;GO:0019781:NEDD8 activating enzyme activity;GO:0036094:small molecule binding;GO:0097159:organic cyclic compound binding;GO:1901265:nucleoside phosphate binding;GO:1901363:heterocyclic …	GO:0005622:intracellular;GO:0005623:cell;GO:0005634:nucleus;GO:0005737:cytoplasm;GO:0005829:cytosol;GO:0005886:plasma membrane;GO:0016020:membrane;GO:0043226:organelle;GO:0043227:membrane-bounded organelle;GO:0043229:intracellular organelle;GO:0043231:intracellular membrane-bounded organelle;GO:0044424:intracellular part;GO:0044444:cytoplasmic part;GO:0044464:cell part;GO:0071944:cell periphery
AT1G05190	RPL6	0.895321	1.41153	4.81778e-06	0.174127	-1.43589	0.000992941	0.368818	-0.224975	1	0.39217	-0.130703	1	0.665811	0.758308	0.168278	0.405351	-0.0757102	1	0.123885	-1.86377	0.00462141	0.212761	-1.06196	0.323568	AT1G05190	RPL6	protein_coding	TAIR10.39	1	-	1502251	1503853	1602	ath:AT1G05190:emb2394	839273	ath03010:Ribosome	GO:0000003:reproduction;GO:0003006:developmental process involved in reproduction;GO:0006412:translation;GO:0006518:peptide metabolic process;GO:0006807:nitrogen compound metabolic process;GO:0007275:multicellular organismal development;GO:0008152:metabolic process;GO:0009058:biosynthetic process;GO:0009059:macromolecule biosynthetic process;GO:0009719:response to endogenous stimulus;GO:0009725:r…	GO:0003676:nucleic acid binding;GO:0003723:RNA binding;GO:0003735:structural constituent of ribosome;GO:0005198:structural molecule activity;GO:0005488:binding;GO:0019843:rRNA binding;GO:0097159:organic cyclic compound binding;GO:1901363:heterocyclic compound binding	GO:0005622:intracellular;GO:0005623:cell;GO:0005737:cytoplasm;GO:0005840:ribosome;GO:0009507:chloroplast;GO:0009526:plastid envelope;GO:0009532:plastid stroma;GO:0009536:plastid;GO:0009570:chloroplast stroma;GO:0009941:chloroplast envelope;GO:0015934:large ribosomal subunit;GO:0016020:membrane;GO:0030529:ribonucleoprotein complex;GO:0031967:organelle envelope;GO:0031975:envelope;GO:0032991:macrom…
AT1G05200	GLR3.4	0.0403752	-0.470944	0.501818	0.0573829	0.108434	0.947658	0.0726244	0.498242	0.728131	0.0944988	0.98184	0.0522691	0.0516457	-0.0545393	1	0.0502096	-0.105938	1	0.0390324	-0.468055	0.854829	0.0187229	-1.51663	0.202448	AT1G05200	GLR3.4	protein_coding	TAIR10.39	1	+	1504941	1509152	4211	ath:AT1G05200:GLR3.4	839268	-	GO:0001101:response to acid chemical;GO:0006810:transport;GO:0006811:ion transport;GO:0006812:cation transport;GO:0006816:calcium ion transport;GO:0006873:cellular ion homeostasis;GO:0006874:cellular calcium ion homeostasis;GO:0006875:cellular metal ion homeostasis;GO:0006950:response to stress;GO:0007154:cell communication;GO:0007165:signal transduction;GO:0009266:response to temperature stimulu…	GO:0004871:signal transducer activity;GO:0004872:receptor activity;GO:0004888:transmembrane signaling receptor activity;GO:0004970:ionotropic glutamate receptor activity;GO:0005215:transporter activity;GO:0005216:ion channel activity;GO:0005217:intracellular ligand-gated ion channel activity;GO:0005230:extracellular ligand-gated ion channel activity;GO:0005261:cation channel activity;GO:0005262:c…	GO:0005576:extracellular region;GO:0005622:intracellular;GO:0005623:cell;GO:0005737:cytoplasm;GO:0005886:plasma membrane;GO:0009507:chloroplast;GO:0009536:plastid;GO:0016020:membrane;GO:0016021:integral component of membrane;GO:0031224:intrinsic component of membrane;GO:0043226:organelle;GO:0043227:membrane-bounded organelle;GO:0043229:intracellular organelle;GO:0043231:intracellular membrane-bou…
[truncated: 21,660 more rows]

## Sheet: MMC1-genes
Gene.ID	Gene.Name	Cluster.1.Mean.UMI.Counts	Cluster.1.Log2.fold.change	Cluster.1.Adjusted.p.value	Cluster.2.Mean.UMI.Counts	Cluster.2.Log2.fold.change	Cluster.2.Adjusted.p.value	Cluster.3.Mean.UMI.Counts	Cluster.3.Log2.fold.change	Cluster.3.Adjusted.p.value	Cluster.4.Mean.UMI.Counts	Cluster.4.Log2.fold.change	Cluster.4.Adjusted.p.value	Cluster.5.Mean.UMI.Counts	Cluster.5.Log2.fold.change	Cluster.5.Adjusted.p.value	Cluster.6.Mean.UMI.Counts	Cluster.6.Log2.fold.change	Cluster.6.Adjusted.p.value	Cluster.7.Mean.UMI.Counts	Cluster.7.Log2.fold.change	Cluster.7.Adjusted.p.value	Cluster.8.Mean.UMI.Counts	Cluster.8.Log2.fold.change	Cluster.8.Adjusted.p.value	Cluster.9.Mean.UMI.Counts	Cluster.9.Log2.fold.change	Cluster.9.Adjusted.p.value	Cluster.10.Mean.UMI.Counts	Cluster.10.Log2.fold.change	Cluster.10.Adjusted.p.value	Query	gene_name	gene_biotype	version	chr	strand	start	end	length	Gene	Entrez.Gene.ID	Pathway...KEGG.PATHWAY	GO...Biological.Process	GO...Molecular.Function	GO...Cellular.Component
[truncated: 22,198 more rows]

[truncated: 5 more sheets: MMC2-genes, AC.1-subclusters genes, MMC1.10-subclusters genes, MMC2.6-subclusters genes, AGGR-genes]
