# Supplementary material for: High-throughput single-cell transcriptomics reveals the female germline differentiation trajectory in Arabidopsis thaliana
Source: Commun Biol. 2021 Oct 1;4:1149. doi: 10.1038/s42003-021-02676-z (PMC8486858; doi:10.1038/s42003-021-02676-z)
Supplement: Supplementary file 4 — Supplementary Data 2. [file 42003_2021_2676_MOESM4_ESM.xlsx]

## Sheet: Remade
Supplementary Data 2. Number of cells in different cell clusters of AC, MMC1 and MMC2 stage samples and AGGR, number of different subclusters in AC.1, MMC1.10, MMC2.6 and AGGR.11 cell clusters.
Sheets 1-3. Number of cells in different cell clusters of AC, MMC1, MMC2 stage samples. Related to Figure 2a-c.
Sheets 4-6. Number of different subclusters in AC.1, MMC1.10 and MMC2.6 cell clusters. Related to Figure 3a.
Sheet 7. Number of different clusters in AGGR cell clusters. Related to Figure 6a.
Sheet 8. Number of cells of subclusters in cluster11 of AGGR, Related to Figure 6d.

## Sheet: AC-clusters
Table S2. Number of cells of AC stage, Related to Figure 2A.
Clusters	Number of cells
1	727
2	710
3	628
4	610
5	574
6	565
7	383
8	380

## Sheet: MMC1-clusters
Table S2. Number of cells of MMC1 stage, Related to Figure 2B.
Clusters	Number of cells
1	842
2	761
3	678
4	524
5	501
6	435
7	427
8	391
9	260
10	235

## Sheet: MMC2-clusters
Table S2. Number of cells of MMC2 stage, Related to Figure 2C.
Clusters	Number of cells
1	1061
2	1050
3	845
4	831
5	724
6	659
7	614
8	601
9	499
10	357

## Sheet: AC.1-subclusters
Table S2. Number of cells of AC.1, Related to Figure 3A.
Subclusters	Number of cells
1	203
2	144
3	132
4	125
5	123

## Sheet: MMC1.10-subclusters
Table S2. Number of cells of MMC1.10, Related to Figure 3A.
Subclusters	Number of cells
1	65
2	63
3	62
4	45

## Sheet: MMC2.6-subclusters
Table S2. Number of cells of MMC2.6, Related to Figure 3A.
Subclusters	Number of cells
1	192
2	183
3	168
4	116

## Sheet: AGGR-clusters
Table S2. Number of cells of clusters in AGGR, Related to Figure 6A.
Clusters	Number of cells
1	1849
2	1743
3	1668
4	1645
5	1379
6	1339
7	1310
8	1253
9	1052
10	987
11	916
12	895
13	673
14	163

## Sheet: AGGR.11-subclusters
Table S2. Number of cells of subclusters in cluster11 of AGGR, Related to Figure 6D.
Subclusters	Number of cells
1	250
2	228
3	180
4	143
5	115
