# Supplementary material for: High-throughput single-cell transcriptomics reveals the female germline differentiation trajectory in Arabidopsis thaliana
Source: Commun Biol. 2021 Oct 1;4:1149. doi: 10.1038/s42003-021-02676-z (PMC8486858; doi:10.1038/s42003-021-02676-z)
Supplement: Supplementary file 5 — Supplementary Data 3. [file 42003_2021_2676_MOESM5_ESM.xlsx]

## Sheet: Readme
Supplementary Data 3. Expression of known marker genes in the cell clusters in the AC, MMC1, MMC2 and AGGR samples and in the subclusters in the AC.1, MMC1.10, MMC2.6 and AGGR.11 cell clusters.
Sheets 1-4. Number of cells expressing a marker genes (normalized average expression > 0) in the cell clusters of AC, MMC1, MMC2 and AGGR stage samples.
Sheets 5-8. Number of cells expressing a marker genes (normalized average expression > 0) in the suclusters of AC.1, MMC1.10, MMC2.6 and AGGR.11 cell clusters.
Sheets 9-12. Normalized average expression of marker genes in the cell clusters in the AC, MMC1, MMC2 and AGGR stage samples.
Sheets 13-16. Normalized average expression of marker genes in the subclusters.of the AC.1, MMC1.10, MMC2.6 and AGGR.11 cell clusters.
Gene.ID	Gene.Name
AT4G27330	SPL
AT2G17950	WUS
AT5G67600	WIH1
AT2G41420	WIH2
AT1G73590	PIN1
AT4G18170	WRKY28
	Venus
AT5G14010	KNU
AT5G21150	AGO9
AT3G22880	DMC1
AT1G67370	ASY1
AT1G14750	SDS
AT5G51330	SWI1/DYAD
Cluster	Identity
AC.1	Female germline
MMC1.10	Female germline
MMC2.6	Female germline
AGGR.11	Female germline

## Sheet: AC Stage
List	Gene ID	Gene Name	Cluster1 cell number	Cluster1 all cell number	Cluster2 cell number	Cluster2 all cell number	Cluster3 cell number	Cluster3 all cell number	Cluster4 cell number	Cluster4 all cell number	Cluster5 cell number	Cluster5 all cell number	Cluster6 cell number	Cluster6 all cell number	Cluster7 cell number	Cluster7 all cell number	Cluster8 cell number	Cluster8 all cell number
AC		VENUS	4	727	0	710	0	628	4	610	0	574	1	565	2	383	0	380
AC	AT5G14010	KNU	8	727	0	710	0	628	3	610	0	574	3	565	0	383	1	380
AC	AT5G21150	AGO9	246	727	91	710	33	628	74	610	70	574	176	565	43	383	25	380
AC	AT3G22880	DMC1	40	727	24	710	9	628	17	610	19	574	16	565	9	383	10	380
AC	AT1G67370	ASY1	11	727	8	710	3	628	12	610	6	574	2	565	2	383	1	380
AC	AT1G14750	SDS	18	727	3	710	6	628	11	610	14	574	8	565	2	383	8	380
AC	AT5G51330	SWI1	9	727	3	710	0	628	4	610	1	574	2	565	2	383	1	380

## Sheet: MMC1 Stage
List	Gene ID	Gene Name	Cluster1 cell number	Cluster1 all cell number	Cluster2 cell number	Cluster2 all cell number	Cluster3 cell number	Cluster3 all cell number	Cluster4 cell number	Cluster4 all cell number	Cluster5 cell number	Cluster5 all cell number	Cluster6 cell number	Cluster6 all cell number	Cluster7 cell number	Cluster7 all cell number	Cluster8 cell number	Cluster8 all cell number	Cluster9 cell number	Cluster9 all cell number	Cluster10 cell number	Cluster10 all cell number
MMC		VENUS	3	842	0	761	1	678	0	444	0	501	0	435	0	427	0	391	1	260	9	235
MMC	AT5G14010	KNU	3	842	0	761	2	678	1	444	1	501	1	435	0	427	0	391	0	260	12	235
MMC	AT5G21150	AGO9	319	842	202	761	42	678	93	444	59	501	65	435	63	427	46	391	26	260	151	235
MMC	AT3G22880	DMC1	33	842	28	761	14	678	3	444	15	501	11	435	4	427	16	391	7	260	39	235
MMC	AT1G67370	ASY1	13	842	6	761	4	678	1	444	4	501	3	435	4	427	6	391	0	260	26	235
MMC	AT1G14750	SDS	10	842	19	761	5	678	5	444	3	501	4	435	3	427	7	391	3	260	23	235
MMC	AT5G51330	SWI1	2	842	3	761	2	678	0	444	3	501	3	435	3	427	3	391	1	260	19	235

## Sheet: MMC2 Stage
List	Gene ID	Gene Name	Cluster1 cell number	Cluster1 all cell number	Cluster2 cell number	Cluster2 all cell number	Cluster3 cell number	Cluster3 all cell number	Cluster4 cell number	Cluster4 all cell number	Cluster5 cell number	Cluster5 all cell number	Cluster6 cell number	Cluster6 all cell number	Cluster7 cell number	Cluster7 all cell number	Cluster8 cell number	Cluster8 all cell number	Cluster9 cell number	Cluster9 all cell number	Cluster10 cell number	Cluster10 all cell number
MMC		VENUS	0	1061	1	1050	0	845	2	831	1	724	31	659	1	614	0	601	0	499	0	357
MMC	AT5G14010	KNU	1	1061	0	1050	0	845	2	831	1	724	42	659	1	614	1	601	1	499	0	357
MMC	AT5G21150	AGO9	433	1061	61	1050	167	845	118	831	245	724	418	659	122	614	162	601	124	499	36	357
MMC	AT3G22880	DMC1	39	1061	28	1050	10	845	21	831	23	724	129	659	11	614	18	601	27	499	7	357
MMC	AT1G67370	ASY1	10	1061	12	1050	7	845	16	831	9	724	86	659	4	614	5	601	14	499	2	357
MMC	AT1G14750	SDS	15	1061	11	1050	13	845	6	831	15	724	68	659	9	614	8	601	9	499	7	357
MMC	AT5G51330	SWI1	5	1061	4	1050	4	845	5	831	3	724	72	659	1	614	4	601	3	499	1	357

## Sheet: AGGR
List	Gene ID	Gene Name	Cluster1 cell number	Cluster1 all cell number	Cluster2 cell number	Cluster2 all cell number	Cluster3 cell number	Cluster3 all cell number	Cluster4 cell number	Cluster4 all cell number	Cluster5 cell number	Cluster5 all cell number	Cluster6 cell number	Cluster6 all cell number	Cluster7 cell number	Cluster7 all cell number	Cluster8 cell number	Cluster8 all cell number	Cluster9 cell number	Cluster9 all cell number	Cluster10 cell number	Cluster10 all cell number	Cluster11 cell number	Cluster11 all cell number	Cluster12 cell number	Cluster12 all cell number	Cluster13 cell number	Cluster13 all cell number	Cluster14 cell number	Cluster14 all cell number
AGGR		VENUS	1	1849	0	1743	0	1668	1	1645	5	1379	2	1339	3	1310	1	1253	0	1052	0	987	42	916	2	895	1	673	3	163
AGGR	AT5G14010	KNU	2	1849	2	1743	1	1668	1	1645	5	1379	4	1339	1	1310	1	1253	1	1052	0	987	58	916	1	895	1	673	3	163
AGGR	AT5G21150	AGO9	228	1849	685	1743	351	1668	71	1645	634	1379	248	1339	90	1310	113	1253	88	1052	248	987	528	916	170	895	202	673	10	163
AGGR	AT3G22880	DMC1	66	1849	72	1743	22	1668	32	1645	70	1379	22	1339	33	1310	34	1253	21	1052	27	987	172	916	28	895	13	673	0	163
AGGR	AT1G67370	ASY1	33	1849	24	1743	12	1668	13	1645	12	1379	10	1339	4	1310	11	1253	10	1052	6	987	119	916	12	895	3	673	2	163
AGGR	AT1G14750	SDS	15	1849	28	1743	18	1668	19	1645	22	1379	18	1339	19	1310	7	1253	15	1052	21	987	99	916	20	895	6	673	0	163
AGGR	AT5G51330	SWI1	10	1849	12	1743	4	1668	5	1645	6	1379	3	1339	5	1310	1	1253	3	1052	2	987	98	916	7	895	2	673	1	163

## Sheet: AC.1-subclusters
List	Gene.ID	Gene Name	subcluster1 cell number	subcluster1 all cell number	subcluster2 cell number	subcluster2 all cell number	subcluster3 cell number	subcluster3 all cell number	subcluster4 cell number	subcluster4 all cell number	subcluster5 cell number	subcluster5 all cell number
AC	AT4G27330	SPL	11	203	0	144	1	132	0	125	0	123
AC	AT2G17950	WUS	11	203	0	144	1	132	0	125	0	123
AC	AT5G67600	WIH1	82	203	42	144	44	132	29	125	42	123
AC	AT2G41420	WIH2	178	203	140	144	120	132	114	125	103	123
AC	AT1G73590	PIN1	23	203	10	144	3	132	4	125	15	123
AC	AT4G18170	WRKY28	34	203	48	144	16	132	11	125	20	123
AC		VENUS	4	203	0	144	0	132	0	125	0	123
AC	AT5G14010	KNU	7	203	0	144	1	132	0	125	0	123
AC	AT5G21150	AGO9	111	203	26	144	55	132	25	125	29	123
AC	AT3G22880	DMC1	14	203	3	144	5	132	10	125	8	123
AC	AT1G67370	ASY1	7	203	0	144	1	132	2	125	1	123
AC	AT1G14750	SDS	8	203	2	144	4	132	2	125	2	123
AC	AT5G51330	SWI1	9	203	0	144	0	132	0	125	0	123

## Sheet: MMC1.10-subclusters
List	Gene.ID	Name	subcluster1 cell number	subcluster1 all cell number	subcluster2 cell number	subcluster2 all cell number	subcluster3 cell number	subcluster3 all cell number	subcluster4 cell number	subcluster4 all cell number
MMC	AT4G27330	SPL	3	65	4	63	1	62	0	45
MMC	AT2G17950	WUS	5	65	3	63	0	62	0	45
MMC	AT5G67600	WIH1	12	65	16	63	12	62	9	45
MMC	AT2G41420	WIH2	30	65	49	63	28	62	24	45
MMC	AT1G73590	PIN1	5	65	17	63	1	62	4	45
MMC	AT4G18170	WRKY28	2	65	4	63	3	62	4	45
MMC		VENUS	0	65	1	63	8	62	0	45
MMC	AT5G14010	KNU	0	65	1	63	11	62	0	45
MMC	AT5G21150	AGO9	35	65	46	63	43	62	27	45
MMC	AT3G22880	DMC1	5	65	7	63	23	62	4	45
MMC	AT1G67370	ASY1	0	65	0	63	24	62	2	45
MMC	AT1G14750	SDS	1	65	2	63	20	62	0	45
MMC	AT5G51330	SWI1	0	65	0	63	19	62	0	45

## Sheet: MMC2.6-subclusters
List	Gene.ID	Name	subcluster1 cell number	subcluster1 all cell number	subcluster2 cell number	subcluster2 all cell number	subcluster3 cell number	subcluster3 all cell number	subcluster4 cell number	subcluster4 all cell number
MMC	AT4G27330	SPL	4	192	0	183	0	168	3	116
MMC	AT2G17950	WUS	4	192	1	183	3	168	5	116
MMC	AT5G67600	WIH1	86	192	105	183	66	168	86	116
MMC	AT2G41420	WIH2	159	192	168	183	127	168	108	116
MMC	AT1G73590	PIN1	22	192	10	183	8	168	15	116
MMC	AT4G18170	WRKY28	21	192	50	183	24	168	46	116
MMC		VENUS	0	192	0	183	29	168	2	116
MMC	AT5G14010	KNU	0	192	0	183	40	168	2	116
MMC	AT5G21150	AGO9	92	192	107	183	135	168	84	116
MMC	AT3G22880	DMC1	13	192	13	183	88	168	15	116
MMC	AT1G67370	ASY1	0	192	2	183	80	168	4	116
MMC	AT1G14750	SDS	4	192	1	183	59	168	4	116
MMC	AT5G51330	SWI1	4	192	1	183	65	168	2	116

## Sheet: AGGR.11-subclusters
List	Gene.ID	Gene Name	subcluster1 cell number	subcluster1 all cell number	subcluster2 cell number	subcluster2 all cell number	subcluster3 cell number	subcluster3 all cell number	subcluster4 cell number	subcluster4 all cell number	subcluster5 cell number	subcluster5 all cell number
AGGR	AT4G27330	SPL	1	250	1	228	15	180	5	143	1	115
AGGR	AT2G17950	WUS	2	250	3	228	20	180	6	143	0	115
AGGR	AT5G67600	WIH1	87	250	73	228	74	180	30	143	30	115
AGGR	AT2G41420	WIH2	215	250	152	228	150	180	80	143	66	115
AGGR	AT1G73590	PIN1	16	250	6	228	43	180	13	143	11	115
AGGR	AT4G18170	WRKY28	18	250	26	228	29	180	6	143	13	115
AGGR		Venus	0	250	39	228	1	180	2	143	0	115
AGGR	AT5G14010	KNU	0	250	49	228	4	180	5	143	0	115
AGGR	AT5G21150	AGO9	102	250	179	228	137	180	81	143	29	115
AGGR	AT3G22880	DMC1	21	250	111	228	17	180	10	143	13	115
AGGR	AT1G67370	ASY1	5	250	107	228	7	180	0	143	0	115
AGGR	AT1G14750	SDS	7	250	78	228	6	180	4	143	4	115
AGGR	AT5G51330	SWI1/DYAD	1	250	89	228	6	180	2	143	0	115

## Sheet: AC stage MGs expression
Gene.ID	Gene.Name	Cluster.1.Log2.fold.change	Cluster.2.Log2.fold.change	Cluster.3.Log2.fold.change	Cluster.4.Log2.fold.change	Cluster.5.Log2.fold.change	Cluster.6.Log2.fold.change	Cluster.7.Log2.fold.change	Cluster.8.Log2.fold.change
	Venus	2.21726	-1.43182	-0.824678	1.67541	-0.857156	0.0349249	1.26439	-0.53826
AT5G14010	KNU	2.69942	-1.87239	-1.26525	1.09045	-1.29773	0.735365	-0.983533	0.09917
AT5G21150	AGO9	2.13535	-0.988145	-2.32683	-0.930546	-0.854985	0.990479	-1.21638	-2.12738
AT3G22880	DMC1	1.43544	-0.0838937	-1.00828	-0.221827	0.0529581	-0.333115	-0.445263	-0.440563
AT1G67370	ASY1	1.48791	0.205613	-0.689748	0.983536	0.172591	-1.38011	-0.851082	-1.45883
AT1G14750	SDS	0.969336	-1.83392	-0.359715	0.482768	0.879809	-0.0301701	-1.37946	0.50356
AT5G51330	SWI1	2.60255	-0.324902	-1.8753	0.353485	-0.857156	-0.43456	0.0944698	-0.53826

[truncated: 7 more sheets: MMC1 stage MGs expression, MMC2 stage MGs expression, AGGR MGs expression, AC.1 MGs expression, MMC1.10 MGs expression, MMC2.6 MGs expression, AGGR.11 MGs expression]
