# Supplementary material for: High-throughput single-cell transcriptomics reveals the female germline differentiation trajectory in Arabidopsis thaliana
Source: Commun Biol. 2021 Oct 1;4:1149. doi: 10.1038/s42003-021-02676-z (PMC8486858; doi:10.1038/s42003-021-02676-z)
Supplement: Supplementary file 6 — Supplementary Data 4. [file 42003_2021_2676_MOESM6_ESM.xlsx]

## Sheet: Remade
Supplementary Data 4. Expression of the top 20 feature genes in the cell clusters in the AC, MMC1 and MMC2 samples.
Sheets 1-28. Top20 feature genes (Top20 FGs) in the cell clusters in the AC, MMC1 and MMC2 samples.
Clusters are compared against all other clusters
Feature Genes	Characteristic genes in each cluster were obtained by comparing the differentially expressed genes in each cluster among other clusters in the same sample, then top 20 genes were selected as candidate characteristic genes for this cell population by ranking with the log2FC value.
FGs	Log2 FC > 0, q <0.05
p value	Unadjusted p-value
q value	Adjsted p-value, based on bonferroni correction using all genes in the dataset.
Mean UMI counts	>1

## Sheet: AC.1-Top20 FGs
FeatureID	FeatureName	Cluster 1 Average	Cluster 1 Log2 Fold Change	Cluster 1 P-Value	Cluster 2 Average	Cluster 2 Log2 Fold Change	Cluster 2 P-Value	Cluster 3 Average	Cluster 3 Log2 Fold Change	Cluster 3 P-Value	Cluster 4 Average	Cluster 4 Log2 Fold Change	Cluster 4 P-Value	Cluster 5 Average	Cluster 5 Log2 Fold Change	Cluster 5 P-Value	Cluster 6 Average	Cluster 6 Log2 Fold Change	Cluster 6 P-Value	Cluster 7 Average	Cluster 7 Log2 Fold Change	Cluster 7 P-Value	Cluster 8 Average	Cluster 8 Log2 Fold Change	Cluster 8 P-Value
AT2G33880	WOX9	1.36266	3.37927	2.23475e-25	0.0405638	-3.19721	2.02481e-08	0.0313282	-3.47247	7.55997e-06	0.0460682	-2.96916	1.74681e-06	0.0321041	-3.44283	5.59815e-06	0.639254	1.19808	0.0296653	0.0322442	-3.39453	4.15763e-05	0.039148	-3.12394	0.00032462
AT1G02800	CEL2	1.09417	2.83161	1.41251e-21	0.0445212	-2.95343	3.56719e-09	0.0712004	-2.19352	0.00104839	0.160648	-1.00627	0.129641	0.273583	-0.15737	1	0.379634	0.386779	0.94866	0.0390324	-3.02024	2.23806e-05	0.0834022	-1.93645	0.0145618
AT5G16250	AT5G16250	1.01039	3.57444	2.42676e-18	0.0128617	-4.30394	9.47975e-08	0.0242081	-3.33021	0.00246939	0.040162	-2.66087	0.00188394	0.166104	-0.519036	1	0.0930715	-1.41991	0.441918	0.0610942	-1.98968	0.115883	0.257015	0.17606	1
AT1G04820	TUBA4	1.26274	2.40991	4.92267e-14	0.163245	-1.44048	0.00170831	0.129585	-1.72978	0.0115891	0.295309	-0.490675	0.702725	0.452249	0.205044	0.975018	0.26207	-0.676944	0.805551	0.128977	-1.71378	0.0159348	0.222973	-0.898399	0.578776
AT1G28290	AGP31	3.04934	2.45009	4.92267e-14	0.125649	-3.13448	1.3259e-11	0.34461	-1.57381	0.017031	0.88947	-0.112403	1	1.32743	0.554709	0.502045	0.729877	-0.432142	1	0.0814589	-3.65033	2.14011e-08	0.376161	-1.42307	0.0846884
AT1G62500	AT1G62500	2.06015	3.34633	4.92267e-14	0.0563936	-3.34155	3.68631e-10	0.215025	-1.29931	0.150283	0.158286	-1.78596	0.00188394	0.448061	-0.163382	1	0.349018	-0.567777	0.953122	0.056003	-3.23451	1.65555e-05	0.144677	-1.86641	0.0328024
AT5G45775	RPL11C	4.37466	2.33248	4.92267e-14	0.421468	-1.93656	8.16966e-06	0.524035	-1.54987	0.0182181	0.909551	-0.724458	0.337512	1.17808	-0.304274	1	1.65202	0.250129	1	0.388627	-1.97343	0.00223616	0.999124	-0.553774	0.926777
AT5G48485	DIR1	3.06549	2.60052	4.92267e-14	0.344298	-1.56297	0.000828992	0.420082	-1.20768	0.161011	0.336652	-1.56719	0.00435001	0.63929	-0.563077	0.758715	1.36178	0.692267	0.484922	0.120491	-3.02409	1.4031e-05	0.156592	-2.64476	0.000321738
AT3G08770	LTP6	5.15592	3.526	4.92267e-14	0.129606	-3.42045	2.16398e-09	0.119617	-3.45753	6.24472e-06	0.119305	-3.49844	2.62108e-08	0.132604	-3.31229	9.2226e-06	1.04705	-0.213603	1	0.475177	-1.41195	0.135923	1.37869	0.23243	1
AT3G22120	CWLP	2.97162	3.00989	4.92267e-14	0.244372	-1.85017	9.40662e-05	0.331794	-1.33121	0.104847	0.190179	-2.19114	4.11535e-05	0.760727	-0.0411883	1	0.76784	-0.0266523	1	0.0543059	-3.93647	5.13914e-08	0.165102	-2.34201	0.00216783
AT2G42840	PDF1	5.29622	2.58073	4.92267e-14	0.192925	-3.2556	2.67375e-11	0.206481	-3.08075	1.42716e-06	0.223254	-3.00147	1.15009e-08	0.427124	-2.01698	0.00141144	1.84429	0.25614	1	0.928292	-0.830174	0.395088	3.0178	1.07178	0.0753863
AT4G02290	AtGH9B13	1.99151	2.43052	4.92267e-14	0.110808	-2.69872	5.993e-09	0.383058	-0.774188	0.521472	0.389808	-0.763266	0.31309	0.717456	0.225188	0.945632	0.711507	0.215472	1	0.0814589	-3.03939	4.46524e-06	0.15489	-2.10972	0.00329864
AT4G23800	HMGB6	1.41818	2.79851	4.92267e-14	0.0395744	-3.51898	5.10765e-10	0.0854405	-2.32678	0.00192955	0.21026	-1.00882	0.200674	0.548561	0.545727	0.535056	0.263294	-0.654406	0.899336	0.0322442	-3.67812	5.0323e-06	0.28595	-0.504327	1
AT4G29030	AT4G29030	4.15259	2.70363	4.92267e-14	0.1395	-3.31431	1.3516e-10	0.192241	-2.77064	4.26521e-05	0.161829	-3.05645	3.95429e-08	0.301499	-2.11301	0.00159222	1.07645	-0.169776	1	0.592274	-1.08246	0.239717	2.55143	1.27584	0.0223618
AT4G24190	HSP90-7	1.54031	2.15826	1.73087e-13	0.128617	-2.24119	4.48348e-07	0.250625	-1.17907	0.126578	0.46895	-0.212994	1	0.616957	0.23853	0.928321	0.52169	-0.0373073	1	0.139159	-2.03211	0.00174992	0.279142	-0.999394	0.392496
AT2G32690	GRP23	1.02149	2.33634	2.12925e-13	0.0366063	-3.3716	2.2353e-10	0.0284802	-3.63203	4.02485e-07	0.0425245	-3.1109	4.96525e-08	0.065604	-2.45281	0.000245327	0.331873	0.00344668	1	0.442933	0.470475	0.517008	0.668919	1.17261	0.0350582
AT1G50490	UBC20	1.00231	2.38973	2.80298e-13	0.0870637	-2.05035	5.70988e-05	0.129585	-1.39312	0.117592	0.199629	-0.7544	0.433466	0.334999	0.0809087	1	0.281664	-0.203235	1	0.122188	-1.45942	0.0828486	0.199144	-0.727845	0.846902
AT1G56340	CRT1	1.06389	2.14687	4.77769e-13	0.0831063	-2.34178	2.66413e-07	0.159489	-1.30567	0.0783851	0.318934	-0.243846	1	0.329416	-0.186198	1	0.444539	0.308731	0.995391	0.112006	-1.80779	0.0071956	0.228079	-0.748167	0.712009
AT1G48830	RPS7A	1.89158	2.0252	9.16535e-12	0.317585	-1.25969	0.00392713	0.27341	-1.43679	0.0356003	0.515019	-0.477168	0.6926	0.527623	-0.429191	0.878958	0.925817	0.499423	0.755996	0.212133	-1.79347	0.00644535	0.406798	-0.819428	0.618806
AT4G31840	ENODL15	3.15331	2.12208	1.40368e-11	0.119713	-3.42886	9.10839e-12	0.528307	-1.1594	0.193506	0.855215	-0.424288	0.816494	1.78806	0.808303	0.198414	1.08134	-0.0408823	1	0.145947	-3.03518	1.31491e-05	0.592326	-0.970103	0.530305

## Sheet: AC.2-Top20 FGs
FeatureID	FeatureName	Cluster 1 Average	Cluster 1 Log2 Fold Change	Cluster 1 P-Value	Cluster 2 Average	Cluster 2 Log2 Fold Change	Cluster 2 P-Value	Cluster 3 Average	Cluster 3 Log2 Fold Change	Cluster 3 P-Value	Cluster 4 Average	Cluster 4 Log2 Fold Change	Cluster 4 P-Value	Cluster 5 Average	Cluster 5 Log2 Fold Change	Cluster 5 P-Value	Cluster 6 Average	Cluster 6 Log2 Fold Change	Cluster 6 P-Value	Cluster 7 Average	Cluster 7 Log2 Fold Change	Cluster 7 P-Value	Cluster 8 Average	Cluster 8 Log2 Fold Change	Cluster 8 P-Value
AT5G39610	NAC92	0.0333096	-3.60395	2.13272e-11	1.67697	4.04006	6.08014e-43	0.0996806	-1.94439	0.00786184	0.0744178	-2.40607	1.73552e-05	0.0125625	-4.84487	2.77761e-10	0.251048	-0.561841	0.953122	0.240983	-0.60364	0.683358	0.020425	-4.14551	3.40792e-07
AT5G05340	PER52	0.0191782	-4.03303	7.12793e-10	1.29705	3.92574	7.63878e-30	0.240657	-0.242743	1	0.085049	-1.85501	0.00877525	0.0223333	-3.7297	1.25437e-05	0.0551081	-2.48422	0.00254824	0.168009	-0.788716	0.625665	0.0459563	-2.68177	0.0076209
AT5G54510	GH3.6	0.113051	-1.58369	0.00104045	1.13678	2.96742	1.15529e-21	0.206481	-0.614585	0.771564	0.190179	-0.7587	0.408928	0.0334999	-3.28859	2.37016e-06	0.226556	-0.479529	1	0.176494	-0.841539	0.432811	0.0527646	-2.60819	0.00111598
AT1G55920	SAT1	0.0545066	-3.76002	2.0289e-14	1.89166	2.23961	1.11786e-13	0.975446	0.703869	0.28895	0.173642	-2.03213	4.96441e-05	0.272187	-1.33407	0.0503829	0.279215	-1.31189	0.0650638	1.04709	0.805812	0.122882	0.297865	-1.17799	0.242694
AT5G13180	NAC083	0.0979099	-2.63181	2.06994e-08	1.71357	2.49706	1.11786e-13	0.279106	-1.00676	0.299033	0.494938	-0.11516	1	0.0683956	-3.08366	1.19039e-06	0.399228	-0.461754	1	0.697492	0.44211	0.527309	0.159996	-1.81881	0.0208355
AT5G13330	ERF113	0.0363377	-3.80743	4.92267e-14	1.47613	2.57857	1.11786e-13	0.296194	-0.643678	0.678662	0.422882	-0.0840809	1	0.0809581	-2.58237	2.53032e-05	0.154303	-1.65479	0.00980319	0.801013	0.972049	0.048165	0.0646792	-2.87124	4.88278e-05
AT5G16960	AT5G16960	0.063591	-3.62041	7.88687e-13	2.34083	2.70786	1.11786e-13	0.693492	0.0372813	1	0.406345	-0.824132	0.282719	0.147958	-2.32375	0.000245327	0.222882	-1.73762	0.00842519	1.08782	0.775041	0.165562	0.0953168	-2.93075	5.76857e-05
AT5G16970	AER	0.134248	-3.72888	6.27112e-14	5.40092	2.7832	1.11786e-13	1.48382	-0.0496367	1	0.763078	-1.11125	0.0696704	0.372686	-2.16797	0.000528756	0.711507	-1.21451	0.133864	2.23842	0.61949	0.361455	0.216165	-2.9367	3.83508e-05
AT5G22140	AT5G22140	0.0999287	-2.42349	4.54868e-07	1.77689	3.01449	1.11786e-13	0.561059	0.288714	0.901967	0.178367	-1.52736	0.00714508	0.138187	-1.8832	0.00499718	0.171448	-1.58144	0.0261071	0.405597	-0.233324	1	0.0527646	-3.24216	1.88974e-05
AT5G26340	STP13	0.0646004	-3.85197	1.38386e-14	2.60795	2.50182	1.11786e-13	0.680676	-0.272682	1	0.233885	-1.93292	0.000162636	0.0851456	-3.38072	8.46968e-08	0.345344	-1.33975	0.0645473	1.787	1.34063	0.00324869	0.474882	-0.822303	0.653167
AT3G04300	AT3G04300	0.0353283	-3.75946	9.51777e-13	1.28122	2.33709	1.11786e-13	1.02671	1.58296	0.000170157	0.12403	-1.89645	0.000499085	0.156333	-1.52539	0.0317335	0.171448	-1.40469	0.0642109	0.283409	-0.607144	0.649591	0.0851043	-2.3894	0.00188766
AT3G54140	NPF8.1	0.0746942	-3.31765	1.57923e-12	1.953	2.30497	1.11786e-13	1.14633	0.9742	0.0529239	0.428788	-0.664241	0.428116	0.279166	-1.30864	0.0516355	0.24615	-1.51594	0.0176263	0.587183	-0.150902	1	0.142975	-2.27426	0.0010123
AT4G37990	CAD8	0.333096	-2.14792	3.02011e-05	4.56194	2.76741	1.11786e-13	0.262018	-2.44123	0.00108611	0.126392	-3.53891	6.4162e-09	0.132604	-3.4362	2.05202e-06	2.20922	0.926982	0.220135	1.58505	0.32104	0.826623	0.102125	-3.77781	5.2722e-06
AT3G23250	MYB15	0.0454221	-3.64961	8.09741e-13	1.47909	2.26244	3.9746e-13	0.790325	0.780818	0.227144	0.0685117	-3.0189	2.12412e-08	0.106083	-2.35145	0.000209788	0.189817	-1.50964	0.0304936	1.0369	1.23292	0.00764434	0.199144	-1.39708	0.138116
AT1G72800	AT1G72800	0.151407	-1.96179	1.24442e-05	1.46623	2.10088	1.3259e-11	0.374514	-0.529914	0.820253	0.333108	-0.727787	0.374311	0.462019	-0.198814	1	0.567002	0.135452	1	0.402203	-0.410168	0.864968	0.11404	-2.29135	0.00162665
AT2G29430	AT2G29430	0.0757035	-2.93649	3.07738e-10	1.39302	2.05545	2.42869e-11	0.364546	-0.518997	0.820678	0.406345	-0.357148	0.874228	0.103291	-2.41577	6.53033e-05	0.363714	-0.532302	0.94207	0.858713	0.872484	0.0852792	0.35063	-0.569287	0.925438
AT1G68620	CXE6	0.237204	-1.19428	0.00943448	1.38807	2.09785	3.6971e-11	0.559635	0.199588	1	0.365002	-0.497611	0.702725	0.15075	-1.83092	0.00528344	0.581697	0.269335	1	0.232497	-1.16236	0.15881	0.0748917	-2.81884	0.000131363
AT1G05010	ACO4	0.19582	-3.56125	1.53432e-14	5.30099	1.976	4.96967e-11	1.91387	-0.0599932	1	0.935539	-1.19959	0.0257233	0.69931	-1.62008	0.0077723	0.869484	-1.30725	0.0527604	4.40387	1.3432	0.00187338	1.58634	-0.353891	1
AT1G62180	2019-04-02	0.153426	-1.80692	6.21216e-05	1.31783	2.05469	6.61979e-11	0.666436	0.55177	0.533813	0.177185	-1.56141	0.00366471	0.351749	-0.489398	0.838502	0.171448	-1.60537	0.0160076	0.633004	0.453737	0.514735	0.219569	-1.19437	0.25738
AT2G36950	HIPP05	0.339152	-2.04582	2.32514e-06	3.26687	1.95233	1.5109e-10	1.78001	0.609543	0.470713	0.564631	-1.24507	0.0212183	0.616957	-1.09014	0.1435	0.980925	-0.375817	1	1.47305	0.282984	0.740958	0.430628	-1.61066	0.0365294

## Sheet: AC.3-Top20 FGs
FeatureID	FeatureName	Cluster 1 Average	Cluster 1 Log2 Fold Change	Cluster 1 P-Value	Cluster 2 Average	Cluster 2 Log2 Fold Change	Cluster 2 P-Value	Cluster 3 Average	Cluster 3 Log2 Fold Change	Cluster 3 P-Value	Cluster 4 Average	Cluster 4 Log2 Fold Change	Cluster 4 P-Value	Cluster 5 Average	Cluster 5 Log2 Fold Change	Cluster 5 P-Value	Cluster 6 Average	Cluster 6 Log2 Fold Change	Cluster 6 P-Value	Cluster 7 Average	Cluster 7 Log2 Fold Change	Cluster 7 P-Value	Cluster 8 Average	Cluster 8 Log2 Fold Change	Cluster 8 P-Value
AT1G05680	UGT74E2	0.129201	-3.29568	4.01395e-12	0.730148	-0.674819	0.191165	4.16095	2.55266	2.68285e-12	0.17246	-2.83787	2.8146e-08	2.78468	1.66487	2.34246e-05	0.300033	-2.01365	0.000857539	0.50233	-1.20165	0.11848	0.662111	-0.783348	0.693807
AT2G42540	COR15A	0.0948818	-3.09839	8.09899e-11	0.764776	0.140025	0.820659	2.46781	2.35186	1.18046e-10	0.131117	-2.5897	4.60129e-07	1.10271	0.752774	0.194977	0.26207	-1.55399	0.0193054	0.544756	-0.40504	0.871635	0.648494	-0.132544	1
AT2G20880	ERF053	0.17967	-2.70503	1.21935e-09	0.333415	-1.78487	4.0647e-05	3.23962	2.13144	3.31005e-09	0.667398	-0.68574	0.394823	2.11329	1.26648	0.00297262	0.72008	-0.562607	0.885085	0.587183	-0.855951	0.329106	0.982103	-0.0588111	1
AT5G47240	atnudt8	0.0484503	-3.29956	1.40453e-11	0.478851	0.242096	0.631837	1.27876	2.0517	3.82823e-08	0.235066	-0.917343	0.172292	0.773289	1.05952	0.0232015	0.171448	-1.39655	0.0472928	0.286803	-0.580652	0.643955	0.202548	-1.10768	0.322157
AT5G62360	AT5G62360	0.0383565	-3.53891	1.09939e-11	0.516446	0.495562	0.246662	1.20898	2.07194	9.49359e-08	0.409889	0.0821831	1	0.399207	0.0376221	1	0.183694	-1.19177	0.178264	0.244377	-0.724995	0.520384	0.187229	-1.12693	0.366311
AT3G14060	AT3G14060	0.180679	-2.90861	8.44878e-11	1.05466	-0.185337	0.850004	3.39056	1.91842	2.16301e-07	0.562268	-1.17619	0.0304616	2.77212	1.51426	0.00011178	0.461684	-1.47244	0.0201291	0.70428	-0.79734	0.371861	0.818703	-0.566418	0.909586
AT1G77120	ADH1	0.0413846	-3.28789	3.31156e-11	0.699478	1.27899	0.000139352	1.0438	1.96315	2.30553e-07	0.131117	-1.56026	0.00377543	0.34477	-0.0425114	1	0.0771514	-2.34011	0.000145949	0.354686	0.00422578	1	0.185527	-0.993939	0.462929
AT2G01610	AT2G01610	0.328049	-1.37515	0.00131465	1.09621	0.632989	0.103526	2.2186	1.91798	2.73956e-07	0.204354	-2.06342	2.66691e-05	1.02175	0.471041	0.559027	0.722529	-0.103722	1	0.254559	-1.6861	0.0120371	0.309779	-1.39418	0.0979329
AT2G27830	AT2G27830	0.0898349	-2.69163	3.39882e-09	0.484787	-0.0777369	1	1.46388	1.91891	3.42235e-07	0.26814	-1.01917	0.090955	1.09293	1.3385	0.00101754	0.142057	-1.975	0.00091169	0.261347	-1.0222	0.206946	0.495307	-0.0369355	1
AT5G65530	AT5G65530	0.0403752	-3.30802	3.63518e-11	0.172149	-1.15624	0.0142816	1.01389	1.92322	5.53379e-07	0.0248059	-3.95328	6.21575e-12	0.431311	0.342916	0.800291	0.0698036	-2.47072	6.59413e-05	0.850227	1.50717	0.000399363	0.651899	1.0283	0.0752644
AT4G23600	CORI3	0.0545066	-3.86401	4.42949e-13	1.24857	1.10453	0.0031454	2.03348	1.97061	1.35339e-06	0.0555181	-3.79728	6.80805e-11	1.52704	1.39586	0.00234424	0.0747021	-3.36335	2.47023e-07	0.305471	-1.24769	0.143245	0.311482	-1.21822	0.301797
AT3G49570	LSU3	0.201876	-3.49207	3.13781e-13	3.84663	1.27645	0.000160695	5.47816	1.86121	1.42716e-06	0.251603	-3.13459	1.19883e-09	2.66464	0.517799	0.564849	0.383308	-2.50942	2.11867e-05	2.04496	0.0733581	1	1.09444	-0.898837	0.574299
AT2G38870	AT2G38870	1.97435	-3.05412	1.34497e-12	21.2129	0.734014	0.04378	37.4073	1.7422	3.17378e-06	2.51485	-2.66352	8.25302e-09	13.6205	-0.0591767	1	6.2762	-1.28556	0.0380345	24.4088	0.902193	0.0761763	12.3861	-0.208317	1
AT3G51895	SULTR3;1	0.316946	-1.11823	0.00975881	0.569872	-0.171423	0.939329	1.68887	1.76428	3.63658e-06	0.350827	-0.939494	0.133727	1.3037	1.26156	0.00325718	0.405351	-0.710174	0.712458	0.178191	-1.9157	0.0035845	0.347225	-0.92179	0.49783
AT4G18170	WRKY28	0.312908	-2.72915	3.88508e-10	2.91565	0.878344	0.0118371	4.61806	1.67577	9.84214e-06	1.34425	-0.477524	0.607639	1.55077	-0.241189	1	1.24789	-0.593618	0.800315	1.66991	-0.119879	1	0.878276	-1.10934	0.259826
AT3G25760	AOC1	0.0817598	-2.36182	2.08046e-06	0.445212	0.322928	0.517569	1.02244	1.82597	1.0178e-05	0.121667	-1.73919	0.0026622	0.217749	-0.835332	0.487615	0.168998	-1.23779	0.176674	0.722948	1.1145	0.0295566	0.422117	0.211593	1
AT4G33160	AT4G33160	0.317955	-0.778664	0.0874287	0.525351	0.0509006	0.995803	1.31294	1.68185	1.38707e-05	0.390989	-0.433867	0.746712	0.633706	0.358908	0.744093	0.363714	-0.546806	0.90484	0.35808	-0.5512	0.658374	0.228079	-1.23435	0.180489
AT3G49540	AT3G49540	0.141313	-3.12053	6.32137e-12	1.80262	0.968337	0.00507019	2.69992	1.65513	1.80906e-05	0.471313	-1.29222	0.0137675	1.07339	0.0153513	1	0.633131	-0.83185	0.484922	1.06745	0.00613917	1	0.823809	-0.40082	1
AT5G59030	COPT1	0.100938	-3.02892	2.95661e-11	0.819191	0.2359	0.626461	1.78855	1.62336	3.25414e-05	0.144111	-2.47185	4.46444e-07	0.728623	0.0299454	1	0.220433	-1.83525	0.00184203	1.6156	1.37568	0.00139772	0.885084	0.342586	0.924135
AT3G51660	AT3G51660	0.246289	-2.56952	1.01631e-08	2.39623	1.17958	0.000506228	3.15418	1.60507	6.8985e-05	0.350827	-2.01156	5.39984e-05	2.12724	0.869932	0.113044	0.777637	-0.792924	0.581767	0.544756	-1.30631	0.0746865	0.534455	-1.33464	0.136582

## Sheet: AC.4-Top20 FGs
FeatureID	FeatureName	Cluster 1 Average	Cluster 1 Log2 Fold Change	Cluster 1 P-Value	Cluster 2 Average	Cluster 2 Log2 Fold Change	Cluster 2 P-Value	Cluster 3 Average	Cluster 3 Log2 Fold Change	Cluster 3 P-Value	Cluster 4 Average	Cluster 4 Log2 Fold Change	Cluster 4 P-Value	Cluster 5 Average	Cluster 5 Log2 Fold Change	Cluster 5 P-Value	Cluster 6 Average	Cluster 6 Log2 Fold Change	Cluster 6 P-Value	Cluster 7 Average	Cluster 7 Log2 Fold Change	Cluster 7 P-Value	Cluster 8 Average	Cluster 8 Log2 Fold Change	Cluster 8 P-Value
AT2G38800	AT2G38800	0.0191782	-3.46784	6.93477e-10	0.214691	0.210032	0.723081	0.0284802	-2.82345	0.000132428	1.05602	4.24754	2.68687e-42	0.0223333	-3.16569	1.42595e-05	0.0110216	-4.1546	2.98878e-08	0.0152735	-3.62557	8.81411e-06	0.0170209	-3.48214	4.13624e-05
AT1G78110	AT1G78110	0.0726754	-1.87701	7.68658e-05	0.124659	-1.05679	0.0335239	0.0640804	-1.99759	0.00459795	1.24857	3.94118	4.52593e-40	0.0516457	-2.31363	0.000509025	0.142057	-0.825768	0.615278	0.0186677	-3.68786	1.11774e-06	0.0544667	-2.2032	0.0055113
AT2G02130	PDF2.3	0.0958912	-2.46558	9.55343e-07	0.162255	-1.68283	0.000770322	0.121041	-2.05662	0.00504073	2.40618	3.89356	1.05019e-36	0.586248	0.384208	0.758725	0.0734775	-2.81216	2.88013e-05	0.0237588	-4.33005	4.85312e-08	0.0629771	-2.97283	0.000200214
AT5G08350	AT5G08350	0.0050469	-5.01775	1.84287e-07	0.0455106	-2.02407	0.0165863	0.0384482	-2.19154	0.165516	1.09973	5.79813	2.3724e-36	0.0139583	-3.59599	0.00468815	0.00612313	-4.6923	0.000214101	0.0135765	-3.57411	0.0119404	0.00851043	-4.15857	0.00768611
AT3G15650	AT3G15650	0.0736848	-2.41612	2.73247e-05	0.279	-0.363974	0.739012	0.0626564	-2.58075	0.00236142	1.89943	4.18781	5.0687e-34	0.0697915	-2.42859	0.00309255	0.0844991	-2.17359	0.00867702	0.0424265	-3.10327	0.000569399	0.0340417	-3.41005	0.000364645
AT5G17980	AT5G17980	0.029272	-3.03524	6.81145e-09	0.234478	0.16838	0.788365	0.119617	-0.897951	0.466591	1.02413	3.56352	1.87992e-31	0.0558332	-2.0321	0.00337906	0.0710283	-1.70166	0.018411	0.0101824	-4.30546	1.27099e-07	0.0238292	-3.19252	7.51451e-05
AT5G11070	AT5G11070	0.115069	-1.19478	0.016078	0.0563936	-2.27428	9.54956e-06	0.0768964	-1.74673	0.0250872	1.16234	3.57227	1.40111e-30	0.136791	-0.887031	0.439489	0.124912	-1.04064	0.380645	0.0424265	-2.57432	0.000817992	0.132763	-0.913959	0.641077
AT5G24800	BZIP9	0.0232158	-3.78976	1.97383e-08	0.302744	0.105277	0.911904	0.0697764	-2.13668	0.0327139	1.54387	4.12167	2.55648e-29	0.0181458	-4.03524	1.17779e-05	0.0734775	-2.08795	0.0271952	0.027153	-3.43849	0.000565612	0.020425	-3.82407	0.000325747
AT3G63300	VAB	0.188754	-0.475333	0.435888	0.0563936	-2.33539	2.45131e-06	0.0569603	-2.24473	0.00122276	1.05012	3.04891	3.03182e-23	0.326624	0.436547	0.674289	0.135933	-0.973965	0.411308	0.0475177	-2.47381	0.00072323	0.0493605	-2.41927	0.00212991
AT5G46590	anac096	0.042394	-2.71457	2.5801e-06	0.385851	0.816638	0.0644381	0.108225	-1.26821	0.275279	1.09501	3.26895	6.87107e-21	0.0921247	-1.51119	0.103544	0.0330649	-3.02238	0.00011819	0.0118794	-4.31963	3.45897e-06	0.0102125	-4.50851	4.42626e-06
AT1G09950	RAS1	0.562225	0.799321	0.0271348	0.0593616	-2.79767	1.69953e-08	0.0469923	-3.05139	5.22108e-06	1.31117	2.62438	4.03437e-14	0.29452	-0.323289	1	0.26207	-0.515738	0.953122	0.02885	-3.69754	4.3284e-07	0.0987209	-1.95352	0.0143343
AT1G43910	AT1G43910	0.14636	-1.83124	3.73918e-05	0.452138	-0.0432353	1	0.502675	0.132305	1	1.53915	2.37758	4.03437e-14	0.350353	-0.447018	0.876243	0.322076	-0.588202	0.870102	0.105218	-2.23203	0.000926371	0.120848	-2.03011	0.00588833
AT1G80520	AT1G80520	0.224082	-1.20652	0.0159512	0.396734	-0.293082	0.778881	0.115345	-2.14962	0.00352962	1.70925	2.61493	4.03437e-14	0.048854	-3.39262	1.74601e-06	0.723754	0.736584	0.41279	0.101824	-2.30521	0.00275732	0.202548	-1.29467	0.281262
AT5G60200	DOF5.3	0.807504	-0.833176	0.0863155	0.295819	-2.37668	5.17102e-07	0.33037	-2.14607	0.00114543	6.61019	3.68084	4.03437e-14	1.33302	-0.00788693	1	0.466582	-1.65353	0.0136555	0.0661854	-4.44037	6.26411e-10	0.137869	-3.39277	2.66026e-06
AT3G14440	NCED3	0.143332	-1.50837	0.00153987	0.187979	-1.09279	0.0298853	0.290498	-0.374016	1	1.57577	3.1362	4.03437e-14	0.255437	-0.576768	0.767447	0.189817	-1.04868	0.33864	0.0577001	-2.7548	0.000191425	0.103827	-1.90792	0.0236492
AT3G14990	DJ1A	1.34248	-0.733397	0.0866437	1.48008	-0.577694	0.225312	1.41546	-0.621013	0.593949	7.25397	2.49732	4.03437e-14	1.94858	-0.115166	1	1.40832	-0.639478	0.736894	0.532877	-2.07755	0.0011375	0.456159	-2.30578	0.000601235
AT3G16330	AT3G16330	0.110022	-2.85586	5.1934e-08	1.30695	1.18371	0.00225614	0.405842	-0.843293	0.576275	2.80307	2.946	4.03437e-14	0.0669998	-3.50286	1.11003e-06	0.167774	-2.19366	0.00184203	0.0746707	-3.31287	2.15781e-05	0.039148	-4.22209	4.15462e-07
AT3G16500	IAA26	0.155445	-1.48827	0.000948364	0.21667	-0.976245	0.0427998	0.223569	-0.88597	0.42081	1.63719	3.03769	4.03437e-14	0.540186	0.529131	0.515151	0.118789	-1.85938	0.00351124	0.0475177	-3.12851	6.83405e-06	0.0612751	-2.7676	0.000145062
AT2G28510	DOF2.1	0.151407	-1.60671	0.000444438	0.409595	-0.017607	1	0.209329	-1.06467	0.259986	1.78485	3.15684	4.03437e-14	0.332207	-0.351058	1	0.124912	-1.86122	0.00403072	0.027153	-3.98018	4.65906e-08	0.0255313	-4.0635	9.22302e-08
AT4G37730	AtbZIP7	0.142323	-3.5195	1.19448e-13	1.32772	-0.096824	1	1.1805	-0.279995	1	5.62032	2.91279	4.03437e-14	0.805393	-0.879447	0.331032	0.546183	-1.48789	0.0227415	0.47348	-1.66228	0.0152559	0.71828	-1.03792	0.377266

## Sheet: AC.5-Top20 FGs
FeatureID	FeatureName	Cluster 1 Average	Cluster 1 Log2 Fold Change	Cluster 1 P-Value	Cluster 2 Average	Cluster 2 Log2 Fold Change	Cluster 2 P-Value	Cluster 3 Average	Cluster 3 Log2 Fold Change	Cluster 3 P-Value	Cluster 4 Average	Cluster 4 Log2 Fold Change	Cluster 4 P-Value	Cluster 5 Average	Cluster 5 Log2 Fold Change	Cluster 5 P-Value	Cluster 6 Average	Cluster 6 Log2 Fold Change	Cluster 6 P-Value	Cluster 7 Average	Cluster 7 Log2 Fold Change	Cluster 7 P-Value	Cluster 8 Average	Cluster 8 Log2 Fold Change	Cluster 8 P-Value
AT5G64870	FLOT3	0.167557	-0.886746	0.0653558	0.0999254	-1.68844	0.000323671	0.233537	-0.333117	1	0.519744	1.04325	0.0107088	1.0706	2.51279	1.34809e-12	0.126136	-1.29891	0.0968522	0.0254559	-3.54296	1.13629e-06	0.0851043	-1.83738	0.0234013
AT1G62480	AT1G62480	0.281617	-0.321119	0.701364	0.071234	-2.44726	1.53628e-06	0.375938	0.160621	1	0.465407	0.532938	0.436513	1.23112	2.44185	8.32565e-11	0.143281	-1.36285	0.102186	0.0526089	-2.77658	0.00022403	0.166804	-1.0959	0.44379
AT2G39010	PIP2-6	0.216007	-1.07492	0.0168982	0.174127	-1.41248	0.00187209	0.949814	1.43417	0.000619782	0.140567	-1.70656	0.00105728	1.42654	2.30583	9.38999e-11	0.144506	-1.65926	0.009975	0.122188	-1.8615	0.00698692	0.394884	-0.08891	1
AT5G08000	E13L3	0.514784	0.519868	0.169501	0.12367	-1.80137	6.15135e-05	0.464227	0.314844	0.855682	0.207897	-0.978515	0.120972	1.24229	2.18533	5.02455e-10	0.203288	-1.00893	0.282474	0.0712765	-2.51513	0.000165365	0.28595	-0.45673	1
AT3G50410	DOF3.4	0.11406	-1.98241	2.1588e-05	0.186	-1.24151	0.0094394	0.512643	0.410426	0.752624	0.824502	1.30359	0.000519826	1.32464	2.2365	2.28579e-09	0.137158	-1.67027	0.0143669	0.0916413	-2.21458	0.00186095	0.0544667	-2.95972	7.58958e-05
AT5G54770	THI1	0.0857974	-2.16101	2.50437e-06	0.328468	-0.0564584	1	0.750452	1.38141	0.00138369	0.0460682	-3.03195	1.63603e-08	1.0385	2.05562	2.13173e-08	0.0844991	-2.14378	0.000558608	0.237588	-0.553881	0.68791	0.3268	-0.0580562	1
AT2G47180	GOLS1	0.117088	-2.199	1.64592e-06	0.30967	-0.705967	0.174706	0.94839	1.19367	0.0107149	0.336652	-0.555959	0.608751	1.42375	2.01597	9.29698e-08	0.144506	-1.84808	0.00366508	0.254559	-0.959191	0.281807	0.51403	0.130185	1
AT1G73500	MKK9	0.135257	-1.77066	5.25079e-05	0.266138	-0.723196	0.144748	0.640804	0.741669	0.24421	0.259872	-0.742477	0.335051	1.15575	1.86899	3.63527e-07	0.168998	-1.40072	0.0395918	0.332624	-0.333932	0.949627	0.588921	0.581182	0.600076
AT2G36830	TIP1-1	0.579384	-0.809344	0.074477	0.353202	-1.58463	0.000274874	1.15345	0.324589	0.836567	1.93841	1.29056	0.00034029	2.60183	1.82612	8.22203e-07	0.282888	-1.88289	0.00140792	0.171403	-2.57196	6.32308e-05	0.59573	-0.721369	0.74738
AT2G33810	SPL3	0.40779	-0.794819	0.0814244	0.20084	-1.89418	1.70394e-05	0.844437	0.405426	0.727193	1.3537	1.29217	0.000355609	1.78108	1.78593	1.92605e-06	0.369837	-0.926848	0.365022	0.0984295	-2.84732	1.14267e-05	0.263823	-1.40514	0.0948106
AT1G29930	LHCB1.3	1.22539	0.779365	0.0286205	0.152362	-2.58375	1.31124e-08	0.817381	0.0461519	1	0.910733	0.22998	0.865318	2.0756	1.72076	6.4778e-06	0.465358	-0.857151	0.471962	0.190071	-2.16335	0.000957404	0.48169	-0.777453	0.676894
AT4G17090	BAM3	0.690416	-2.12914	4.84463e-07	1.35542	-1.09893	0.00847327	6.28557	1.51687	0.000132428	2.7322	0.0482624	1	6.74046	1.66395	9.00718e-06	1.09114	-1.40387	0.0273156	1.09121	-1.3674	0.046282	2.49185	-0.100774	1
AT1G05680	UGT74E2	0.129201	-3.29568	4.01395e-12	0.730148	-0.674819	0.191165	4.16095	2.55266	2.68285e-12	0.17246	-2.83787	2.8146e-08	2.78468	1.66487	2.34246e-05	0.300033	-2.01365	0.000857539	0.50233	-1.20165	0.11848	0.662111	-0.783348	0.693807
AT3G14060	AT3G14060	0.180679	-2.90861	8.44878e-11	1.05466	-0.185337	0.850004	3.39056	1.91842	2.16301e-07	0.562268	-1.17619	0.0304616	2.77212	1.51426	0.00011178	0.461684	-1.47244	0.0201291	0.70428	-0.79734	0.371861	0.818703	-0.566418	0.909586
AT1G19350	BES1	0.666191	0.528117	0.150018	0.085085	-2.73707	2.16398e-09	0.405842	-0.314319	1	0.804421	0.851234	0.0413394	1.15016	1.4887	0.000115261	0.330649	-0.647032	0.805551	0.0729736	-2.85219	1.04547e-05	0.418713	-0.259284	1
AT3G16240	TIP2-1	1.19208	-1.32953	0.00093451	1.58496	-0.885357	0.0382707	6.38525	1.50578	0.000145059	2.81725	0.0637916	1	6.04534	1.40565	0.000409336	1.34586	-1.11527	0.101967	1.56808	-0.852042	0.250241	1.6357	-0.787427	0.548427
AT3G47340	ASN1	0.259411	-1.32538	0.00386989	0.351223	-0.853497	0.0906587	0.958358	0.818949	0.189108	0.937901	0.808885	0.0835706	1.38187	1.50259	0.000409693	0.289012	-1.1312	0.20827	0.229103	-1.44499	0.0583275	0.428925	-0.496524	1
AT5G59730	ATEXO70H7	0.659126	-1.33859	0.00134585	0.557999	-1.59854	0.00016864	2.70989	0.997146	0.049673	2.62943	0.979116	0.0135691	3.33464	1.38877	0.000524152	0.923367	-0.789277	0.535616	0.507421	-1.6654	0.0106243	1.11316	-0.477037	0.991979
AT5G66940	DOF5.8	1.02048	-0.521109	0.284593	0.624287	-1.30403	0.00363522	1.08367	-0.403678	0.953522	3.75633	1.87267	1.12143e-08	3.15597	1.43448	0.000528756	0.892752	-0.718667	0.72771	0.084853	-4.14649	8.65226e-10	0.178719	-3.07713	7.19294e-06
AT5G47640	NFYB2	0.555159	-0.418242	0.458895	0.129606	-2.66089	3.22525e-09	0.652196	-0.142559	1	1.18714	0.894106	0.0349192	1.58427	1.39951	0.000540186	0.456785	-0.715626	0.690846	0.247771	-1.61175	0.0159222	1.13018	0.754902	0.288063

## Sheet: AC.6-Top20 FGs
FeatureID	FeatureName	Cluster 1 Average	Cluster 1 Log2 Fold Change	Cluster 1 P-Value	Cluster 2 Average	Cluster 2 Log2 Fold Change	Cluster 2 P-Value	Cluster 3 Average	Cluster 3 Log2 Fold Change	Cluster 3 P-Value	Cluster 4 Average	Cluster 4 Log2 Fold Change	Cluster 4 P-Value	Cluster 5 Average	Cluster 5 Log2 Fold Change	Cluster 5 P-Value	Cluster 6 Average	Cluster 6 Log2 Fold Change	Cluster 6 P-Value	Cluster 7 Average	Cluster 7 Log2 Fold Change	Cluster 7 P-Value	Cluster 8 Average	Cluster 8 Log2 Fold Change	Cluster 8 P-Value
AT3G10720	PME25	0.696473	0.0119356	1	0.431361	-0.780751	0.116624	0.226417	-1.72226	0.0107731	0.0685117	-3.50331	6.3371e-11	0.124229	-2.60882	2.23846e-05	1.82469	1.80474	2.46579e-06	1.46626	1.26106	0.0048103	0.927636	0.475012	0.764218
AT5G03210	AT5G03210	4.15663	0.90537	0.00787728	1.11105	-1.3318	0.00149135	1.23034	-1.12776	0.156383	0.894195	-1.63582	0.00100203	1.39304	-0.939452	0.198119	6.1966	1.64919	1.63859e-05	1.55281	-0.758457	0.346182	3.35141	0.456936	0.834541
AT4G14690	ELIP2	0.270514	-0.933842	0.0638364	0.213702	-1.30534	0.00879615	0.250625	-1.01273	0.358023	1.33125	1.9446	4.35878e-08	0.207979	-1.29773	0.108124	1.09482	1.5015	0.000669867	0.21383	-1.23526	0.155594	0.0714876	-2.83456	0.000308003
AT5G10695	AT5G10695	4.29088	-0.300985	0.599586	3.19959	-0.781496	0.0721824	3.67394	-0.532525	0.718038	5.73962	0.189191	0.964864	4.04511	-0.381747	0.86432	10.7669	1.32959	0.00122795	2.22485	-1.28771	0.0419679	7.08748	0.523874	0.724243
AT1G14870	PCR2	0.545066	-0.968244	0.0323386	1.40588	0.637355	0.109833	0.96263	-0.0366384	1	0.770166	-0.402269	0.820616	0.566707	-0.872519	0.348025	2.08431	1.34543	0.00200031	0.690704	-0.554532	0.68129	0.612751	-0.73813	0.750812
AT3G05880	RCI2A	3.80335	-0.991983	0.0139425	10.7504	0.784437	0.0272393	6.12324	-0.209328	1	4.46861	-0.720205	0.265384	3.25647	-1.19412	0.0513394	13.8689	1.22432	0.00428109	6.74412	-0.0532442	1	5.54199	-0.361858	1
AT5G65207	AT5G65207	2.90803	0.497223	0.19784	0.74301	-1.73399	4.06365e-05	2.02494	-0.130146	1	1.59112	-0.524288	0.523079	2.13004	-0.04862	1	4.22496	1.16033	0.00902425	0.936777	-1.31053	0.0566119	3.06716	0.542972	0.688321
AT3G63010	GID1B	1.60189	0.122179	0.884175	1.18624	-0.386811	0.474321	1.28588	-0.239829	1	1.4541	-0.0432865	1	1.09712	-0.492134	0.786613	2.77133	1.0909	0.018745	1.1523	-0.406699	0.836399	1.17784	-0.372511	1
AT4G36880	CP1	0.17967	-1.79146	0.000417075	0.238436	-1.36292	0.00943283	0.122465	-2.29932	0.00216238	0.4784	-0.241393	1	0.131208	-2.20147	0.00237565	1.09359	1.20746	0.0228123	1.07424	1.10208	0.0402818	1.59996	1.84165	0.000128651
AT4G35190	LOG5	1.17997	0.649825	0.0820763	0.749935	-0.151243	0.983325	0.277682	-1.67203	0.0112455	1.1328	0.555435	0.383291	0.185645	-2.27114	0.000138293	1.51976	1.08789	0.0272319	0.751798	-0.136254	1	0.396586	-1.11881	0.289903
AT1G56060	AT1G56060	0.485512	-0.60572	0.264288	0.54217	-0.427305	0.527957	0.592387	-0.265796	1	0.496119	-0.557831	0.629103	0.736998	0.0863051	1	1.33117	1.13808	0.0272645	0.446327	-0.698238	0.539575	1.08082	0.711613	0.415851
AT3G46080	ZAT8	0.229129	-1.47915	0.00196342	1.13678	1.28086	0.000452044	0.421506	-0.495183	0.897543	0.377995	-0.679835	0.508396	0.19402	-1.67957	0.0182092	1.11074	1.16424	0.0296653	0.322442	-0.895846	0.376823	0.639984	0.170644	1
AT2G33880	WOX9	1.36266	3.37927	2.23475e-25	0.0405638	-3.19721	2.02481e-08	0.0313282	-3.47247	7.55997e-06	0.0460682	-2.96916	1.74681e-06	0.0321041	-3.44283	5.59815e-06	0.639254	1.19808	0.0296653	0.0322442	-3.39453	4.15763e-05	0.039148	-3.12394	0.00032462
AT4G39670	AT4G39670	0.455231	-1.6422	0.000159503	1.40291	0.173109	0.811551	0.810261	-0.71191	0.576901	0.481944	-1.52917	0.00315348	0.235895	-2.56596	1.78766e-05	2.34026	1.07638	0.0318421	1.88883	0.646992	0.31906	3.24928	1.60812	0.000244971
AT2G32210	AT2G32210	7.79545	-0.683803	0.107954	5.88966	-1.13188	0.00603128	7.76512	-0.661898	0.544897	7.54573	-0.720974	0.264324	5.73965	-1.12959	0.0724606	21.1052	1.02429	0.0350915	14.4131	0.324725	0.742059	31.1567	1.67265	3.79505e-05
AT2G39700	EXPA4	0.757035	-0.528774	0.319379	1.80558	1.01679	0.00376133	0.528307	-1.06148	0.222624	0.805603	-0.417135	0.794	0.212166	-2.42632	5.21751e-05	1.88225	1.04288	0.042354	1.58845	0.692321	0.266033	0.43233	-1.34712	0.131776
AT3G28910	MYB30	0.426968	-0.634073	0.213785	0.330446	-1.0446	0.0261046	0.244929	-1.4546	0.0460516	0.0496119	-3.81942	3.34515e-12	0.1005	-2.76987	7.68173e-06	1.14135	1.05613	0.0441559	2.35213	2.39495	2.73836e-11	0.949763	0.680695	0.442092
AT2G39350	ABCG1	0.967996	-1.95415	3.02675e-06	3.76946	0.22522	0.697172	0.995382	-1.85591	0.00316686	0.328383	-3.52028	4.64719e-12	0.267999	-3.78321	5.02455e-10	5.93453	1.02314	0.045689	11.4314	2.20997	6.51332e-10	5.45859	0.819756	0.270131
AT2G20370	MUR3	1.99958	1.01143	0.00204997	0.528319	-1.26497	0.00313141	0.771812	-0.634687	0.646045	0.909551	-0.385948	0.81508	0.876581	-0.436319	0.860338	2.02308	0.986924	0.0514432	0.660157	-0.863196	0.305205	1.20678	0.0752122	1
AT3G23280	XBAT35	0.558187	-0.388864	0.501562	1.07049	0.756783	0.0386215	0.374514	-0.990085	0.250129	0.435876	-0.772988	0.268078	0.29452	-1.35702	0.0346697	1.22952	0.975329	0.0612391	0.865501	0.333056	0.663437	0.706365	0.00627737	1

## Sheet: AC.7-Top20 FGs
FeatureID	FeatureName	Cluster 1 Average	Cluster 1 Log2 Fold Change	Cluster 1 P-Value	Cluster 2 Average	Cluster 2 Log2 Fold Change	Cluster 2 P-Value	Cluster 3 Average	Cluster 3 Log2 Fold Change	Cluster 3 P-Value	Cluster 4 Average	Cluster 4 Log2 Fold Change	Cluster 4 P-Value	Cluster 5 Average	Cluster 5 Log2 Fold Change	Cluster 5 P-Value	Cluster 6 Average	Cluster 6 Log2 Fold Change	Cluster 6 P-Value	Cluster 7 Average	Cluster 7 Log2 Fold Change	Cluster 7 P-Value	Cluster 8 Average	Cluster 8 Log2 Fold Change	Cluster 8 P-Value
AT5G45950	AT5G45950	0.0171595	-3.21133	3.14928e-05	0.0336383	-2.25839	0.00259059	0.0113921	-3.65314	0.00166178	0.00472494	-4.81484	9.60915e-07	0.00837498	-4.05141	0.000355912	0.0110216	-3.74684	0.000625484	1.29995	5.74945	1.18751e-38	0.0987209	-0.571069	1
AT1G68530	CUT1	0.0817598	-1.45292	0.00635761	0.0662872	-1.77421	0.00113558	0.0185121	-3.51032	1.33935e-05	0.0188998	-3.53404	9.04688e-08	0.0125625	-4.0328	7.53089e-07	0.0893976	-1.2852	0.22443	1.46796	4.34666	3.91289e-35	0.253611	0.362204	0.967218
AT3G18560	AT3G18560	0.0222064	-3.66085	1.01287e-10	0.0910212	-1.61278	0.00157258	0.0612324	-2.13248	0.00450187	0.0283497	-3.27319	7.26519e-08	0.0181458	-3.84515	3.50565e-07	0.0208186	-3.69369	2.47023e-07	1.69706	4.08187	7.00843e-34	0.605942	1.5057	0.00269723
AT4G14746	AT4G14746	0.0343189	-2.42226	2.43578e-06	0.0801382	-1.15869	0.0248117	0.0270562	-2.67839	0.000235313	0.020081	-3.1405	2.07523e-07	0.0111666	-3.87847	3.95696e-07	0.118789	-0.517204	0.976648	1.05557	3.87153	7.37061e-31	0.258717	0.746763	0.428306
AT1G51500	ABCG12	0.0656097	-1.78051	0.00019554	0.0336383	-2.76664	7.37504e-08	0.0327522	-2.71661	9.54985e-05	0.0354371	-2.64651	2.55807e-06	0.0293124	-2.87693	2.35273e-05	0.0636805	-1.78701	0.00992462	1.23716	3.69666	2.22163e-29	0.536157	1.67352	0.000200771
AT2G28570	AT2G28570	0.0232158	-3.20235	1.11309e-08	0.049468	-2.11569	6.91924e-05	0.0598083	-1.76474	0.0327139	0.113399	-0.829273	0.371946	0.0223333	-3.16813	2.26458e-05	0.0220433	-3.22006	1.08208e-05	1.23376	3.89567	2.69999e-29	0.381267	1.15658	0.0611369
AT3G47600	MYB94	0.0686379	-1.72712	0.000280911	0.114766	-0.941449	0.0639179	0.0384482	-2.50344	0.000284169	0.0212622	-3.38044	8.70345e-09	0.0265208	-3.03051	9.60568e-06	0.155527	-0.438313	1	1.17946	3.51012	2.97174e-26	0.35914	0.932273	0.163307
AT5G22500	FAR1	0.0484503	-2.45314	2.76898e-06	0.0761808	-1.78718	0.000556479	0.0384482	-2.70882	0.000262956	0.020081	-3.66345	7.27674e-09	0.0334999	-2.90778	5.89053e-05	0.0930715	-1.447	0.0902485	1.39838	3.60835	5.04715e-25	0.646792	1.74735	0.000211917
AT3G53232	RTFL1	0.0333096	-2.77526	1.45146e-07	0.166213	-0.329491	0.711325	0.0825925	-1.37785	0.126134	0.0366183	-2.59955	1.0301e-05	0.0321041	-2.74908	0.000112209	0.115115	-0.894452	0.586945	1.11667	3.37114	6.36471e-22	0.347225	0.890583	0.237096
AT5G54145	AT5G54145	0.0262439	-3.15375	5.27203e-09	0.0563936	-2.04957	5.95152e-05	0.0712004	-1.63607	0.0418134	0.020081	-3.48334	1.43469e-08	0.048854	-2.18822	0.00196686	0.0416373	-2.44483	0.00039874	1.0946	3.23784	3.05901e-20	0.745513	2.29062	1.58421e-08
AT1G01610	GPAT4	0.272533	0.460012	0.279866	0.0366063	-2.69846	2.03753e-07	0.0142401	-3.90993	2.30553e-07	0.020081	-3.49896	6.05554e-09	0.0265208	-3.06995	1.07934e-05	0.188592	-0.172146	1	1.04878	3.08904	8.491e-19	0.325098	0.717066	0.445777
AT3G50900	AT3G50900	0.0484503	-2.54619	8.75747e-08	0.314617	0.404084	0.357436	0.105377	-1.33443	0.0903352	0.0519744	-2.40733	5.82984e-06	0.0460624	-2.5473	6.85642e-05	0.189817	-0.4448	1	1.10988	2.78212	3.63706e-16	0.411905	0.819955	0.253378
AT2G44490	BGLU26	0.0605628	-2.37703	6.24604e-07	0.224585	-0.358577	0.638111	0.0897125	-1.73243	0.014936	0.0236247	-3.68381	2.01579e-10	0.0223333	-3.71723	7.53842e-08	0.29391	0.0936651	1	1.21	2.73435	4.69619e-15	0.687642	1.54286	0.000732778
AT1G79160	AT1G79160	0.0948818	-1.45591	0.00158969	0.10883	-1.24895	0.00868478	0.0427202	-2.56397	0.000131817	0.0236247	-3.44303	1.76324e-09	0.0307082	-3.03502	4.71443e-06	0.302482	0.422774	0.899336	1.00636	2.68755	1.53789e-14	0.616155	1.64751	0.000180658
AT1G52855	AT1G52855	0.0484503	-2.69134	9.31384e-08	0.237447	-0.252669	0.835135	0.0754724	-1.9741	0.00646028	0.0342558	-3.14986	5.19344e-08	0.0362916	-3.02962	1.00159e-05	0.29391	0.107157	1	1.2117	2.75751	2.05532e-14	0.64509	1.43914	0.00348636
AT2G15480	UGT73B5	0.0242251	-3.70529	8.13474e-11	0.49567	1.05246	0.00624702	0.219297	-0.387757	1	0.0992238	-1.62342	0.00849433	0.0279166	-3.41987	3.20565e-06	0.137158	-1.12833	0.317448	1.26601	2.82779	4.41493e-14	0.19574	-0.554162	1
AT5G41810	AT5G41810	0.14636	-1.0159	0.027989	0.0811276	-1.92185	3.87501e-05	0.0626564	-2.2311	0.000719546	0.0318934	-3.23748	4.41038e-09	0.0544373	-2.43782	0.00012453	0.231454	-0.269373	1	1.13364	2.61959	4.83049e-14	0.883382	2.06867	1.09401e-07
AT1G01120	KCS1	0.305842	-2.74797	2.01088e-09	0.521393	-1.95579	1.39983e-05	0.237809	-3.04878	1.02561e-06	0.159467	-3.66509	3.9582e-12	0.228916	-3.10765	4.00219e-07	1.07522	-0.812188	0.570379	8.71441	3.03504	5.31258e-14	6.54622	2.34296	2.70298e-10
AT1G09310	AT1G09310	0.153426	-3.70815	2.03348e-12	0.254266	-2.97436	6.21455e-09	0.179425	-3.40761	9.99965e-07	0.101586	-4.26602	7.42568e-13	0.213562	-3.15833	2.71658e-06	0.233903	-3.04982	2.46579e-06	10.7933	3.78993	5.31258e-14	5.8773	2.18434	1.7518e-07
AT1G26770	ATEXPA10	0.0666191	-2.65843	1.06816e-07	0.218649	-0.861403	0.104274	0.0683524	-2.54855	0.000235313	0.0413432	-3.30885	1.15009e-08	0.0460624	-3.11779	5.04414e-06	0.3282	-0.191763	1	1.82604	3.0634	5.31258e-14	0.96338	1.64481	0.000351545

## Sheet: AC.8-Top20 FGs
FeatureID	FeatureName	Cluster 1 Average	Cluster 1 Log2 Fold Change	Cluster 1 P-Value	Cluster 2 Average	Cluster 2 Log2 Fold Change	Cluster 2 P-Value	Cluster 3 Average	Cluster 3 Log2 Fold Change	Cluster 3 P-Value	Cluster 4 Average	Cluster 4 Log2 Fold Change	Cluster 4 P-Value	Cluster 5 Average	Cluster 5 Log2 Fold Change	Cluster 5 P-Value	Cluster 6 Average	Cluster 6 Log2 Fold Change	Cluster 6 P-Value	Cluster 7 Average	Cluster 7 Log2 Fold Change	Cluster 7 P-Value	Cluster 8 Average	Cluster 8 Log2 Fold Change	Cluster 8 P-Value
AT1G02390	GPAT2	0.0383565	-2.86598	6.58322e-08	0.0178085	-3.95679	1.51201e-11	0.0526883	-2.33164	0.00164951	0.020081	-3.73586	2.72152e-09	0.057229	-2.2159	0.0019435	0.0477604	-2.50304	0.00032257	0.551545	1.35574	0.00530065	1.75825	4.27189	7.9411e-37
AT1G07160	AT1G07160	0.0353283	-2.82637	4.17597e-08	0.0504574	-2.31312	4.83127e-06	0.105377	-1.15264	0.235547	0.0177185	-3.7519	9.40968e-10	0.0390832	-2.60545	0.000139231	0.23023	0.0639874	1	0.50233	1.38068	0.00314295	1.19827	3.30431	6.4544e-21
AT4G23670	AT4G23670	0.116079	-0.806252	0.16374	0.0158298	-3.7379	1.06897e-09	0.0227841	-3.13076	8.213e-05	0.0318934	-2.70458	1.74441e-05	0.0711873	-1.50671	0.0785079	0.0367388	-2.49407	0.000858299	0.512512	1.70829	0.000279188	1.08082	3.45786	3.66029e-20
AT1G70830	MLP28	0.103966	-0.9718	0.117846	0.010883	-4.23917	9.90416e-10	0.0398722	-2.33801	0.0101732	0.0366183	-2.49951	0.000326156	0.0307082	-2.71235	0.0014601	0.0477604	-2.10761	0.0164843	0.568515	1.922	9.46846e-05	1.05019	3.38574	2.61105e-16
AT1G02205	CER1	0.135257	-1.08503	0.0232768	0.0366063	-3.03742	3.83657e-09	0.0256321	-3.44711	1.00462e-06	0.0330746	-3.13549	3.34755e-08	0.0669998	-2.08614	0.00179335	0.137158	-1.03691	0.333961	1.04539	2.51115	4.49305e-12	1.12678	2.68486	2.18121e-13
AT1G33600	AT1G33600	0.122135	-2.199	2.90004e-06	0.149393	-1.90157	5.80869e-05	0.108225	-2.31182	0.000526423	0.0366183	-3.9072	1.04941e-11	0.0767706	-2.81373	1.32007e-05	0.315953	-0.719502	0.77606	1.57318	2.03823	2.78495e-07	2.51568	3.13772	2.33292e-13
AT1G54040	ESP	0.181689	-2.66697	8.52052e-08	0.0969574	-3.59106	1.52215e-11	0.0868645	-3.66768	2.30553e-07	0.0909551	-3.64003	3.65054e-10	0.286145	-1.93411	0.0053677	0.110216	-3.35466	3.1872e-07	3.18708	2.03325	9.85499e-07	6.29601	3.78367	2.33292e-13
AT2G32200	AT2G32200	0.475418	-1.49351	0.000608263	0.254266	-2.44236	7.88335e-08	0.697764	-0.859923	0.424009	0.262234	-2.35974	2.38455e-06	0.473186	-1.45319	0.02772	1.60426	0.48819	0.805551	1.81076	0.66621	0.298009	5.74794	2.96972	2.33292e-13
AT4G01950	ATGPAT3	0.0534972	-3.76853	5.69181e-13	0.0929999	-2.97272	3.22525e-09	0.0825925	-3.06616	4.91373e-06	0.0283497	-4.62471	2.3155e-14	0.0711873	-3.28342	7.09893e-07	0.165324	-2.07992	0.00131155	2.44037	2.45261	5.06258e-11	3.5914	3.45638	2.33292e-13
AT1G22890	AT1G22890	0.480465	-0.897122	0.0599345	0.183032	-2.37647	5.3011e-07	0.166609	-2.44529	0.000164328	0.0838677	-3.47828	1.88168e-10	0.114458	-2.99528	2.37016e-06	0.671095	-0.346678	1	3.0021	2.31078	5.77315e-10	3.31566	2.53183	1.03614e-11
AT1G69890	AT1G69890	0.266476	-0.737459	0.129674	0.192925	-1.24875	0.00672648	0.136705	-1.71433	0.0120513	0.060243	-2.94664	2.44953e-08	0.0879372	-2.36552	0.000137617	0.586596	0.583587	0.611945	0.896048	1.28638	0.00386003	1.59145	2.42779	5.54968e-11
AT1G01120	KCS1	0.305842	-2.74797	2.01088e-09	0.521393	-1.95579	1.39983e-05	0.237809	-3.04878	1.02561e-06	0.159467	-3.66509	3.9582e-12	0.228916	-3.10765	4.00219e-07	1.07522	-0.812188	0.570379	8.71441	3.03504	5.31258e-14	6.54622	2.34296	2.70298e-10
AT4G01250	WRKY22	0.404762	-0.918465	0.0374265	0.370021	-1.06275	0.0175512	0.76754	0.130234	1	0.159467	-2.30859	2.51051e-06	0.489936	-0.587549	0.67801	0.549857	-0.413027	1	1.20831	0.878354	0.0756093	2.51398	2.26617	4.89278e-10
AT5G62470	MYB96	0.52185	-1.6187	0.000177939	0.558989	-1.51701	0.000573514	0.496979	-1.63992	0.0130594	0.128755	-3.65664	2.00486e-12	0.258228	-2.61163	1.07176e-05	1.02991	-0.535999	0.933109	5.90407	2.60615	5.31258e-14	4.9786	2.22204	2.3769e-09
AT1G25400	AT1G25400	0.588469	-0.568939	0.259576	0.212713	-2.14919	1.1364e-06	0.699188	-0.272025	1	0.416976	-1.09598	0.0534126	0.859831	0.0610311	1	1.01521	0.342882	0.953122	0.73313	-0.192612	1	2.83738	2.19164	2.93349e-09
AT5G54145	AT5G54145	0.0262439	-3.15375	5.27203e-09	0.0563936	-2.04957	5.95152e-05	0.0712004	-1.63607	0.0418134	0.020081	-3.48334	1.43469e-08	0.048854	-2.18822	0.00196686	0.0416373	-2.44483	0.00039874	1.0946	3.23784	3.05901e-20	0.745513	2.29062	1.58421e-08
AT3G10930	AT3G10930	0.917527	-0.877849	0.0357585	0.58768	-1.57545	0.000255232	0.881461	-0.905005	0.343377	0.791428	-1.09018	0.0528926	0.586248	-1.52688	0.0138822	2.25331	0.623811	0.546844	2.94101	1.04718	0.0306994	5.12328	2.09678	2.0027e-08
AT5G20270	HHP1	0.14636	-2.24262	7.06599e-07	0.214691	-1.67006	0.000218735	0.101105	-2.71853	1.46986e-05	0.0897739	-2.92701	1.8216e-08	0.097708	-2.77157	6.75077e-06	0.499647	-0.323811	1	2.75603	2.83193	5.31258e-14	2.05101	2.15417	2.41741e-08
AT2G46140	AT2G46140	0.0595535	-2.97149	6.81106e-10	0.202819	-1.13947	0.0149798	0.0612324	-2.85538	9.27246e-06	0.0673304	-2.75605	1.70677e-07	0.0460624	-3.26555	4.00219e-07	0.186143	-1.24087	0.113208	2.06363	3.12119	5.31258e-14	1.35146	2.11764	3.43519e-08
AT1G15010	AT1G15010	0.287673	-2.41748	5.79566e-08	0.295819	-2.38042	1.45393e-07	2.05769	0.715657	0.325583	1.58522	0.280591	0.839888	1.82854	0.514064	0.563574	0.597617	-1.28168	0.0769055	1.08103	-0.34152	0.948432	4.42202	2.10926	3.50401e-08

## Sheet: MMC1.1-Top20 FGs
FeatureID	FeatureName	Cluster 1 Average	Cluster 1 Log2 Fold Change	Cluster 1 P-Value	Cluster 2 Average	Cluster 2 Log2 Fold Change	Cluster 2 P-Value	Cluster 3 Average	Cluster 3 Log2 Fold Change	Cluster 3 P-Value	Cluster 4 Average	Cluster 4 Log2 Fold Change	Cluster 4 P-Value	Cluster 5 Average	Cluster 5 Log2 Fold Change	Cluster 5 P-Value	Cluster 6 Average	Cluster 6 Log2 Fold Change	Cluster 6 P-Value	Cluster 7 Average	Cluster 7 Log2 Fold Change	Cluster 7 P-Value	Cluster 8 Average	Cluster 8 Log2 Fold Change	Cluster 8 P-Value	Cluster 9 Average	Cluster 9 Log2 Fold Change	Cluster 9 P-Value	Cluster 10 Average	Cluster 10 Log2 Fold Change	Cluster 10 P-Value
AT1G05550	AT1G05550	1.51957	2.12043	2.07034e-12	0.163696	-2.0457	0.000314475	0.0979702	-2.77451	2.75476e-05	0.214159	-1.58204	0.488466	0.586863	-0.0688716	1	0.128251	-2.33311	0.0100381	0.157895	-2.02451	0.102651	0.100125	-2.72436	9.9009e-05	0.0856245	-2.88501	0.00859564	2.96575	2.53637	4.2855e-06
AT4G39670	AT4G39670	2.00556	1.94806	1.85039e-11	0.158311	-2.58821	1.12751e-06	0.421644	-1.10581	0.185082	0.273237	-1.71545	0.233477	0.786476	-0.132385	1	0.101532	-3.15417	6.90978e-05	0.272036	-1.71929	0.162807	0.738425	-0.231402	1	2.00091	1.35897	0.0273806	0.178739	-2.28453	0.0857971
AT5G16050	GRF5	3.27997	1.67483	6.11732e-09	1.47434	-0.0666281	1	0.67091	-1.29164	0.0722589	0.928637	-0.770031	1	0.783815	-1.04866	0.181267	0.69113	-1.21517	0.310427	0.962588	-0.714458	1	0.763457	-1.08482	0.182276	0.754848	-1.06986	0.818058	3.14449	1.09955	0.157604
AT3G23280	XBAT35	1.28489	1.66823	8.66169e-09	0.351084	-0.863151	0.140395	0.264147	-1.28374	0.0755159	0.398779	-0.630922	1	0.691993	0.225355	0.86528	0.228002	-1.46754	0.137605	0.331008	-0.909273	0.832317	0.585456	-0.0449542	1	0.380804	-0.691507	1	0.291279	-1.0697	0.601571
AT2G39350	ABCG1	3.78136	1.67219	1.34639e-08	0.430778	-2.19045	2.85628e-05	0.47745	-2.01608	0.00130096	1.36434	-0.403593	1	3.85653	1.3343	0.00257923	0.217314	-3.12053	6.7955e-05	0.178821	-3.39393	0.000310289	0.35183	-2.45058	0.000134723	3.69763	1.16673	0.149556	0.284659	-2.67724	0.0383599
AT2G32210	AT2G32210	13.4088	1.43323	1.04651e-06	3.62284	-1.02087	0.046101	4.20032	-0.779198	0.397203	5.09735	-0.461706	1	3.73676	-0.953637	0.187831	2.3388	-1.63335	0.0366896	5.47686	-0.351101	1	6.03534	-0.206875	1	13.1614	1.02538	0.275308	3.31661	-1.08532	0.421888
AT3G63010	GID1B	2.10226	1.42011	1.69778e-06	0.583704	-0.984507	0.0769997	0.527055	-1.12656	0.145641	1.20926	0.173696	1	0.854345	-0.375532	0.889663	1.25045	0.227207	1	0.642993	-0.794776	0.933391	0.693925	-0.696351	0.511669	0.639931	-0.794192	1	0.976446	-0.154242	1
AT2G32200	AT2G32200	1.37174	1.42485	3.31343e-06	0.27139	-1.49837	0.00524067	0.427844	-0.787537	0.489125	0.321238	-1.19048	0.870388	0.35265	-1.07711	0.178704	0.114001	-2.70717	0.000690985	0.348129	-1.06888	0.693153	0.296205	-1.3358	0.0782018	2.81434	2.31093	2.30298e-07	0.347548	-1.04281	0.646224
AT2G32190	AT2G32190	10.7509	1.37176	4.03553e-06	1.99773	-1.6295	0.000796817	3.41655	-0.79411	0.380519	3.80501	-0.607159	1	4.7468	-0.276348	0.942757	1.58176	-1.92002	0.0189442	3.20165	-0.866782	0.733927	7.28413	0.415015	0.645545	10.3786	0.959032	0.375795	1.71788	-1.76006	0.199286
AT4G36500	AT4G36500	1.86389	1.36947	6.53823e-06	0.4017	-1.40306	0.00786442	0.647347	-0.655605	0.621476	0.435702	-1.2277	0.778264	1.33608	0.511304	0.511501	0.199501	-2.37812	0.00260189	0.211161	-2.28871	0.0192652	0.343486	-1.60702	0.0189286	2.87068	1.74615	0.000857038	0.479948	-1.05464	0.622047
AT5G10695	AT5G10695	6.77245	1.32214	1.17394e-05	2.25512	-0.763367	0.167581	2.22975	-0.769672	0.409928	2.64375	-0.48771	1	1.69538	-1.18319	0.0742602	1.63698	-1.21258	0.212357	4.28789	0.261865	1	4.78238	0.450967	0.585705	3.21317	-0.186197	1	1.56231	-1.25079	0.46484
AT2G22470	AGP2	1.11057	1.30868	2.98553e-05	0.19385	-1.75509	0.000909161	0.561778	-0.0984697	1	0.328623	-0.909007	1	0.381927	-0.702009	0.50577	0.0765943	-3.03567	0.000129469	0.220672	-1.49737	0.286	0.267001	-1.24257	0.115492	2.15864	2.12271	6.0798e-06	0.311139	-0.96092	0.709566
AT5G65207	AT5G65207	2.49586	1.21123	8.41881e-05	1.26972	-0.157664	0.992199	1.16076	-0.29812	1	1.04495	-0.448452	1	0.625455	-1.24831	0.0774709	0.577129	-1.3435	0.197872	1.12048	-0.340988	1	0.958145	-0.593506	0.617737	1.73953	0.338212	1	1.61527	0.217354	0.923505
AT5G18400	AT5G18400	3.25595	1.16509	0.000173838	1.10171	-0.838495	0.11454	1.33934	-0.52255	0.716043	1.52311	-0.308611	1	1.20833	-0.678635	0.443189	1.63698	-0.198127	1	1.61509	-0.21793	1	2.02893	0.140762	1	1.49618	-0.331856	1	1.23131	-0.615573	0.997998
AT3G43720	LTPG2	0.670162	1.20758	0.000261608	0.143234	-1.50902	0.00646702	0.0434045	-3.22795	4.63836e-07	0.0812327	-2.26947	0.0457944	0.656062	0.935604	0.073233	0.0374065	-3.37014	5.50335e-05	0.0779962	-2.32403	0.0283828	0.0639691	-2.65275	7.76611e-05	1.65841	2.50605	4.30651e-09	0.231699	-0.70631	0.949202
AT1G48440	AT1G48440	2.15524	1.14113	0.000277532	1.16741	-0.102873	1	0.761439	-0.774496	0.473001	1.08372	-0.212251	1	0.900921	-0.5089	0.721657	0.634129	-1.02729	0.483782	1.07673	-0.221735	1	1.1584	-0.112052	1	0.750341	-0.763462	1	1.3273	0.0985148	1
AT1G09070	SRC2	17.9958	1.12822	0.000283013	10.5282	0.0142796	1	5.72939	-0.94532	0.217392	7.88511	-0.434056	1	6.11482	-0.839704	0.272929	6.53367	-0.721649	0.703295	10.1738	-0.0410034	1	8.66642	-0.295657	0.91645	9.98202	-0.0701776	1	9.86376	-0.0880992	1
AT2G20370	MUR3	1.10996	1.14245	0.000322259	0.83894	0.459824	0.34771	0.38692	-0.792386	0.458388	0.513243	-0.337976	1	0.252843	-1.43142	0.036288	0.406128	-0.695302	0.851457	0.604946	-0.0846942	1	0.407455	-0.70452	0.504802	0.527267	-0.292249	1	0.572627	-0.162603	1
AT5G62230	ERL1	0.315986	1.19748	0.000360475	0.224004	0.392484	0.494263	0.0347236	-2.44912	0.000322872	0.0516935	-1.81744	0.24788	0.0825068	-1.17624	0.164773	0.0552191	-1.72781	0.094357	0.108434	-0.737107	1	0.0194688	-3.23163	8.12389e-06	0.0766114	-1.2313	0.737909	1.01617	2.84522	2.98046e-08
AT1G07890	APX1	8.26738	1.10665	0.000453749	4.10316	-0.270037	0.802674	3.74023	-0.412419	0.858128	3.18469	-0.643795	1	2.62425	-0.957761	0.181544	3.38618	-0.551867	0.907099	4.46861	-0.124519	1	3.05383	-0.722126	0.412986	4.31052	-0.178506	1	8.38088	0.836333	0.34821

[truncated: 19 more sheets: MMC1.2-Top20 FGs, MMC1.3-Top20 FGs, MMC1.4-Top20 FGs, MMC1.5-Top20 FGs, MMC1.6-Top20 FGs, MMC1.7-Top20 FGs, MMC1.8-Top20 FGs, MMC1.9-Top20 FGs, MMC1.10-Top20 FGs, MMC2.1-Top20 FGs, MMC2.2-Top20 FGs, MMC2.3-Top20 FGs, MMC2.4-Top20 FGs, MMC2.5-Top20 FGs, MMC2.6-Top20 FGs, MMC2.7-Top20 FGs, MMC2.8-Top20 FGs, MMC2.9-Top20 FGs, MMC2.10-Top20 FGs]
