# Supplementary material for: High-throughput single-cell transcriptomics reveals the female germline differentiation trajectory in Arabidopsis thaliana
Source: Commun Biol. 2021 Oct 1;4:1149. doi: 10.1038/s42003-021-02676-z (PMC8486858; doi:10.1038/s42003-021-02676-z)
Supplement: Supplementary file 7 — Supplementary Data 5. [file 42003_2021_2676_MOESM7_ESM.xlsx]

## Sheet: Remade
Supplementary Data 5. Expression and GO analysis of the feature genes of the subclusters in AC.1, MMC1.10 and MMC2.6 cell clusters.
Sheets 1-3. Expression of the feature genes (FGs) of the subclusters in AC.1, MMC1.10 and MMC2.6 cell clusters.
Sheets 4-6. GO analysis of the feature genes (FGs) of the subclusters in AC.1, MMC1.10 and MMC2.6 cell clusters.
Feature Genes	Characteristic genes in each cluster were obtained by comparing the differentially expressed genes in each cluster among other clusters in the same sample.
FGs	Log2 FC > 0, q <0.05
p value	Unadjusted p-value
q value	Adjsted p-value, based on bonferroni correction using all genes in the dataset.

## Sheet: AC.1-FGs
FeatureID	FeatureName	Cluster 1 Average	Cluster 1 Log2 Fold Change	Cluster 1 P-Value	Cluster 2 Average	Cluster 2 Log2 Fold Change	Cluster 2 P-Value	Cluster 3 Average	Cluster 3 Log2 Fold Change	Cluster 3 P-Value	Cluster 4 Average	Cluster 4 Log2 Fold Change	Cluster 4 P-Value	Cluster 5 Average	Cluster 5 Log2 Fold Change	Cluster 5 P-Value	Cluster 6 Average	Cluster 6 Log2 Fold Change	Cluster 6 P-Value	Cluster 7 Average	Cluster 7 Log2 Fold Change	Cluster 7 P-Value	Cluster 8 Average	Cluster 8 Log2 Fold Change	Cluster 8 P-Value
AT2G33880	WOX9	1.36266	3.37927	2.23475e-25	0.0405638	-3.19721	2.02481e-08	0.0313282	-3.47247	7.55997e-06	0.0460682	-2.96916	1.74681e-06	0.0321041	-3.44283	5.59815e-06	0.639254	1.19808	0.0296653	0.0322442	-3.39453	4.15763e-05	0.039148	-3.12394	0.00032462
AT1G02800	CEL2	1.09417	2.83161	1.41251e-21	0.0445212	-2.95343	3.56719e-09	0.0712004	-2.19352	0.00104839	0.160648	-1.00627	0.129641	0.273583	-0.15737	1	0.379634	0.386779	0.94866	0.0390324	-3.02024	2.23806e-05	0.0834022	-1.93645	0.0145618
AT5G16250	AT5G16250	1.01039	3.57444	2.42676e-18	0.0128617	-4.30394	9.47975e-08	0.0242081	-3.33021	0.00246939	0.040162	-2.66087	0.00188394	0.166104	-0.519036	1	0.0930715	-1.41991	0.441918	0.0610942	-1.98968	0.115883	0.257015	0.17606	1
AT1G04820	TUBA4	1.26274	2.40991	4.92267e-14	0.163245	-1.44048	0.00170831	0.129585	-1.72978	0.0115891	0.295309	-0.490675	0.702725	0.452249	0.205044	0.975018	0.26207	-0.676944	0.805551	0.128977	-1.71378	0.0159348	0.222973	-0.898399	0.578776
AT1G28290	AGP31	3.04934	2.45009	4.92267e-14	0.125649	-3.13448	1.3259e-11	0.34461	-1.57381	0.017031	0.88947	-0.112403	1	1.32743	0.554709	0.502045	0.729877	-0.432142	1	0.0814589	-3.65033	2.14011e-08	0.376161	-1.42307	0.0846884
AT1G62500	AT1G62500	2.06015	3.34633	4.92267e-14	0.0563936	-3.34155	3.68631e-10	0.215025	-1.29931	0.150283	0.158286	-1.78596	0.00188394	0.448061	-0.163382	1	0.349018	-0.567777	0.953122	0.056003	-3.23451	1.65555e-05	0.144677	-1.86641	0.0328024
AT5G45775	RPL11C	4.37466	2.33248	4.92267e-14	0.421468	-1.93656	8.16966e-06	0.524035	-1.54987	0.0182181	0.909551	-0.724458	0.337512	1.17808	-0.304274	1	1.65202	0.250129	1	0.388627	-1.97343	0.00223616	0.999124	-0.553774	0.926777
AT5G48485	DIR1	3.06549	2.60052	4.92267e-14	0.344298	-1.56297	0.000828992	0.420082	-1.20768	0.161011	0.336652	-1.56719	0.00435001	0.63929	-0.563077	0.758715	1.36178	0.692267	0.484922	0.120491	-3.02409	1.4031e-05	0.156592	-2.64476	0.000321738
AT3G08770	LTP6	5.15592	3.526	4.92267e-14	0.129606	-3.42045	2.16398e-09	0.119617	-3.45753	6.24472e-06	0.119305	-3.49844	2.62108e-08	0.132604	-3.31229	9.2226e-06	1.04705	-0.213603	1	0.475177	-1.41195	0.135923	1.37869	0.23243	1
AT3G22120	CWLP	2.97162	3.00989	4.92267e-14	0.244372	-1.85017	9.40662e-05	0.331794	-1.33121	0.104847	0.190179	-2.19114	4.11535e-05	0.760727	-0.0411883	1	0.76784	-0.0266523	1	0.0543059	-3.93647	5.13914e-08	0.165102	-2.34201	0.00216783
AT2G42840	PDF1	5.29622	2.58073	4.92267e-14	0.192925	-3.2556	2.67375e-11	0.206481	-3.08075	1.42716e-06	0.223254	-3.00147	1.15009e-08	0.427124	-2.01698	0.00141144	1.84429	0.25614	1	0.928292	-0.830174	0.395088	3.0178	1.07178	0.0753863
AT4G02290	AtGH9B13	1.99151	2.43052	4.92267e-14	0.110808	-2.69872	5.993e-09	0.383058	-0.774188	0.521472	0.389808	-0.763266	0.31309	0.717456	0.225188	0.945632	0.711507	0.215472	1	0.0814589	-3.03939	4.46524e-06	0.15489	-2.10972	0.00329864
AT4G23800	HMGB6	1.41818	2.79851	4.92267e-14	0.0395744	-3.51898	5.10765e-10	0.0854405	-2.32678	0.00192955	0.21026	-1.00882	0.200674	0.548561	0.545727	0.535056	0.263294	-0.654406	0.899336	0.0322442	-3.67812	5.0323e-06	0.28595	-0.504327	1
AT4G29030	AT4G29030	4.15259	2.70363	4.92267e-14	0.1395	-3.31431	1.3516e-10	0.192241	-2.77064	4.26521e-05	0.161829	-3.05645	3.95429e-08	0.301499	-2.11301	0.00159222	1.07645	-0.169776	1	0.592274	-1.08246	0.239717	2.55143	1.27584	0.0223618
AT4G24190	HSP90-7	1.54031	2.15826	1.73087e-13	0.128617	-2.24119	4.48348e-07	0.250625	-1.17907	0.126578	0.46895	-0.212994	1	0.616957	0.23853	0.928321	0.52169	-0.0373073	1	0.139159	-2.03211	0.00174992	0.279142	-0.999394	0.392496
AT2G32690	GRP23	1.02149	2.33634	2.12925e-13	0.0366063	-3.3716	2.2353e-10	0.0284802	-3.63203	4.02485e-07	0.0425245	-3.1109	4.96525e-08	0.065604	-2.45281	0.000245327	0.331873	0.00344668	1	0.442933	0.470475	0.517008	0.668919	1.17261	0.0350582
AT1G50490	UBC20	1.00231	2.38973	2.80298e-13	0.0870637	-2.05035	5.70988e-05	0.129585	-1.39312	0.117592	0.199629	-0.7544	0.433466	0.334999	0.0809087	1	0.281664	-0.203235	1	0.122188	-1.45942	0.0828486	0.199144	-0.727845	0.846902
AT1G56340	CRT1	1.06389	2.14687	4.77769e-13	0.0831063	-2.34178	2.66413e-07	0.159489	-1.30567	0.0783851	0.318934	-0.243846	1	0.329416	-0.186198	1	0.444539	0.308731	0.995391	0.112006	-1.80779	0.0071956	0.228079	-0.748167	0.712009
AT1G48830	RPS7A	1.89158	2.0252	9.16535e-12	0.317585	-1.25969	0.00392713	0.27341	-1.43679	0.0356003	0.515019	-0.477168	0.6926	0.527623	-0.429191	0.878958	0.925817	0.499423	0.755996	0.212133	-1.79347	0.00644535	0.406798	-0.819428	0.618806
AT4G31840	ENODL15	3.15331	2.12208	1.40368e-11	0.119713	-3.42886	9.10839e-12	0.528307	-1.1594	0.193506	0.855215	-0.424288	0.816494	1.78806	0.808303	0.198414	1.08134	-0.0408823	1	0.145947	-3.03518	1.31491e-05	0.592326	-0.970103	0.530305
AT3G06680	AT3G06680	1.29403	2.009	1.79419e-11	0.171159	-1.63427	0.000182049	0.195089	-1.37997	0.049937	0.348464	-0.503689	0.651067	0.467603	-0.0243526	1	0.50577	0.105234	1	0.145947	-1.78952	0.00704364	0.43233	-0.147003	1
AT3G07110	AT3G07110	1.58977	1.91497	1.37788e-10	0.291861	-1.18856	0.00664191	0.250625	-1.37149	0.0489827	0.433513	-0.544597	0.576544	0.600207	-0.0150768	1	0.593943	-0.0328742	1	0.254559	-1.3293	0.0590195	0.539561	-0.182479	1
AT3G45030	RPS20A	1.96627	1.90954	1.44509e-10	0.262181	-1.68552	9.26389e-05	0.347458	-1.20384	0.108734	0.466588	-0.768702	0.278222	0.83331	0.16998	1	0.863361	0.233105	1	0.319047	-1.31451	0.0617393	0.616155	-0.311555	1
AT5G48480	AT5G48480	2.94436	1.899	1.61561e-10	0.973531	-0.252946	0.715331	0.33037	-1.89355	0.00187857	0.406345	-1.61074	0.00108255	0.556936	-1.11071	0.119488	1.34709	0.29524	1	1.14891	0.026131	1	0.716578	-0.709812	0.747017
AT4G14270	CID2	1.38992	1.95486	1.63592e-10	0.195893	-1.57092	0.000433523	0.165185	-1.76809	0.00726962	0.578805	0.176201	0.948781	0.563915	0.129169	1	0.515567	-0.0177491	1	0.0814589	-2.77284	3.05363e-05	0.35914	-0.579941	0.913207
AT4G16720	RPL15A	6.26825	1.87706	1.71967e-10	0.88251	-1.62608	0.000116458	1.16057	-1.15677	0.123757	2.04472	-0.28329	0.896979	2.43153	0.00180788	1	2.80439	0.241372	1	0.846833	-1.61305	0.0131262	1.72932	-0.532371	0.862892
AT2G21660	RBG7	2.93831	1.91594	1.87835e-10	0.407617	-1.62271	0.000196028	0.361698	-1.74535	0.00626461	1.11863	-0.00213548	1	0.897518	-0.355736	0.968639	1.42424	0.406266	0.937446	0.359777	-1.73221	0.00944177	0.798278	-0.530125	0.959243
AT1G56220	AT1G56220	3.91741	1.88489	2.36744e-10	0.318574	-2.44784	2.62657e-08	0.509795	-1.68256	0.00800395	2.13922	0.596405	0.295704	1.75037	0.239977	0.968988	1.35076	-0.186088	1	0.264741	-2.6257	3.01724e-05	0.988911	-0.663348	0.798225
AT3G16080	RPL37C	2.06923	1.84027	6.27062e-10	0.452138	-0.964234	0.0304463	0.37309	-1.21681	0.0972508	0.603611	-0.486663	0.66773	0.882164	0.132785	1	0.761717	-0.108251	1	0.324139	-1.41009	0.0391251	0.626367	-0.409832	1
AT1G04410	MDH1	1.45048	1.8438	7.19031e-10	0.210734	-1.59423	0.000226237	0.291922	-1.0455	0.210319	0.650861	0.225995	0.868883	0.630915	0.169013	1	0.548632	-0.060469	1	0.142553	-2.09191	0.00117762	0.297865	-0.998968	0.387244
AT4G18730	RPL11C	2.97464	1.82723	7.79219e-10	0.522382	-1.31585	0.00212783	0.545395	-1.20116	0.103988	0.800878	-0.623815	0.466316	1.11108	-0.0921645	1	1.35688	0.239845	1	0.510815	-1.28286	0.0666601	1.05529	-0.171416	1
AT5G16130	RPS7C	3.72361	1.80965	9.52118e-10	0.407617	-2.04935	1.62339e-06	0.797445	-0.976075	0.255907	1.05248	-0.558486	0.53931	1.80481	0.323841	0.850274	1.61161	0.138583	1	0.507421	-1.63993	0.0115296	1.39911	-0.0927688	1
AT1G50010	TUBA4	1.28898	1.8716	1.21242e-09	0.206776	-1.42394	0.00152359	0.243505	-1.12341	0.184939	0.4784	-0.0728788	1	0.68256	0.51833	0.518502	0.302482	-0.805295	0.571287	0.166312	-1.67373	0.0162436	0.401692	-0.342506	1
AT2G27385	AT2G27385	1.13051	1.92761	1.2639e-09	0.060351	-3.02837	1.08697e-09	0.0555363	-3.06554	3.37063e-06	0.0578805	-3.04541	2.00866e-08	0.129812	-1.83562	0.00514804	0.483727	0.20296	1	0.44463	0.0601399	1	1.13359	1.6705	0.000125625
AT2G36620	RPL24A	1.49994	1.81496	1.52116e-09	0.375957	-0.761621	0.10737	0.28053	-1.17546	0.125712	0.499663	-0.288846	0.952726	0.491332	-0.309085	1	0.526589	-0.202216	1	0.344503	-0.848224	0.328457	0.442542	-0.46455	1
AT1G08360	RPL10AA	3.45511	1.7604	2.84232e-09	0.683648	-1.17407	0.00617881	0.814533	-0.860205	0.371566	1.108	-0.389185	0.73506	1.34558	-0.0702129	1	1.5565	0.171155	1	0.616033	-1.2693	0.0674981	0.971891	-0.576483	0.902097
AT2G40205	RPL41C	4.48771	1.74799	4.21127e-09	0.973531	-1.03831	0.0129444	0.928453	-1.06913	0.181169	1.03004	-0.927886	0.124187	1.59962	-0.221542	1	2.46272	0.500478	0.802637	0.872289	-1.14819	0.112321	1.45698	-0.363065	1
AT2G32060	RPS12C	1.53729	1.75054	5.89733e-09	0.274053	-1.34039	0.00189968	0.310434	-1.10052	0.166272	0.486669	-0.415129	0.768224	0.756539	0.308789	0.823891	0.559654	-0.187398	1	0.268136	-1.30384	0.0637405	0.582113	-0.117804	1
AT2G18020	RPL8A	5.15793	1.72315	5.90708e-09	1.17635	-0.976147	0.0192016	0.974022	-1.22455	0.0865053	1.72579	-0.346621	0.807262	2.27241	0.104639	1	2.15044	0.0147909	1	1.05218	-1.09163	0.135463	1.51145	-0.538608	0.926968
AT1G32640	MYC2	4.82888	1.73014	6.00204e-09	0.419489	-2.44689	1.59418e-08	0.935573	-1.1809	0.110337	2.19237	0.163348	1	2.67301	0.491315	0.568452	1.73652	-0.223252	1	0.519301	-2.04135	0.00113413	1.85187	-0.113919	1
AT4G14960	TUBA6	1.13051	1.75339	9.22628e-09	0.209744	-1.27508	0.00393473	0.244929	-0.989431	0.269253	0.433513	-0.100233	1	0.647665	0.568707	0.421496	0.308606	-0.645229	0.805551	0.169706	-1.52189	0.0278696	0.338715	-0.479366	1
AT2G05790	AT2G05790	2.08437	1.71087	1.26177e-08	0.221617	-2.15359	7.45485e-07	0.650772	-0.454825	0.869364	0.865846	0.00090822	1	1.26183	0.631462	0.360629	0.860912	-0.00855176	1	0.164615	-2.49865	7.52496e-05	0.39999	-1.18811	0.199975
AT1G27400	RPL17A	2.40737	1.69034	1.67496e-08	0.3255	-1.80528	2.24988e-05	0.583843	-0.861805	0.373272	0.797334	-0.384931	0.816494	1.09014	0.127377	1	1.0691	0.097198	1	0.442933	-1.26562	0.0703308	1.01955	0.0173759	1
AT5G62700	TUBB3	4.63205	1.67049	2.04998e-08	0.803361	-1.43915	0.000633839	0.96263	-1.11316	0.145982	2.06126	0.0861879	1	2.09654	0.111779	1	2.24106	0.226436	1	0.653368	-1.67782	0.00892903	1.21188	-0.747502	0.676229
AT2G27710	RPP2B	4.37163	1.65863	2.58741e-08	1.09918	-0.865271	0.0414973	1.04237	-0.910502	0.311975	1.30172	-0.578354	0.457239	1.81737	-0.0354752	1	1.76836	-0.0810898	1	1.13194	-0.771334	0.379624	1.58805	-0.2476	1
AT3G62870	RPL7AB	3.73673	1.63185	5.05129e-08	0.731138	-1.27811	0.00260107	0.788901	-1.11439	0.146109	1.32062	-0.321683	0.840153	1.74479	0.135449	1	1.66182	0.0566621	1	0.894351	-0.908714	0.261984	1.36848	-0.252986	1
ENSRNA049493787	U2	1.2163	1.66079	6.08214e-08	0.149393	-1.96572	8.17396e-06	0.239233	-1.19764	0.12074	0.650861	0.395382	0.585703	0.563915	0.14641	1	0.66987	0.44269	0.805551	0.123885	-2.1514	0.000966457	0.224675	-1.27368	0.159012
AT4G38680	CSP2	2.35791	1.60883	1.1193e-07	0.508531	-1.14106	0.00871616	0.35885	-1.62211	0.0106793	0.928451	-0.161235	1	0.852852	-0.293504	1	1.36913	0.494307	0.805551	0.527786	-1.02409	0.184322	0.815299	-0.357587	1
AT3G04400	RPL23A	6.23091	1.57419	1.45275e-07	1.23076	-1.30362	0.0013164	1.74868	-0.716588	0.4665	2.38137	-0.236095	0.960259	3.12107	0.209111	1	2.58273	-0.102244	1	1.37971	-1.06628	0.147303	2.33526	-0.257251	1
AT1G56045	RPL41C	8.99358	1.57309	1.56319e-07	1.57209	-1.49379	0.000228159	2.0164	-1.06354	0.132679	3.12555	-0.391416	0.728047	4.15259	0.0739457	1	5.29528	0.490372	0.805551	1.60712	-1.39032	0.023834	3.43481	-0.228732	1
AT3G49010	RPL13B	3.18258	1.57524	1.70478e-07	0.667818	-1.20782	0.00464461	0.773236	-0.937413	0.287213	1.22494	-0.2233	0.981743	1.56054	0.175064	1	1.36178	-0.0486558	1	0.629609	-1.23382	0.0772337	1.3072	-0.111652	1
AT2G25900	ATCTH	1.31219	1.61704	1.75331e-07	0.0870637	-2.90778	3.68931e-10	0.239233	-1.34181	0.0618236	0.770166	0.523521	0.374311	0.815164	0.606244	0.359566	0.519241	-0.145263	1	0.101824	-2.57553	7.50254e-05	0.471478	-0.290124	1
AT5G61170	RPS19C	1.39295	1.5852	2.09153e-07	0.385851	-0.759952	0.106113	0.326098	-0.984411	0.258317	0.408707	-0.650667	0.429459	0.661623	0.131176	1	0.568226	-0.118652	1	0.4039	-0.643703	0.531255	0.517434	-0.260419	1
AT1G79075	AT1G79075	1.5494	1.57123	3.14152e-07	0.347266	-1.10571	0.0118435	0.327522	-1.14999	0.136527	0.460682	-0.639858	0.44753	0.598811	-0.213375	1	1.04338	0.727774	0.286327	0.312259	-1.20493	0.0950647	0.527646	-0.405784	1
AT5G23740	RPS11C	3.40363	1.53727	3.82571e-07	0.556021	-1.62093	0.000118995	0.837317	-0.944482	0.28145	1.35251	-0.198884	1	1.85645	0.323922	0.8477	1.70468	0.185698	1	0.707674	-1.1848	0.0941129	1.26125	-0.300065	1
AT2G14890	AGP9	1.20116	1.55775	3.94013e-07	0.138511	-2.12877	1.23058e-06	0.31613	-0.822828	0.431762	0.5162	-0.0531286	1	0.658831	0.350066	0.754697	0.589045	0.166959	1	0.164615	-1.78401	0.00645042	0.510626	-0.0671409	1
AT2G27530	RPL10AB	4.21114	1.51959	5.31196e-07	1.4969	-0.403776	0.442826	0.985414	-1.03375	0.199962	1.30763	-0.609588	0.409881	1.6736	-0.207384	1	2.15779	0.2107	1	1.17606	-0.749827	0.40225	1.3072	-0.587397	0.883192
AT1G04270	RPS15A	3.58027	1.51052	6.09898e-07	0.899329	-0.970912	0.0198399	0.97687	-0.803676	0.435112	1.24148	-0.439536	0.665606	1.74199	0.114414	1	1.67284	0.0490383	1	0.873986	-0.960691	0.219342	1.43316	-0.198095	1
AT5G27850	RPL18C	6.14511	1.50414	6.24604e-07	1.47613	-1.04661	0.0110749	1.50945	-0.970685	0.194263	2.38964	-0.259059	0.928684	3.12387	0.181559	1	2.66601	-0.0788816	1	1.64275	-0.827877	0.260858	2.46632	-0.199084	1
AT5G58420	RPS4D	2.44472	1.51838	6.28742e-07	0.607467	-0.981842	0.0257122	0.541123	-1.11809	0.147047	0.800878	-0.524418	0.598994	1.03291	-0.109162	1	1.34954	0.337018	0.991077	0.697492	-0.71666	0.444602	0.968486	-0.208173	1
AT4G00100	RPS13B	4.07487	1.50631	6.39151e-07	0.749935	-1.45965	0.000508216	1.07228	-0.862713	0.363907	1.53442	-0.309527	0.861179	2.25426	0.324164	0.844805	2.06104	0.178663	1	0.792527	-1.30663	0.0554518	1.66464	-0.169285	1
AT4G14320	AT4G14320	2.41747	1.50768	7.32177e-07	0.677712	-0.797655	0.0808077	0.602356	-0.944486	0.282983	0.828046	-0.460782	0.702725	0.992435	-0.163251	1	1.26014	0.231053	1	0.661854	-0.787026	0.364612	0.915722	-0.285892	1
AT3G23390	RPL36AB	1.82395	1.51498	7.53947e-07	0.609446	-0.507937	0.350627	0.383058	-1.19907	0.103988	0.686298	-0.303361	0.925783	0.704894	-0.25416	1	0.889078	0.123858	1	0.497239	-0.787415	0.370845	0.631474	-0.419964	1
AT3G09500	RPL35A	3.39354	1.49131	9.51345e-07	0.846893	-0.99489	0.0226821	0.899973	-0.860849	0.36823	1.18478	-0.442494	0.663253	1.65127	0.100307	1	1.75856	0.208271	1	0.780648	-1.06362	0.151708	1.33784	-0.235614	1
AT1G72370	RPSAA	3.06044	1.47834	1.18308e-06	0.715308	-1.10725	0.00994867	0.828773	-0.837524	0.393331	1.28282	-0.15489	1	1.63033	0.240202	0.966449	1.28953	-0.145561	1	0.714463	-1.04999	0.159311	1.27827	-0.153954	1
AT2G37190	RPL12A	1.53729	1.49622	1.19173e-06	0.300766	-1.36968	0.00144562	0.375938	-0.9794	0.259986	0.623692	-0.194089	1	0.897518	0.408056	0.661825	0.586596	-0.292541	1	0.446327	-0.703486	0.46675	0.662111	-0.0911612	1
AT3G56020	RPL41C	5.23969	1.47412	1.2373e-06	1.17536	-1.17535	0.00405659	1.38698	-0.876477	0.282985	1.88289	-0.409014	0.702725	2.6786	0.168402	1	2.88644	0.298694	1	1.05727	-1.27397	0.0639433	2.17186	-0.169648	1
AT4G00810	RPP1B	1.10022	1.49853	1.33434e-06	0.389808	-0.42292	0.477523	0.252049	-1.07541	0.185608	0.341377	-0.622942	0.472757	0.474582	-0.0884147	1	0.559654	0.183862	1	0.296986	-0.810963	0.360319	0.372757	-0.462779	1
AT4G17390	RPL15B	2.87371	1.46779	1.56366e-06	0.801382	-0.835309	0.0645694	0.771812	-0.857512	0.373276	1.19305	-0.178478	1	1.39443	0.0783549	1	1.25647	-0.0927116	1	0.705977	-0.979886	0.207442	1.13699	-0.246475	1
AT2G41650	AT2G41650	1.65942	1.47815	1.62719e-06	0.609446	-0.379783	0.541692	0.381634	-1.08605	0.172322	0.464226	-0.802212	0.235206	0.600207	-0.38572	0.929054	0.990722	0.44113	0.805551	0.498936	-0.662891	0.513313	0.556582	-0.494563	0.972915
AT2G01250	RPL7B	1.49792	1.47804	1.66514e-06	0.389808	-0.936495	0.0365939	0.400146	-0.856482	0.382663	0.511475	-0.486363	0.66773	0.81656	0.279222	0.860188	0.559654	-0.339817	1	0.449721	-0.664741	0.509544	0.709769	0.0471957	1
AT1G69620	RPL34B	4.56745	1.4536	1.76825e-06	0.934946	-1.33239	0.00102505	1.28303	-0.79909	0.3651	1.74705	-0.323124	0.835338	2.58368	0.321251	0.849316	2.22147	0.0726506	1	1.03181	-1.11773	0.120389	2.01357	-0.0870298	1
AT1G70185	AT1G70185	1.27687	1.56622	1.85346e-06	0.797425	0.616749	0.115231	0.190817	-1.6731	0.0169183	0.672123	0.294956	0.775172	0.434103	-0.41993	0.924738	0.329424	-0.862012	0.518583	0.161221	-1.89967	0.00707888	0.148081	-2.02385	0.00783473
AT2G27720	AT2G27720	5.10444	1.44733	1.96429e-06	1.31684	-0.974598	0.0189581	1.56641	-0.666568	0.535347	1.67617	-0.573049	0.462118	2.56833	0.12206	1	2.53865	0.105095	1	1.4425	-0.782309	0.364574	2.11569	-0.188965	1
AT3G62120	AT3G62120	1.27384	1.46937	2.14409e-06	0.264159	-1.29773	0.00267973	0.367394	-0.743666	0.527836	0.531556	-0.167599	1	0.660227	0.189237	0.983329	0.680892	0.244951	1	0.252862	-1.2951	0.0653457	0.459563	-0.386848	1
AT3G25520	ATL5	2.6143	1.44656	2.31714e-06	0.592627	-1.17762	0.00596015	0.730516	-0.811182	0.429482	1.07374	-0.211898	0.997708	1.53541	0.379281	0.761065	1.14013	-0.112761	1	0.634701	-1.0122	0.184987	1.0638	-0.217525	1
AT3G09200	RPP0B	4.05973	1.4398	2.3247e-06	1.25253	-0.694065	0.114714	1.15629	-0.787313	0.453661	1.58404	-0.301013	0.870859	2.0742	0.141735	1	1.74999	-0.137361	1	1.16079	-0.769301	0.379923	1.4672	-0.408271	1
AT3G53740	RPL36B	3.82959	1.43871	2.43578e-06	1.28221	-0.562239	0.22871	0.96263	-0.98036	0.244083	1.28518	-0.544422	0.509024	1.82993	0.0311899	1	1.82714	0.0293608	1	1.22528	-0.597503	0.578921	1.45358	-0.332643	1
AT3G55750	RPL35AD	1.67153	1.44338	2.85774e-06	0.582733	-0.491688	0.358793	0.400146	-1.04926	0.19393	0.499663	-0.723048	0.32272	0.669998	-0.247779	1	0.909897	0.25528	1	0.561727	-0.516333	0.692475	0.663813	-0.256871	1
AT5G39740	RPL5B	2.93225	1.43116	2.88768e-06	0.716297	-1.07172	0.0130083	0.870069	-0.729501	0.532081	1.13871	-0.314836	0.851503	1.58287	0.226385	0.983712	1.43893	0.0706573	1	0.661854	-1.13336	0.115099	1.23912	-0.169497	1
AT5G47590	AT5G47590	1.14161	1.45983	3.63453e-06	0.381893	-0.545942	0.314696	0.246353	-1.19322	0.124532	0.455957	-0.246066	1	0.494124	-0.111456	1	0.793557	0.694815	0.358724	0.168009	-1.74415	0.00928919	0.238292	-1.22526	0.190166
AT5G08690	AT5G08690	1.34449	1.43337	3.7857e-06	0.277021	-1.33356	0.00190154	0.388754	-0.765565	0.495224	0.613061	-0.0487333	1	0.704894	0.180811	0.997692	0.71763	0.214477	1	0.319047	-1.05256	0.165562	0.461265	-0.490499	0.977642
AT5G47700	RPP1C	4.07992	1.40741	4.17444e-06	1.02399	-1.04684	0.0111358	1.16769	-0.802926	0.43398	1.44701	-0.479132	0.594476	1.94858	0.00680275	1	2.21412	0.22123	1	1.14721	-0.817668	0.33831	1.93867	-0.00169619	1
AT3G18035	HON4	1.17997	1.44612	4.21669e-06	0.269106	-1.16606	0.00858343	0.289074	-1.01023	0.248382	0.387445	-0.57136	0.539468	0.579269	0.0826822	1	0.743348	0.509586	0.743353	0.303774	-0.919709	0.276004	0.471478	-0.24405	1
AT3G60245	RPL37AC	8.44044	1.39797	4.64509e-06	3.11154	-0.435742	0.385023	2.04488	-1.06661	0.128227	3.05704	-0.45293	0.637904	3.59705	-0.184988	1	4.25312	0.0887536	1	2.76791	-0.589435	0.50347	3.428	-0.256986	1
AT1G09690	RPL21A	4.38071	1.39635	5.08272e-06	1.20108	-0.915183	0.0288861	1.25028	-0.815268	0.419166	1.65491	-0.385907	0.735952	2.26264	0.126545	1	2.28148	0.143068	1	1.11327	-0.979482	0.20313	1.92336	-0.135139	1
AT1G67090	RBCS-1A	3.36628	1.4188	5.11429e-06	0.556021	-1.68653	8.23003e-05	1.21041	-0.438493	0.894004	1.5108	-0.087301	1	2.5767	0.813903	0.14068	1.36546	-0.252139	1	0.527786	-1.68726	0.00997109	1.13529	-0.530061	0.948867
AT3G12965	AT3G12965	3.75086	1.40101	5.15648e-06	1.31486	-0.515647	0.28782	0.956934	-0.984256	0.24315	1.3348	-0.478406	0.599468	1.71827	-0.065669	1	1.90307	0.102947	1	1.02672	-0.862982	0.300312	1.6306	-0.147164	1
AT2G23930	SNRNP-G	1.1083	1.42376	5.42447e-06	0.393766	-0.474567	0.392311	0.334642	-0.704535	0.576275	0.328383	-0.749769	0.300339	0.432707	-0.302847	1	0.690689	0.472862	0.805551	0.305471	-0.831483	0.343316	0.35914	-0.584185	0.90157
AT2G05220	RPS17B	1.95618	1.39584	6.26301e-06	0.467968	-1.12938	0.00889094	0.635108	-0.614071	0.674549	0.83159	-0.193464	1	1.10829	0.280088	0.855977	0.884179	-0.092089	1	0.504027	-0.956527	0.227518	0.815299	-0.216063	1
AT3G24830	RPL13AB	2.85958	1.38618	6.69693e-06	0.615382	-1.30228	0.00210675	0.834469	-0.787513	0.457126	1.26747	-0.132709	1	1.66383	0.316683	0.858393	1.20503	-0.214526	1	0.829863	-0.783742	0.366888	1.3872	0.0159659	1
AT2G47610	RPL7AA	2.7546	1.38373	6.89279e-06	0.910212	-0.624658	0.169136	0.790325	-0.815381	0.42196	1.03004	-0.411369	0.764024	1.46981	0.170881	1	1.27728	-0.0596985	1	0.857016	-0.678908	0.482904	1.03997	-0.380032	1
AT2G03680	SPR1	1.03764	1.40571	6.97465e-06	0.335393	-0.64186	0.196576	0.277682	-0.902957	0.337734	0.503206	0.0330444	1	0.442478	-0.175191	1	0.538835	0.147134	1	0.210436	-1.3051	0.0640551	0.377863	-0.41684	1
AT3G15000	MORF8	1.48783	1.39241	7.40651e-06	0.421468	-0.864365	0.0564627	0.381634	-0.979283	0.258494	0.650861	-0.148646	1	0.649061	-0.149595	1	0.879281	0.355619	0.953122	0.424265	-0.803666	0.361455	0.52254	-0.484057	0.982321
AT5G62690	TUBB3	5.27704	1.37031	7.86072e-06	0.976499	-1.54781	0.000128924	1.57923	-0.760902	0.410336	2.69676	0.0915038	1	3.06245	0.299601	0.882748	2.92318	0.226694	1	1.08782	-1.31381	0.052244	1.95229	-0.422229	0.97225
AT5G65360	HTR1	1.4525	1.59115	7.97381e-06	0.257234	-1.45726	0.00473316	0.420082	-0.654927	0.756272	0.251603	-1.46194	0.0209461	1.01058	0.783594	0.234668	0.623334	-0.0310019	1	0.315653	-1.07783	0.283807	0.599134	-0.0919416	1
AT4G31700	RPS6A	2.37507	1.37479	8.7775e-06	1.07247	-0.11392	0.98451	0.636532	-0.926359	0.300378	0.859939	-0.469672	0.688851	1.05106	-0.140637	1	0.976026	-0.263731	1	0.928292	-0.332366	0.93578	0.794874	-0.572637	0.906395
AT4G34410	ERF109	1.90369	1.39811	9.43163e-06	0.132574	-2.98774	7.50826e-11	0.449987	-1.10103	0.174954	0.811509	-0.187188	1	1.15016	0.389632	0.696818	1.09971	0.320829	0.968837	0.25965	-1.90397	0.00354874	1.34805	0.642	0.470699
AT1G52300	RPL37B	4.90357	1.36058	9.63087e-06	1.57209	-0.691499	0.115957	1.34284	-0.904827	0.254662	1.92778	-0.348463	0.802494	2.45526	0.0482347	1	2.41496	0.0217669	1	1.65973	-0.566969	0.525164	2.01186	-0.267925	1
AT4G15910	ATDI21	2.70716	1.38538	9.87992e-06	0.610436	-1.23009	0.00457362	0.905669	-0.575617	0.737865	1.06547	-0.32738	0.839867	1.02593	-0.380523	0.936661	1.62508	0.37633	0.953122	0.974113	-0.453502	0.785744	1.13359	-0.217027	1
AT3G43980	RPS29C	2.3993	1.36511	1.00351e-05	0.556021	-1.20193	0.00480826	0.714852	-0.770191	0.478656	1.00641	-0.239012	1	1.35814	0.254552	0.948841	1.42057	0.336494	0.989364	0.549848	-1.15597	0.105395	0.905509	-0.393799	1
AT3G19820	DIM	1.90672	1.36519	1.10534e-05	0.294829	-1.82305	1.87262e-05	0.747604	-0.340073	1	1.05248	0.218631	0.874593	1.28556	0.550004	0.493779	0.880506	-0.0802677	1	0.261347	-1.91942	0.00248329	0.663813	-0.518089	0.956382
AT3G59540	RPL38B	4.18186	1.35291	1.13349e-05	1.24857	-0.811546	0.0575317	1.07085	-1.01313	0.21354	1.87344	-0.141004	1	2.0072	-0.0264287	1	2.33291	0.224961	1	1.2151	-0.806402	0.348798	1.63741	-0.346379	1
AT4G38430	ROPGEF1	2.2277	1.37155	1.19052e-05	0.317585	-1.94213	6.32799e-06	0.487011	-1.23911	0.0886671	1.89234	0.994419	0.0122468	1.16552	0.129348	1	1.2932	0.307926	1	0.203647	-2.50979	6.52395e-05	0.439138	-1.37677	0.0925681
AT1G18080	RACK1A	2.02785	1.35671	1.21643e-05	0.666829	-0.652507	0.177846	0.559635	-0.893871	0.333263	0.819777	-0.305257	0.922204	1.06502	0.124349	1	0.914795	-0.125274	1	0.756889	-0.4168	0.823599	0.771045	-0.38792	1
AT1G41880	RPL35AB	3.0564	1.347	1.30733e-05	1.1625	-0.422851	0.409043	0.932725	-0.746736	0.503611	1.02295	-0.616247	0.466252	1.38606	-0.122504	1	1.56752	0.0789942	1	1.10988	-0.467385	0.747843	1.19827	-0.348243	1
AT4G13520	SMAP1	1.27889	1.36565	1.32451e-05	0.288893	-1.23947	0.00416281	0.334642	-0.967174	0.26958	0.555181	-0.181405	1	0.658831	0.100339	1	0.789883	0.410313	0.861692	0.286803	-1.18458	0.100963	0.56339	-0.149875	1
AT5G66570	PSBO1	2.06923	1.34123	1.63154e-05	0.344298	-1.72909	4.63404e-05	0.737636	-0.508002	0.803285	1.26274	0.371667	0.675176	1.50191	0.657772	0.316317	0.919694	-0.161515	1	0.224012	-2.28302	0.00025687	0.692749	-0.595941	0.871733
AT3G06355	AT3G06355	8.47476	1.33549	1.75553e-05	1.52065	-1.62059	7.55814e-05	2.17161	-1.02545	0.161011	5.76207	0.555938	0.348076	4.99846	0.299239	0.887831	4.46131	0.113144	1	1.40008	-1.66983	0.00966385	2.88163	-0.578452	0.798225
AT3G12145	FLR1	2.73441	1.34995	1.78464e-05	0.288893	-2.40752	4.23123e-08	1.05946	-0.370855	0.971443	1.90297	0.609805	0.275627	2.49714	1.07426	0.0192393	0.902549	-0.633112	0.805551	0.263044	-2.45231	0.000103984	0.546369	-1.37261	0.0975837
AT1G77940	RPL30B	2.30442	1.32259	2.12793e-05	0.923074	-0.355934	0.526583	0.659316	-0.863462	0.366211	0.882383	-0.419067	0.752353	1.13481	-0.00730995	1	1.12298	-0.0247519	1	0.689007	-0.783111	0.368905	0.975295	-0.246138	1
AT3G60770	RPS13A	1.75329	1.32763	2.14736e-05	0.672765	-0.422709	0.471562	0.438595	-1.06468	0.185212	0.805603	-0.117994	1	0.891935	0.0499355	1	0.784985	-0.159793	1	0.497239	-0.858988	0.307127	0.742109	-0.241635	1
AT5G57290	RPP3B	2.68697	1.30569	2.82053e-05	1.51075	0.208974	0.72104	0.645076	-1.14461	0.128197	0.859939	-0.717752	0.323773	0.939393	-0.56646	0.685074	1.36913	0.0358178	1	1.17606	-0.206331	1	0.905509	-0.612309	0.84606
AT2G37270	RPS5A	1.12546	1.32336	2.8273e-05	0.334404	-0.839082	0.0683377	0.331794	-0.81407	0.439436	0.43942	-0.385645	0.820161	0.690935	0.358465	0.737836	0.531487	-0.0748302	1	0.305471	-0.926194	0.260698	0.539561	-0.0473787	1
AT5G22650	HDT2	1.49994	1.31419	2.82953e-05	0.489734	-0.695751	0.145369	0.427202	-0.875139	0.362837	0.634323	-0.264002	0.980874	0.735602	-0.0197766	1	0.813151	0.146791	1	0.476874	-0.693757	0.473222	0.634878	-0.251109	1
AT2G22670	IAA8	2.3993	1.30323	2.86242e-05	0.608457	-1.1065	0.010159	0.744756	-0.751877	0.499666	1.34543	0.195647	0.958683	1.26043	0.0832206	1	1.33729	0.184234	1	0.551545	-1.19524	0.0897833	0.89019	-0.465459	0.997077
AT3G11510	RPS14B	2.41242	1.30211	2.89785e-05	0.949786	-0.400599	0.448171	0.763268	-0.723126	0.53847	0.975701	-0.346445	0.86543	1.24089	0.0478539	1	1.03358	-0.251558	1	0.885866	-0.482399	0.725582	0.978699	-0.327509	1
AT1G23710	AT1G23710	5.72823	1.29937	3.12374e-05	0.519414	-2.67284	8.94438e-10	1.65327	-0.868524	0.294471	2.24671	-0.398924	0.71936	4.69976	0.837756	0.113352	2.74928	-0.068683	1	0.592274	-2.38621	0.000110668	4.60584	0.77742	0.297493
AT5G64350	FKBP12	2.60117	1.29512	3.27197e-05	0.908233	-0.602713	0.189326	0.713428	-0.94872	0.276722	1.21667	-0.114445	1	1.05106	-0.346054	0.967435	1.68264	0.432235	0.871968	0.665248	-1.04055	0.164775	1.04508	-0.347959	1
AT5G02870	RPL4D	1.69879	1.29866	3.31148e-05	0.659904	-0.425013	0.465224	0.578147	-0.611414	0.676354	0.683935	-0.355958	0.852108	0.820748	-0.0562168	1	0.732326	-0.243711	1	0.670339	-0.372449	0.881749	0.687642	-0.33269	1
AT4G20150	AT4G20150	1.0649	1.3122	3.36724e-05	0.320553	-0.826578	0.0734252	0.300466	-0.889315	0.352023	0.481944	-0.153945	1	0.478769	-0.160755	1	0.678442	0.420733	0.840421	0.280015	-0.981702	0.216439	0.43233	-0.316339	1
AT5G16050	GRF5	3.66001	1.29067	3.69379e-05	1.4692	-0.377839	0.490498	1.0438	-0.892685	0.335749	1.2781	-0.591252	0.441133	1.25485	-0.608613	0.620186	2.80317	0.726572	0.330927	1.14721	-0.735206	0.421549	1.21529	-0.646647	0.798225
AT1G27310	NTF2A	1.39698	1.30351	3.73918e-05	0.529308	-0.461878	0.410247	0.390178	-0.912625	0.325292	0.538643	-0.421489	0.756986	0.562519	-0.343967	0.975018	0.993171	0.605067	0.507214	0.425962	-0.765002	0.396796	0.427223	-0.760302	0.670273
AT5G52650	RPS10C	1.91782	1.28773	3.83309e-05	0.613404	-0.749557	0.10616	0.626564	-0.683384	0.576275	0.734728	-0.44451	0.712452	1.07618	0.17989	0.994724	0.967454	0.00534651	1	0.604154	-0.728008	0.427151	0.915722	-0.0819794	1
AT3G45980	H2B	1.06288	1.38615	3.83309e-05	0.306702	-0.838547	0.0971768	0.383058	-0.455714	0.914781	0.214985	-1.36635	0.0168459	0.623936	0.332862	0.815815	0.541284	0.0992147	1	0.305471	-0.79418	0.4364	0.531051	0.0652584	1
AT2G29550	TUBB7	1.35863	1.30162	3.94732e-05	0.385851	-0.927822	0.0398938	0.445715	-0.665583	0.610355	0.90837	0.498842	0.407224	0.741185	0.144782	1	0.502096	-0.488531	0.953122	0.32923	-1.11412	0.134641	0.503817	-0.465683	1
AT3G06700	RPL29A	5.49608	1.27532	4.06216e-05	2.94533	0.0993823	0.947042	1.44964	-1.02438	0.155753	1.98448	-0.54998	0.499125	1.9081	-0.600886	0.542995	3.00401	0.128523	1	2.21127	-0.36156	0.810093	1.97101	-0.539859	0.846585
AT4G34670	RPS3AB	3.52173	1.27485	4.17778e-05	0.68167	-1.54729	0.000218022	1.19474	-0.635533	0.634065	1.51553	-0.267138	0.916158	2.30312	0.425004	0.685738	1.83204	0.0457144	1	0.936777	-0.996518	0.191433	1.96591	0.156453	1
AT3G03920	AT3G03920	1.29403	1.29072	4.32568e-05	0.366063	-0.942106	0.035131	0.410114	-0.726949	0.543708	0.474857	-0.510335	0.627853	0.738394	0.210513	0.956913	0.756818	0.256361	1	0.361474	-0.907027	0.270428	0.622963	-0.0657476	1
AT4G27090	RPL14B	10.0534	1.25475	5.16791e-05	3.13034	-0.819242	0.0529739	3.16699	-0.766556	0.398084	4.46625	-0.231376	0.965173	5.47863	0.104664	1	5.77043	0.194222	1	3.07847	-0.798309	0.283705	4.36244	-0.259108	1
AT3G11120	RPL41C	2.25496	1.26743	5.25719e-05	0.707393	-0.796401	0.0808077	0.747604	-0.676023	0.57772	0.900101	-0.394256	0.796847	1.14039	-0.00661245	1	1.24299	0.136975	1	0.765374	-0.629027	0.540889	1.10295	-0.0594866	1
AT4G35100	PIP2-7	4.97423	1.2627	5.52325e-05	1.09423	-1.35937	0.000857638	1.88823	-0.469025	0.780503	3.36888	0.48823	0.466394	3.72547	0.647198	0.326277	2.1333	-0.280993	1	0.741615	-1.87221	0.00295068	1.33443	-0.992886	0.374349
AT3G48930	RPS11A	2.69706	1.25961	5.5705e-05	1.10116	-0.374064	0.492957	0.793173	-0.867616	0.359616	1.05248	-0.43695	0.722268	1.41816	0.0506085	1	1.32872	-0.0563439	1	0.982598	-0.526161	0.670764	1.17614	-0.246468	1
AT5G47210	RGGC	2.19742	1.2582	5.821e-05	0.779616	-0.605134	0.220675	0.751876	-0.633757	0.6399	1.02413	-0.149172	1	1.25485	0.185371	0.984427	1.01766	-0.158754	1	0.668642	-0.802948	0.35403	0.903807	-0.338513	1
AT5G19770	TUBA3	1.09417	1.27483	6.00413e-05	0.30967	-0.952808	0.0337973	0.30901	-0.915362	0.324988	0.549275	-0.0121089	1	0.688144	0.360377	0.736028	0.504546	-0.151594	1	0.330927	-0.796852	0.364299	0.488498	-0.195791	1
AT5G02960	RPS23B	5.02772	1.2496	6.02922e-05	1.45535	-0.939021	0.0242137	1.48666	-0.867619	0.287387	2.66959	0.0599353	1	3.09874	0.30481	0.873317	2.41129	-0.108864	1	1.41705	-0.927697	0.240968	2.27228	-0.198657	1
AT2G20490	NOP10	1.07802	1.2729	6.35953e-05	0.343308	-0.766481	0.101615	0.353154	-0.688043	0.576275	0.363821	-0.656286	0.421326	0.562519	0.0499893	1	0.597617	0.151878	1	0.43275	-0.363139	0.894197	0.512328	-0.0989055	1
AT5G02450	RPL36C	2.90399	1.25195	6.39208e-05	0.80435	-1.00645	0.0205695	0.921333	-0.756291	0.49446	1.16942	-0.392305	0.728047	1.66522	0.187011	1	1.69611	0.221885	1	0.980901	-0.648463	0.517728	1.3872	-0.109009	1
AT5G56710	RPL31C	3.3572	1.24457	6.94247e-05	1.73138	0.00771347	1	1.00393	-0.853436	0.372629	1.07611	-0.761554	0.216263	1.44329	-0.286165	0.978879	1.66916	-0.0532843	1	1.45947	-0.263023	1	1.42635	-0.298859	1
AT1G07770	RPS15AA	3.6913	1.242	7.07239e-05	0.707393	-1.58682	0.000147956	1.3286	-0.567765	0.651653	1.70334	-0.178736	1	2.59624	0.522042	0.529979	1.84918	-0.0429191	1	1.02163	-0.960303	0.216576	1.96761	0.0572509	1
AT1G06680	PSBP1	1.64327	1.25313	7.19694e-05	0.261191	-1.86117	1.29933e-05	0.818805	-0.0412311	1	0.825684	-0.0285101	1	1.20739	0.606774	0.33758	0.944186	0.195643	1	0.21383	-2.07279	0.00103585	0.56339	-0.622945	0.836293
AT2G23350	PAB4	1.71191	1.24652	7.69447e-05	0.349244	-1.48553	0.000457617	0.549667	-0.740523	0.520098	0.818596	-0.115815	1	1.05385	0.301161	0.831017	0.950309	0.132259	1	0.537968	-0.761459	0.393036	0.885084	0.0131739	1
AT5G07090	RPS4B	2.12172	1.24113	7.81906e-05	0.568882	-1.06533	0.0139099	0.763268	-0.568306	0.734741	0.915458	-0.288585	0.94698	1.32325	0.318372	0.857009	1.08012	-0.0165547	1	0.656762	-0.789209	0.361537	1.0621	-0.0426406	1
AT1G67430	RPL17B	3.30067	1.23602	7.83878e-05	1.22285	-0.552424	0.239663	1.00108	-0.837937	0.389591	1.3974	-0.323825	0.833721	1.73641	0.032763	1	1.69121	-0.0102915	1	1.25073	-0.483234	0.722219	1.52337	-0.175476	1
AT3G04920	RPS24A	2.52446	1.23986	7.86266e-05	0.717287	-0.975115	0.0257314	0.793173	-0.780041	0.464874	1.18242	-0.155606	1	1.47818	0.212145	1	1.18176	-0.155708	1	0.882472	-0.604336	0.571602	1.36507	0.0789505	1
AT5G47600	HSP14.7	1.68264	1.26597	7.8955e-05	0.471925	-0.975078	0.0306997	0.368818	-1.30954	0.068365	1.08556	0.40651	0.623712	1.23112	0.610086	0.345281	1.04093	0.331709	0.953122	0.1731	-2.40748	0.000169439	0.333609	-1.44117	0.0756174
AT2G33370	RPL23A	1.24356	1.25422	7.99051e-05	0.268117	-1.39342	0.00117891	0.445715	-0.562693	0.752261	0.607155	-0.0747978	1	0.791435	0.363544	0.726033	0.639254	0.0107269	1	0.369959	-0.837719	0.332492	0.580411	-0.141982	1
AT2G44120	AT2G44120	1.08407	1.24821	8.96737e-05	0.277021	-1.13344	0.00945506	0.37309	-0.629904	0.657978	0.419339	-0.458032	0.702725	0.657436	0.278253	0.865256	0.591494	0.105406	1	0.341109	-0.755994	0.404939	0.599134	0.122056	1
AT1G73230	AT1G73230	1.02048	1.24824	8.97169e-05	0.290872	-0.961472	0.0316389	0.360274	-0.589926	0.720716	0.452413	-0.237476	1	0.611373	0.258125	0.899109	0.527814	0.0165464	1	0.283409	-0.945059	0.243991	0.505519	-0.0518645	1
AT4G02450	AT4G02450	1.13152	1.24485	9.16283e-05	0.612414	0.0922853	0.910812	0.348882	-0.802729	0.450667	0.372089	-0.718642	0.333915	0.506686	-0.218845	1	0.586596	0.0174598	1	0.456509	-0.376466	0.880206	0.382969	-0.647128	0.801757
AT5G15200	RPS9B	6.19255	1.21235	0.000104623	1.7205	-1.03241	0.0120567	2.20721	-0.605847	0.59006	2.85505	-0.203848	1	3.8497	0.289189	0.900136	3.24036	0.00533757	1	2.14848	-0.637705	0.442322	2.88674	-0.178307	1
AT3G05560	RPL22B	2.28625	1.21516	0.000116678	1.02795	-0.248878	0.715626	0.68922	-0.862011	0.366355	0.890652	-0.473769	0.679553	1.25625	0.0878622	1	1.14135	-0.0695584	1	0.789133	-0.641876	0.520384	1.04168	-0.210942	1
AT3G22230	RPL27B	3.16037	1.211	0.000117093	1.49789	-0.163795	0.882407	0.915637	-0.926899	0.292836	1.32771	-0.355825	0.791146	1.53541	-0.11591	1	1.58099	-0.0697553	1	1.11667	-0.609726	0.562136	1.46209	-0.190642	1
AT3G10860	AT3G10860	1.39597	1.2202	0.000122586	0.652978	-0.177797	0.915178	0.432899	-0.813144	0.431976	0.613061	-0.275558	0.962759	0.582061	-0.351921	0.962469	0.829071	0.225	1	0.456509	-0.719148	0.44093	0.527646	-0.496576	0.972236
AT5G50810	TIM8	1.20318	1.22781	0.000122709	0.460053	-0.50595	0.355147	0.381634	-0.772012	0.486953	0.480763	-0.421999	0.756039	0.559728	-0.171064	1	0.805803	0.437276	0.805551	0.385233	-0.745065	0.416571	0.476584	-0.417854	1
AT3G15190	RPS20	1.56959	1.21953	0.000126115	0.206776	-2.1679	5.5215e-07	0.524035	-0.699908	0.576275	0.85049	0.0705786	1	1.16831	0.601323	0.347944	1.03848	0.409025	0.860245	0.208738	-2.06421	0.00111182	0.757428	-0.116429	1
AT4G15000	RPL27C	2.4861	1.20553	0.000131199	0.924063	-0.570823	0.22007	0.860101	-0.656306	0.605267	1.13753	-0.221064	0.984938	1.35535	0.0672537	1	1.1438	-0.210996	1	0.994478	-0.421604	0.817024	1.16593	-0.173026	1
AT1G70710	CEL1	1.41414	1.22068	0.000131548	0.160276	-2.39078	5.40533e-08	0.474195	-0.691949	0.576275	0.91782	0.379305	0.603904	1.14039	0.741603	0.176172	0.786209	0.114213	1	0.252862	-1.62605	0.0139867	0.537859	-0.486635	0.982934
AT2G25210	AT2G25210	2.64458	1.19785	0.000151391	1.27232	-0.149145	0.912528	0.780357	-0.908182	0.315257	1.05839	-0.444141	0.710939	1.31766	-0.0852391	1	1.45241	0.0746403	1	0.997872	-0.5179	0.686014	1.0604	-0.423677	1
AT1G02780	RPL19A	5.59903	1.18466	0.000157569	2.20726	-0.491774	0.312578	1.91244	-0.693028	0.492938	2.50186	-0.276827	0.896979	3.16016	0.106987	1	2.70275	-0.149669	1	2.21806	-0.453502	0.677004	2.55313	-0.233971	1
AT5G41520	RPS10B	3.24112	1.18745	0.000160905	1.11897	-0.704861	0.107412	1.01389	-0.826411	0.402305	1.52379	-0.191212	1	1.90531	0.176579	1	1.76836	0.0551104	1	1.02672	-0.794642	0.360156	1.61187	-0.0946793	1
AT3G62250	RPS27AC	3.5944	1.18723	0.000162555	1.72347	-0.163737	0.882407	1.06231	-0.914265	0.305488	1.32062	-0.589447	0.436513	1.85087	-0.0405306	1	1.77203	-0.112826	1	1.58505	-0.284108	0.915693	1.70038	-0.173848	1
AT1G18740	AT1G18740	7.06465	1.19961	0.000164408	0.61835	-2.79663	2.4105e-10	1.37844	-1.53706	0.0103181	7.19609	1.1863	0.00109107	4.68859	0.388538	0.745857	2.95992	-0.367875	1	0.746707	-2.42493	9.63307e-05	3.90629	0.0827176	1
AT2G19730	RPL28A	2.92014	1.18809	0.000164785	1.07741	-0.596733	0.193206	0.931301	-0.795917	0.442521	1.297	-0.283476	0.896454	1.41677	-0.135927	1	1.73897	0.202606	1	1.11667	-0.504773	0.699797	1.3872	-0.166351	1
AT4G13850	RBG2	1.45956	1.19623	0.000176945	0.468957	-0.812163	0.077014	0.568179	-0.477738	0.84773	0.755991	-0.0234675	1	0.847268	0.163671	1	0.776412	0.0208378	1	0.4039	-0.990821	0.205497	0.617857	-0.339129	1
AT3G49910	RPL26A	1.99252	1.18324	0.000186097	0.655946	-0.783969	0.0862756	0.6465	-0.772093	0.474487	1.07374	0.0316839	1	1.2702	0.308307	0.87239	0.919694	-0.223034	1	0.61773	-0.829332	0.330255	0.970188	-0.130543	1
AT5G62300	RPS20A	2.62035	1.17842	0.000190292	1.09423	-0.401527	0.444836	0.848709	-0.779086	0.464602	1.12217	-0.350149	0.799408	1.43491	0.0529676	1	1.40465	0.018584	1	1.12006	-0.339001	0.926214	1.03827	-0.45673	1
AT1G18540	RPL6A	2.1954	1.17939	0.000196027	1.10611	-0.0858848	1	0.672132	-0.864854	0.363065	0.91782	-0.388072	0.806356	1.06641	-0.140478	1	1.02011	-0.215368	1	0.969022	-0.287831	0.996105	0.970188	-0.28587	1
AT4G02230	RPL19C	1.09114	1.19133	0.000202637	0.429383	-0.48758	0.368214	0.350306	-0.780192	0.478994	0.513837	-0.183936	1	0.629519	0.150158	1	0.535161	-0.11647	1	0.369959	-0.684052	0.485815	0.503817	-0.206147	1
AT1G14900	HMGA	1.05177	1.20042	0.000223916	0.37101	-0.658119	0.190198	0.455683	-0.304683	1	0.530375	-0.0639549	1	0.907289	0.843442	0.101577	0.406576	-0.493512	0.953122	0.212133	-1.4592	0.0356005	0.272334	-1.08561	0.307914
AT2G34480	AT2G34480	3.20781	1.16315	0.000230212	1.23967	-0.541137	0.251806	1.04095	-0.788036	0.450699	1.50489	-0.214099	0.993517	1.95137	0.213646	1	1.59324	-0.119786	1	1.18285	-0.579837	0.601153	1.51315	-0.196659	1
AT5G60390	A1	10.5056	1.15496	0.000232951	3.79618	-0.657397	0.136686	3.53154	-0.740705	0.430042	5.91799	0.0821255	1	5.97834	0.0964973	1	5.41774	-0.0650337	1	3.73184	-0.644724	0.43184	4.43904	-0.376066	1
AT1G22780	RPS18C	2.12273	1.16748	0.000235357	0.709372	-0.77234	0.0919283	0.770388	-0.610249	0.674983	0.883564	-0.404438	0.778538	1.26043	0.177453	1	1.17319	0.0607287	1	0.824771	-0.494984	0.712901	1.0621	-0.0998409	1
AT1G09590	RPL21A	1.96123	1.16824	0.00023643	0.979467	-0.109993	0.991987	0.562483	-0.973163	0.255423	0.809146	-0.417975	0.756297	0.897518	-0.24465	1	1.03236	-0.0195229	1	0.868895	-0.290254	0.99366	0.898701	-0.23741	1
AT2G21060	CSP4	1.31825	1.17417	0.000268521	0.506553	-0.54051	0.310084	0.36597	-1.01697	0.228303	0.732366	0.0758118	1	0.464811	-0.65016	0.571586	0.908672	0.442068	0.805551	0.466692	-0.631652	0.54846	0.575305	-0.308044	1
AT1G74470	CHLP	1.71191	1.16283	0.000270178	0.180064	-2.54495	6.51079e-09	0.712004	-0.399595	0.931825	0.907189	-0.0127075	1	1.56612	0.915296	0.0676153	0.864585	-0.0919657	1	0.247771	-1.98147	0.00173036	1.02636	0.18529	1
AT5G47930	RPS27D	3.30471	1.14981	0.000277544	1.26143	-0.571932	0.216448	1.15629	-0.681408	0.576275	1.35251	-0.446007	0.652624	1.86762	0.0815201	1	1.86755	0.0831375	1	1.2151	-0.594349	0.581164	1.75655	-0.018347	1
AT1G07940	A1	2.37406	1.15076	0.000287588	1.01212	-0.389541	0.466061	0.808837	-0.721463	0.540466	1.20604	-0.0929006	1	1.10829	-0.226766	1	1.37525	0.125588	1	0.991083	-0.396622	0.845286	0.88168	-0.577434	0.895202
AT3G53020	RPL24B	3.54999	1.14145	0.000307059	1.48008	-0.434156	0.38781	1.15772	-0.796941	0.437373	1.61593	-0.280719	0.896979	1.91787	0.00119005	1	2.00594	0.0760642	1	1.31013	-0.595066	0.578461	1.72421	-0.167522	1
AT4G30220	RUXF	1.20722	1.15837	0.00031042	0.478851	-0.501093	0.357436	0.42293	-0.670444	0.594943	0.473675	-0.505238	0.632634	0.548561	-0.262616	1	0.842542	0.450338	0.805551	0.437842	-0.606017	0.576107	0.558284	-0.229272	1
AT2G21580	RPS25B	2.19237	1.14555	0.000317723	0.855797	-0.538443	0.302053	0.69634	-0.833693	0.399069	1.04657	-0.199352	1	1.24927	0.0919955	1	1.09726	-0.121007	1	0.851924	-0.511479	0.6938	1.16763	-0.0179755	1
AT2G46330	AGP16	1.62207	1.15934	0.000318237	0.483797	-0.959287	0.0317586	0.495555	-0.882272	0.360419	0.67921	-0.400809	0.794969	0.986851	0.2114	0.953721	1.12421	0.438775	0.870564	0.446327	-1.02716	0.183865	0.893595	0.0470945	1
AT5G42020	BIP	1.8613	1.14916	0.000321458	0.523372	-1.06044	0.0147362	0.713428	-0.538634	0.759549	0.843402	-0.281319	0.956765	0.989643	-0.0179571	1	1.26136	0.391219	0.948546	0.700886	-0.556832	0.632468	0.891893	-0.181818	1
AT4G29390	RPS30A	2.21963	1.14088	0.000338296	1.13084	-0.098948	1	0.66786	-0.920525	0.30197	0.991057	-0.312081	0.90781	1.01756	-0.263415	1	1.36056	0.212705	1	0.799316	-0.632271	0.531758	0.917424	-0.419375	1
AT5G19510	AT5G19510	2.69404	1.13031	0.000377988	0.653967	-1.30532	0.00196801	1.04665	-0.53268	0.76416	1.43874	-0.0267552	1	1.87739	0.414294	0.705582	1.45853	-0.00401957	1	0.74501	-1.04303	0.161558	1.51826	0.05986	1
AT2G20820	AT2G20820	1.43332	1.13777	0.000388547	0.611425	-0.398472	0.50946	0.593811	-0.424682	0.905505	0.721735	-0.117388	1	0.654644	-0.270987	1	0.875607	0.204811	1	0.483662	-0.732765	0.425364	0.537859	-0.569771	0.906429
AT3G28500	RPP2C	1.58776	1.13417	0.000391585	0.726191	-0.285877	0.703602	0.593811	-0.588123	0.711688	0.676848	-0.391801	0.799443	0.753748	-0.2123	1	0.912346	0.0987983	1	0.629609	-0.487905	0.718921	0.731897	-0.253739	1
AT1G33140	RPL9B	2.33268	1.12925	0.000393039	1.25649	-0.0135869	1	0.734788	-0.85895	0.368201	0.982788	-0.415204	0.758801	1.12643	-0.189454	1	1.19279	-0.0990043	1	0.99278	-0.383002	0.863368	1.07572	-0.257733	1
AT1G57660	RPL21E	1.56353	1.1349	0.000393987	0.591638	-0.597109	0.231739	0.469923	-0.925666	0.301733	0.69811	-0.316338	0.900773	0.99383	0.264307	0.880249	0.880506	0.0657709	1	0.609245	-0.514339	0.689931	0.75062	-0.189446	1
AT3G44010	RPS29C	3.73471	1.11736	0.000433888	1.7294	-0.279722	0.659419	1.11785	-0.947398	0.269709	1.61947	-0.378635	0.747344	1.75456	-0.24336	1	2.47619	0.326402	0.995391	1.5036	-0.479062	0.726727	1.69528	-0.292282	1
AT1G57860	RPL21E	1.67456	1.12281	0.000460775	0.639127	-0.592902	0.236221	0.511219	-0.911063	0.315061	0.773709	-0.27053	0.96707	1.0385	0.213427	0.950068	0.961331	0.0878421	1	0.641489	-0.550012	0.636727	0.822107	-0.163809	1
AT3G56340	RPS26C	3.55908	1.11415	0.000461329	0.952754	-1.16561	0.00428451	1.38698	-0.540692	0.692959	1.71043	-0.214048	0.993517	2.40641	0.349846	0.812968	2.00961	0.0524684	1	1.06066	-0.94244	0.230873	2.18378	0.183219	1
AT5G47030	AT5G47030	1.57665	1.12179	0.000478151	0.674744	-0.406244	0.49522	0.529731	-0.764022	0.488492	0.719372	-0.291695	0.942636	0.817956	-0.079298	1	1.10706	0.429467	0.884302	0.541362	-0.718599	0.439757	0.585517	-0.598229	0.863944
AT2G41840	RPS2C	3.11192	1.10682	0.00050812	0.929999	-0.998041	0.0158517	1.16484	-0.609168	0.672978	1.63719	-0.0709352	1	2.14818	0.378727	0.757171	1.62753	-0.0803341	1	1.12685	-0.650285	0.514479	1.58805	-0.116292	1
AT1G74060	RPL6B	1.9905	1.10934	0.000526169	0.651989	-0.849896	0.0582522	0.734788	-0.628098	0.647245	1.00405	-0.137984	1	1.38187	0.390693	0.739668	1.11808	0.0402772	1	0.638095	-0.833609	0.326392	0.944657	-0.227823	1
AT2G31610	RPS3A	1.53527	1.1086	0.000551527	0.646053	-0.44468	0.4289	0.585267	-0.57786	0.724867	0.714647	-0.269693	0.970269	0.864018	0.0423775	1	0.816825	-0.0499165	1	0.578698	-0.585417	0.59775	0.772747	-0.135401	1
AT5G48760	RPL13AD	1.12041	1.11657	0.000554906	0.305712	-1.13134	0.00929778	0.42293	-0.586057	0.72266	0.590618	-0.0585256	1	0.787248	0.417672	0.641313	0.618436	0.0179185	1	0.341109	-0.903942	0.272083	0.588921	-0.0598838	1
AT3G61110	RPS27B	3.83867	1.09421	0.000585441	1.767	-0.308727	0.601839	1.3229	-0.747641	0.425682	1.79075	-0.278691	0.896979	2.1091	-0.00928212	1	2.17616	0.0426854	1	1.59184	-0.450977	0.682335	1.72081	-0.3297	1
AT5G56670	RPS30A	3.51668	1.09454	0.000600916	1.58792	-0.340435	0.541692	1.12924	-0.856511	0.366733	1.55687	-0.363302	0.775318	1.86902	-0.0629303	1	2.11983	0.14569	1	1.57657	-0.329332	0.848686	1.6289	-0.278234	1
AT5G46430	RPL32B	1.23144	1.10773	0.000603408	0.466978	-0.614899	0.214638	0.425778	-0.729552	0.536751	0.629599	-0.11642	1	0.795623	0.269523	0.875698	0.625784	-0.125722	1	0.492148	-0.495076	0.71692	0.570198	-0.266366	1
AT1G20580	SMD3B	1.11436	1.10347	0.0006497	0.430372	-0.588445	0.244556	0.383058	-0.741407	0.519479	0.58353	-0.0802297	1	0.623936	0.0304839	1	0.677218	0.167868	1	0.364868	-0.803288	0.361455	0.542965	-0.189517	1
AT4G18100	RPL32A	3.02713	1.0874	0.000678798	1.48602	-0.206542	0.797121	1.05377	-0.736954	0.516969	1.3159	-0.398361	0.715668	1.54797	-0.130828	1	1.61773	-0.0605645	1	1.47475	-0.204503	1	1.44167	-0.240045	1
AT4G33865	RPS29C	4.70876	1.0764	0.000749222	2.17857	-0.315045	0.589832	1.70311	-0.686554	0.501357	2.19592	-0.293718	0.88189	2.41339	-0.136283	1	2.99054	0.21852	1	1.88543	-0.519133	0.589744	2.07484	-0.370498	1
AT4G26840	SUMO1	1.75935	1.08336	0.0007766	0.669797	-0.628712	0.199375	0.68922	-0.55517	0.753569	0.854033	-0.221881	1	1.07758	0.160549	1	1.16339	0.293555	1	0.468389	-1.13386	0.115757	0.835724	-0.246284	1
AT2G43460	RPL38B	3.42786	1.06698	0.000869695	1.67993	-0.226448	0.759327	1.14063	-0.82262	0.407197	1.55096	-0.35016	0.797865	1.79364	-0.11022	1	2.03288	0.0954397	1	1.54093	-0.34639	0.828571	1.61868	-0.269412	1
AT1G79040	PSBR	6.6064	1.06316	0.000889704	1.83625	-1.14684	0.00488485	3.21541	-0.229552	1	3.66774	-0.0178628	1	4.77653	0.420073	0.691145	4.65847	0.38602	0.948353	1.27958	-1.62906	0.0107042	2.46632	-0.637464	0.726226
AT4G13940	SAHH1	3.74682	1.06065	0.000935415	1.1902	-0.937857	0.0243564	1.44394	-0.599677	0.601657	2.55737	0.330097	0.729838	2.87122	0.517006	0.533782	1.82959	-0.230211	1	0.843439	-1.4053	0.0342581	1.75145	-0.290314	1
AT1G27770	ACA1	2.20348	1.06674	0.000959285	0.253276	-2.48534	1.06788e-08	0.831621	-0.626738	0.652888	1.25447	0.0275994	1	1.57031	0.399158	0.724025	1.53323	0.366539	0.953122	0.541362	-1.26796	0.0676471	1.60336	0.422714	0.881736
AT3G55980	SZF1	4.99139	1.05853	0.000977958	1.02003	-1.62638	6.12219e-05	1.98364	-0.553518	0.674196	3.02396	0.124749	1	3.0443	0.132491	1	3.29914	0.27122	1	1.27619	-1.21639	0.080065	3.41779	0.316081	0.999441
AT2G33340	PRP19B	1.1517	1.0709	0.000983407	0.384861	-0.847251	0.0618549	0.430051	-0.638335	0.637623	0.600068	-0.115244	1	0.700706	0.139978	1	0.756818	0.272758	1	0.464995	-0.507299	0.700436	0.502115	-0.388344	1
AT5G27770	RPL22C	1.53628	1.06412	0.00100506	0.659904	-0.447162	0.424966	0.637956	-0.478506	0.843023	0.701654	-0.336359	0.880293	0.972893	0.200065	0.967435	0.769065	-0.18598	1	0.631307	-0.486332	0.721929	0.789767	-0.136897	1
AT3G04840	RPS3AA	1.90672	1.05567	0.00107559	0.936925	-0.231074	0.753005	0.770388	-0.528565	0.772689	0.798515	-0.483101	0.663946	1.08177	0.0124077	1	0.924592	-0.244941	1	0.94696	-0.198318	1	0.985507	-0.135489	1
AT2G40510	RPS26B	1.4636	1.05632	0.00113379	0.677712	-0.329424	0.630034	0.583843	-0.547432	0.75387	0.666217	-0.348015	0.865384	0.805393	-0.0363226	1	0.984599	0.300084	0.993666	0.510815	-0.74305	0.410559	0.622963	-0.437681	1
AT5G26850	AT5G26850	2.10658	1.0498	0.00116283	0.416521	-1.68185	6.77407e-05	1.03953	-0.217197	1	1.13635	-0.0760857	1	1.59125	0.483543	0.580871	1.28463	0.128133	1	0.692401	-0.840803	0.321119	1.10465	-0.117504	1
AT1G26880	RPL34A	1.38083	1.05568	0.00116518	0.829084	0.111501	0.870197	0.485587	-0.74381	0.516969	0.507931	-0.688737	0.366541	0.602998	-0.406622	0.90218	0.847441	0.14417	1	0.673733	-0.225362	1	0.628069	-0.334912	1
AT3G47370	RPS20B	1.03562	1.05713	0.001228	0.554042	-0.0855293	1	0.381634	-0.669095	0.595661	0.472494	-0.342908	0.872492	0.498311	-0.250734	1	0.649051	0.181065	1	0.446327	-0.416577	0.824302	0.415309	-0.527706	0.946234
AT5G08670	AT5G08670	1.291	1.04884	0.00125708	0.314617	-1.35996	0.00141696	0.556787	-0.430519	0.895315	0.835134	0.228634	0.861436	0.928226	0.399579	0.669934	0.734775	0.0127531	1	0.407295	-0.901867	0.269771	0.622963	-0.247786	1
AT5G17920	MS1	2.60016	1.03986	0.00127328	0.929999	-0.764785	0.0766931	0.989686	-0.634737	0.635562	1.77776	0.315293	0.762606	1.5075	0.0345264	1	1.58099	0.114742	1	0.84853	-0.859861	0.300476	1.10465	-0.454716	1
AT3G54920	PMR6	1.64024	1.04808	0.0012987	0.210734	-2.33189	8.08802e-08	0.939845	0.0225087	1	1.09973	0.289005	0.81883	1.71827	1.05806	0.0208511	0.9001	-0.0485589	1	0.188374	-2.40322	0.000123924	0.505519	-0.938787	0.445777
AT4G25740	RPS10A	1.14565	1.0484	0.00132798	0.3255	-1.12116	0.00998818	0.496979	-0.42137	0.910493	0.617786	-0.0770249	1	0.72304	0.181887	0.995509	0.70416	0.140833	1	0.412386	-0.700822	0.46675	0.648494	0.00378066	1
AT5G27700	RPS21C	3.83666	1.03157	0.00132926	1.67697	-0.446086	0.368214	1.40692	-0.699696	0.484739	1.98329	-0.161809	1	2.40641	0.156529	1	2.27168	0.0631832	1	1.47644	-0.614622	0.5522	1.82464	-0.286094	1
AT1G15930	RPS12A	5.595	1.02067	0.00148969	1.44546	-1.29406	0.00136068	2.22145	-0.584695	0.622796	2.99679	-0.112484	1	3.85109	0.301666	0.876809	3.43997	0.116909	1	2.16715	-0.613457	0.47143	3.60502	0.186808	1
AT1G01100	RPP1A	7.35838	1.00677	0.00174509	2.95522	-0.605141	0.180622	3.10007	-0.502892	0.74222	3.4433	-0.344852	0.804979	4.7528	0.184215	1	4.4956	0.094529	1	3.26175	-0.415821	0.722219	3.7531	-0.196388	1
AT3G05590	RPL18B	3.7014	1.00945	0.00175623	1.68686	-0.395483	0.451677	1.56783	-0.491791	0.75387	1.838	-0.245799	0.948482	2.10491	-0.0220495	1	2.17861	0.0348002	1	1.64785	-0.4064	0.739901	1.80761	-0.261942	1
AT2G47170	ARF1	1.83707	1.01733	0.00179197	1.30299	0.372258	0.405983	0.602356	-0.882327	0.345192	0.737091	-0.58208	0.509024	0.781664	-0.478516	0.808538	1.15605	0.153714	1	0.88926	-0.268575	1	0.660409	-0.728353	0.703724
AT4G26230	RPL31B	1.35156	1.02026	0.00179504	0.577787	-0.490837	0.358357	0.531155	-0.598745	0.695167	0.641411	-0.309592	0.913129	0.721644	-0.114144	1	0.668645	-0.240701	1	0.70428	-0.149884	1	0.905509	0.250939	1
AT5G44340	TUBB4	1.63923	1.01713	0.00180867	0.474893	-1.11625	0.00965595	0.726244	-0.413802	0.915964	0.942626	0.0031649	1	1.00779	0.112381	1	0.929491	-0.0200852	1	0.714463	-0.431831	0.803364	0.980401	0.0656685	1
AT5G05010	AT5G05010	1.01947	1.02406	0.00181233	0.288893	-1.14395	0.00853453	0.448563	-0.417878	0.914781	0.582349	-0.00147178	1	0.633706	0.136967	1	0.662522	0.214351	1	0.38693	-0.637868	0.533828	0.541263	-0.116531	1
AT1G13440	GAPC2	4.73198	1.00436	0.00185267	1.56517	-0.918601	0.0273987	2.12889	-0.401073	0.856831	3.33227	0.335298	0.71827	2.83074	0.0562116	1	2.90359	0.0999019	1	1.54602	-0.886332	0.210921	2.06463	-0.441819	0.959829
AT3G58610	AT3G58610	1.16483	1.01991	0.00185644	0.279989	-1.40323	0.00102306	0.539699	-0.34001	1	0.70756	0.0976823	1	0.844477	0.389242	0.691385	0.656399	-0.0275602	1	0.354686	-0.97701	0.214199	0.706365	0.0907174	1
AT1G20340	DRT112	1.52316	1.0175	0.00185903	0.473904	-1.00355	0.0224262	0.939845	0.118463	1	0.71701	-0.32518	0.896979	1.14318	0.445423	0.585754	0.978476	0.188779	1	0.408992	-1.16989	0.10312	0.609346	-0.563583	0.908018
AT2G39460	RPL23AA	2.09245	1.01105	0.00186719	1.11798	-0.127638	0.955403	0.814533	-0.621874	0.656539	0.91782	-0.444835	0.709578	1.11946	-0.119078	1	1.14013	-0.091102	1	1.06066	-0.201517	1	1.07402	-0.181803	1
AT2G17360	RPS4A	2.00867	1.00807	0.00188777	0.830074	-0.556775	0.275475	0.825925	-0.538616	0.754391	1.00759	-0.2299	1	1.24368	0.116287	1	1.23442	0.106051	1	0.817983	-0.544453	0.641478	1.03317	-0.180814	1
AT5G03850	RPS28A	2.46693	1.00553	0.00197179	1.44645	0.0264529	1	0.909941	-0.710287	0.550796	1.00051	-0.574841	0.509024	1.18506	-0.296299	1	1.48792	0.0724621	1	1.28467	-0.163728	1	1.19486	-0.277393	1
AT1G26630	ELF5A-2	6.40957	0.996747	0.00199042	3.59732	-0.0565544	1	2.40088	-0.694352	0.489113	3.26021	-0.217229	0.987585	2.93822	-0.378496	0.860188	4.16495	0.189736	1	2.81882	-0.435845	0.700436	2.83227	-0.428342	0.969636
AT2G20370	MUR3	1.99958	1.01143	0.00204997	0.528319	-1.26497	0.00313141	0.771812	-0.634687	0.646045	0.909551	-0.385948	0.81508	0.876581	-0.436319	0.860338	2.02308	0.986924	0.0514432	0.660157	-0.863196	0.305205	1.20678	0.0752122	1
AT1G76200	AT1G76200	2.95345	0.997523	0.00209183	1.33564	-0.418021	0.414019	1.17338	-0.601265	0.682881	1.56986	-0.143978	1	1.47539	-0.240485	1	2.15657	0.389724	0.943629	1.098	-0.693531	0.460879	1.39911	-0.31864	1
AT5G20290	RPS8A	8.37281	0.991788	0.00209718	2.76823	-0.929645	0.0249324	3.43613	-0.555929	0.663881	4.82062	-0.016902	1	5.94484	0.329227	0.838502	4.71358	-0.0539988	1	3.21254	-0.650699	0.425273	4.8952	0.00763897	1
AT4G39900	AT4G39900	0.981118	1.01992	0.00209718	0.137521	-2.21927	4.88303e-07	0.616596	0.151304	1	0.367364	-0.687992	0.38432	1.00221	0.986776	0.0320598	0.633131	0.199024	1	0.222315	-1.41871	0.0396884	0.510626	-0.151026	1
AT2G36160	RPS14A	2.83434	0.995578	0.00214443	0.886467	-1.01379	0.0189281	1.2275	-0.467607	0.851686	1.40803	-0.256335	0.93292	1.89274	0.230506	0.977252	1.84429	0.191345	1	1.17606	-0.525933	0.668944	1.66975	0.0234891	1
AT3G52590	RPL40B	7.82169	0.990735	0.00214967	3.54587	-0.420041	0.408213	2.9121	-0.708621	0.470784	3.4811	-0.438859	0.661725	4.1177	-0.162437	1	5.63573	0.360631	0.953122	3.43146	-0.444468	0.689931	4.38287	-0.0606526	1
AT1G09200	HTR1	1.34449	1.06927	0.00221466	0.291861	-1.52255	0.000985596	0.488435	-0.682824	0.654254	0.507931	-0.635764	0.509024	0.992435	0.46123	0.605464	1.03726	0.548526	0.705416	0.495542	-0.649373	0.586013	0.777853	0.0547123	1
AT5G28060	RPS24B	1.96728	0.989057	0.00245852	0.719265	-0.770184	0.0927762	0.841589	-0.491522	0.824472	1.05248	-0.140006	1	1.27998	0.182216	1	1.13645	-0.0128932	1	0.763677	-0.632867	0.530975	1.21869	0.0989465	1
AT1G48410	AGO1	1.37579	0.984727	0.00276541	0.49567	-0.796621	0.0820227	0.573875	-0.533725	0.767854	0.797334	-0.0108387	1	0.889143	0.167935	1	0.991947	0.357264	0.94939	0.466692	-0.841096	0.322581	0.614453	-0.41872	1
AT4G09320	NDK1	1.17088	0.986508	0.00286333	0.845903	0.377646	0.357436	0.388754	-0.885436	0.351059	0.562268	-0.317766	0.902736	0.477374	-0.568784	0.686364	0.652725	-0.0731477	1	0.551545	-0.334149	0.935348	0.525944	-0.407886	1
AT5G64140	RPS28C	2.04501	0.97429	0.00291503	1.15162	-0.0697523	1	0.786053	-0.670437	0.584986	0.983969	-0.325451	0.894138	1.16133	-0.0526131	1	1.1536	-0.0645402	1	0.94696	-0.371906	0.879152	1.02295	-0.251338	1
AT1G04480	RPL23A	2.06216	0.974025	0.00293004	1.10512	-0.154182	0.90138	0.780357	-0.694943	0.575163	0.852852	-0.568834	0.516813	1.07479	-0.19117	1	1.16339	-0.064603	1	1.23716	0.0355235	1	1.17954	-0.040306	1
AT5G52470	MED36B	1.79367	0.972628	0.0029994	0.557999	-1.03982	0.0165072	0.783205	-0.472225	0.848616	0.981607	-0.116251	1	1.35256	0.414915	0.70708	1.03481	-0.0287149	1	0.67543	-0.692016	0.46836	1.11827	0.0960065	1
AT5G46110	APE2	1.36468	0.974621	0.00316208	0.38684	-1.18343	0.00609478	0.831621	0.0628564	1	0.849308	0.0998319	1	1.28695	0.802853	0.146342	0.694363	-0.232531	1	0.281712	-1.59418	0.0154854	0.525944	-0.653839	0.798225
AT5G35530	RPS3C	2.25496	0.962558	0.00322831	0.786542	-0.867038	0.0514506	1.01817	-0.427946	0.895025	1.30763	-0.0290273	1	1.58427	0.287367	0.905512	1.31525	-0.0192743	1	0.868895	-0.665189	0.496524	1.28678	-0.0534047	1
AT4G39200	RPS25E	5.86652	0.956423	0.003266	2.23694	-0.730118	0.0907657	2.45641	-0.552323	0.671217	3.26612	-0.102205	1	4.13305	0.286337	0.902846	3.35425	-0.0578554	1	2.46583	-0.537492	0.562946	3.4297	-0.0207775	1
AT4G24280	HSP70-6	1.22438	0.967211	0.00340393	0.44818	-0.785178	0.0876213	0.504099	-0.567669	0.737865	0.748903	0.0645569	1	0.86681	0.304673	0.827065	0.859687	0.296792	0.995391	0.380142	-0.98825	0.202878	0.529348	-0.482363	0.982758
AT1G70600	RPL27AC	4.17278	0.945443	0.00380245	2.03017	-0.340868	0.541692	1.57353	-0.72397	0.454364	2.1026	-0.274832	0.900773	2.69395	0.132422	1	2.40639	-0.0527836	1	1.74458	-0.554034	0.541839	2.63823	0.0954541	1
AT4G12800	PSAL	1.2375	0.959592	0.00380743	0.253276	-1.69665	7.08104e-05	0.800293	0.147766	1	0.780797	0.110199	1	1.13202	0.735951	0.179456	0.699261	-0.0734308	1	0.280015	-1.46844	0.0289413	0.55488	-0.432023	1
AT5G59613	AT5G59613	1.01847	0.956463	0.00406478	0.569872	-0.0954398	1	0.425778	-0.551716	0.75387	0.518562	-0.247131	1	0.52204	-0.230798	1	0.689464	0.22566	1	0.4039	-0.623049	0.552931	0.469775	-0.38989	1
AT5G43940	HOT5	1.18299	0.953051	0.00410968	0.424436	-0.828646	0.0692712	0.592387	-0.270521	1	0.894195	0.413728	0.530979	0.838893	0.295456	0.838502	0.641704	-0.145834	1	0.393718	-0.893787	0.27827	0.442542	-0.715624	0.730276
AT1G74920	ALDH10A8	1.06893	0.949488	0.00432818	0.27801	-1.33627	0.00180699	0.498403	-0.386159	0.951085	0.901283	0.603137	0.238259	0.801206	0.385449	0.696331	0.688239	0.135108	1	0.269833	-1.3119	0.0583262	0.386373	-0.770305	0.654423
AT4G31985	RPL39C	4.46954	0.933608	0.00433153	2.42888	-0.165691	0.877508	1.68175	-0.73679	0.437107	2.21482	-0.311842	0.8533	2.56135	-0.0720242	1	2.94522	0.159425	1	2.15696	-0.34084	0.835544	2.21271	-0.300912	1
AT5G18670	BAM9	1.03462	0.959453	0.00444272	0.102894	-2.77324	1.17997e-09	0.424354	-0.579182	0.738962	1.06075	0.970413	0.0129857	1.10968	1.01982	0.0249444	0.421271	-0.601126	0.815218	0.12728	-2.36189	0.000245413	0.491903	-0.34053	1
AT4G26630	AT4G26630	1.51306	0.941065	0.00449628	0.747957	-0.317406	0.652124	0.640804	-0.544913	0.75387	0.771347	-0.258575	0.988185	0.889143	-0.0241351	1	1.13033	0.380099	0.953122	0.570212	-0.714854	0.444465	0.674026	-0.457385	1
AT5G20890	CCT2	1.12142	0.940604	0.00458581	0.455106	-0.640799	0.189087	0.506947	-0.442177	0.879901	0.659129	-0.0244308	1	0.802602	0.300344	0.832832	0.642928	-0.0653139	1	0.449721	-0.6188	0.555757	0.577007	-0.232531	1
AT3G11940	RPS5B	4.69059	0.92364	0.00475475	1.73039	-0.809876	0.0561313	1.91102	-0.621051	0.576275	2.64242	-0.11023	1	3.47561	0.342919	0.818581	2.92318	0.057406	1	1.86507	-0.648603	0.427554	2.92248	0.0541596	1
AT5G43830	AT5G43830	1.28292	0.941022	0.00476264	0.379915	-1.14166	0.00861871	0.548243	-0.530447	0.775182	1.03476	0.516681	0.368772	0.99383	0.433603	0.609946	0.705384	-0.133867	1	0.398809	-1.00683	0.196062	0.599134	-0.383725	1
AT3G12120	FAD2	3.35619	0.922439	0.00502229	0.960669	-1.2114	0.00289036	1.77431	-0.210456	1	2.20064	0.14246	1	2.71768	0.492114	0.56104	1.78673	-0.203063	1	1.11157	-0.928319	0.2409	2.01527	-0.00543403	1
AT5G19140	ATAILP1	0.800439	0.92656	0.00502772	0.21667	-1.29122	0.0033013	0.247777	-1.03728	0.223705	1.08674	1.49111	1.3505e-05	0.468999	-0.0395981	1	0.471481	-0.0319279	1	0.101824	-2.33283	0.000324894	0.212761	-1.24948	0.170409
AT3G14600	RPL18AC	2.00968	0.917155	0.00552243	0.723223	-0.854016	0.0564413	0.892853	-0.489645	0.828416	1.00405	-0.311602	0.906879	1.4726	0.319077	0.855977	1.26871	0.0738648	1	0.90623	-0.458275	0.762261	1.31401	0.126806	1
AT1G57720	AT1G57720	1.68365	0.915618	0.00575207	0.485776	-1.2033	0.00480581	0.837317	-0.312552	1	1.11745	0.157492	1	1.29533	0.399812	0.723042	0.957657	-0.0998832	1	0.655065	-0.68631	0.475453	0.987209	-0.0478583	1
AT1G74050	RPL6C	1.46562	0.914728	0.00589297	0.610436	-0.620664	0.205829	0.679252	-0.424511	0.903634	0.916639	0.0568057	1	1.02733	0.243298	0.914995	0.840093	-0.0878033	1	0.619427	-0.559477	0.628939	0.745513	-0.271935	1
AT3G61640	AGP20	3.16239	0.911096	0.00599337	0.536234	-2.02246	1.8562e-06	0.938421	-1.11899	0.142251	1.95258	0.0316268	1	1.8076	-0.0946003	1	2.68928	0.579001	0.6175	1.04709	-0.937467	0.238659	3.22375	0.855581	0.195525
AT2G03090	EXPA15	1.18804	0.932553	0.00642174	0.145436	-2.48848	3.39383e-08	0.606628	-0.256153	1	0.581168	-0.332248	0.896979	1.52425	1.32789	0.00159185	0.811927	0.2209	1	0.339412	-1.14017	0.133447	0.44084	-0.744024	0.721552
AT5G55160	SUM2	1.79872	0.897401	0.00690874	0.705414	-0.732459	0.114338	0.747604	-0.609581	0.674778	1.15643	0.0879992	1	1.09712	-0.000148893	1	1.42669	0.444958	0.844201	0.605851	-0.920674	0.2497	0.95487	-0.219446	1
AT1G31330	PSAF	1.57564	0.896907	0.00726116	0.363095	-1.56545	0.000218146	0.918485	-0.0737131	1	1.19069	0.363241	0.69288	1.64289	0.910935	0.0692783	0.721304	-0.466801	0.953211	0.381839	-1.41577	0.0355317	0.75913	-0.371012	1
AT4G01150	CURT1A	1.01039	0.90183	0.00750716	0.24833	-1.46096	0.000657456	0.606628	-0.0211188	1	0.657948	0.11391	1	0.978476	0.78439	0.136635	0.70416	0.22757	1	0.190071	-1.78386	0.00603618	0.386373	-0.721382	0.726604
AT3G51670	PATL6	1.53022	0.897763	0.00752767	0.616372	-0.688894	0.151786	0.95551	0.0384881	1	1.14344	0.34458	0.712607	1.2381	0.469654	0.546725	1.06787	0.225882	1	0.234194	-2.09468	0.000926371	0.284248	-1.80925	0.0102305
AT1G15500	AATP2	1.26274	0.895393	0.00755262	0.337372	-1.33815	0.00174438	0.794597	0.0493613	1	0.820959	0.105383	1	1.11387	0.615686	0.326437	0.75192	-0.0411674	1	0.368262	-1.13828	0.117739	0.600836	-0.390971	1
AT2G37220	CP29B	1.13353	0.895079	0.00763828	0.341329	-1.15201	0.00781695	0.609476	-0.204335	1	0.741816	0.116293	1	0.982664	0.585527	0.373642	0.782536	0.205544	1	0.313956	-1.21534	0.0865631	0.479988	-0.571021	0.906585
AT1G17880	BTF3	1.2486	0.889695	0.00779555	0.563936	-0.509459	0.343296	0.602356	-0.381168	0.953522	0.653223	-0.258991	0.985589	0.891935	0.253579	0.90218	0.715181	-0.10989	1	0.580395	-0.431833	0.801058	0.747215	-0.0360133	1
AT5G03210	AT5G03210	4.15663	0.90537	0.00787728	1.11105	-1.3318	0.00149135	1.23034	-1.12776	0.156383	0.894195	-1.63582	0.00100203	1.39304	-0.939452	0.198119	6.1966	1.64919	1.63859e-05	1.55281	-0.758457	0.346182	3.35141	0.456936	0.834541
AT1G14320	RPL10A	2.86765	0.878555	0.00807212	2.09349	0.297284	0.541692	1.07228	-0.789679	0.447645	1.44583	-0.32929	0.822408	1.47958	-0.285728	0.978556	1.52466	-0.241731	1	1.74288	-0.0218707	1	1.34295	-0.430923	1
AT4G29735	AT4G29735	1.05581	0.89217	0.00807212	0.40267	-0.78057	0.0908638	0.437171	-0.618201	0.668501	0.523287	-0.344353	0.869837	0.660227	0.0368294	1	0.844991	0.45624	0.805551	0.466692	-0.507047	0.701392	0.684238	0.0932158	1
AT5G46020	AT5G46020	1.35661	0.88183	0.00831985	0.688595	-0.323787	0.64026	0.623716	-0.463549	0.855682	0.865846	0.0625497	1	0.891935	0.109735	1	0.789883	-0.0897468	1	0.544756	-0.663843	0.501547	0.691047	-0.295939	1
AT5G37770	CML24	1.06692	0.890979	0.0085339	0.332425	-1.10169	0.0121625	0.350306	-0.976973	0.264199	0.528012	-0.347747	0.868394	0.556936	-0.25535	1	0.749471	0.231481	1	0.697492	0.10619	1	0.987209	0.674645	0.406789
AT5G58110	AT5G58110	1.17896	0.882863	0.00862608	0.478851	-0.687396	0.150914	0.585267	-0.34135	0.995379	0.637867	-0.209804	1	0.679769	-0.10277	1	0.876832	0.321459	0.961051	0.483662	-0.62966	0.541311	0.757428	0.0714045	1
AT3G02560	RPS7B	1.11839	0.878844	0.00902831	0.595595	-0.24604	0.781078	0.472771	-0.59686	0.698309	0.543368	-0.38773	0.808742	0.696519	0.0188937	1	0.672319	-0.0393985	1	0.563424	-0.315142	0.959655	0.731897	0.0976831	1
AT3G53460	CP29	1.65841	0.87434	0.00927427	0.240415	-2.28384	1.30267e-07	0.751876	-0.492045	0.833174	1.40921	0.548272	0.364034	2.03233	1.1849	0.00580569	0.871933	-0.262864	1	0.27153	-2.0141	0.00139445	0.805086	-0.377437	1
AT1G31812	ACBP6	1.78963	0.873744	0.00951903	0.86668	-0.408839	0.49522	0.637956	-0.866301	0.368902	0.911914	-0.315694	0.906143	0.74956	-0.617906	0.609208	1.63243	0.669566	0.437022	1.00805	-0.145481	1	0.994018	-0.167513	1
AT5G23900	RPL13D	1.03159	0.871766	0.00980225	0.49468	-0.426046	0.464336	0.482739	-0.443193	0.879867	0.550456	-0.241534	1	0.727227	0.216553	0.948027	0.682116	0.112972	1	0.437842	-0.585689	0.601426	0.559986	-0.203787	1
AT5G11200	AT5G11200	1.13959	0.868583	0.00985067	0.667818	-0.093562	1	0.454259	-0.696451	0.576275	0.669761	-0.0858571	1	0.667206	-0.0898995	1	0.738449	0.076302	1	0.534574	-0.434288	0.798464	0.56339	-0.352692	1
AT5G64260	EXL2	2.32561	0.864927	0.0100869	0.517436	-1.64547	0.000101706	1.34142	-0.117776	1	1.99393	0.555409	0.350059	1.98347	0.530413	0.522486	1.7157	0.291357	1	0.38693	-2.00002	0.00146109	0.888488	-0.754842	0.670706
AT1G78040	AT1G78040	4.05569	0.854198	0.0102356	1.14766	-1.28419	0.00149869	2.03776	-0.347489	0.928745	1.99983	-0.385863	0.733483	2.7093	0.111559	1	3.40813	0.506546	0.775321	1.73779	-0.588384	0.503624	3.03312	0.290801	1
AT5G10400	HTR1	1.07701	1.01785	0.0106832	0.151372	-2.2176	3.19179e-05	0.457107	-0.479603	0.954156	0.30594	-1.1204	0.13952	0.97708	0.773202	0.263934	0.758043	0.344821	0.995391	0.453115	-0.484499	0.868934	0.822107	0.462166	0.83735
AT3G11830	CCT7	2.2489	0.84756	0.0113569	0.890425	-0.758723	0.0976644	1.09364	-0.404001	0.923366	1.17887	-0.291907	0.886192	1.34139	-0.0783853	1	1.77816	0.39489	0.935701	1.16927	-0.292772	0.988637	1.3855	-0.0254919	1
AT4G40030	AT4G40030	2.42958	0.841416	0.0122684	1.25946	-0.32403	0.574342	0.860101	-0.903397	0.320466	1.68799	0.169949	0.995521	1.65406	0.13211	1	1.55772	0.0344891	1	0.899442	-0.821789	0.337945	1.44337	-0.0882497	1
AT5G10360	RPS6B	2.59815	0.834503	0.0126926	1.16547	-0.568001	0.220016	1.25598	-0.424271	0.899417	1.45764	-0.192243	1	1.91089	0.253977	0.946971	1.60671	-0.0313976	1	1.30334	-0.359437	0.892979	1.58294	-0.0540722	1
AT2G28790	AT2G28790	1.57968	0.842557	0.0138847	0.573829	-0.899962	0.0476218	1.06801	0.121718	1	1.78248	1.03822	0.007622	1.58427	0.791891	0.16219	0.609863	-0.780509	0.563737	0.106915	-3.32033	1.73976e-07	0.178719	-2.57781	0.000104515
AT1G29150	RPN6	1.05177	0.83652	0.0140622	0.774669	0.274715	0.541692	0.412962	-0.745337	0.516347	0.569356	-0.247911	1	0.494124	-0.466869	0.821755	0.765391	0.243614	1	0.544756	-0.305932	0.970632	0.422117	-0.699421	0.750019
AT5G10450	GRF6	1.43736	0.825284	0.0148892	0.649021	-0.564493	0.269578	0.736212	-0.339529	0.99795	1.00996	0.175195	0.940762	1.14179	0.375253	0.712336	0.934389	0.0439591	1	0.429356	-1.15764	0.105999	0.699557	-0.412638	1
AT4G37830	AT4G37830	1.36065	0.824234	0.0151023	0.992329	0.245762	0.652635	0.568179	-0.660602	0.601924	0.767803	-0.190873	1	0.580665	-0.628118	0.587482	1.05685	0.343683	0.953122	0.624518	-0.504184	0.701034	0.594028	-0.58119	0.893229
AT5G15230	GASA4	1.16684	0.859013	0.0157419	0.171159	-2.27593	6.5542e-07	0.341762	-1.17657	0.151714	1.38441	1.15116	0.00314147	1.21018	0.866652	0.0969165	0.526589	-0.520119	0.953122	0.118794	-2.71385	4.69622e-05	0.743811	0.0393105	1
AT5G13630	CHLH	1.58372	0.819749	0.0157462	0.233489	-2.30082	9.90553e-08	1.02244	0.0269929	1	1.25329	0.374007	0.670464	1.43491	0.594186	0.415475	1.06665	0.0981415	1	0.4616	-1.19935	0.0896827	0.919126	-0.142271	1
AT3G53890	RPS21B	2.52749	0.812712	0.0157748	1.52362	-0.095338	1	1.17908	-0.498112	0.80971	1.23085	-0.44033	0.661725	1.52843	-0.0855538	1	1.68264	0.0722892	1	1.44759	-0.169628	1	1.43996	-0.177895	1
AT1G33120	RPL9B	1.99655	0.813811	0.0160447	1.33663	0.0859828	0.976796	0.740484	-0.853464	0.372666	0.975701	-0.433541	0.725627	1.21856	-0.0694748	1	1.22218	-0.0657878	1	1.12515	-0.193851	1	1.27827	0.00790032	1
AT5G11170	RH15	1.28595	0.814798	0.0164397	0.736084	-0.180739	0.908956	0.619444	-0.444818	0.87405	0.742997	-0.160126	1	0.769102	-0.100833	1	0.958882	0.265598	1	0.619427	-0.436954	0.794249	0.585517	-0.523851	0.945313
AT3G08580	AAC1	3.43694	0.802531	0.0170205	1.76205	-0.376168	0.485469	1.70027	-0.414404	0.851404	2.06598	-0.106276	1	2.34639	0.103203	1	1.93123	-0.216057	1	1.92616	-0.21248	1	2.14463	-0.042845	1
AT1G65930	CICDH	1.12344	0.812054	0.017393	0.398712	-0.961311	0.0299621	0.561059	-0.389852	0.946154	0.966251	0.512748	0.374311	0.972893	0.510061	0.499383	0.585371	-0.32906	1	0.381839	-0.972064	0.215974	0.605942	-0.262701	1
ATCG01130	YCF1.2	13.451	0.794561	0.0182116	5.8214	-0.660594	0.135133	8.48994	-0.032126	1	6.22039	-0.539132	0.509024	10.988	0.394608	0.723042	11.1649	0.430915	0.864344	4.83662	-0.905249	0.196798	6.60409	-0.426332	0.971834
AT5G65670	IAA9	1.39496	0.797394	0.0199922	0.543159	-0.826666	0.069121	0.595235	-0.648869	0.623279	1.12808	0.391405	0.638293	0.982664	0.151052	1	1.07889	0.312375	0.974316	0.512512	-0.866656	0.29991	0.713174	-0.358734	1
AT2G16586	AT2G16586	1.29604	0.845298	0.0202395	0.367053	-1.28804	0.00554428	0.41581	-1.04928	0.262002	0.870571	0.116754	1	0.861227	0.0962481	1	1.18176	0.642815	0.569232	0.463298	-0.869994	0.360605	0.927636	0.213376	1
AT4G10340	LHCB5	1.42928	0.793393	0.0207077	0.279	-1.8995	8.6193e-06	0.912789	-0.0128214	1	1.2025	0.456767	0.509024	1.65685	1.00528	0.0328095	0.693138	-0.460338	0.964019	0.310562	-1.65758	0.0107546	0.794874	-0.230683	1
AT3G47470	LHCA4	3.33499	0.78279	0.0213639	0.608457	-2.01254	1.87145e-06	2.40088	0.173125	1	2.66605	0.357836	0.696747	3.76176	0.945657	0.0501934	1.91531	-0.197291	1	0.705977	-1.70865	0.00717626	1.65953	-0.414187	0.982758
AT1G07930	A1	1.62712	0.78322	0.0218123	1.06059	0.0122584	1	0.683524	-0.685095	0.576275	0.979244	-0.120474	1	0.964518	-0.142161	1	0.988273	-0.104774	1	0.997872	-0.0854299	1	0.87317	-0.295136	1
AT2G46280	TIF3I1	1.06591	0.777509	0.0239513	0.446202	-0.726867	0.120239	0.563907	-0.327209	1	0.673304	-0.0449074	1	0.851456	0.342977	0.760492	0.652725	-0.0957231	1	0.478571	-0.575009	0.613324	0.738705	0.105078	1
AT2G30570	PSBW	1.05581	0.779286	0.0245082	0.389808	-0.92579	0.039146	0.871493	0.398499	0.728826	0.771347	0.20082	0.896979	0.958935	0.562281	0.41552	0.655175	-0.0723748	1	0.256256	-1.50205	0.0253569	0.355736	-1.01066	0.36504
AT1G70780	AT1G70780	1.70686	0.776321	0.0246534	1.15261	0.067035	1	0.817381	-0.486303	0.838179	0.689842	-0.766424	0.271478	0.797018	-0.527008	0.73506	1.90062	0.940405	0.0777716	0.70428	-0.707149	0.456985	0.660409	-0.805218	0.618806
AT4G34620	RPS16-1	2.67385	0.765748	0.0249008	1.3574	-0.424141	0.404883	1.62479	-0.117216	1	1.8888	0.131144	1	2.29335	0.451886	0.635388	1.78305	0.0340873	1	0.87738	-1.06517	0.147927	0.942955	-0.955802	0.409274
AT3G46040	RPS15AD	1.69374	0.758614	0.0269895	0.870637	-0.40942	0.486361	0.905669	-0.326969	1	0.861121	-0.416229	0.754599	1.21995	0.153957	1	1.12298	0.0185769	1	0.960536	-0.229097	1	1.1421	0.0446339	1
AT1G09950	RAS1	0.562225	0.799321	0.0271348	0.0593616	-2.79767	1.69953e-08	0.0469923	-3.05139	5.22108e-06	1.31117	2.62438	4.03437e-14	0.29452	-0.323289	1	0.26207	-0.515738	0.953122	0.02885	-3.69754	4.3284e-07	0.0987209	-1.95352	0.0143343
AT2G18960	AHA1	1.12344	0.766571	0.02727	0.649021	-0.207593	0.863269	0.744756	0.0252871	1	0.674485	-0.138413	1	0.855643	0.253741	0.902779	0.793557	0.13163	1	0.456509	-0.73694	0.42462	0.338715	-1.18837	0.194742
AT1G43170	ARP1	4.26867	0.750934	0.0273853	2.02225	-0.550554	0.237017	2.2656	-0.346122	0.928745	2.67786	-0.0805105	1	3.22995	0.228299	0.977865	2.55334	-0.158279	1	2.29273	-0.321634	0.856962	2.90206	0.050392	1
AT1G29930	LHCB1.3	1.22539	0.779365	0.0286205	0.152362	-2.58375	1.31124e-08	0.817381	0.0461519	1	0.910733	0.22998	0.865318	2.0756	1.72076	6.4778e-06	0.465358	-0.857151	0.471962	0.190071	-2.16335	0.000957404	0.48169	-0.777453	0.676894
AT3G55460	SCL30	1.41515	0.752095	0.0292252	0.592627	-0.748239	0.105434	0.69634	-0.463309	0.855682	0.986332	0.0967922	1	1.08875	0.257595	0.892594	1.12666	0.321209	1	0.554939	-0.803794	0.353044	0.810192	-0.219191	1
AT5G55190	RAN3	1.09114	0.753838	0.029612	0.512489	-0.560884	0.276659	0.586691	-0.321325	1	0.713466	-0.00823685	1	0.86681	0.312851	0.815815	0.756818	0.0899244	1	0.397112	-0.91471	0.25941	0.684238	-0.0738013	1
AT1G31970	RH5	1.58271	0.745638	0.0308429	0.630223	-0.834526	0.0639097	0.786053	-0.454287	0.85895	0.982788	-0.101436	1	1.15156	0.159406	1	1.23932	0.28698	1	0.794224	-0.430355	0.80317	1.09955	0.0814408	1
AT3G09630	RPL4A	2.18531	0.740857	0.031226	1.09324	-0.469703	0.346696	1.09791	-0.440629	0.876581	1.25802	-0.230214	0.968171	1.72943	0.294477	0.893322	1.34831	-0.115829	1	1.24225	-0.240477	1	1.48762	0.0445255	1
AT4G34400	AT4G34400	0.924593	0.754832	0.0319639	0.184021	-1.89854	1.1968e-05	0.505523	-0.293552	1	0.453594	-0.475653	0.688916	0.812373	0.48381	0.533782	0.589045	-0.0500166	1	0.43275	-0.528802	0.683041	1.09614	0.976542	0.077388
AT2G34420	LHB1B2	1.7967	0.743069	0.0338733	0.357159	-1.91293	8.34561e-06	1.09364	-0.133305	1	2.06598	0.975354	0.0145236	2.37989	1.20228	0.00512576	0.728652	-0.785247	0.549363	0.195162	-2.71525	1.45202e-05	0.614453	-1.01937	0.356966
AT1G66410	CAM4	1.14565	0.737085	0.0345575	1.08236	0.633443	0.0939077	0.451411	-0.820784	0.420166	0.581168	-0.437473	0.722709	0.434103	-0.882691	0.287652	0.808253	0.103519	1	0.77386	0.0299888	1	0.495307	-0.665848	0.796685
AT3G15450	AT3G15450	6.45196	0.732303	0.0351684	1.01311	-2.2792	4.69826e-08	3.4105	-0.368339	0.910203	7.37445	0.953311	0.0169041	7.2625	0.894191	0.0767451	3.54774	-0.311291	1	1.17606	-1.97134	0.00166747	3.39566	-0.368851	1
AT3G08610	AT3G08610	1.81386	0.727481	0.0354632	0.977488	-0.358507	0.517494	0.992534	-0.316544	1	1.14225	-0.0941924	1	1.27858	0.091404	1	1.33729	0.168555	1	0.972416	-0.342807	0.919414	0.91402	-0.438957	1
AT4G09800	RPS18C	3.01502	0.723802	0.0356732	1.22582	-0.820394	0.0530705	1.7971	-0.183817	1	1.88998	-0.105307	1	2.4427	0.318489	0.852623	2.10391	0.0727972	1	1.42383	-0.543328	0.640322	2.05271	0.0300651	1
AT3G53430	RPL12B	1.1295	0.731032	0.0362305	0.75884	0.017253	1	0.596659	-0.368493	0.965522	0.556362	-0.489749	0.658417	0.788643	0.0794418	1	0.737224	-0.0310846	1	0.677127	-0.163882	1	0.616155	-0.311555	1
AT1G48920	NUCL1	1.9481	0.724896	0.0363891	0.933957	-0.553071	0.239281	0.868645	-0.640537	0.628295	1.31708	0.0214574	1	1.39443	0.114274	1	1.40587	0.130245	1	0.940172	-0.508195	0.694387	1.42635	0.147744	1
AT5G14800	PROC1	1.61804	0.72617	0.0365186	0.708382	-0.698966	0.137362	0.73194	-0.616687	0.664298	1.31708	0.337799	0.720999	1.16552	0.125933	1	1.26381	0.265181	1	0.639792	-0.812477	0.345097	0.958274	-0.187776	1
AT5G26742	RH3	1.24457	0.725567	0.0379593	0.34034	-1.43927	0.000710237	0.827349	-0.00549992	1	0.961526	0.247708	0.821875	1.37629	0.856473	0.102909	0.791108	-0.0796152	1	0.324139	-1.44066	0.0319383	0.68594	-0.300309	1
AT4G03280	PETC	0.985155	0.727874	0.0383238	0.302744	-1.25605	0.00349039	0.733364	0.181727	1	0.680392	0.0603462	1	1.09014	0.859917	0.081171	0.642928	-0.0338762	1	0.269833	-1.36204	0.0471569	0.462967	-0.544663	0.925491
AT5G59820	ZAT12	16.9283	0.715676	0.038833	6.48031	-0.923885	0.0272393	7.40484	-0.679558	0.516347	14.2138	0.381497	0.647335	14.5711	0.412836	0.704978	12.5438	0.166001	1	4.22229	-1.51929	0.0116953	12.461	0.147545	1
AT2G04390	RPS17A	1.41717	0.707969	0.0425788	0.83601	-0.224691	0.823985	0.800293	-0.282544	1	0.914276	-0.0711076	1	0.943581	-0.0182938	1	0.929491	-0.0435079	1	0.743313	-0.392417	0.84828	0.878276	-0.131306	1
AT5G59690	AT5G59690	1.63923	0.780077	0.0425808	0.579765	-0.994013	0.0478072	0.915637	-0.239555	1	0.442963	-1.38609	0.0180376	1.45027	0.517753	0.604048	1.33117	0.380402	0.973098	0.738221	-0.569656	0.707504	1.4689	0.524635	0.714158
AT2G44060	AT2G44060	1.03462	0.711851	0.0430317	0.439276	-0.759753	0.10165	0.558211	-0.35095	0.984805	0.666217	-0.0704619	1	0.753748	0.132594	1	0.804579	0.245169	1	0.544756	-0.382326	0.866849	0.697855	0.00664576	1
AT1G07820	AT1G07820	1.68365	0.726122	0.0462054	0.752904	-0.664834	0.192123	0.921333	-0.317492	1	0.669761	-0.832828	0.234279	1.43352	0.404355	0.741745	1.38995	0.359836	0.972341	0.841742	-0.452254	0.804935	1.23912	0.157276	1
AT1G56070	LOS1	4.10313	0.689789	0.0468351	2.2508	-0.362632	0.506582	2.17161	-0.401785	0.855682	2.8645	0.0436438	1	3.03035	0.134706	1	2.43578	-0.223455	1	2.50147	-0.173718	1	2.6144	-0.104009	1
AT4G21620	AT4G21620	0.495606	0.728542	0.0487691	0.152362	-1.25147	0.00944362	0.0370242	-3.25891	1.90169e-06	0.0566993	-2.69073	8.8521e-07	0.0307082	-3.52553	2.48053e-07	0.319627	-0.0513913	1	1.37462	2.62989	1.40476e-13	0.435734	0.450556	0.812305
AT1G51650	AT1G51650	1.69071	0.687652	0.0497645	1.17041	0.0289643	1	0.871493	-0.444299	0.87165	0.897739	-0.406799	0.769393	1.06641	-0.123554	1	1.36423	0.285729	1	0.926595	-0.341298	0.920856	0.936147	-0.325219	1

## Sheet: MMC1.10-FGs
FeatureID	FeatureName	Cluster 1 Average	Cluster 1 Log2 Fold Change	Cluster 1 P-Value	Cluster 2 Average	Cluster 2 Log2 Fold Change	Cluster 2 P-Value	Cluster 3 Average	Cluster 3 Log2 Fold Change	Cluster 3 P-Value	Cluster 4 Average	Cluster 4 Log2 Fold Change	Cluster 4 P-Value	Cluster 5 Average	Cluster 5 Log2 Fold Change	Cluster 5 P-Value	Cluster 6 Average	Cluster 6 Log2 Fold Change	Cluster 6 P-Value	Cluster 7 Average	Cluster 7 Log2 Fold Change	Cluster 7 P-Value	Cluster 8 Average	Cluster 8 Log2 Fold Change	Cluster 8 P-Value	Cluster 9 Average	Cluster 9 Log2 Fold Change	Cluster 9 P-Value	Cluster 10 Average	Cluster 10 Log2 Fold Change	Cluster 10 P-Value
AT4G29030	AT4G29030	0.854949	0.162405	0.981732	1.66065	1.34185	0.000972476	0.086809	-3.31045	7.94643e-07	0.110772	-2.90036	0.00848717	0.421849	-0.968062	0.329534	0.0961882	-3.10713	0.000401714	0.311985	-1.39109	0.500069	0.079266	-3.42099	1.47883e-06	1.02073	0.408501	1	5.11724	3.10091	2.91697e-09
AT5G62230	ERL1	0.315986	1.19748	0.000360475	0.224004	0.392484	0.494263	0.0347236	-2.44912	0.000322872	0.0516935	-1.81744	0.24788	0.0825068	-1.17624	0.164773	0.0552191	-1.72781	0.094357	0.108434	-0.737107	1	0.0194688	-3.23163	8.12389e-06	0.0766114	-1.2313	0.737909	1.01617	2.84522	2.98046e-08
AT3G23830	RBG4	0.22852	0.0777412	1	0.400623	1.05749	0.00805905	0.0756478	-1.63023	0.0193649	0.136619	-0.711548	1	0.0785145	-1.56548	0.0288689	0.0872818	-1.37608	0.238145	0.253012	0.229902	1	0.0834379	-1.47006	0.0512861	0.159983	-0.465392	1	1.09561	2.59535	6.201e-07
AT5G21150	AGO9	0.393597	0.882115	0.0165305	0.312314	0.349534	0.538953	0.0657268	-2.05559	0.0018464	0.214159	-0.256415	1	0.113114	-1.24407	0.11321	0.165657	-0.647244	0.933177	0.159797	-0.697443	1	0.0848285	-1.6652	0.0229862	0.081118	-1.67515	0.29229	1.23793	2.55014	1.35884e-06
AT1G04820	TUBA4	0.163229	-0.969896	0.0384881	0.716168	1.69376	1.75322e-06	0.101691	-1.58476	0.0264788	0.177235	-0.717934	1	0.14106	-1.08672	0.19621	0.15497	-0.920873	0.65768	0.363348	0.385431	1	0.107079	-1.49347	0.0498199	0.15097	-0.943668	1	1.38357	2.54314	1.59466e-06
AT5G48480	AT5G48480	0.750852	0.146391	0.989246	1.32141	1.13355	0.00365068	0.229424	-1.70958	0.00812979	0.426472	-0.74525	1	0.604163	-0.222234	1	0.201283	-1.8614	0.0305616	0.460368	-0.62849	1	0.240579	-1.62481	0.0180967	0.38531	-0.887064	1	3.27689	2.49037	2.2777e-06
AT1G05550	AT1G05550	1.51957	2.12043	2.07034e-12	0.163696	-2.0457	0.000314475	0.0979702	-2.77451	2.75476e-05	0.214159	-1.58204	0.488466	0.586863	-0.0688716	1	0.128251	-2.33311	0.0100381	0.157895	-2.02451	0.102651	0.100125	-2.72436	9.9009e-05	0.0856245	-2.88501	0.00859564	2.96575	2.53637	4.2855e-06
AT1G50010	TUBA4	0.210657	-0.886158	0.0694907	0.770015	1.42128	0.000123741	0.141375	-1.40056	0.0632219	0.16985	-1.08834	1	0.149045	-1.31311	0.0872184	0.217314	-0.722892	0.859584	0.544071	0.704149	0.693153	0.236407	-0.60964	0.646896	0.211808	-0.748537	1	1.56231	2.39487	1.24233e-05
AT4G23800	HMGB6	0.224209	-0.286998	0.881617	0.744169	1.95745	8.78501e-08	0.0781281	-1.85204	0.0136138	0.0904637	-1.58749	0.552391	0.0678685	-2.04707	0.00560486	0.074813	-1.86639	0.0758254	0.332911	0.376733	1	0.0375471	-2.8882	9.58899e-05	0.12393	-1.11138	0.912997	1.24455	2.49964	1.2824e-05
AT5G45775	RPL11C	1.41177	0.941123	0.00709641	1.46895	0.873302	0.0394847	0.306312	-1.64533	0.0124077	0.39324	-1.23434	0.785142	0.315389	-1.5931	0.0180594	0.25472	-1.87797	0.0293129	0.865568	-0.0387021	1	0.232235	-2.04128	0.00172766	0.394324	-1.2173	0.679932	3.64429	2.24494	7.28683e-05
AT3G08770	LTP6	1.00894	0.200011	0.937144	2.42959	1.83069	1.05978e-06	0.172378	-2.52842	0.000211766	0.149542	-2.68149	0.0194003	1.00073	0.157985	0.966293	0.105094	-3.1929	0.0003248	0.294864	-1.69041	0.272434	0.0931723	-3.4018	2.11802e-06	0.365031	-1.36419	0.679932	4.07128	2.40029	7.28683e-05
AT3G07110	AT3G07110	0.328921	-0.15463	1	0.776477	1.39079	0.000115853	0.172378	-1.1376	0.158673	0.210466	-0.804413	1	0.184975	-1.02365	0.214556	0.158532	-1.22845	0.321786	0.433735	0.304187	1	0.164095	-1.19984	0.134184	0.198288	-0.881384	1	1.35378	2.10451	0.000206479
AT2G36620	RPL24A	0.442873	0.184293	0.89905	0.75063	1.0997	0.003957	0.173618	-1.30243	0.075437	0.297238	-0.459421	1	0.26482	-0.652956	0.559997	0.15497	-1.4342	0.165653	0.370958	-0.119913	1	0.209985	-1.00371	0.243099	0.205048	-1.00425	0.882525	1.50604	2.08881	0.000215042
AT3G06680	AT3G06680	0.325226	0.393061	0.557092	0.514779	1.1733	0.00218204	0.0917695	-1.62873	0.0176371	0.136619	-0.997048	1	0.131745	-1.07998	0.18509	0.074813	-1.88035	0.0360376	0.31579	0.278522	1	0.112641	-1.30991	0.0930908	0.148716	-0.858126	1	1.00293	2.10515	0.000236004
AT4G14960	TUBA6	0.201418	-0.82116	0.0980966	0.692475	1.37622	0.00017264	0.183539	-0.877937	0.398791	0.22339	-0.552527	1	0.171667	-0.973361	0.263923	0.21197	-0.633532	0.940149	0.471782	0.609242	0.790096	0.19747	-0.756639	0.469537	0.173502	-0.918554	1	1.20152	2.08401	0.000303212
AT4G18730	RPL11C	0.943647	0.77493	0.0446194	1.00479	0.778211	0.076	0.226944	-1.60218	0.0151692	0.376624	-0.807719	1	0.290105	-1.22555	0.0949481	0.24047	-1.478	0.138137	0.692454	0.124519	1	0.260048	-1.38527	0.0563581	0.337992	-0.958452	0.934194	2.32692	2.03676	0.000342947
AT2G21660	RBG7	0.752084	-0.121437	1	2.01712	1.69235	1.24503e-06	0.244305	-1.83316	0.00424512	0.37847	-1.14227	0.944755	0.251513	-1.78077	0.00651709	0.33844	-1.31106	0.252053	1.05961	0.435905	0.984961	0.346267	-1.29867	0.087973	0.455162	-0.856293	1	2.99223	2.0771	0.000460942
AT3G45030	RPS20A	0.52418	0.511757	0.306931	0.743092	1.07535	0.00524788	0.162457	-1.40646	0.0467956	0.232621	-0.833092	1	0.182313	-1.22525	0.0999341	0.117563	-1.84236	0.0356752	0.46227	0.21764	1	0.151579	-1.49632	0.0366583	0.263633	-0.635883	1	1.43322	1.99984	0.000533727
AT5G16130	RPS7C	1.46967	0.726006	0.065015	1.66496	0.849164	0.0429647	0.493571	-1.13535	0.142706	0.69417	-0.590054	1	0.404549	-1.42837	0.0359302	0.343784	-1.64181	0.0658792	0.954978	-0.101133	1	0.339314	-1.68601	0.0111311	0.630918	-0.725872	1	3.68732	2.02698	0.000546171
AT2G37190	RPL12A	0.303667	-0.432829	0.617875	0.751707	1.17787	0.00168373	0.234384	-0.785289	0.481548	0.284314	-0.466668	1	0.207598	-0.964801	0.253815	0.179907	-1.155	0.377689	0.53456	0.514764	0.886619	0.19747	-1.03659	0.2247	0.374044	-0.0445739	1	1.33392	1.95003	0.000813128
AT5G61170	RPS19C	0.285804	-0.350578	0.735748	0.670936	1.16567	0.00199746	0.184779	-0.98448	0.275253	0.293545	-0.253543	1	0.296758	-0.245869	1	0.149626	-1.2674	0.282133	0.393786	0.201445	1	0.193298	-0.905558	0.328512	0.209555	-0.75306	1	1.18828	1.93628	0.000948044
AT2G42840	PDF1	1.5208	0.532946	0.306667	3.08437	1.82224	1.45229e-07	0.187259	-2.76411	6.05895e-06	0.206774	-2.56704	0.0107926	0.570894	-1.10003	0.16945	0.147845	-3.05583	0.000113718	0.483196	-1.32113	0.461005	0.164095	-2.93845	4.89607e-06	1.36098	0.25051	1	4.13417	2.00633	0.000998738
AT2G18020	RPL8A	1.36681	0.160296	0.961067	2.26912	1.03681	0.00806088	0.611383	-1.12714	0.142794	0.947099	-0.43482	1	0.717277	-0.876952	0.309712	0.655504	-0.993128	0.522376	1.41344	0.184745	1	0.585456	-1.18192	0.121815	0.743582	-0.792461	1	4.33608	1.94862	0.00102508
AT4G00810	RPP1B	0.368959	0.210103	0.862256	0.555703	0.904306	0.0253404	0.158736	-1.14003	0.157172	0.267699	-0.318825	1	0.259497	-0.37904	0.892497	0.14072	-1.28453	0.272587	0.304376	-0.121422	1	0.172438	-1.00345	0.248966	0.211808	-0.663414	1	1.12539	1.92774	0.0010566
AT5G57290	RPP3B	0.736685	-0.0293697	1	1.21695	0.840976	0.046165	0.321193	-1.31713	0.0632219	0.50955	-0.589286	1	0.86366	0.232735	0.857654	0.35269	-1.14407	0.371641	0.682943	-0.140981	1	0.556253	-0.46728	0.777824	0.378551	-1.02436	0.868087	2.50566	1.89656	0.00110187
AT2G01250	RPL7B	0.356023	-0.0278568	1	0.63432	0.981822	0.0123977	0.213302	-0.828111	0.430957	0.288007	-0.345891	1	0.238205	-0.652777	0.562289	0.171001	-1.13135	0.401647	0.409005	0.196144	1	0.189126	-1.00131	0.246699	0.26814	-0.447329	1	1.20814	1.89494	0.00128204
AT5G23740	RPS11C	1.55283	0.792052	0.0344187	1.45172	0.56023	0.254264	0.535736	-1.04758	0.203641	0.657246	-0.709721	1	0.395234	-1.49988	0.0251213	0.525472	-1.04812	0.471735	1.11478	0.10136	1	0.488112	-1.17818	0.128007	0.610638	-0.811127	1	3.53175	1.913	0.00149367
AT3G62870	RPL7AB	1.18818	0.328628	0.684374	1.72203	0.945317	0.0194075	0.517134	-1.03589	0.209705	0.57786	-0.838869	1	0.556256	-0.918274	0.275895	0.411472	-1.34841	0.198383	1.08624	0.127994	1	0.511752	-1.04156	0.203725	0.777381	-0.384234	1	3.36625	1.9045	0.00151869
AT5G47600	HSP14.7	0.357871	0.0866236	1	0.478163	0.572768	0.221433	0.198421	-0.852634	0.42143	0.310161	-0.145973	1	0.155698	-1.21363	0.113496	0.317065	-0.112584	1	0.506024	0.623375	0.760021	0.204423	-0.797636	0.429454	0.132943	-1.39896	0.524898	1.13532	1.88491	0.00164449
AT1G72370	RPSAA	0.838934	-0.00653692	1	1.58526	1.11425	0.00384891	0.510933	-0.788684	0.459329	0.629553	-0.447153	1	0.42318	-1.0711	0.16357	0.445316	-0.972058	0.548499	1.02537	0.30919	1	0.339314	-1.39971	0.0477947	0.694009	-0.293918	1	2.71088	1.83137	0.00171958
AT4G31700	RPS6A	0.745309	0.00400079	1	1.24172	0.88944	0.0314518	0.378239	-1.05945	0.19156	0.67017	-0.160709	1	0.66937	-0.167945	1	0.32419	-1.25999	0.265398	0.671528	-0.157182	1	0.475596	-0.699592	0.508009	0.504734	-0.586396	1	2.39312	1.83035	0.00175177
AT4G13850	RBG2	0.545738	0.131449	0.982591	0.817401	0.818794	0.0445037	0.350956	-0.588819	0.716043	0.367393	-0.498393	1	0.364627	-0.525155	0.709483	0.290346	-0.855437	0.676614	0.487001	-0.0661223	1	0.312892	-0.758319	0.445288	0.28166	-0.887505	1	1.64506	1.83845	0.00176001
AT1G27400	RPL17A	0.577152	0.146215	0.988713	1.00048	1.10458	0.00462448	0.241825	-1.23418	0.0965111	0.441241	-0.292838	1	0.308735	-0.856064	0.338167	0.252939	-1.13396	0.38384	0.603044	0.191268	1	0.226673	-1.31934	0.0732242	0.394324	-0.457733	1	1.71788	1.83023	0.00186358
AT4G17390	RPL15B	0.776107	0.103638	1	1.21156	0.867444	0.0376226	0.458848	-0.74338	0.516687	0.500319	-0.588242	1	0.421849	-0.86727	0.323674	0.463128	-0.706801	0.844271	0.821814	0.176138	1	0.472815	-0.689215	0.519888	0.464175	-0.692858	1	2.35009	1.82112	0.00191276
AT1G18540	RPL6A	0.695416	-0.0202084	1	1.14587	0.845378	0.0440145	0.408002	-0.857062	0.382554	0.439395	-0.718289	1	0.570894	-0.330455	0.945282	0.427503	-0.761513	0.767854	0.673431	-0.0657935	1	0.486721	-0.577068	0.64309	0.572332	-0.312096	1	2.24417	1.81709	0.0019257
AT1G18080	RACK1A	0.562369	-0.131577	1	1.17602	1.17822	0.00199746	0.333595	-0.932578	0.309677	0.535397	-0.1854	1	0.344665	-0.8766	0.318912	0.374065	-0.733151	0.812077	0.578313	-0.0660294	1	0.318455	-0.993386	0.241878	0.455162	-0.427936	1	1.93303	1.8215	0.00197297
AT3G49010	RPL13B	0.840166	-0.0135932	1	1.51957	1.02432	0.00941946	0.507213	-0.808105	0.436229	0.731094	-0.226203	1	0.505687	-0.80732	0.383908	0.427503	-1.04109	0.475328	0.993025	0.250307	1	0.442221	-1.00849	0.226826	0.561066	-0.622219	1	2.67447	1.80012	0.00217852
AT2G33370	RPL23A	0.415771	0.234539	0.834086	0.502933	0.534175	0.256355	0.239345	-0.675808	0.595099	0.282468	-0.400561	1	0.242197	-0.652514	0.560577	0.213751	-0.823279	0.725149	0.433735	0.262472	1	0.17522	-1.14129	0.158814	0.335738	-0.132923	1	1.17504	1.82126	0.00222123
AT1G52300	RPL37B	1.33047	0.160213	0.961067	1.96219	0.81792	0.05188	0.67959	-0.924191	0.307814	0.801249	-0.648086	1	0.887613	-0.506249	0.721657	0.57891	-1.13874	0.364068	1.42676	0.241834	1	0.666113	-0.945391	0.27215	0.937363	-0.404236	1	3.9786	1.84943	0.00223221
AT3G23390	RPL36AB	0.400988	-0.11982	1	0.791554	1.08036	0.0046994	0.208342	-1.12302	0.159887	0.345239	-0.328199	1	0.35265	-0.305869	0.981048	0.16922	-1.39876	0.184901	0.481294	0.185734	1	0.289251	-0.612038	0.607131	0.247861	-0.818287	1	1.36371	1.81493	0.00226584
AT1G33140	RPL9B	0.604254	-0.287583	0.808349	1.08125	0.728578	0.0987602	0.467528	-0.656566	0.609503	0.561244	-0.356595	1	0.629447	-0.186478	1	0.420378	-0.796678	0.741381	0.791376	0.175341	1	0.514534	-0.501091	0.74202	0.597119	-0.257748	1	2.22431	1.79152	0.00228296
AT4G16720	RPL15A	2.48292	0.884017	0.0116857	2.42313	0.710599	0.109526	0.705633	-1.27982	0.0729922	0.984023	-0.74699	1	0.688	-1.3107	0.0611311	0.730317	-1.19657	0.317315	1.6246	0.0214065	1	0.635519	-1.42551	0.0421076	0.772874	-1.0982	0.77641	5.2033	1.84582	0.00240174
AT2G47610	RPL7AA	0.876508	0.112597	1	1.39249	0.908302	0.0264972	0.488611	-0.827229	0.413198	0.69417	-0.267504	1	0.610816	-0.47651	0.763027	0.399003	-1.10682	0.399354	0.825619	0.000643161	1	0.451955	-0.937444	0.281286	0.547546	-0.621303	1	2.56855	1.77444	0.00254688
AT2G21060	CSP4	0.685561	0.557803	0.251514	0.60632	0.273661	0.647215	0.203381	-1.4405	0.0355777	0.409856	-0.35047	1	0.475079	-0.128383	1	0.333096	-0.667018	0.888958	0.477489	-0.115455	1	0.30872	-0.797572	0.426713	0.324472	-0.695424	1	1.61858	1.79117	0.00258261
AT3G09500	RPL35A	1.05452	0.245878	0.8362	1.48618	0.816329	0.0533274	0.491091	-0.99695	0.238398	0.651708	-0.540505	1	0.624124	-0.622603	0.582989	0.411472	-1.23355	0.282282	1.06531	0.218375	1	0.563206	-0.777961	0.429454	0.682743	-0.463632	1	2.86314	1.76307	0.00273142
AT2G27710	RPP2B	1.13952	0.0305649	1	2.0882	1.09377	0.0045684	0.597742	-0.988391	0.244481	0.808634	-0.502848	1	0.734577	-0.665821	0.525484	0.513003	-1.1899	0.316886	1.24033	0.157613	1	0.623003	-0.915565	0.298414	0.822446	-0.471031	1	3.51189	1.78551	0.00358048
AT1G77940	RPL30B	0.554362	-0.0658292	1	0.953096	0.877967	0.0280247	0.323674	-0.901672	0.338071	0.409856	-0.516947	1	0.499033	-0.223517	1	0.286783	-1.05613	0.466239	0.631579	0.149216	1	0.393549	-0.592564	0.627701	0.437136	-0.412874	1	1.74105	1.73145	0.00373298
AT3G04400	RPL23A	1.51341	-0.0346496	1	2.93467	1.13474	0.00280983	0.856929	-0.925512	0.304225	1.26834	-0.302748	1	0.870314	-0.89595	0.290703	0.812255	-0.980441	0.533482	1.7863	0.229424	1	0.789879	-1.04021	0.19959	1.09284	-0.523984	1	4.77962	1.76777	0.00392523
AT2G27720	AT2G27720	1.87436	0.385633	0.570378	2.49313	0.840404	0.0434618	0.844528	-0.939709	0.288487	1.21664	-0.358392	1	1.0167	-0.64847	0.54587	0.641254	-1.32564	0.208055	1.56373	0.0294494	1	0.698097	-1.21904	0.103417	1.05679	-0.566428	1	4.7399	1.76277	0.00413527
AT4G14320	AT4G14320	0.653531	0.100966	1	1.07156	0.95536	0.0188698	0.28523	-1.20934	0.107407	0.546474	-0.19242	1	0.536294	-0.228725	1	0.301033	-1.09651	0.420219	0.622067	0.00818666	1	0.350439	-0.886001	0.33154	0.374044	-0.759439	1	1.86352	1.71946	0.00413527
AT5G58420	RPS4D	0.915929	0.618851	0.160144	0.977866	0.651168	0.160355	0.355917	-0.988678	0.254094	0.380317	-0.85901	1	0.424511	-0.712491	0.473194	0.33844	-1.03591	0.48499	0.707673	0.0900438	1	0.340705	-1.04483	0.205688	0.441642	-0.625654	1	2.00254	1.7124	0.00422439
AT3G16080	RPL37C	0.483527	0.149245	0.961067	0.863709	1.1649	0.00186612	0.207101	-1.19732	0.118782	0.323084	-0.49474	1	0.288774	-0.683677	0.51444	0.194158	-1.25959	0.280486	0.509829	0.20864	1	0.212767	-1.14487	0.153134	0.304192	-0.577621	1	1.35047	1.72775	0.00422439
AT1G08360	RPL10AA	1.23192	0.535183	0.277212	1.56157	0.887935	0.0315174	0.436525	-1.19215	0.110703	0.710786	-0.424073	1	0.589524	-0.726621	0.453089	0.473816	-1.03843	0.478772	0.903615	-0.0545467	1	0.456127	-1.11456	0.160637	0.452909	-1.09155	0.780828	2.79032	1.70353	0.00431261
AT2G34480	AT2G34480	0.832775	-0.201732	0.940644	1.58742	0.930806	0.0215076	0.548137	-0.833488	0.405198	0.779095	-0.273061	1	0.702639	-0.443603	0.802071	0.614535	-0.636385	0.9116	1.06912	0.218563	1	0.636909	-0.594027	0.616773	0.630918	-0.587511	1	2.76053	1.69713	0.00441879
AT1G04270	RPS15A	1.0268	0.209509	0.877298	1.58203	0.94537	0.0193128	0.440246	-1.15168	0.130536	0.849251	-0.12274	1	0.624124	-0.610464	0.602262	0.422159	-1.18367	0.325871	1.00254	0.135402	1	0.499237	-0.950063	0.270983	0.579092	-0.698973	1	2.72081	1.69183	0.00461297
AT2G44120	AT2G44120	0.364031	0.129708	0.98776	0.575088	0.914759	0.0223587	0.224463	-0.653672	0.627561	0.284314	-0.270728	1	0.240867	-0.539718	0.692633	0.14072	-1.32714	0.231994	0.351934	0.0585186	1	0.15436	-1.21337	0.121393	0.292926	-0.220515	1	1.00293	1.68899	0.00558223
AT3G25520	ATL5	0.777954	0.0498912	1	1.3548	1.01713	0.0102381	0.434045	-0.876842	0.36305	0.681247	-0.163731	1	0.465764	-0.762888	0.434437	0.418597	-0.90581	0.602881	0.937857	0.335444	1	0.335142	-1.25919	0.0914049	0.516001	-0.580858	1	2.21438	1.67168	0.00558674
AT2G21580	RPS25B	0.538963	-0.178934	0.995316	1.01017	0.922868	0.0244453	0.308792	-1.02548	0.223095	0.441241	-0.456265	1	0.435157	-0.491582	0.744678	0.400784	-0.603809	0.950643	0.751427	0.36957	1	0.371299	-0.734143	0.466789	0.5498	-0.116816	1	1.72781	1.66332	0.00599529
AT5G22650	HDT2	0.580232	0.37339	0.609827	0.701091	0.656891	0.13096	0.280269	-0.838578	0.411863	0.420933	-0.193345	1	0.328696	-0.587528	0.622907	0.277877	-0.825725	0.717308	0.433735	-0.146744	1	0.261439	-0.935247	0.29128	0.349258	-0.471621	1	1.3935	1.66898	0.00601374
AT3G24830	RPL13AB	0.772411	0.0478596	1	1.34726	1.01805	0.0100451	0.440246	-0.845663	0.397203	0.620322	-0.298507	1	0.408542	-0.95425	0.244571	0.454222	-0.773739	0.752044	0.846544	0.183625	1	0.375471	-1.07866	0.180471	0.66697	-0.184172	1	2.16804	1.64695	0.0064971
AT3G48930	RPS11A	0.809368	0.0114857	1	1.31064	0.844727	0.0435191	0.489851	-0.78328	0.466244	0.688631	-0.239927	1	0.633439	-0.379037	0.884071	0.479159	-0.793256	0.741381	0.844642	0.0764542	1	0.482549	-0.79788	0.412986	0.590359	-0.469217	1	2.31037	1.6426	0.00656112
AT3G09200	RPP0B	1.22945	-0.0161199	1	2.24758	1.0419	0.00761393	0.710594	-0.878179	0.355824	1.23141	-0.0113894	1	0.809099	-0.672782	0.51319	0.767724	-0.736659	0.796853	1.24223	0.00221267	1	0.648034	-1.00957	0.224498	0.759355	-0.742767	1	3.69063	1.70052	0.00657223
AT1G48830	RPS7A	0.847558	1.13575	0.000483864	0.692475	0.591307	0.193619	0.166177	-1.66601	0.0113856	0.308315	-0.704732	1	0.263489	-0.964787	0.254085	0.18347	-1.47966	0.143261	0.441344	-0.158097	1	0.229454	-1.16997	0.143406	0.178009	-1.50448	0.378495	1.4266	1.66694	0.0065979
AT2G27530	RPL10AB	1.88113	0.76951	0.0417942	1.75003	0.533234	0.284845	0.58286	-1.22763	0.0921615	0.760633	-0.795071	1	0.942174	-0.483787	0.753614	0.582473	-1.19723	0.31306	1.23272	-0.0571708	1	0.739816	-0.854369	0.354312	0.644437	-1.03276	0.852472	3.79986	1.69823	0.00688322
AT5G02870	RPL4D	0.521716	0.0287058	1	0.857248	0.888366	0.0256958	0.257947	-1.07734	0.18298	0.468934	-0.139554	1	0.419188	-0.32211	0.958121	0.315283	-0.745874	0.793935	0.507927	-0.01577	1	0.294814	-0.863762	0.352739	0.407843	-0.348413	1	1.47294	1.6403	0.00702975
AT3G45980	H2B	0.476751	0.0150308	1	0.578319	0.338868	0.543292	0.364598	-0.414071	0.953922	0.587091	0.341609	1	0.701308	0.651867	0.298636	0.160314	-1.62653	0.0951309	0.334813	-0.526397	1	0.193298	-1.37484	0.0706293	0.301939	-0.674492	1	1.38688	1.67749	0.00719872
AT4G38680	CSP2	1.26702	0.635308	0.138707	1.49157	0.841018	0.0453656	0.328634	-1.58952	0.0140787	0.572321	-0.722082	1	0.743892	-0.333109	0.942688	0.53616	-0.822353	0.713928	0.798986	-0.213159	1	0.375471	-1.37694	0.0530715	0.567826	-0.725166	1	2.61158	1.62808	0.00738917
AT3G55750	RPL35AD	0.505701	0.329776	0.668011	0.674167	0.79372	0.0536388	0.248026	-0.848404	0.402469	0.317546	-0.447163	1	0.371281	-0.215921	1	0.203064	-1.12075	0.401348	0.353837	-0.281305	1	0.240579	-0.885452	0.334774	0.290673	-0.572771	1	1.21476	1.63346	0.00753597
AT4G00100	RPS13B	1.26826	0.345792	0.660419	1.78988	0.91227	0.0251817	0.555578	-1.01282	0.226095	0.893559	-0.262621	1	0.565571	-0.979345	0.223421	0.568223	-0.951321	0.548499	1.22321	0.225528	1	0.457518	-1.29621	0.0742942	0.721049	-0.58286	1	3.10477	1.67636	0.0078158
AT5G64140	RPS28C	0.655995	0.0891068	1	0.864786	0.55104	0.226196	0.38444	-0.768342	0.483853	0.456011	-0.484726	1	0.572225	-0.141774	1	0.35269	-0.874638	0.645156	0.644896	0.0485604	1	0.50619	-0.334103	0.949783	0.502481	-0.331753	1	1.74767	1.59774	0.0091094
AT1G22780	RPS18C	0.579616	0.127793	1	0.873402	0.826257	0.0414525	0.338555	-0.741348	0.520781	0.406163	-0.440709	1	0.427172	-0.375305	0.889663	0.288564	-0.958271	0.548499	0.563095	0.0623905	1	0.315673	-0.840078	0.375784	0.437136	-0.323513	1	1.51266	1.59767	0.00932801
AT3G04840	RPS3AA	0.553746	-0.200475	0.96454	1.07371	0.963672	0.0171293	0.401802	-0.680557	0.576887	0.587091	-0.0778556	1	0.480402	-0.398064	0.86528	0.368721	-0.7889	0.742643	0.631579	0.0356049	1	0.378252	-0.765578	0.431388	0.500228	-0.319571	1	1.71788	1.59013	0.00961808
AT3G60245	RPL37AC	2.47122	0.23164	0.856479	3.59161	0.858888	0.0371352	1.14092	-1.02319	0.159565	1.54157	-0.53945	1	1.63683	-0.460208	0.703891	0.949413	-1.27087	0.244475	2.38174	0.131862	1	1.4838	-0.610604	0.524755	1.52772	-0.546727	1	6.25918	1.63592	0.00979672
AT3G11510	RPS14B	0.567913	-0.189427	0.95997	1.14048	1.04064	0.00827577	0.412963	-0.667812	0.594577	0.559398	-0.182164	1	0.451126	-0.526111	0.702774	0.40969	-0.658844	0.88849	0.732404	0.237174	1	0.356002	-0.887492	0.328512	0.423616	-0.598586	1	1.72781	1.5683	0.0112791
AT3G02560	RPS7B	0.426859	0.182497	0.90252	0.491087	0.400237	0.436524	0.270348	-0.569756	0.739889	0.297238	-0.404587	1	0.300751	-0.399553	0.86528	0.274314	-0.527988	1	0.443247	0.212528	1	0.250314	-0.681245	0.535249	0.342498	-0.184056	1	1.0592	1.56297	0.0124471
AT1G04480	RPL23A	0.690488	0.214586	0.869634	0.865863	0.578765	0.196844	0.367078	-0.817159	0.425384	0.518781	-0.265455	1	0.49371	-0.352035	0.916497	0.333096	-0.938484	0.562799	0.578313	-0.097746	1	0.43944	-0.531586	0.699812	0.579092	-0.0941582	1	1.67154	1.54892	0.012477
AT1G02780	RPL19A	1.51895	-0.0937972	1	2.7419	0.939741	0.0191493	0.975981	-0.78013	0.46105	1.27203	-0.353172	1	1.18171	-0.478536	0.755899	1.00463	-0.713931	0.822654	1.76348	0.153039	1	1.01933	-0.705213	0.490836	1.27085	-0.35017	1	4.45524	1.59338	0.0131512
AT1G41880	RPL35AB	0.851869	0.172167	0.952202	1.27833	0.861041	0.0388602	0.453887	-0.848515	0.393283	0.692324	-0.1794	1	0.702639	-0.16174	1	0.375846	-1.10647	0.401749	0.652505	-0.269927	1	0.449174	-0.85552	0.354511	0.570079	-0.470667	1	2.09522	1.53848	0.0131562
AT3G53740	RPL36B	0.919625	0.0964108	1	1.48941	0.928073	0.0223932	0.488611	-0.914417	0.317977	0.625861	-0.51244	1	0.718608	-0.310537	0.971039	0.456003	-0.992021	0.525145	0.991123	0.197456	1	0.497846	-0.876483	0.332911	0.678237	-0.384687	1	2.34347	1.53121	0.013504
AT1G67430	RPL17B	1.02557	0.0138597	1	1.6865	0.87518	0.0336712	0.592781	-0.852896	0.382554	0.803096	-0.365933	1	0.896929	-0.202235	1	0.518347	-1.02994	0.481179	1.14521	0.18385	1	0.675847	-0.642736	0.570041	0.709782	-0.547298	1	2.7175	1.52306	0.0137965
AT1G79075	AT1G79075	0.75886	1.01786	0.00256447	0.602012	0.451465	0.35819	0.157496	-1.65613	0.0114029	0.334162	-0.492077	1	0.283451	-0.761368	0.443189	0.18347	-1.39064	0.190357	0.445149	-0.0522191	1	0.275345	-0.802525	0.422502	0.223074	-1.08526	0.806951	1.24786	1.54638	0.0137965
AT3G62250	RPS27AC	1.00832	-0.0762608	1	1.93096	1.06811	0.00592319	0.565499	-0.974021	0.258633	0.736633	-0.546048	1	0.902252	-0.243111	1	0.468472	-1.22846	0.283293	1.19087	0.195426	1	0.628565	-0.802936	0.404848	0.946377	-0.16008	1	2.79694	1.51837	0.0142602
AT5G39740	RPL5B	0.95535	0.159193	0.961067	1.55726	1.00143	0.0115165	0.513413	-0.846089	0.393203	0.777249	-0.188568	1	0.541617	-0.758385	0.434437	0.482722	-0.914239	0.587768	0.953076	0.128156	1	0.417189	-1.15241	0.137102	0.694009	-0.357634	1	2.33685	1.51838	0.0143152
AT3G05560	RPL22B	0.605486	-0.0112061	1	0.968173	0.799602	0.0497155	0.425364	-0.569999	0.73728	0.435702	-0.513488	1	0.548271	-0.167502	1	0.304596	-1.05421	0.467746	0.747622	0.322005	1	0.367127	-0.789727	0.426976	0.443896	-0.478439	1	1.6252	1.5228	0.0146626
AT1G09690	RPL21A	1.42594	0.0889697	1	2.4242	1.01093	0.0100484	0.76764	-0.901309	0.325953	1.19634	-0.199111	1	0.967459	-0.538605	0.679162	0.71963	-0.973229	0.538726	1.51998	0.173283	1	0.636909	-1.17559	0.12201	0.995949	-0.474234	1	3.7469	1.57429	0.0147501
AT3G11120	RPL41C	0.824151	0.425618	0.492819	1.0371	0.776352	0.073351	0.342275	-1.03142	0.217712	0.513243	-0.388716	1	0.437818	-0.647743	0.555267	0.29569	-1.22056	0.301305	0.743818	0.185287	1	0.347658	-0.997375	0.236749	0.540787	-0.304204	1	1.7576	1.51733	0.0150936
AT2G36530	ENO2	0.35356	-0.373944	0.684374	0.653705	0.699963	0.101667	0.275309	-0.720521	0.554068	0.385855	-0.181921	1	0.404549	-0.113593	1	0.415034	-0.0697604	1	0.426126	-0.0283671	1	0.401893	-0.123351	1	0.270393	-0.712629	1	1.1618	1.52618	0.0153652
AT1G07770	RPS15AA	1.16231	0.047579	1	1.7845	0.782919	0.0660301	0.780041	-0.593618	0.700697	0.972946	-0.236153	1	0.710623	-0.733555	0.443189	0.712505	-0.712731	0.826677	1.33164	0.252386	1	0.61744	-0.945584	0.27169	1.00046	-0.190566	1	3.11139	1.56884	0.0154679
AT5G52650	RPS10C	0.603022	0.133651	1	0.989712	0.98925	0.0137949	0.332354	-0.826334	0.420161	0.433856	-0.396013	1	0.377934	-0.622905	0.589358	0.265408	-1.13786	0.378071	0.612556	0.136634	1	0.297595	-0.985489	0.247754	0.511494	-0.140873	1	1.48949	1.51318	0.0155487
AT1G07940	A1	1.06006	0.190863	0.914333	1.44957	0.71043	0.108018	0.553097	-0.866367	0.370154	1.00433	0.0733559	1	0.795791	-0.295769	0.989709	0.62166	-0.664959	0.875113	0.785669	-0.306083	1	0.645253	-0.620805	0.585705	0.585852	-0.743959	1	2.52221	1.50022	0.0156463
AT5G02450	RPL36C	1.03234	0.334886	0.684374	1.31603	0.717408	0.104136	0.492331	-0.890482	0.34064	0.725555	-0.274361	1	0.632109	-0.49896	0.726673	0.472034	-0.928197	0.569838	0.905517	0.0686451	1	0.490893	-0.885739	0.322207	0.678237	-0.3726	1	2.26734	1.49063	0.016698
AT1G57860	RPL21E	0.448417	-0.114801	1	0.808785	0.916981	0.0207247	0.317473	-0.644626	0.632035	0.345239	-0.494912	1	0.367288	-0.413464	0.849466	0.317065	-0.625516	0.931549	0.536462	0.184518	1	0.324017	-0.605691	0.611427	0.380804	-0.340154	1	1.25448	1.49924	0.0172191
AT5G27850	RPL18C	1.76041	0.138062	0.995114	2.93683	1.02406	0.00874153	0.972261	-0.822293	0.412128	1.21295	-0.461779	1	1.02335	-0.738139	0.443189	0.940506	-0.849073	0.663125	1.85098	0.192221	1	0.862192	-0.997164	0.227518	1.19874	-0.473931	1	4.41883	1.5418	0.0176983
AT3G12965	AT3G12965	1.4358	0.55429	0.244173	1.50772	0.566564	0.242619	0.607663	-0.907135	0.325531	0.716324	-0.631434	1	0.815753	-0.446139	0.801196	0.445316	-1.34602	0.197872	1.18326	0.140992	1	0.702269	-0.676173	0.532192	0.766114	-0.522845	1	2.80356	1.47637	0.0182121
AT4G34670	RPS3AB	1.16046	0.180882	0.936401	1.78234	0.912	0.0250233	0.742837	-0.557534	0.74298	0.804942	-0.416401	1	0.518994	-1.10383	0.140792	0.634129	-0.779983	0.742643	1.23082	0.241708	1	0.493674	-1.17549	0.123717	1.02073	-0.0499967	1	2.7175	1.46595	0.019129
AT1G26880	RPL34A	0.503853	0.215111	0.862256	0.604166	0.501117	0.292576	0.303832	-0.620415	0.666618	0.422779	-0.0934404	1	0.45778	0.0299385	1	0.203064	-1.20333	0.3183	0.389981	-0.217276	1	0.300376	-0.630692	0.585705	0.351511	-0.37093	1	1.16842	1.48042	0.0194869
AT5G47700	RPP1C	1.50848	0.336526	0.67967	2.04404	0.829087	0.0470441	0.680831	-0.974744	0.253586	1.08372	-0.240265	1	0.795791	-0.72939	0.443189	0.650161	-1.01716	0.490374	1.33735	0.0858536	1	0.680019	-0.966885	0.250997	1.02073	-0.327965	1	3.38611	1.52689	0.0196799
AT5G62300	RPS20A	0.684329	-0.0290117	1	1.13402	0.847078	0.0431518	0.390641	-0.906448	0.327942	0.57786	-0.284541	1	0.582871	-0.279889	1	0.39544	-0.861797	0.654128	0.846544	0.309472	1	0.490893	-0.546317	0.683902	0.488961	-0.532257	1	1.7907	1.46591	0.0197791
AT3G15000	MORF8	0.525412	0.110859	1	0.885248	1.01583	0.00819486	0.265388	-0.97796	0.265684	0.531705	0.112621	1	0.416526	-0.274379	1	0.343784	-0.559404	0.988932	0.391883	-0.35782	1	0.204423	-1.36064	0.0598701	0.328979	-0.615823	1	1.28096	1.47291	0.0199306
AT1G09590	RPL21A	0.603022	0.0302653	1	0.990789	0.889776	0.0318482	0.310032	-1.01721	0.227473	0.487396	-0.302203	1	0.475079	-0.352126	0.915313	0.342002	-0.841101	0.686836	0.61636	0.0605838	1	0.44083	-0.467085	0.777824	0.470935	-0.349533	1	1.53252	1.47044	0.0199883
AT1G57660	RPL21E	0.400372	-0.0750445	1	0.674167	0.830822	0.0412506	0.269108	-0.690974	0.569562	0.326777	-0.372289	1	0.29942	-0.520881	0.717814	0.290346	-0.553437	0.998274	0.511731	0.323091	1	0.265611	-0.703004	0.510787	0.360524	-0.217832	1	1.08237	1.47924	0.0202019
AT4G15000	RPL27C	0.579	-0.270642	0.843339	1.17387	0.974006	0.0154004	0.453887	-0.621339	0.659188	0.516935	-0.402337	1	0.58154	-0.229156	1	0.454222	-0.600497	0.951375	0.800888	0.27625	1	0.393549	-0.833169	0.37808	0.55656	-0.285054	1	1.72119	1.4575	0.0212449
AT5G41520	RPS10B	1.24362	0.451797	0.430508	1.45603	0.670106	0.138282	0.509693	-1.03319	0.2086	0.705247	-0.513057	1	0.676023	-0.593118	0.610143	0.562879	-0.855883	0.659141	1.12238	0.20478	1	0.600753	-0.772347	0.429454	0.730062	-0.45446	1	2.50897	1.448	0.0213032
AT4G15910	ATDI21	1.11119	0.729912	0.0671677	0.60632	-0.387133	0.691193	0.569219	-0.479884	0.858128	0.419087	-0.925181	1	0.588194	-0.425074	0.837607	0.667973	-0.218592	1	0.53456	-0.557189	1	0.684191	-0.185957	1	0.675983	-0.196586	1	1.98268	1.46653	0.0214774
AT3G06700	RPL29A	1.69696	0.291367	0.732592	2.05481	0.586413	0.21726	0.730436	-1.0827	0.168785	1.10956	-0.420227	1	1.48645	0.0324293	1	0.742786	-1.02892	0.481179	1.39252	-0.0703409	1	1.14727	-0.377902	0.891912	0.869765	-0.780764	1	3.84289	1.50375	0.0227781
AT5G19510	AT5G19510	0.870348	0.210989	0.874918	1.24387	0.808962	0.0564908	0.513413	-0.659844	0.601054	0.583398	-0.443749	1	0.391242	-1.07123	0.162536	0.525472	-0.604191	0.945095	0.981611	0.364092	1	0.46308	-0.810845	0.399249	0.624158	-0.335819	1	1.97275	1.43901	0.0229675
AT4G18100	RPL32A	0.707735	-0.220062	0.905111	1.34618	0.908082	0.0267023	0.493571	-0.759513	0.492793	0.686785	-0.232036	1	0.698646	-0.212245	1	0.447097	-0.885726	0.627718	0.846544	0.0921461	1	0.603534	-0.440573	0.817346	0.709782	-0.178578	1	2.0224	1.43901	0.0229746
AT2G05220	RPS17B	0.500158	-0.145247	1	1.00802	1.09333	0.005053	0.359637	-0.646934	0.625091	0.544628	0.0113242	1	0.385919	-0.53298	0.693913	0.274314	-1.03319	0.487031	0.622067	0.218883	1	0.271173	-1.06998	0.190066	0.41911	-0.386281	1	1.37364	1.44225	0.0233814
AT5G56710	RPL31C	1.073	0.156679	0.965275	1.67142	0.9147	0.0246774	0.569219	-0.868359	0.366274	0.646169	-0.650279	1	0.988751	0.00218253	1	0.50766	-1.01538	0.496572	0.8104	-0.304612	1	0.648034	-0.660473	0.548251	0.761608	-0.395106	1	2.48911	1.43041	0.0236995
AT3G56020	RPL41C	1.92425	0.380028	0.579852	2.53297	0.8163	0.0515582	0.935057	-0.827789	0.40902	1.29418	-0.308296	1	1.08989	-0.585831	0.614937	0.723192	-1.18992	0.313444	1.72162	0.134186	1	0.83716	-0.988032	0.234426	1.04101	-0.632788	1	4.13086	1.48995	0.0243437
AT1G27310	NTF2A	0.843246	0.944907	0.00637258	0.63432	0.304734	0.589751	0.255466	-1.13712	0.147731	0.358162	-0.596389	1	0.452457	-0.248426	1	0.228002	-1.2744	0.265398	0.456563	-0.225779	1	0.322627	-0.771411	0.431676	0.250114	-1.12115	0.757879	1.33723	1.43539	0.0250871
AT1G57720	AT1G57720	0.631356	0.137272	0.998165	0.830324	0.591564	0.184288	0.419163	-0.534781	0.769053	0.483704	-0.297223	1	0.379265	-0.68561	0.502178	0.518347	-0.19158	1	0.601142	0.0385661	1	0.378252	-0.686846	0.524226	0.504734	-0.228194	1	1.47294	1.42399	0.0253254
AT3G53020	RPL24B	1.23684	0.18226	0.932533	1.8405	0.855234	0.0389593	0.737877	-0.666363	0.587442	0.899098	-0.343751	1	0.815753	-0.506014	0.721657	0.659067	-0.817087	0.708393	1.20799	0.113352	1	0.650816	-0.851746	0.352608	0.808927	-0.498802	1	2.80025	1.41262	0.0254675
AT3G53430	RPL12B	0.429322	-0.176428	0.99973	0.62032	0.460577	0.349464	0.359637	-0.434693	0.911812	0.467088	-0.0162278	1	0.517664	0.148281	0.974833	0.374065	-0.359194	1	0.460368	-0.0385222	1	0.343486	-0.50056	0.74265	0.322219	-0.576529	1	1.18828	1.42738	0.0257961
AT2G41840	RPS2C	0.943031	0.00917093	1	1.54111	0.859142	0.0383601	0.711834	-0.441232	0.896309	0.766172	-0.313138	1	0.573555	-0.772774	0.419233	0.664411	-0.532045	1	1.14331	0.30956	1	0.48394	-1.02875	0.209622	0.786394	-0.269376	1	2.34016	1.4131	0.0258193
AT5G60390	A1	3.28921	-0.0655092	1	5.78535	0.920195	0.0217977	2.12558	-0.74815	0.421296	3.35639	-0.0249449	1	2.21571	-0.67911	0.442449	2.66477	-0.382161	1	3.68485	0.120654	1	2.14574	-0.725874	0.404782	2.29384	-0.602936	1	8.73174	1.45604	0.0278553
AT2G19730	RPL28A	0.822919	0.178441	0.942321	1.16525	0.761587	0.0791232	0.398081	-0.991617	0.244481	0.653554	-0.209765	1	0.597509	-0.357937	0.909639	0.432847	-0.83797	0.685939	0.837033	0.174621	1	0.479768	-0.696487	0.508728	0.601625	-0.33212	1	1.84366	1.3931	0.0291102
AT3G60770	RPS13A	0.397293	-0.262881	0.865209	0.907864	1.20897	0.00104804	0.246786	-0.972005	0.274249	0.299084	-0.65252	1	0.356642	-0.398065	0.86528	0.261846	-0.854502	0.676326	0.563095	0.322468	1	0.317064	-0.578558	0.64781	0.394324	-0.227926	1	1.13863	1.40629	0.0292495
AT3G56340	RPS26C	1.02003	0.0756455	1	1.54649	0.787223	0.0646355	0.667189	-0.610141	0.67309	0.897252	-0.136284	1	0.621462	-0.715589	0.461574	0.573566	-0.820077	0.708393	1.2137	0.33597	1	0.565987	-0.855978	0.351916	0.860752	-0.197596	1	2.39974	1.38432	0.0298941
AT3G59540	RPL38B	1.08039	0.221035	0.862256	1.55511	0.83135	0.0473977	0.498532	-1.03075	0.210516	0.751402	-0.380176	1	0.620132	-0.689935	0.490632	0.570004	-0.801141	0.731226	1.25555	0.419602	0.996014	0.648034	-0.61931	0.585705	0.66697	-0.55472	1	2.3534	1.38313	0.0300129
AT2G40205	RPL41C	1.63845	0.534437	0.276718	2.1722	0.970122	0.0154473	0.549377	-1.27737	0.0729922	1.06526	-0.242334	1	0.979436	-0.381879	0.881114	0.468472	-1.48169	0.12267	1.17755	-0.0872992	1	0.577112	-1.1915	0.119256	0.635424	-1.01451	0.871584	3.17428	1.44794	0.0317196
AT5G62700	TUBB3	1.44627	0.349723	0.648299	2.10435	0.972451	0.0147082	0.610143	-1.06765	0.180758	0.934176	-0.393107	1	0.597509	-1.09292	0.146534	1.07232	-0.181737	1	1.36018	0.188831	1	0.654987	-0.949571	0.268441	0.590359	-1.07454	0.793846	2.9161	1.36455	0.032907
AT5G15200	RPS9B	2.04313	0.102439	1	3.13391	0.834054	0.0442559	1.28105	-0.654913	0.539799	1.65419	-0.243527	1	1.24026	-0.700496	0.42026	1.27004	-0.648663	0.892155	2.10209	0.128557	1	1.16257	-0.797133	0.405546	1.63137	-0.261644	1	4.85906	1.42396	0.0337924
AT4G29390	RPS30A	0.84571	0.371842	0.605307	0.953096	0.532388	0.24677	0.373279	-0.979793	0.25773	0.590783	-0.254268	1	0.630778	-0.158588	1	0.427503	-0.747998	0.785848	0.671528	-0.0563282	1	0.522877	-0.45209	0.799549	0.432629	-0.719081	1	1.67485	1.3545	0.0357476
AT3G22230	RPL27B	0.87466	0.0905504	1	1.36449	0.853522	0.0405425	0.497292	-0.814816	0.423927	0.649861	-0.383222	1	0.61747	-0.474516	0.763695	0.489847	-0.813585	0.718075	0.854154	0.0386054	1	0.636909	-0.424189	0.840179	0.709782	-0.244461	1	1.99592	1.3483	0.036465
AT1G33120	RPL9B	0.678785	0.0544972	1	0.921864	0.57099	0.204515	0.426604	-0.688755	0.557796	0.487396	-0.463632	1	0.602832	-0.142573	1	0.427503	-0.664133	0.880425	0.671528	0.0296288	1	0.542346	-0.308466	0.977709	0.612891	-0.110233	1	1.57555	1.34531	0.0376287
AT4G27090	RPL14B	3.38099	0.427854	0.470766	3.88238	0.614237	0.18418	1.64317	-0.791222	0.374755	2.13236	-0.370905	1	1.89499	-0.565512	0.566861	1.59245	-0.816302	0.703481	2.87825	0.0933358	1	1.63121	-0.794301	0.33309	2.04147	-0.432395	1	6.70272	1.39976	0.0379597
AT1G14320	RPL10A	0.805057	-0.155442	0.99973	1.3311	0.718399	0.10294	0.5779	-0.659582	0.599317	0.736633	-0.267764	1	0.888944	0.023688	1	0.62166	-0.528402	1	0.800888	-0.138543	1	0.735644	-0.276801	1	0.691756	-0.359191	1	2.08198	1.33594	0.03829
AT2G43460	RPL38B	1.1543	0.28092	0.758204	1.44849	0.640181	0.165171	0.539456	-0.964189	0.267551	0.823404	-0.294205	1	0.890275	-0.179432	1	0.50766	-1.02842	0.482117	1.07483	0.118661	1	0.674456	-0.612241	0.591096	0.802167	-0.329805	1	2.36664	1.33545	0.0383806
AT5G65360	HTR1	0.627661	0.0364045	1	0.883094	0.616305	0.193983	0.538216	-0.21526	1	0.769864	0.352793	1	0.91689	0.65926	0.310887	0.151407	-2.09866	0.0219066	0.401395	-0.65216	1	0.173829	-1.92557	0.00734783	0.38531	-0.706094	1	1.53583	1.41461	0.0387876
AT3G09630	RPL4A	0.738533	-0.158661	0.995114	1.13079	0.578777	0.227709	0.685791	-0.257436	1	0.681247	-0.257832	1	0.582871	-0.51042	0.720921	0.71963	-0.173954	1	0.833228	0.0539077	1	0.563206	-0.561386	0.658628	0.831459	0.0500849	1	1.90324	1.32761	0.0399211
AT2G31610	RPS3A	0.491534	0.0249426	1	0.816324	0.904295	0.0225427	0.343516	-0.547082	0.757151	0.413548	-0.244121	1	0.351319	-0.508035	0.721657	0.258283	-0.958342	0.548499	0.519341	0.108499	1	0.290642	-0.797358	0.41852	0.448402	-0.117111	1	1.15187	1.33604	0.0404597
AT1G69620	RPL34B	1.53805	0.283716	0.748824	2.16897	0.852801	0.0392932	0.830886	-0.739314	0.512322	1.18526	-0.17367	1	0.845029	-0.708323	0.466636	0.687567	-1.00289	0.505531	1.46671	0.157764	1	0.716175	-0.95865	0.25634	0.973416	-0.469833	1	3.25703	1.38925	0.0410805
AT1G65930	CICDH	0.394829	-0.246152	0.898435	0.663398	0.657504	0.130689	0.338555	-0.458626	0.877568	0.372932	-0.293566	1	0.326035	-0.513664	0.721657	0.482722	0.105674	1	0.525048	0.236817	1	0.383814	-0.256886	1	0.297433	-0.628387	1	1.07244	1.33531	0.0412265
AT2G39460	RPL23AA	0.647371	-0.087406	1	1.13187	0.887274	0.031953	0.456367	-0.629213	0.647653	0.507704	-0.445849	1	0.592186	-0.217064	1	0.411472	-0.765924	0.765251	0.741915	0.13965	1	0.522877	-0.411137	0.853638	0.493468	-0.482494	1	1.60203	1.32543	0.0413621
AT1G70600	RPL27AC	1.25655	-0.0126845	1	2.04512	0.830246	0.0467878	0.851968	-0.628165	0.642307	0.921252	-0.488796	1	0.911567	-0.518753	0.707834	0.774849	-0.752919	0.770425	1.51237	0.279085	1	0.834379	-0.653448	0.554823	1.29789	0.0387162	1	2.96906	1.31535	0.0415987
AT5G07090	RPS4B	0.649835	0.0460612	1	1.11356	0.983166	0.0141303	0.410483	-0.687755	0.562668	0.581552	-0.132769	1	0.468426	-0.478149	0.762672	0.397221	-0.715908	0.830358	0.68104	0.112548	1	0.301767	-1.14833	0.142922	0.527267	-0.279328	1	1.48618	1.31452	0.0438131
AT5G56010	HSP90-3	0.397909	-0.22888	0.933424	0.796939	0.994529	0.0106905	0.265388	-0.833864	0.419614	0.330469	-0.475055	1	0.381927	-0.263077	1	0.356252	-0.361805	1	0.52695	0.245407	1	0.367127	-0.32368	0.966484	0.2749	-0.743	1	1.06251	1.3234	0.0449623
AT3G49910	RPL26A	0.413923	-0.158686	1	0.818478	1.04333	0.00644142	0.28523	-0.723642	0.543506	0.324931	-0.501649	1	0.304743	-0.616425	0.602226	0.322408	-0.514958	1	0.603044	0.457902	0.978111	0.273954	-0.77712	0.429454	0.38531	-0.237415	1	1.05589	1.31245	0.0456759
AT1G17880	BTF3	0.460736	-0.00208933	1	0.649398	0.583199	0.194872	0.376999	-0.321771	1	0.420933	-0.139397	1	0.363296	-0.377179	0.887494	0.299252	-0.66125	0.888958	0.496513	0.116878	1	0.319845	-0.573022	0.651652	0.414603	-0.159656	1	1.07575	1.30715	0.0465011
AT5G02960	RPS23B	1.26949	-0.153403	0.99973	2.58897	1.10748	0.00377539	0.832126	-0.799507	0.437865	1.32188	-0.067293	1	0.813091	-0.829791	0.354002	0.913787	-0.634749	0.911303	1.7844	0.403607	1	0.781535	-0.887121	0.320499	1.02524	-0.452571	1	3.33647	1.36311	0.0467856
AT5G02500	MED37E	1.55837	-0.303977	0.769046	2.82698	0.736687	0.0894489	1.22773	-0.64432	0.554888	1.21295	-0.642054	1	1.44254	-0.388538	0.798277	1.49626	-0.322787	1	2.53202	0.501243	0.97898	1.56446	-0.259537	0.966875	1.66968	-0.151161	1	4.43869	1.35776	0.0474843
AT5G44340	TUBB4	0.713279	0.200591	0.898435	0.873402	0.524249	0.257292	0.48613	-0.442024	0.898444	0.520628	-0.321099	1	0.432495	-0.620394	0.592347	0.470253	-0.477723	1	0.650603	0.0229878	1	0.464471	-0.507456	0.733131	0.594865	-0.113962	1	1.48949	1.29929	0.0474843
AT3G04920	RPS24A	0.646139	-0.0365704	1	1.15879	0.985305	0.0139178	0.421644	-0.706234	0.554888	0.448626	-0.58884	1	0.488387	-0.473484	0.76966	0.343784	-0.99143	0.530828	0.850349	0.401218	1	0.403283	-0.766677	0.429454	0.633171	-0.0598909	1	1.52921	1.29829	0.0474843
AT2G47170	ARF1	0.896218	0.55789	0.243224	0.836786	0.365934	0.485822	0.331114	-1.11056	0.158042	0.496627	-0.467521	1	0.786476	0.252466	0.825236	0.331315	-1.07918	0.437257	0.622067	-0.121814	1	0.486721	-0.510391	0.730417	0.358271	-0.948703	0.933891	1.559	1.29444	0.0484843

## Sheet: MMC2.6-FGs
FeatureID	FeatureName	Cluster 1 Average	Cluster 1 Log2 Fold Change	Cluster 1 P-Value	Cluster 2 Average	Cluster 2 Log2 Fold Change	Cluster 2 P-Value	Cluster 3 Average	Cluster 3 Log2 Fold Change	Cluster 3 P-Value	Cluster 4 Average	Cluster 4 Log2 Fold Change	Cluster 4 P-Value	Cluster 5 Average	Cluster 5 Log2 Fold Change	Cluster 5 P-Value	Cluster 6 Average	Cluster 6 Log2 Fold Change	Cluster 6 P-Value	Cluster 7 Average	Cluster 7 Log2 Fold Change	Cluster 7 P-Value	Cluster 8 Average	Cluster 8 Log2 Fold Change	Cluster 8 P-Value	Cluster 9 Average	Cluster 9 Log2 Fold Change	Cluster 9 P-Value	Cluster 10 Average	Cluster 10 Log2 Fold Change	Cluster 10 P-Value
AT1G04820	TUBA4	0.10569	-1.21314	0.0189979	0.111822	-1.09235	0.0891013	0.0953924	-1.29712	0.236293	0.166113	-0.460552	0.814299	0.125003	-0.894001	0.564116	1.196	3.20262	3.48554e-14	0.14107	-0.688701	0.87057	0.31813	0.565494	0.55734	0.08192	-1.51994	0.111445	0.0823804	-1.45342	0.611571
AT1G50010	TUBA4	0.13118	-1.48285	0.00265629	0.19103	-0.867189	0.230079	0.118454	-1.558	0.0820267	0.255776	-0.394952	0.896138	0.226821	-0.578866	0.927558	1.64932	3.02627	3.48554e-14	0.207455	-0.69704	0.869936	0.395723	0.295034	0.882676	0.203722	-0.739664	0.650198	0.198105	-0.748823	1
AT2G21660	RBG7	0.366186	-1.20532	0.014153	0.236069	-1.83949	0.000475489	0.220136	-1.90063	0.0108646	0.425664	-0.920722	0.244327	0.951638	0.357589	0.966276	3.84722	3.02919	3.48554e-14	0.672155	-0.19895	1	1.07854	0.539949	0.563007	0.236059	-1.79397	0.0288369	0.394249	-0.989981	1
AT4G23800	HMGB6	0.128072	-1.22217	0.0251352	0.0745481	-2.00314	0.000553104	0.0943441	-1.60902	0.0917818	0.0962698	-1.59249	0.0200792	0.315533	0.250151	1	1.5167	3.31447	3.48554e-14	0.0954294	-1.56198	0.235181	0.543149	1.11365	0.0933556	0.06144	-2.23323	0.0104081	0.0843419	-1.70894	0.485985
AT4G29030	AT4G29030	0.964269	0.420619	0.52336	0.12813	-2.73986	8.01869e-07	0.121599	-2.76475	0.000195747	0.104764	-2.9979	1.37577e-06	1.28028	0.867963	0.258441	3.77006	2.98736	3.48554e-14	0.293203	-1.44325	0.281354	0.225019	-1.82305	0.0946649	0.132581	-2.63494	0.00103318	0.866956	0.198773	1
AT3G08770	LTP6	2.56268	1.27706	0.000867462	0.134342	-3.46864	1.9173e-09	0.188688	-2.92122	0.000119325	0.195371	-2.88658	5.28516e-06	2.03937	0.73292	0.478663	5.96313	2.7791	1.28139e-13	0.461934	-1.57725	0.231515	0.431415	-1.66904	0.162054	0.151983	-3.23131	7.10065e-05	0.192221	-2.8259	0.0369326
AT1G09210	CRT2	0.198947	-0.567841	0.430998	0.0908555	-1.75364	0.00105699	0.182399	-0.662714	0.993409	0.168944	-0.788297	0.381991	0.307468	0.158705	1	1.13331	2.51686	2.06831e-12	0.283522	0.0282963	1	0.40193	0.574927	0.532346	0.119646	-1.29805	0.182054	0.103956	-1.45212	0.571599
AT4G14960	TUBA6	0.164753	-0.866423	0.118607	0.195689	-0.568728	0.533845	0.180302	-0.674654	0.970536	0.226517	-0.325441	0.964538	0.209683	-0.443572	1	1.08388	2.42688	7.06632e-12	0.189476	-0.583313	0.92339	0.417449	0.641423	0.448076	0.149827	-0.954488	0.423611	0.141224	-1.00107	0.985788
AT1G05550	AT1G05550	3.44551	2.18355	6.33373e-13	0.133565	-3.36141	1.83164e-10	0.18764	-2.81359	3.77989e-05	0.220854	-2.59106	6.53695e-06	0.850829	-0.558451	0.929468	4.81053	2.46815	7.37389e-12	0.230967	-2.477	0.00524235	0.308819	-2.04268	0.0316529	0.150905	-3.12627	1.74399e-05	0.166722	-2.91568	0.010583
AT2G42840	PDF1	1.18622	0.277618	0.736057	0.147543	-2.95433	7.49894e-09	0.138371	-2.99558	8.29541e-06	0.147236	-2.92173	2.64365e-07	2.67447	1.70341	4.54834e-05	3.95331	2.42891	8.81271e-12	0.460551	-1.19877	0.383831	0.411241	-1.35894	0.225001	0.213423	-2.35965	0.00131432	1.08075	0.0978748	1
AT3G23830	RBG4	0.206407	-0.566876	0.416986	0.098621	-1.68529	0.00136759	0.123696	-1.30568	0.165316	0.118922	-1.37657	0.0270482	0.406261	0.559529	0.624826	1.08508	2.3431	3.13329e-11	0.293203	0.0240798	1	0.462452	0.741596	0.329371	0.133659	-1.18687	0.235761	0.237334	-0.292754	1
AT1G50490	UBC20	0.224437	-0.359539	0.760047	0.12347	-1.2817	0.0354212	0.162482	-0.830839	0.7944	0.119865	-1.30147	0.0611119	0.313516	0.19962	1	1.0682	2.39933	9.0698e-11	0.221286	-0.344782	1	0.429863	0.691433	0.413923	0.149827	-0.951617	0.467035	0.143185	-0.978086	1
AT2G38810	HTA8	0.516639	0.829123	0.03543	0.100951	-1.84287	0.000381902	0.142564	-1.28567	0.180239	0.134967	-1.37954	0.02686	0.331662	0.0157585	1	1.22373	2.32715	1.08069e-10	0.182561	-0.892695	0.642614	0.380204	0.228545	0.952124	0.134737	-1.36713	0.136567	0.100033	-1.74817	0.293085
AT5G21150	AGO9	0.532804	0.779119	0.0541835	0.0590173	-2.71847	1.22427e-07	0.23586	-0.60754	1	0.151955	-1.28652	0.0437009	0.420374	0.309307	0.966364	1.23579	2.22889	9.1498e-10	0.201923	-0.826762	0.691985	0.327441	-0.0899337	1	0.172463	-1.08222	0.311281	0.080419	-2.14335	0.102346
AT2G37190	RPL12A	0.329505	-0.483391	0.514655	0.276449	-0.745426	0.292288	0.249488	-0.8784	0.640618	0.299192	-0.606355	0.578516	0.472795	0.121483	1	1.51309	2.16731	2.10152e-09	0.283522	-0.667125	0.844615	0.642467	0.599852	0.476188	0.170307	-1.45075	0.0923729	0.478591	0.134937	1
AT3G07110	AT3G07110	0.341939	-0.542338	0.439834	0.223644	-1.18809	0.0333016	0.262067	-0.914717	0.58088	0.245394	-1.02408	0.139136	0.520175	0.15821	1	1.58542	2.11387	6.2403e-09	0.518638	0.149013	1	0.855071	0.944538	0.137331	0.273785	-0.845983	0.497624	0.280486	-0.77681	1
AT5G48480	AT5G48480	1.33108	0.393865	0.514655	0.375847	-1.64184	0.00120166	0.705484	-0.64895	0.973132	0.463417	-1.29955	0.033129	1.3085	0.333094	0.978786	3.55786	2.09985	6.30115e-09	0.864397	-0.325161	1	0.974564	-0.139081	1	0.548649	-1.03133	0.326304	0.727694	-0.576177	1
AT3G06680	AT3G06680	0.340074	-0.094837	1	0.164627	-1.23894	0.0272718	0.170868	-1.14819	0.293381	0.182158	-1.06165	0.12417	0.39114	0.138099	1	1.18877	2.08223	1.84065e-08	0.441188	0.324417	0.915148	0.487282	0.478109	0.635361	0.222046	-0.748577	0.582613	0.198105	-0.885071	1
AT1G56340	CRT1	0.288473	-0.21238	0.956184	0.10328	-1.79913	0.000527485	0.240053	-0.48286	1	0.165169	-1.06476	0.126606	0.350816	0.11669	1	1.04288	2.01095	4.34932e-08	0.402463	0.33042	0.911056	0.657986	1.12017	0.0569877	0.14875	-1.20958	0.216155	0.0980719	-1.76728	0.275037
AT5G61170	RPS19C	0.402245	-0.292986	0.813206	0.304405	-0.727763	0.308112	0.338591	-0.540292	1	0.297304	-0.748208	0.395023	0.425415	-0.184229	1	1.48415	1.95714	1.41269e-07	0.467466	-0.0322341	1	0.707645	0.618319	0.452188	0.233903	-1.10306	0.275147	0.423671	-0.179216	1
AT3G62870	RPL7AB	0.890908	-0.345059	0.685581	0.532708	-1.14428	0.0387287	0.677181	-0.747039	0.807617	0.667282	-0.777135	0.346603	1.30447	0.290462	1	3.35049	1.93433	1.50997e-07	1.05111	-0.0583107	1	1.48668	0.483974	0.703055	0.712489	-0.667187	0.657733	0.943452	-0.220585	1
AT1G72370	RPSAA	0.825628	-0.331292	0.699724	0.559887	-0.936329	0.119835	0.637347	-0.710497	0.869731	0.597439	-0.817549	0.300284	1.13914	0.206488	1	3.02858	1.90153	2.86967e-07	0.908654	-0.15329	1	1.66979	0.805804	0.301286	0.549726	-0.934748	0.399469	0.763	-0.412942	1
AT5G45775	RPL11C	0.842414	-0.148267	0.992321	0.321489	-1.65126	0.00118342	0.495831	-0.959538	0.508577	0.387911	-1.34166	0.02686	1.35891	0.647694	0.509874	2.77901	1.90578	3.48419e-07	1.13547	0.334268	0.903093	1.51771	0.793991	0.320563	0.421457	-1.20321	0.201524	0.511936	-0.875938	1
AT5G16130	RPS7C	1.04136	-0.20515	0.90429	0.52339	-1.28367	0.0159776	0.758946	-0.683994	0.909344	0.47663	-1.40183	0.0168994	1.65125	0.561837	0.658926	3.45659	1.85278	6.83642e-07	1.19494	0.0277951	1	1.99724	0.841211	0.262779	0.586375	-1.07575	0.283707	0.812036	-0.555591	1
AT1G28290	AGP31	0.184026	-1.0725	0.0323623	0.184817	-1.03508	0.0893552	0.267308	-0.438401	1	0.188764	-0.9817	0.182761	0.41735	0.271351	1	1.0453	1.86074	8.37941e-07	0.313949	-0.180761	1	1.13285	1.93015	3.09039e-05	0.120724	-1.63835	0.0522741	0.0647275	-2.47479	0.0399426
AT3G45030	RPS20A	0.45136	-0.182387	0.985385	0.222868	-1.28845	0.0175452	0.297708	-0.814809	0.738353	0.233124	-1.19635	0.0604142	0.642154	0.402752	0.847398	1.46727	1.83774	1.25394e-06	0.557363	0.164844	1	0.819379	0.77419	0.280237	0.274863	-0.934315	0.411074	0.402095	-0.332828	1
AT4G31840	ENODL15	0.194595	-1.8468	0.000148808	0.336243	-0.970601	0.162109	0.4539	-0.480895	1	0.333169	-0.965012	0.253324	0.800425	0.428624	0.847398	1.90251	1.94537	1.69023e-06	0.764819	0.341099	0.911056	1.67135	1.6297	0.00353564	0.219891	-1.57784	0.0984375	0.270679	-1.22427	0.855438
AT4G00810	RPP1B	0.576323	0.0769836	1	0.31217	-0.913509	0.138739	0.37528	-0.603604	1	0.275596	-1.0851	0.102512	0.524208	-0.0805589	1	1.59025	1.81197	1.76501e-06	0.593322	0.11544	1	0.794549	0.573788	0.504828	0.383731	-0.567685	0.760246	0.284409	-0.987599	0.953862
AT2G18020	RPL8A	1.35159	-0.149083	0.988903	0.765671	-1.04866	0.0477175	0.948682	-0.691403	0.7944	0.915507	-0.753419	0.299016	1.63512	0.167838	1	4.18359	1.78176	2.12945e-06	1.4591	-0.0161781	1	2.23312	0.653267	0.473238	0.974417	-0.648539	0.590562	1.0376	-0.530222	1
AT4G02230	RPL19C	0.454469	-0.0767363	1	0.280332	-0.848724	0.186081	0.308191	-0.677273	0.929176	0.30863	-0.682144	0.465852	0.512111	0.121668	1	1.35274	1.7871	2.79612e-06	0.417677	-0.198298	1	0.575738	0.300132	0.85579	0.354627	-0.458996	0.872253	0.36875	-0.379853	1
AT3G09500	RPL35A	1.69975	0.0816397	1	0.830124	-1.07179	0.0416196	0.991661	-0.770529	0.672834	0.897575	-0.931559	0.142499	1.76416	0.135668	1	4.55011	1.75938	3.09619e-06	1.55868	-0.0624537	1	2.20518	0.480317	0.703896	1.16197	-0.524528	0.725025	1.20628	-0.448109	1
AT3G16080	RPL37C	0.575702	-0.105477	1	0.326925	-1.00415	0.0888936	0.413018	-0.617003	1	0.286922	-1.18282	0.0624741	0.668365	0.142695	1	1.71563	1.75757	4.20829e-06	0.770351	0.362904	0.87057	0.934216	0.66587	0.390396	0.37403	-0.767601	0.546741	0.394249	-0.659379	1
AT4G01850	SAM2	0.359347	-0.591208	0.367563	0.35255	-0.602135	0.47216	0.358508	-0.556181	1	0.480405	-0.098863	1	0.479852	-0.0998372	1	1.43231	1.75766	4.84804e-06	0.495127	-0.0476574	1	0.507456	-0.00908383	1	0.510922	0.000739732	1	0.329522	-0.656335	1
AT3G24830	RPL13AB	0.84801	-0.262824	0.812954	0.601044	-0.803467	0.218989	0.634202	-0.696529	0.887905	0.705979	-0.536442	0.649652	1.26919	0.407835	0.887368	2.73802	1.73416	5.04197e-06	0.745456	-0.435987	1	1.42926	0.577891	0.57331	0.506611	-1.03745	0.317817	0.941491	-0.074724	1
AT2G47610	RPL7AA	0.976703	-0.142331	0.99832	0.705101	-0.66255	0.316807	0.746367	-0.553603	1	0.650293	-0.773557	0.348411	1.03833	-0.0346413	1	2.91284	1.71834	6.24192e-06	0.984721	-0.115956	1	1.53789	0.582652	0.565991	0.721112	-0.605357	0.710662	0.821843	-0.385998	1
AT5G44340	TUBB4	0.743563	-0.157082	0.97759	0.573865	-0.570039	0.494373	0.507362	-0.741264	0.82457	0.631417	-0.407112	0.837267	0.863934	0.0948061	1	2.24371	1.72405	6.62107e-06	0.654176	-0.33889	1	0.892316	0.141326	1	0.635958	-0.390383	0.944619	0.639429	-0.365532	1
AT1G27400	RPL17A	0.734859	-0.295411	0.763612	0.345562	-1.46643	0.00443791	0.621623	-0.53598	1	0.414338	-1.16648	0.0648517	1.18451	0.499407	0.741956	2.39682	1.71655	6.94971e-06	0.999934	0.211627	1	1.57513	0.935635	0.178628	0.478585	-0.935576	0.399469	0.645313	-0.456986	1
AT1G65930	CICDH	0.405354	-0.411633	0.629206	0.35488	-0.609847	0.458655	0.335446	-0.67643	0.929315	0.530428	0.0427837	1	0.525216	0.0266202	1	1.42507	1.7263	7.34824e-06	0.457785	-0.186727	1	0.685919	0.443365	0.669881	0.300733	-0.841781	0.497624	0.360905	-0.538042	1
AT3G04400	RPL23A	1.59655	-0.321802	0.709792	1.09415	-0.911515	0.101329	1.36589	-0.543541	1	1.28737	-0.641548	0.440542	2.22587	0.232709	1	5.22286	1.69281	8.64364e-06	1.86571	-0.0519883	1	3.29924	0.849945	0.249339	1.0046	-1.01297	0.266717	1.55738	-0.324444	1
AT5G23740	RPS11C	0.989759	-0.206323	0.901457	0.653849	-0.861467	0.167652	0.727498	-0.671897	0.92642	0.714473	-0.706675	0.436885	1.42141	0.394727	0.910372	3.0117	1.68526	1.08533e-05	1.0027	-0.166792	1	1.66669	0.629897	0.508038	0.649971	-0.842926	0.486125	0.882647	-0.355355	1
AT5G01650	AT5G01650	0.322666	-0.259759	0.87401	0.198795	-1.01738	0.0871291	0.357459	-0.0781456	1	0.16045	-1.32136	0.0318702	0.318557	-0.261459	1	1.00551	1.66972	1.1448e-05	0.526936	0.536972	0.668819	0.814723	1.24351	0.0244254	0.188632	-1.06398	0.311034	0.133378	-1.52864	0.444151
AT2G01250	RPL7B	0.427735	-0.400759	0.647065	0.327701	-0.809987	0.217882	0.343832	-0.711141	0.873885	0.342607	-0.723946	0.421025	0.584693	0.123707	1	1.46245	1.68608	1.28681e-05	0.520021	-0.0626408	1	0.861279	0.731519	0.321993	0.369718	-0.597776	0.722604	0.588432	0.127587	1
AT4G17390	RPL15B	0.956809	-0.20702	0.899865	0.594055	-0.958912	0.105845	0.785153	-0.50208	1	0.781485	-0.514736	0.678038	1.14721	0.0980124	1	2.88511	1.66738	1.41365e-05	1.08153	0.00268393	1	1.55341	0.570808	0.581432	0.745903	-0.580136	0.737129	0.800267	-0.452129	1
AT2G27385	AT2G27385	0.186512	-0.663111	0.322082	0.0295086	-3.38613	1.16749e-09	0.0440273	-2.75335	0.000132678	0.0368091	-3.02847	6.53058e-07	1.04136	2.46198	6.09621e-11	0.763174	1.72213	1.57264e-05	0.150751	-0.923033	0.651064	0.130356	-1.13041	0.405978	0.0851537	-1.79249	0.0385338	0.568817	1.1249	0.209236
AT4G00100	RPS13B	1.36403	-0.125641	1	0.757129	-1.05896	0.0448041	1.01577	-0.578818	0.965634	0.844721	-0.870604	0.241983	1.7067	0.245359	1	3.89183	1.65344	1.66844e-05	1.56836	0.103862	1	2.47521	0.827039	0.273375	0.863394	-0.827127	0.501108	0.992488	-0.589849	1
AT2G21580	RPS25B	0.846145	-0.321082	0.713797	0.611139	-0.828288	0.194247	0.64783	-0.713809	0.857308	0.769215	-0.452816	0.763489	1.03632	0.0230195	1	2.7115	1.65455	1.72251e-05	1.17696	0.222069	1	1.44633	0.545024	0.617821	0.695242	-0.603372	0.713299	0.894416	-0.201569	1
AT4G18730	RPL11C	0.797651	-0.116025	1	0.375847	-1.30186	0.0144238	0.548244	-0.693201	0.895688	0.420001	-1.10955	0.087607	1.10688	0.425893	0.856503	2.26541	1.65516	1.85832e-05	0.993019	0.238296	0.992389	1.44322	0.831635	0.27449	0.485053	-0.878837	0.454893	0.64139	-0.430362	1
AT4G16720	RPL15A	1.51883	-0.179195	0.952611	0.798286	-1.19186	0.0194088	1.13108	-0.62747	0.88821	0.986294	-0.84601	0.208225	2.21074	0.443697	0.847097	4.43316	1.63724	2.15044e-05	1.95699	0.23366	1	2.61798	0.692901	0.42288	0.997053	-0.81959	0.434401	1.14156	-0.5886	1
AT1G04270	RPS15A	1.39822	-0.00674817	1	0.697336	-1.11766	0.0435027	0.994806	-0.542447	1	0.762608	-0.959624	0.16808	1.51718	0.125536	1	3.63141	1.6068	3.35028e-05	1.54623	0.151151	1	2.40848	0.854695	0.246118	0.84507	-0.79213	0.53226	0.998372	-0.514666	1
AT2G36620	RPL24A	0.467524	0.0609525	1	0.283438	-0.751079	0.277587	0.269405	-0.80483	0.756852	0.320899	-0.541688	0.649147	0.444568	-0.0238193	1	1.18033	1.62612	3.38082e-05	0.430124	-0.0736479	1	0.642467	0.554311	0.53252	0.321213	-0.532813	0.791346	0.294216	-0.639892	1
AT1G07770	RPS15AA	1.36278	-0.327574	0.699724	1.06697	-0.707759	0.263204	1.23067	-0.464759	1	1.07879	-0.675522	0.395327	1.94662	0.266895	1	4.24629	1.59516	3.90833e-05	1.36644	-0.294024	1	2.76851	0.816561	0.283908	0.910821	-0.926326	0.401117	1.55934	-0.0882419	1
AT3G49010	RPL13B	1.02333	-0.212334	0.892009	0.659285	-0.906239	0.136131	0.746367	-0.689348	0.895809	0.722024	-0.747612	0.380058	1.44258	0.358022	0.947242	2.97674	1.5944	4.14837e-05	1.1742	0.0211136	1	1.84826	0.736909	0.378165	0.718956	-0.745104	0.563672	0.91403	-0.358396	1
AT1G33140	RPL9B	1.17254	0.103714	1	0.708207	-0.719801	0.251572	0.748463	-0.612144	1	0.859822	-0.400951	0.759309	1.05144	-0.0796171	1	2.83568	1.59188	4.3144e-05	0.86578	-0.376842	1	1.27562	0.223131	0.945451	0.875251	-0.367799	0.964209	0.898339	-0.313337	1
AT2G27720	AT2G27720	2.1393	0.0985971	1	1.09337	-0.986416	0.0677897	1.49378	-0.478035	1	1.07784	-0.988999	0.1076	2.40934	0.28505	1	5.16137	1.58214	4.53893e-05	1.89338	-0.102705	1	2.98266	0.61046	0.527888	1.1997	-0.814689	0.437087	1.53973	-0.412851	1
AT4G38680	CSP2	1.54494	0.535873	0.282666	0.539697	-1.20026	0.0273134	0.623719	-0.948357	0.507241	0.632361	-0.935975	0.188567	1.51516	0.456977	0.826574	2.92972	1.5841	4.95195e-05	0.958443	-0.277344	1	1.06457	-0.114226	1	0.760994	-0.641816	0.68674	0.917953	-0.336325	1
AT2G20490	NOP10	0.416544	-0.0729724	1	0.246941	-0.90704	0.143269	0.249488	-0.863712	0.655876	0.205753	-1.16628	0.0698001	0.490941	0.198387	1	1.11884	1.5975	5.17602e-05	0.468849	0.120225	1	0.605223	0.52004	0.572597	0.352472	-0.329233	1	0.453092	0.0661932	1
AT2G27710	RPP2B	1.48526	-0.0115083	1	0.869728	-0.872479	0.123809	1.03254	-0.58265	0.956071	0.920226	-0.767567	0.281511	1.5202	0.0265578	1	3.79055	1.56924	5.54628e-05	1.44251	-0.0562219	1	2.21605	0.61805	0.519702	1.08867	-0.499239	0.75389	1.28278	-0.232909	1
AT5G19770	TUBA3	0.411571	-0.108418	1	0.289651	-0.670382	0.374279	0.397294	-0.155441	1	0.310517	-0.546939	0.643033	0.442552	0.0162722	1	1.12366	1.58942	5.56779e-05	0.330545	-0.432901	1	0.609879	0.51845	0.574604	0.299655	-0.594414	0.729339	0.309907	-0.518513	1
AT1G79075	AT1G79075	1.2944	0.670073	0.127173	0.344009	-1.50885	0.00321298	0.516796	-0.856249	0.655181	0.418113	-1.18827	0.0583283	0.981881	0.150938	1	2.27988	1.57909	5.59907e-05	1.10781	0.336857	0.898042	1.06612	0.273272	0.88639	0.559428	-0.733007	0.579347	0.386403	-1.25206	0.684851
AT1G18080	RACK1A	0.578188	-0.19882	0.916708	0.406132	-0.757665	0.266685	0.506313	-0.39266	1	0.513439	-0.375043	0.880978	0.724818	0.178487	1	1.64932	1.57265	6.12096e-05	0.456402	-0.54133	0.940862	0.948183	0.594944	0.473089	0.381575	-0.827506	0.505967	0.649236	0.000993346	1
AT1G09640	AT1G09640	0.527208	-0.110723	1	0.35255	-0.753486	0.272887	0.402535	-0.525211	1	0.61254	0.140134	0.99184	0.579653	0.0496935	1	1.42869	1.5733	6.4081e-05	0.374803	-0.621185	0.87478	0.597464	0.0951974	1	0.403133	-0.521506	0.802932	0.466822	-0.279374	1
AT2G32060	RPS12C	0.347535	-0.335103	0.753428	0.2516	-0.836552	0.197206	0.301901	-0.530129	1	0.231236	-0.94811	0.188202	0.535297	0.384127	0.861287	1.05856	1.54391	6.44129e-05	0.431507	0.0318715	1	0.734027	0.873033	0.190767	0.275941	-0.667119	0.666626	0.337367	-0.338994	1
AT1G08360	RPL10AA	1.08426	-0.029686	1	0.597162	-0.984173	0.0919108	0.845952	-0.419337	1	0.635192	-0.869837	0.243464	1.28028	0.241944	1	2.77058	1.55205	7.31507e-05	1.1576	0.0753688	1	1.6341	0.617501	0.522564	0.781474	-0.541285	0.778088	0.670812	-0.747583	1
AT2G33370	RPL23A	0.586271	0.0950034	1	0.370411	-0.655652	0.390912	0.407776	-0.485585	1	0.369978	-0.642772	0.516539	0.642154	0.236576	1	1.40096	1.56032	7.74343e-05	0.390016	-0.541724	0.942508	0.780582	0.534646	0.549519	0.298577	-0.961959	0.381868	0.458977	-0.285883	1
AT4G31700	RPS6A	1.02893	0.0974514	1	0.577748	-0.839949	0.184249	0.700243	-0.518266	1	0.732406	-0.453275	0.762529	0.841756	-0.231245	1	2.43902	1.54819	7.93219e-05	0.782798	-0.336263	1	1.25545	0.397842	0.727044	0.853693	-0.20746	1	0.806151	-0.284678	1
AT4G36130	RPL8C	0.529074	0.108529	0.966796	0.362646	-0.51372	0.583827	0.328108	-0.650791	0.968507	0.428495	-0.238159	1	0.455657	-0.13879	1	1.24784	1.55035	9.30708e-05	0.336078	-0.599641	0.900536	0.442278	-0.178252	1	0.413912	-0.288826	1	0.508013	0.0348528	1
AT2G21060	CSP4	1.14581	0.712658	0.0936067	0.291204	-1.54252	0.00260237	0.61743	-0.358107	1	0.598383	-0.411606	0.834776	0.981881	0.387977	0.92392	1.93506	1.54251	9.569e-05	0.38725	-1.05474	0.48233	0.626949	-0.323266	1	0.49152	-0.710018	0.61053	0.441324	-0.842389	1
AT1G04410	MDH1	0.356239	-0.483339	0.514655	0.220538	-1.21741	0.027729	0.395197	-0.288301	1	0.564405	0.285713	0.776603	0.423398	-0.180564	1	1.18877	1.54773	0.000102078	0.533852	0.186426	1	1.03819	1.25913	0.0215321	0.187554	-1.42368	0.0992413	0.113763	-2.09939	0.0997941
AT5G02450	RPL36C	1.44858	0.0971848	1	0.769554	-0.927121	0.0941316	0.874255	-0.704618	0.870788	0.806968	-0.835429	0.276175	1.55649	0.20669	1	3.38907	1.52384	0.000104398	1.34708	-0.0267358	1	1.91964	0.528258	0.636526	0.969028	-0.544214	0.778088	1.15529	-0.258919	1
AT1G52300	RPL37B	1.69105	-0.120207	1	1.17413	-0.70404	0.266216	1.14366	-0.722766	0.756852	1.29964	-0.530587	0.587252	1.89924	0.0745149	1	4.47415	1.51935	0.00010765	1.75231	-0.0537759	1	2.67695	0.611672	0.526528	1.28593	-0.540256	0.706254	1.58484	-0.205143	1
AT3G15000	MORF8	0.639116	0.139155	0.963028	0.318383	-0.988817	0.0938648	0.507362	-0.23967	1	0.32845	-0.921179	0.204211	0.718769	0.321201	0.944119	1.46004	1.5237	0.000122458	0.475764	-0.332129	1	0.831794	0.538293	0.542077	0.397743	-0.617442	0.700334	0.366789	-0.712485	1
AT5G07090	RPS4B	0.755375	-0.208351	0.897633	0.542027	-0.733251	0.290718	0.614285	-0.51704	1	0.515327	-0.795607	0.324101	1.01616	0.284706	1	2.09541	1.51099	0.000132196	0.720561	-0.261071	1	1.47581	0.868426	0.236369	0.53787	-0.720434	0.590643	0.731617	-0.232127	1
AT4G13940	SAHH1	0.840549	-0.623435	0.268498	0.843326	-0.598331	0.398207	0.893124	-0.490056	1	1.12598	-0.127569	1	1.53028	0.37183	0.942411	2.98639	1.50687	0.000133578	0.937698	-0.404669	1	2.05	0.822671	0.279337	0.724345	-0.811345	0.518009	0.921876	-0.421796	1
AT1G57720	AT1G57720	0.750402	-0.126667	1	0.579301	-0.541194	0.534088	0.61114	-0.440035	1	0.613484	-0.438832	0.786094	0.95063	0.264899	1	1.97967	1.5069	0.00013886	0.585024	-0.496349	0.978598	1.08319	0.459154	0.642924	0.492598	-0.771393	0.53226	0.694349	-0.228476	1
AT3G25520	ATL5	0.823141	-0.158253	0.975554	0.489222	-0.982016	0.0945233	0.719112	-0.359478	1	0.604046	-0.636941	0.518685	1.08067	0.293128	1	2.20874	1.50413	0.000143995	0.836736	-0.117499	1	1.53013	0.835333	0.268107	0.497987	-0.924436	0.407686	0.725732	-0.329426	1
AT4G38740	CYP18-3	0.264848	-0.726293	0.297614	0.181711	-1.28753	0.0443603	0.247391	-0.784816	0.912751	0.925889	1.42424	0.00093681	0.296379	-0.508734	1	1.05976	1.60804	0.00016693	0.336078	-0.302421	1	0.479523	0.247927	0.939214	0.147672	-1.55887	0.121712	0.325599	-0.341741	1
AT2G37270	RPS5A	0.393541	-0.209358	0.953341	0.287321	-0.706034	0.330047	0.367942	-0.29923	1	0.289753	-0.677215	0.470828	0.474811	0.106424	1	1.06097	1.45739	0.000191754	0.470232	0.0885423	1	0.713853	0.747307	0.308081	0.275941	-0.743253	0.573885	0.343252	-0.38765	1
AT2G44120	AT2G44120	0.499232	-0.105439	1	0.327701	-0.777718	0.248025	0.417211	-0.379721	1	0.286922	-0.9652	0.171776	0.673405	0.389164	0.853255	1.29004	1.49148	0.000192376	0.503425	-0.0810406	1	0.789894	0.625499	0.438696	0.28672	-0.95495	0.385689	0.508013	-0.0645756	1
AT1G22780	RPS18C	0.97546	-0.0225443	1	0.615799	-0.764185	0.254713	0.74427	-0.447575	1	0.630473	-0.711479	0.428283	1.13511	0.224827	1	2.37995	1.47478	0.000204293	0.893441	-0.156567	1	1.37029	0.511925	0.572893	0.695242	-0.552043	0.771006	0.80419	-0.31174	1
AT1G18540	RPL6A	1.01774	0.137231	0.964083	0.653849	-0.591707	0.474298	0.649926	-0.581797	1	0.666338	-0.548876	0.630289	0.896193	-0.0780933	1	2.26059	1.4704	0.0002189	0.746839	-0.356865	1	1.0087	0.107833	1	0.80411	-0.24879	1	0.917953	-0.0374438	1
AT4G34670	RPS3AB	1.09421	-0.305352	0.742508	0.872058	-0.658569	0.319912	0.940296	-0.521145	1	0.834339	-0.712926	0.425166	1.73089	0.457999	0.819529	3.13347	1.46421	0.000227296	1.10366	-0.264296	1	2.08104	0.731218	0.383286	0.735124	-0.897941	0.429489	1.32986	0.0239013	1
AT1G34030	RPS18C	0.450117	-0.000193141	1	0.286544	-0.729531	0.301532	0.343832	-0.424248	1	0.295416	-0.666139	0.486805	0.418358	-0.116496	1	1.06217	1.43732	0.000243025	0.52417	0.239974	0.992389	0.664193	0.611842	0.457125	0.323369	-0.51815	0.808989	0.309907	-0.558458	1
AT5G22650	HDT2	0.647198	0.0489196	1	0.351774	-0.933425	0.123639	0.454948	-0.510326	1	0.399237	-0.719249	0.425991	0.770182	0.329517	0.944119	1.50706	1.4646	0.000262783	0.594705	-0.0870426	1	0.80386	0.382696	0.750054	0.475352	-0.440914	0.893736	0.486437	-0.387221	1
AT5G52650	RPS10C	0.755997	-0.0521713	1	0.517954	-0.661871	0.377056	0.578644	-0.469053	1	0.434158	-0.919854	0.201467	0.889137	0.214268	1	1.8567	1.45547	0.000272784	0.703965	-0.157176	1	1.18717	0.662759	0.386759	0.514156	-0.650396	0.680652	0.712002	-0.136119	1
AT3G11120	RPL41C	1.10664	0.15993	0.9283	0.552899	-0.966932	0.101638	0.612188	-0.783245	0.777611	0.552136	-0.949746	0.177609	1.10487	0.145112	1	2.40044	1.45062	0.000285017	1.18111	0.245591	0.983037	1.39046	0.500423	0.588981	0.743748	-0.48143	0.84524	0.870879	-0.224653	1
AT1G69620	RPL34B	1.71467	-0.068461	1	1.20675	-0.634882	0.348479	1.36589	-0.422387	1	1.05047	-0.836053	0.214401	2.12203	0.282058	1	4.20891	1.43749	0.000308088	1.83252	0.0414189	1	2.52021	0.541274	0.618208	1.13934	-0.701845	0.53226	1.33182	-0.442557	1
AT3G23390	RPL36AB	0.719316	0.189328	0.882333	0.349444	-0.983992	0.0965473	0.377376	-0.837977	0.686816	0.471911	-0.49904	0.712416	0.613928	-0.0805894	1	1.53599	1.4522	0.000309512	0.744073	0.222925	1	0.940423	0.590622	0.480715	0.494754	-0.418938	0.917056	0.404056	-0.702779	1
AT3G09200	RPP0B	1.43552	-0.0473146	1	0.892248	-0.81149	0.165853	1.18874	-0.3424	1	0.991957	-0.63031	0.448795	1.57968	0.110231	1	3.46864	1.43116	0.000339259	1.26409	-0.239934	1	2.5528	0.868403	0.232268	1.03478	-0.557196	0.68674	0.904223	-0.736935	1
AT5G43830	AT5G43830	0.339453	-1.06124	0.027999	0.535038	-0.311209	0.869738	0.557679	-0.234715	1	0.608765	-0.0972273	1	0.541345	-0.282692	1	1.53117	1.44383	0.000358067	0.789713	0.314827	0.915148	1.09095	0.827543	0.227574	0.437625	-0.611148	0.711825	0.527627	-0.306306	1
AT4G15000	RPL27C	0.854848	-0.22417	0.877291	0.680252	-0.584358	0.47781	0.743222	-0.427754	1	0.748451	-0.421372	0.814981	1.01011	0.0580527	1	2.28108	1.42331	0.000391263	0.827055	-0.253906	1	1.45874	0.634353	0.501372	0.662905	-0.603789	0.711825	0.965028	-0.0146306	1
AT3G56020	RPL41C	2.38363	0.091592	1	1.40011	-0.775086	0.195256	1.55353	-0.591308	0.945073	1.13542	-1.08102	0.0669173	2.43252	0.117355	1	5.2747	1.41656	0.000399813	2.74532	0.304282	0.987517	3.28217	0.584096	0.558691	1.72463	-0.427784	0.83121	1.47696	-0.643261	1
AT3G03920	AT3G03920	0.585027	0.079407	1	0.319936	-0.896439	0.147982	0.394149	-0.548826	1	0.288809	-1.03451	0.126606	0.657276	0.263615	1	1.31415	1.43092	0.000406949	0.550448	-0.0229377	1	0.774375	0.511163	0.579861	0.418223	-0.455557	0.874438	0.529588	-0.0802505	1
AT3G49910	RPL26A	0.599948	-0.37024	0.640651	0.542027	-0.52046	0.567757	0.464383	-0.741699	0.814988	0.657844	-0.20217	1	0.870991	0.251731	1	1.74457	1.42132	0.000414282	0.609919	-0.310998	1	1.11889	0.637507	0.418044	0.473196	-0.711053	0.604444	0.784576	0.0774492	1
AT3G11510	RPS14B	0.747915	-0.260716	0.813206	0.648413	-0.482007	0.624301	0.710726	-0.322384	1	0.651237	-0.463964	0.748147	0.912323	0.0745553	1	2.03151	1.41626	0.00043062	0.827055	-0.0806383	1	1.44012	0.794315	0.311986	0.509844	-0.834587	0.494395	0.61393	-0.527065	1
AT3G02560	RPS7B	0.725533	0.0440027	1	0.52572	-0.484278	0.621939	0.515748	-0.497576	1	0.484181	-0.601669	0.571651	0.724818	0.0394273	1	1.64812	1.41455	0.000457404	0.52417	-0.461344	1	0.710749	0.00788675	1	0.620868	-0.206523	1	0.782614	0.15492	1
AT5G58420	RPS4D	0.836197	0.116576	0.992799	0.464373	-0.839912	0.186036	0.472769	-0.787015	0.772666	0.482293	-0.763917	0.36406	1.02624	0.444699	0.847398	1.82173	1.41393	0.000459865	0.749605	-0.0658877	1	0.974564	0.342994	0.798783	0.561583	-0.520242	0.801725	0.657082	-0.263182	1
AT1G56045	RPL41C	3.13714	-0.0982013	1	1.51115	-1.25352	0.012093	2.3303	-0.558397	0.997083	1.66585	-1.08247	0.0657507	4.26927	0.41056	0.875099	7.67273	1.39968	0.000478556	4.712	0.554245	0.691985	5.53081	0.80599	0.292939	2.16549	-0.670242	0.565115	2.15758	-0.651381	1
AT4G25740	RPS10A	0.412814	-0.41803	0.614724	0.311394	-0.850558	0.181483	0.409873	-0.4003	1	0.352046	-0.642814	0.515982	0.610903	0.236112	1	1.22976	1.41279	0.000503335	0.663857	0.36041	0.87057	0.946631	0.925993	0.146397	0.287798	-0.942322	0.397068	0.447208	-0.25014	1
AT3G05560	RPL22B	0.943753	0.0231183	1	0.677922	-0.517618	0.571743	0.604851	-0.676834	0.917105	0.647462	-0.577658	0.600414	0.944582	0.0228898	1	2.1557	1.40291	0.000504862	0.803543	-0.228542	1	1.15303	0.332904	0.811971	0.794409	-0.25165	1	0.864994	-0.111918	1
AT4G14320	AT4G14320	1.11037	0.238657	0.791809	0.487669	-1.09809	0.0497045	0.646781	-0.635677	0.982443	0.61254	-0.72661	0.408903	1.02825	0.0948936	1	2.24371	1.40242	0.000507954	1.08015	0.169212	1	1.44478	0.626893	0.511116	0.674762	-0.568746	0.751482	0.680619	-0.533269	1
AT1G09690	RPL21A	1.73954	0.0385473	1	0.972232	-0.900413	0.107309	1.22228	-0.521553	1	0.948541	-0.920197	0.147341	1.94864	0.219931	1	3.91835	1.3938	0.000518224	1.73571	0.0306787	1	2.54814	0.634695	0.495084	1.33767	-0.379921	0.885657	1.33378	-0.369089	1
AT1G27310	NTF2A	0.760349	0.291966	0.699724	0.355657	-0.953564	0.112305	0.461238	-0.52613	1	0.425664	-0.656928	0.495453	0.697599	0.128361	1	1.4938	1.40527	0.000541011	0.737158	0.211277	1	0.690575	0.107775	1	0.486131	-0.443236	0.891953	0.421709	-0.636281	1
AT1G74060	RPL6B	0.779622	-0.113833	1	0.552899	-0.664122	0.373751	0.683471	-0.313155	1	0.537035	-0.694729	0.448795	1.06253	0.398016	0.905648	1.92059	1.39603	0.000553962	0.749605	-0.163239	1	1.28338	0.680814	0.374162	0.490442	-0.825096	0.504988	0.55901	-0.599692	1
AT5G39740	RPL5B	0.940644	-0.173426	0.958182	0.58396	-0.928216	0.122316	0.824987	-0.367448	1	0.678608	-0.677469	0.459132	1.3327	0.404418	0.892373	2.3908	1.38945	0.000583496	0.948762	-0.143547	1	1.79705	0.865343	0.237741	0.626257	-0.792223	0.53226	0.827727	-0.346124	1
AT2G05220	RPS17B	0.721803	-0.240567	0.847047	0.517954	-0.763154	0.257952	0.677181	-0.3237	1	0.502113	-0.794877	0.325667	0.92946	0.181913	1	1.90733	1.38808	0.000613352	0.864397	0.0621875	1	1.54409	0.985951	0.13826	0.521701	-0.726674	0.582665	0.606085	-0.475127	1
AT5G60390	A1	4.03737	-0.0594099	1	2.48183	-0.84029	0.141173	3.23181	-0.406943	1	3.46288	-0.301902	0.89957	4.74408	0.205494	1	9.50532	1.37168	0.0006388	3.38844	-0.325365	1	6.22138	0.625048	0.505268	3.06446	-0.488648	0.764414	2.94216	-0.531289	1
AT2G36530	ENO2	0.550833	-0.0894284	1	0.417004	-0.537374	0.545725	0.420355	-0.506811	1	0.752226	0.429062	0.549776	0.467754	-0.34169	1	1.33465	1.39166	0.000639845	0.441188	-0.421148	1	0.679712	0.247025	0.925021	0.43547	-0.450675	0.881749	0.35502	-0.73523	1
AT5G08690	AT5G08690	0.430222	-0.0717666	1	0.257036	-0.893933	0.150914	0.38157	-0.255408	1	0.41245	-0.13435	1	0.536305	0.291364	0.976846	1.01033	1.35385	0.000656804	0.351291	-0.375126	1	0.746442	0.805866	0.247093	0.232825	-1.01456	0.339387	0.262833	-0.797312	1
AT3G53740	RPL36B	1.40568	-0.0181217	1	0.897684	-0.7423	0.227591	1.01472	-0.530143	1	1.01461	-0.535832	0.581083	1.53331	0.123401	1	3.23475	1.37352	0.000679396	1.3858	-0.0388372	1	2.01431	0.547426	0.611393	1.09945	-0.404184	0.853312	1.09841	-0.389324	1
AT2G33340	PRP19B	0.430844	-0.146037	1	0.304405	-0.699083	0.336503	0.433983	-0.123002	1	0.369034	-0.382531	0.872786	0.585701	0.362745	0.895364	1.05373	1.34891	0.000679709	0.340227	-0.492423	0.983481	0.640916	0.489538	0.611525	0.297499	-0.70986	0.610327	0.382481	-0.305645	1
AT5G15200	RPS9B	2.42093	-0.0949499	1	1.66491	-0.696003	0.272809	1.92672	-0.448065	1	1.77722	-0.579431	0.51274	2.84887	0.174197	1	5.78831	1.36224	0.000729544	2.43276	-0.07881	1	3.93395	0.677242	0.437043	1.75374	-0.592756	0.658032	2.11639	-0.288345	1
AT5G57290	RPP3B	1.40071	0.350632	0.582392	0.719855	-0.756329	0.215159	0.731691	-0.708012	0.867577	0.865485	-0.452816	0.689963	0.969784	-0.270899	1	2.61143	1.36937	0.000731451	1.24473	0.124549	1	1.27407	0.159605	1	0.979807	-0.252901	1	0.798306	-0.5497	1
AT5G47700	RPP1C	1.63323	-0.173149	0.957222	1.00485	-0.942423	0.0859435	1.37952	-0.426421	1	1.04953	-0.85673	0.195755	2.32163	0.410146	0.876709	4.08473	1.36086	0.000758684	2.13541	0.262405	1	2.84144	0.713598	0.393596	1.15982	-0.693694	0.535779	1.43577	-0.348432	1
AT5G27850	RPL18C	2.0964	-0.0230665	1	1.23004	-0.880023	0.118076	1.40992	-0.644471	0.854201	1.25056	-0.836718	0.213183	2.55652	0.301094	1	4.79003	1.35565	0.000803761	2.29169	0.117943	1	3.09595	0.590799	0.547639	1.67182	-0.378652	0.887049	1.79864	-0.253498	1
AT3G48930	RPS11A	1.10353	-0.0259839	1	0.676369	-0.813848	0.205291	0.850145	-0.435786	1	0.789979	-0.555636	0.629135	1.14922	0.0411331	1	2.52583	1.35567	0.000849049	1.17696	0.0770922	1	1.67755	0.634746	0.498725	0.801954	-0.525217	0.792557	0.935606	-0.272886	1
AT1G67430	RPL17B	1.82844	0.114091	0.994569	0.991645	-0.879984	0.118461	1.20236	-0.557448	1	1.13259	-0.656415	0.419395	1.71577	0.00249776	1	3.84722	1.34881	0.000879543	1.91412	0.173657	1	2.34485	0.491268	0.685041	1.40881	-0.309359	0.959292	1.31613	-0.399194	1
AT3G04920	RPS24A	0.940022	-0.225768	0.873719	0.699665	-0.691915	0.28132	0.685567	-0.70155	0.875522	0.76072	-0.546513	0.632155	1.21576	0.203256	1	2.41009	1.34964	0.000917898	1.03313	-0.0582773	1	1.59841	0.627105	0.509813	0.835369	-0.394072	0.936616	1.17098	0.133909	1
AT5G41520	RPS10B	1.52256	0.152183	0.942851	0.795957	-0.903496	0.105984	1.03988	-0.464826	1	0.905125	-0.68657	0.378411	1.60186	0.22328	1	3.13106	1.34647	0.000918093	1.36229	-0.0382044	1	1.99724	0.561788	0.590174	0.966872	-0.576421	0.740213	1.0376	-0.448487	1
AT5G55190	RAN3	0.889042	0.20941	0.840263	0.457384	-0.877434	0.156167	0.710726	-0.166405	1	0.597439	-0.443907	0.778755	0.801433	0.0250824	1	1.7723	1.34855	0.000970747	0.766202	-0.0455681	1	0.965253	0.314043	0.836439	0.551882	-0.560841	0.760432	0.47663	-0.756401	1
AT1G77940	RPL30B	1.03266	0.00112922	1	0.630553	-0.7951	0.224136	0.677181	-0.661164	0.940928	0.578563	-0.910984	0.20753	1.01817	-0.02168	1	2.31243	1.34448	0.000984954	1.16037	0.183707	1	1.44012	0.522058	0.643655	1.01322	-0.0292912	1	0.929722	-0.158364	1
AT5G62690	TUBB3	1.18062	-0.391636	0.597216	0.743152	-1.10836	0.032681	1.13423	-0.428016	1	1.26567	-0.258972	0.964538	2.33373	0.748515	0.315963	3.32276	1.33971	0.000994655	1.34016	-0.161741	1	2.38675	0.746449	0.363435	0.892497	-0.796752	0.532116	0.965028	-0.651592	1
AT4G33250	TIF3K1	0.474363	-0.0623987	1	0.298969	-0.802046	0.225036	0.376328	-0.421626	1	0.357708	-0.506075	0.69969	0.614936	0.364892	0.893653	1.10799	1.35397	0.000999871	0.471615	-0.0639586	1	0.61919	0.36013	0.784356	0.384809	-0.385762	0.946461	0.353059	-0.496648	1
AT5G03740	HDT3	0.490528	0.00733165	1	0.340126	-0.587676	0.47781	0.380521	-0.39365	1	0.310517	-0.715615	0.432872	0.513119	0.0800399	1	1.07664	1.31491	0.0010121	0.448103	-0.132534	1	0.509008	0.065174	1	0.440859	-0.161874	1	0.54528	0.169796	1
AT2G40205	RPL41C	2.38052	0.485189	0.35869	0.854197	-1.20152	0.0182835	1.14261	-0.725868	0.756852	0.734293	-1.40844	0.0157548	1.9809	0.141032	1	4.04977	1.33673	0.00106808	2.27094	0.352419	0.938029	2.7623	0.660268	0.464911	1.2827	-0.545856	0.701351	1.12587	-0.719699	1
AT3G56340	RPS26C	1.68172	-0.143646	0.995515	1.20675	-0.673653	0.299821	1.35436	-0.473752	1	1.10522	-0.795403	0.251773	2.23091	0.324226	0.987531	4.05941	1.32831	0.00110279	1.70528	-0.10875	1	2.79023	0.665053	0.454759	1.3215	-0.51066	0.738904	1.70841	-0.103853	1
AT2G41840	RPS2C	1.08612	-0.2574	0.81529	0.872834	-0.600148	0.395162	0.991661	-0.382267	1	0.956092	-0.444031	0.703545	1.57565	0.361364	0.944119	2.78987	1.31952	0.00124882	1.00547	-0.352248	1	1.88861	0.632866	0.500225	0.815967	-0.683237	0.633724	1.23767	-0.0307267	1
AT3G01280	VDAC1	0.5241	0.0926968	0.989249	0.335467	-0.63695	0.413936	0.385763	-0.399256	1	0.333169	-0.633191	0.529043	0.535297	0.120612	1	1.10558	1.33146	0.00126594	0.529703	0.100833	1	0.630053	0.371117	0.76995	0.334147	-0.6204	0.698004	0.388365	-0.369745	1
AT5G62700	TUBB3	1.0426	-0.231797	0.862761	0.560664	-1.20404	0.0262959	0.951827	-0.358659	1	1.21847	0.0332029	1	1.57968	0.458921	0.81858	2.63795	1.31962	0.00127917	1.04281	-0.209869	1	1.98327	0.802257	0.301712	0.709255	-0.812118	0.518009	0.666889	-0.87397	1
AT2G46280	TIF3I1	0.630412	0.0206708	1	0.420886	-0.635903	0.410813	0.489541	-0.380537	1	0.453978	-0.503444	0.700859	0.722802	0.241626	1	1.37564	1.31828	0.00138422	0.485445	-0.384065	1	0.768168	0.327066	0.825171	0.451638	-0.50468	0.818487	0.617853	-0.0112486	1
AT4G15910	ATDI21	1.43428	0.251326	0.77462	1.10269	-0.198706	0.975841	0.719112	-0.855558	0.666079	1.5809	0.39567	0.658664	1.33169	0.11047	1	2.74887	1.32015	0.00144803	0.607152	-1.09226	0.450064	0.847312	-0.585916	0.862358	0.61979	-1.07949	0.288347	1.19452	-0.0615947	1
AT3G62250	RPS27AC	1.78057	0.133081	0.966352	1.15472	-0.580913	0.418872	1.09125	-0.649697	0.846546	1.08917	-0.659146	0.41587	1.57161	-0.0784536	1	3.6085	1.30102	0.00149823	1.53932	-0.108569	1	2.18967	0.441859	0.755898	1.42282	-0.235197	1	1.5515	-0.0944483	1
AT5G48760	RPL13AD	0.376755	-0.424786	0.602467	0.330031	-0.621446	0.43803	0.391004	-0.337329	1	0.298248	-0.764243	0.367127	0.566547	0.255715	1	1.04409	1.27603	0.00151949	0.565661	0.245185	0.988613	0.851968	0.896501	0.168803	0.299655	-0.747451	0.565115	0.460938	-0.0723408	1
AT4G27090	RPL14B	4.47568	0.0581376	1	2.55716	-0.848801	0.136131	3.16262	-0.49579	1	2.81636	-0.682021	0.379979	4.97392	0.225119	1	9.41369	1.29117	0.00157856	4.56678	0.0828306	1	6.15931	0.552493	0.598459	3.17117	-0.490355	0.761907	3.5659	-0.295394	1
AT1G02780	RPL19A	2.18095	-0.0439604	1	1.49174	-0.657672	0.317803	1.5137	-0.614534	0.902995	1.74701	-0.39581	0.763942	2.35893	0.0853101	1	4.8684	1.29241	0.00160469	1.84774	-0.296772	1	3.41097	0.663388	0.455459	1.73433	-0.401955	0.854271	2.12424	-0.079823	1
AT2G03680	SPR1	0.488662	-0.0269311	1	0.2516	-1.08462	0.0574902	0.394149	-0.363687	1	0.395461	-0.362688	0.896138	0.487916	-0.0268078	1	1.09111	1.31022	0.00161444	0.706731	0.560916	0.625942	0.859727	0.870747	0.189167	0.298577	-0.790992	0.53226	0.194182	-1.39174	0.560383
AT3G60770	RPS13A	0.660876	-0.014374	1	0.392154	-0.853421	0.176376	0.464383	-0.567498	1	0.571012	-0.247794	1	0.621992	-0.110095	1	1.44678	1.28806	0.0019515	0.75652	0.199361	1	0.946631	0.550816	0.530673	0.584219	-0.208183	1	0.439362	-0.625219	1
AT4G38920	VHA-c3	0.525965	0.12546	0.947681	0.384389	-0.395411	0.754541	0.422452	-0.233128	1	0.427551	-0.216915	1	0.430455	-0.204465	1	1.04047	1.25043	0.00199041	0.463317	-0.0841799	1	0.647123	0.437136	0.680141	0.32768	-0.62719	0.690794	0.249103	-1.00637	0.943974
AT3G53020	RPL24B	1.86761	0.0601336	1	1.10036	-0.798417	0.173453	1.36065	-0.446002	1	1.24868	-0.585356	0.504109	2.11498	0.258025	1	3.88218	1.27226	0.00200809	1.78135	-0.0204112	1	2.37434	0.428646	0.77495	1.4239	-0.374027	0.893409	1.37889	-0.40737	1
AT3G60820	PBF1	0.588136	0.392073	0.514939	0.248494	-1.0249	0.0806843	0.348025	-0.478103	1	0.312405	-0.651912	0.505567	0.486908	0.0518786	1	1.0031	1.25136	0.00203939	0.618217	0.427876	0.798409	0.519871	0.152251	1	0.377263	-0.351344	0.988638	0.243218	-0.986565	0.954762
AT5G02870	RPL4D	0.642846	-0.0175338	1	0.411568	-0.736993	0.28754	0.516796	-0.36088	1	0.519102	-0.357969	0.897724	0.715745	0.157707	1	1.40217	1.27832	0.00210656	0.479913	-0.465132	1	0.796101	0.317822	0.833768	0.556194	-0.244829	1	0.662966	0.0325725	1
AT3G60245	RPL37AC	3.895	0.143358	0.956184	2.00115	-0.938944	0.0865299	2.22757	-0.747816	0.700214	2.29349	-0.709754	0.345472	3.73195	0.0627142	1	7.66912	1.26013	0.00222793	3.94718	0.148335	1	4.4352	0.329268	0.902778	3.71443	0.0546011	1	3.12653	-0.210707	1
AT4G13850	RBG2	0.685744	0.121875	0.986205	0.403802	-0.742869	0.284125	0.421404	-0.653852	0.957293	0.381304	-0.815329	0.307242	0.704656	0.15721	1	1.37926	1.27624	0.00224112	0.882376	0.509846	0.691985	0.839553	0.425661	0.692539	0.486131	-0.431285	0.905663	0.388365	-0.747231	1
AT3G52300	ATPQ	0.59684	-0.0727616	1	0.410791	-0.673265	0.365801	0.522037	-0.278755	1	0.594608	-0.0738483	1	0.544369	-0.213715	1	1.33947	1.27209	0.00226209	0.699816	0.18396	1	0.817827	0.426829	0.687966	0.461339	-0.470693	0.851442	0.409941	-0.626697	1
AT5G23900	RPL13D	0.701908	0.177271	0.895092	0.423216	-0.655995	0.386107	0.473817	-0.459839	1	0.435102	-0.598262	0.57712	0.718769	0.202704	1	1.35876	1.264	0.00245567	0.611302	-0.0569704	1	0.713853	0.183855	0.992732	0.530324	-0.282854	1	0.451131	-0.512173	1
AT5G19510	AT5G19510	0.915154	-0.354881	0.666773	0.785085	-0.588562	0.409877	0.841759	-0.461279	1	0.813574	-0.519658	0.668142	1.41435	0.370008	0.944119	2.39562	1.24992	0.00263488	1.12164	-0.00818761	1	1.88085	0.808971	0.293112	0.68123	-0.786288	0.53226	1.09448	-0.0453509	1
AT4G15802	HSBP	0.57135	0.08056	1	0.278779	-1.07243	0.0609801	0.424549	-0.395478	1	0.317124	-0.853925	0.267309	0.577636	0.0927646	1	1.16707	1.26188	0.00264113	0.734392	0.470492	0.736445	0.802308	0.606432	0.461629	0.501221	-0.133914	1	0.256948	-1.12114	0.816734
AT2G19730	RPL28A	1.43615	0.104918	1	0.778873	-0.887982	0.114443	0.915138	-0.614015	1	0.871148	-0.696868	0.365851	1.48089	0.146719	1	2.86823	1.24667	0.00270123	1.56836	0.232283	1	1.9693	0.589802	0.551642	1.04448	-0.407531	0.848371	1.11017	-0.299303	1
AT2G34480	AT2G34480	1.27077	-0.0638466	1	0.820029	-0.767544	0.202587	0.981179	-0.466646	1	0.991957	-0.45443	0.685071	1.48895	0.196826	1	2.79469	1.24546	0.002743	1.25718	-0.0745242	1	1.95223	0.616367	0.522512	1.00568	-0.427077	0.832819	1.15921	-0.195871	1
AT5G20290	RPS8A	3.90992	-0.125747	1	2.81109	-0.654228	0.319912	3.02006	-0.522776	1	3.30055	-0.388362	0.775867	5.11203	0.317478	0.995207	8.87356	1.23741	0.00277022	3.58483	-0.248737	1	5.80083	0.502793	0.663315	3.16147	-0.450393	0.802588	4.14844	-0.0225271	1
AT3G59540	RPL38B	1.67053	-0.039788	1	0.912438	-1.00658	0.0603965	1.18559	-0.57608	0.967979	1.13353	-0.651969	0.426078	1.95066	0.21397	1	3.59765	1.23311	0.00307966	2.14924	0.360412	0.925731	2.84765	0.806552	0.293781	1.29779	-0.434394	0.822304	1.16117	-0.583854	1
AT1G48830	RPS7A	0.751023	0.337043	0.62148	0.264801	-1.35041	0.0109511	0.440273	-0.540322	1	0.305798	-1.10778	0.0909713	0.78732	0.388188	0.853255	1.31898	1.24956	0.00311447	0.777266	0.354356	0.877945	0.900075	0.583341	0.48874	0.483975	-0.392027	0.943126	0.319715	-0.990924	0.952928
AT5G02960	RPS23B	1.64007	-0.302585	0.746238	1.08405	-0.950066	0.0824271	1.54305	-0.377575	1	1.53182	-0.393184	0.769906	2.25913	0.231715	1	4.11125	1.22868	0.00318132	2.19903	0.181181	1	3.6422	0.986802	0.132737	1.31934	-0.619636	0.625352	1.43185	-0.473948	1
AT3G55750	RPL35AD	0.904585	0.263075	0.750105	0.491552	-0.744469	0.27757	0.631057	-0.333651	1	0.437933	-0.906562	0.212601	0.809498	0.0617533	1	1.64088	1.23415	0.00325529	0.760669	-0.0370519	1	1.0894	0.525371	0.556397	0.598232	-0.416051	0.916603	0.6002	-0.393405	1
AT5G02500	MED37E	2.40974	0.0841399	1	1.61288	-0.575099	0.429328	1.46758	-0.702598	0.792095	2.29632	-0.000230689	1	2.12808	-0.122229	1	4.81415	1.2263	0.00331356	1.76752	-0.404955	0.983481	2.1757	-0.0840228	1	2.46838	0.115547	1	2.0242	-0.192519	1
AT3G12965	AT3G12965	2.06656	0.439053	0.437515	1.00252	-0.771252	0.199935	0.91409	-0.889302	0.592761	1.02216	-0.725017	0.331129	1.62202	0.00605518	1	3.38304	1.22403	0.00344132	1.75507	0.129076	1	1.69773	0.0761582	1	1.4336	-0.190083	1	1.42597	-0.190294	1
AT5G47030	AT5G47030	1.0998	0.362312	0.563123	0.535038	-0.832113	0.190944	0.721208	-0.344683	1	0.570068	-0.716705	0.42319	1.02321	0.214187	1	1.87719	1.22373	0.00358181	0.944613	0.0815397	1	1.10182	0.321081	0.828571	0.633802	-0.544582	0.778088	0.486437	-0.916212	1
AT2G27730	AT2G27730	0.638494	0.168159	0.914463	0.338573	-0.865927	0.168355	0.471721	-0.32676	1	0.419057	-0.516908	0.678038	0.514127	-0.192164	1	1.21167	1.2198	0.00394931	0.778649	0.465883	0.741823	0.822482	0.548083	0.534212	0.446249	-0.412389	0.921175	0.302062	-0.973889	0.962959
AT1G48410	AGO1	0.555807	0.143334	0.913032	0.35488	-0.595262	0.477174	0.440273	-0.239086	1	0.449259	-0.209838	1	0.77119	0.677699	0.379997	1.04409	1.17727	0.00416819	0.279373	-0.922538	0.583709	0.540045	0.083623	1	0.314745	-0.758207	0.555354	0.323637	-0.68646	1
AT5G64350	FKBP12	1.27699	0.102979	1	0.644531	-1.00156	0.0836132	0.960213	-0.358086	1	0.982519	-0.325676	0.874803	1.35185	0.187818	1	2.47519	1.19199	0.0047033	1.40793	0.245719	1	1.74273	0.580488	0.566756	0.848303	-0.549756	0.771928	0.619815	-0.99485	0.943974
AT5G22270	AT5G22270	1.03825	2.74254	1.78775e-13	0.0256259	-3.71956	6.71913e-11	0.027255	-3.56595	1.50328e-06	0.0320899	-3.35666	6.19457e-08	0.366945	0.308691	0.977192	0.637787	1.22893	0.00485417	0.0746839	-2.08771	0.0384551	0.0403482	-2.94958	0.00199451	0.0474274	-2.77536	0.000350883	0.233411	-0.39112	1
AT2G29550	TUBB7	0.376133	-0.55503	0.416971	0.323818	-0.773583	0.254856	0.417211	-0.356971	1	0.662563	0.389835	0.617942	0.577636	0.161006	1	1.05373	1.15612	0.00518471	0.388633	-0.456308	1	0.679712	0.409856	0.719275	0.540025	0.0516155	1	0.394249	-0.424221	1
AT2G47170	ARF1	1.30994	0.551797	0.258342	0.629	-0.69105	0.34006	0.756849	-0.382119	1	0.705979	-0.495838	0.711285	0.78732	-0.321588	1	1.97003	1.18183	0.00535002	1.15069	0.27871	0.952171	0.974564	0.0173963	1	0.746981	-0.401544	0.930366	0.460938	-1.10262	0.819909
AT3G09630	RPL4A	1.18498	0.0383345	1	0.895354	-0.422632	0.651227	0.909897	-0.383083	1	0.944766	-0.327792	0.871143	1.37	0.271643	1	2.35583	1.17166	0.0056535	0.708114	-0.755394	0.736037	1.23372	0.0964028	1	0.941002	-0.32953	1	1.23963	0.102094	1
AT1G07940	A1	1.29999	0.274008	0.724031	0.683358	-0.78752	0.229154	0.939248	-0.269475	1	0.83717	-0.454483	0.758011	1.09983	-0.0191661	1	2.25456	1.16587	0.00600973	0.97504	-0.205348	1	1.44633	0.409025	0.800718	0.96256	-0.230186	1	0.721809	-0.651919	1
AT5G20890	CCT2	0.546481	0.0306368	1	0.373517	-0.589342	0.47781	0.4843	-0.163551	1	0.442652	-0.308859	0.968412	0.675421	0.374884	0.871705	1.09232	1.17331	0.00612544	0.349908	-0.65537	0.847297	0.681264	0.372215	0.76597	0.385886	-0.517849	0.806826	0.402095	-0.433978	1
AT2G47110	RPS27AB	1.2944	0.120056	0.986205	0.893024	-0.493714	0.536646	0.888931	-0.484458	1	0.949485	-0.385845	0.782606	1.33875	0.165687	1	2.43058	1.15343	0.006732	1.05387	-0.212468	1	1.40753	0.236841	1	0.881718	-0.495841	0.826278	1.18863	-0.025491	1
AT3G08580	AAC1	1.59468	-0.260095	0.813206	1.52979	-0.318495	0.800389	1.65626	-0.182206	1	1.79137	-0.0581893	1	1.9305	0.0626182	1	3.72545	1.14925	0.00675949	1.63475	-0.198127	1	2.36813	0.379209	0.838063	1.30533	-0.553733	0.687493	1.5005	-0.323398	1
AT3G43980	RPS29C	0.825628	0.0208571	1	0.502423	-0.782346	0.237048	0.599609	-0.485187	1	0.523821	-0.701161	0.444735	0.953655	0.253772	1	1.6433	1.15608	0.00688834	0.968125	0.269185	0.956982	1.34391	0.788755	0.256451	0.582063	-0.529917	0.78851	0.515858	-0.688362	1
AT5G46430	RPL32B	0.623573	0.0122863	1	0.438747	-0.560207	0.504862	0.440273	-0.536121	1	0.49645	-0.353119	0.904549	0.666349	0.118963	1	1.24784	1.15687	0.00696819	0.627898	0.02254	1	0.779031	0.358716	0.781399	0.520623	-0.273707	1	0.50409	-0.309431	1
AT1G74050	RPL6C	0.639116	-0.162129	0.971003	0.538144	-0.435338	0.685953	0.618478	-0.201938	1	0.655956	-0.110125	1	0.716753	0.0329112	1	1.41302	1.1538	0.00703269	0.589173	-0.271426	1	0.935768	0.448902	0.655219	0.509844	-0.503007	0.820281	0.604123	-0.227211	1
AT1G15930	RPS12A	2.1107	-0.375633	0.624772	1.66335	-0.742994	0.223862	1.89422	-0.519425	1	1.70643	-0.68769	0.374469	3.59183	0.510029	0.715827	5.26265	1.14267	0.00713358	2.82139	0.107607	1	4.04413	0.675303	0.438887	1.95746	-0.467137	0.780084	3.05396	0.225846	1
AT2G31610	RPS3A	0.731129	-0.0863929	1	0.517178	-0.642764	0.400438	0.652023	-0.261004	1	0.535147	-0.575247	0.603405	0.851837	0.166455	1	1.54323	1.15022	0.00717732	0.755137	-0.0272969	1	1.11423	0.582921	0.484637	0.625179	-0.326133	1	0.649236	-0.254929	1
AT1G41880	RPL35AB	1.61831	0.181944	0.889093	0.926416	-0.734698	0.233067	1.16882	-0.351279	1	0.88908	-0.782786	0.26603	1.49802	0.0425079	1	2.91887	1.14425	0.00725714	1.56836	0.112867	1	2.16639	0.621126	0.514007	1.16089	-0.36097	0.907716	1.06506	-0.475656	1
AT2G27530	RPL10AB	1.57603	0.354092	0.575084	0.761012	-0.851325	0.138165	0.837566	-0.678739	0.910759	0.871148	-0.624344	0.450687	1.40326	0.134968	1	2.57888	1.14172	0.00754651	1.40516	0.132615	1	1.49599	0.228997	1	1.08113	-0.280686	0.996171	1.09252	-0.25312	1
AT5G62300	RPS20A	1.17689	0.0238998	1	0.763342	-0.679396	0.294608	0.813456	-0.559741	1	0.890968	-0.422726	0.73454	1.23592	0.101168	1	2.31725	1.14026	0.00759146	1.17143	0.0140412	1	1.63876	0.54041	0.62069	0.936691	-0.33898	0.998011	1.08468	-0.103316	1
AT4G26230	RPL31B	0.649063	-0.0993719	1	0.491552	-0.546205	0.526758	0.47801	-0.571248	1	0.546473	-0.367141	0.890507	0.752036	0.145174	1	1.37564	1.14416	0.00773382	0.626515	-0.143812	1	0.889212	0.401911	0.724721	0.562661	-0.316377	1	0.806151	0.243976	1
AT1G04480	RPL23A	1.23844	0.170438	0.906161	0.755576	-0.644073	0.338452	0.757898	-0.618852	1	0.777709	-0.584916	0.591025	1.19358	0.0973853	1	2.23286	1.13226	0.00820345	1.1493	0.0350662	1	1.30511	0.232492	0.93738	0.995975	-0.191507	1	1.11998	-0.00523265	1
AT1G57860	RPL21E	0.764079	-0.017919	1	0.54358	-0.570603	0.487638	0.573403	-0.468885	1	0.575731	-0.467618	0.746418	0.854862	0.165127	1	1.53238	1.1303	0.00870153	0.82014	0.0948177	1	1.07543	0.519485	0.565637	0.587453	-0.430016	0.904381	0.64139	-0.279816	1
AT1G23710	AT1G23710	0.813194	-1.07499	0.0177183	1.26732	-0.343294	0.771023	1.13842	-0.498971	1	1.13542	-0.508335	0.62494	2.71378	0.925564	0.116735	3.10213	1.13144	0.00880286	1.21154	-0.392805	1	2.2595	0.579242	0.572786	0.98843	-0.715742	0.53226	2.25369	0.564281	1
AT1G17880	BTF3	0.65901	-0.24263	0.843172	0.657732	-0.23696	0.974079	0.674036	-0.189547	1	0.627642	-0.305394	0.972581	0.705664	-0.117409	1	1.50465	1.12713	0.00888325	0.739924	-0.0401411	1	0.973012	0.38704	0.740002	0.603621	-0.362067	0.972552	0.702195	-0.118233	1
AT5G27770	RPL22C	0.654659	-0.167382	0.964742	0.538921	-0.476556	0.632856	0.592271	-0.312818	1	0.556855	-0.413867	0.82705	0.714737	-0.015271	1	1.4299	1.12722	0.00890851	0.746839	0.0539595	1	1.05216	0.5922	0.474473	0.6144	-0.25442	1	0.584509	-0.317808	1
AT1G56220	AT1G56220	0.732372	-0.64353	0.255414	0.514071	-1.176	0.0343456	0.63525	-0.822008	0.723811	1.05991	-0.0227768	1	1.26415	0.263521	1	2.14123	1.13659	0.00892438	1.32633	0.330769	0.962928	2.43641	1.3182	0.0195014	0.90651	-0.269731	1	0.551164	-1.00045	0.94835
AT3G10860	AT3G10860	0.803868	0.120193	0.987633	0.48068	-0.720431	0.3043	0.666698	-0.187944	1	0.626698	-0.288801	0.989543	0.650219	-0.228439	1	1.48656	1.12688	0.00895573	0.83397	0.165676	1	1.12354	0.634718	0.422617	0.575596	-0.41752	0.914538	0.404056	-0.926348	1
AT5G08670	AT5G08670	0.476228	-0.335297	0.748548	0.402249	-0.594144	0.475434	0.559775	-0.0560241	1	0.62481	0.121743	1	0.680462	0.26001	1	1.15019	1.1289	0.00912686	0.439805	-0.425387	1	0.82869	0.560352	0.519702	0.366484	-0.716153	0.600588	0.453092	-0.370963	1
AT1G06760	AT1G06760	0.922615	0.904888	0.0244475	0.517178	-0.146257	1	0.63525	0.189254	1	0.24445	-1.30406	0.0465641	0.342751	-0.783448	0.658926	1.14898	1.17251	0.00927623	0.513106	-0.148661	1	0.358478	-0.690794	0.791309	0.37403	-0.644837	0.708093	0.260871	-1.15083	0.854526
AT3G12120	FAD2	0.836819	-0.278394	0.788445	0.820806	-0.29989	0.829919	0.751608	-0.427136	1	0.789979	-0.353203	0.903021	1.41133	0.592817	0.603762	1.93868	1.11564	0.00962267	0.766202	-0.387835	1	1.28028	0.409468	0.710122	0.670451	-0.60303	0.712145	0.837534	-0.245565	1
AT1G29930	LHCB1.3	0.210759	-1.31595	0.00534129	0.389825	-0.315593	0.87699	0.4539	-0.0633824	1	0.332225	-0.558923	0.646993	0.324605	-0.591034	0.865428	0.924731	1.10573	0.00985194	0.655559	0.519082	0.691985	1.63255	2.06937	6.44392e-06	0.187554	-1.41803	0.11479	0.182414	-1.41056	0.589612
AT3G22230	RPL27B	1.38019	0.0945657	1	0.833231	-0.728909	0.239258	0.928765	-0.538677	1	0.903238	-0.587838	0.502704	1.40427	0.115403	1	2.5632	1.10887	0.00999704	1.26963	-0.0459075	1	1.52237	0.236371	1	1.3215	0.0170085	1	1.34555	0.0433692	1
AT5G56670	RPS30A	1.90616	0.179627	0.891873	1.06309	-0.77797	0.191013	1.30195	-0.440747	1	1.23358	-0.530139	0.58608	1.869	0.133551	1	3.35893	1.10142	0.0104536	1.72464	0.003167	1	2.01586	0.245747	1	1.50366	-0.214078	1	1.64761	-0.0667714	1
AT5G17920	MS1	0.604922	-0.675618	0.211028	0.619681	-0.616103	0.43803	0.719112	-0.36475	1	1.24396	0.526678	0.448795	1.15931	0.403777	0.893681	1.77109	1.1046	0.0107066	0.721944	-0.350056	1	1.18096	0.41478	0.703469	0.738358	-0.322466	1	0.537434	-0.78314	1
AT5G65360	HTR1	0.87723	0.171086	0.935075	1.03125	0.442247	0.572993	0.770477	-0.0511638	1	0.262382	-1.71285	0.00771767	0.605863	-0.431767	1	1.6445	1.20118	0.0107657	0.78833	-0.0140511	1	0.67816	-0.244963	1	0.72219	-0.153607	1	0.380519	-1.10163	0.966428
AT1G20580	SMD3B	0.627925	0.0187841	1	0.404579	-0.693874	0.336809	0.540906	-0.219388	1	0.406787	-0.670136	0.471297	0.724818	0.250894	1	1.21409	1.10349	0.0110966	0.638962	0.0447784	1	0.856623	0.503736	0.586318	0.53248	-0.243411	1	0.417786	-0.595189	1
AT1G33120	RPL9B	1.18249	0.0861848	1	0.780426	-0.595214	0.400592	0.727498	-0.684454	0.898539	0.891912	-0.372222	0.807593	1.13713	0.0165371	1	2.19186	1.09727	0.0111095	1.0926	-0.0462799	1	1.31908	0.246663	0.92083	1.08436	-0.0593595	1	1.16509	0.0524954	1
AT1G07930	A1	1.08177	0.035347	1	0.682581	-0.712456	0.309585	0.862725	-0.326336	1	0.873035	-0.311159	0.893828	1.04438	-0.0238866	1	2.06166	1.09498	0.0112786	1.06355	0.00515955	1	1.20889	0.20405	0.966798	1.11886	0.0865057	1	0.802228	-0.420912	1
AT3G04840	RPS3AA	0.861687	0.00776797	1	0.627447	-0.509937	0.582723	0.70234	-0.316808	1	0.62481	-0.504772	0.693645	0.835708	-0.0418726	1	1.66741	1.09388	0.0116523	0.781415	-0.144697	1	1.22596	0.560166	0.514007	0.745903	-0.221467	1	0.77673	-0.150294	1
AT5G10360	RPS6B	1.30745	-0.0923537	1	1.02271	-0.48846	0.543987	1.09125	-0.371005	1	1.03254	-0.462228	0.670115	1.58976	0.230309	1	2.66448	1.08312	0.0122755	1.21845	-0.192796	1	1.87619	0.481174	0.702052	1.08005	-0.38611	0.877962	1.40831	0.0311063	1
AT3G45980	H2B	0.921371	0.494104	0.371266	0.691123	-0.0190235	1	0.806118	0.23022	1	0.325619	-1.19311	0.0710029	0.563523	-0.342396	1	1.38046	1.12125	0.0123407	0.590556	-0.260674	1	0.668849	-0.0675996	1	0.468884	-0.625186	0.717585	0.362866	-0.980132	0.998111
AT4G29390	RPS30A	1.59841	0.436714	0.440844	0.744705	-0.836481	0.146895	0.988517	-0.373125	1	0.91362	-0.501254	0.627454	1.23592	-0.0199352	1	2.41612	1.08246	0.012515	1.20877	-0.0540119	1	1.41684	0.192725	1	1.10161	-0.202201	1	0.884609	-0.523404	1
AT4G39200	RPS25E	2.79831	-0.176723	0.954324	2.13472	-0.607507	0.380034	2.42989	-0.38673	1	2.26989	-0.498107	0.62838	3.47892	0.185737	1	5.96072	1.07428	0.0127941	3.3345	0.112576	1	4.57486	0.610114	0.524624	2.5309	-0.32203	0.945052	2.92843	-0.0887081	1
AT5G53650	AT5G53650	0.837441	0.729144	0.0834148	0.376623	-0.646002	0.4006	0.424549	-0.439289	1	0.30863	-0.938763	0.189716	0.456665	-0.32674	1	1.06217	1.04829	0.0128291	0.645877	0.221578	1	0.53539	-0.0710099	1	0.495832	-0.195309	1	0.356982	-0.67715	1
AT2G46330	AGP16	0.568863	-0.451833	0.514655	0.641424	-0.242135	0.97008	0.457045	-0.759861	0.7944	0.430383	-0.86008	0.26248	0.980873	0.455154	0.836656	1.44075	1.08982	0.0129752	0.838119	0.189204	1	1.11268	0.635143	0.42471	0.566973	-0.425469	0.90834	0.855187	0.215511	1
AT5G35530	RPS3C	0.953078	-0.0915626	1	0.660838	-0.679418	0.351084	0.820794	-0.320901	1	0.692765	-0.591144	0.581939	1.2954	0.415056	0.87089	1.93265	1.07528	0.0133817	1.06494	0.0904939	1	1.53013	0.661334	0.462702	0.621945	-0.749494	0.554954	0.906185	-0.157047	1
AT3G14600	RPL18AC	1.01463	-0.102853	1	0.798286	-0.488819	0.544833	0.796684	-0.475624	1	0.704091	-0.673659	0.462569	1.35992	0.380869	0.929468	2.07009	1.07449	0.0134287	1.02621	-0.075239	1	1.52237	0.542497	0.618498	0.751293	-0.565251	0.753106	1.21217	0.180411	1
AT2G23350	PAB4	0.721803	0.218438	0.824838	0.420886	-0.672302	0.365725	0.470672	-0.477646	1	0.420001	-0.660676	0.487972	0.895185	0.558964	0.594155	1.22614	1.07582	0.0140615	0.442571	-0.560022	0.921311	0.839553	0.430859	0.682872	0.461339	-0.507395	0.815692	0.566856	-0.17656	1
AT2G36160	RPS14A	1.68483	0.0911909	1	0.991645	-0.772073	0.197048	1.17301	-0.488982	1	1.03632	-0.687557	0.376128	1.9557	0.327964	0.980339	3.05631	1.06479	0.0142722	1.68315	0.0797228	1	2.3045	0.573197	0.5738	1.22772	-0.416836	0.844151	1.424	-0.176664	1
AT2G43460	RPL38B	2.04418	0.19816	0.858302	1.23859	-0.630553	0.353077	1.28832	-0.549655	1	1.19677	-0.670265	0.400102	1.72081	-0.095475	1	3.48793	1.06365	0.0143591	2.11881	0.232961	1	2.54349	0.518783	0.643655	1.56295	-0.24686	1	1.5868	-0.213914	1
AT2G25210	AT2G25210	1.19927	0.213991	0.83024	0.736163	-0.595401	0.402398	0.769429	-0.507612	1	0.762608	-0.526929	0.6591	1.03934	-0.0343535	1	2.03393	1.0686	0.014388	1.141	0.11248	1	1.26786	0.275927	0.882507	0.955015	-0.168315	1	0.902262	-0.246703	1
AT1G01100	RPP1A	3.66186	-0.00894728	1	2.46475	-0.651198	0.323937	2.92676	-0.363597	1	2.35012	-0.711239	0.342756	4.35193	0.272	1	6.99154	1.05398	0.0151318	3.74111	0.0245152	1	5.76979	0.707844	0.397045	2.86289	-0.39711	0.86002	3.03827	-0.292251	1
AT1G57660	RPL21E	0.707504	-0.0554895	1	0.518731	-0.557204	0.50729	0.544051	-0.464711	1	0.561574	-0.419935	0.817441	0.829659	0.206346	1	1.39493	1.06296	0.0153658	0.817374	0.176217	1	1.01802	0.52002	0.565592	0.556194	-0.429162	0.905214	0.598239	-0.301408	1
AT5G27700	RPS21C	2.05537	0.0301628	1	1.35041	-0.653627	0.321984	1.43508	-0.538982	1	1.47047	-0.50634	0.618344	2.21478	0.148669	1	3.83275	1.0521	0.0156073	2.23637	0.158839	1	2.81661	0.520403	0.64266	1.70954	-0.264683	1	1.75156	-0.21732	1
AT5G64140	RPS28C	1.20736	0.246561	0.77941	0.845655	-0.354578	0.747952	0.707581	-0.61955	1	0.757889	-0.518584	0.668978	0.974825	-0.118445	1	1.99414	1.05438	0.0159152	0.979189	-0.108032	1	1.01802	-0.0472374	1	1.1361	0.12696	1	0.904223	-0.226008	1
AT1G26880	RPL34A	0.877852	0.292341	0.699724	0.474468	-0.727204	0.297375	0.561872	-0.442697	1	0.521933	-0.563114	0.622204	0.713729	-0.0662296	1	1.40578	1.04513	0.0177082	0.828438	0.168912	1	0.819379	0.150266	1	0.708177	-0.0781055	1	0.637468	-0.233048	1
AT5G28060	RPS24B	0.980434	-0.0655591	1	0.701218	-0.606285	0.386908	0.715967	-0.554493	1	0.761664	-0.463308	0.74744	1.17543	0.232832	1	1.91698	1.03846	0.0181218	1.06079	0.0637485	1	1.35322	0.444388	0.657714	0.827823	-0.327293	1	1.13371	0.163766	1
AT4G35100	PIP2-7	0.896503	-0.920299	0.0541568	1.25955	-0.353461	0.755606	1.72755	0.162002	1	1.51389	-0.0509245	1	1.47685	-0.0902251	1	2.9466	1.042	0.0185371	1.51442	-0.0486968	1	3.78032	1.43037	0.00731219	0.879562	-0.894493	0.440721	0.631583	-1.35224	0.597201
AT3G52090	NRPB11	0.618599	0.077473	1	0.333137	-0.922236	0.129338	0.490589	-0.296452	1	0.415282	-0.562168	0.626699	0.715745	0.310149	0.956811	1.11402	1.03879	0.019114	0.741307	0.355605	0.87456	0.924905	0.704186	0.348986	0.424691	-0.520096	0.803211	0.298139	-1.02261	0.920365
AT3G53430	RPL12B	0.792056	0.218826	0.823087	0.528826	-0.456413	0.659538	0.692905	-0.0144572	1	0.675776	-0.0551765	1	0.557475	-0.359825	1	1.31054	1.03074	0.0199542	0.489594	-0.547697	0.932845	0.872142	0.344651	0.798608	0.546493	-0.388395	0.94417	0.539396	-0.391053	1
AT3G15190	RPS20	0.317693	-0.74766	0.182914	0.26946	-0.981717	0.0991559	0.465431	-0.105126	1	0.292585	-0.835393	0.287801	0.729858	0.633417	0.462568	0.911469	0.992334	0.0204921	0.730243	0.610432	0.550706	1.13906	1.33588	0.0114861	0.273785	-0.926217	0.413435	0.268717	-0.918336	1
AT3G11940	RPS5B	2.06221	-0.210201	0.892009	1.56939	-0.642558	0.33615	1.78835	-0.419491	1	1.75645	-0.452287	0.685018	3.09787	0.465896	0.799328	4.32706	1.01424	0.0210172	2.44797	0.0757638	1	3.20458	0.497726	0.67377	1.77853	-0.426979	0.830304	2.30077	-0.0211443	1
AT3G52590	RPL40B	4.5882	0.178049	0.892009	2.34128	-0.919047	0.0951267	3.0274	-0.496418	1	2.26706	-0.950292	0.126606	4.86203	0.25881	1	7.67876	1.01071	0.0214222	5.20989	0.359499	0.923535	5.96688	0.570938	0.57331	3.3986	-0.314764	0.951764	3.67966	-0.182504	1
AT2G21870	MGP1	0.616734	0.189374	0.882034	0.347115	-0.753646	0.270398	0.479058	-0.229105	1	0.471911	-0.255852	1	0.567556	0.0405631	1	1.0031	0.97294	0.0229103	0.600237	0.127349	1	0.783686	0.545485	0.53825	0.400977	-0.505904	0.818582	0.351098	-0.6819	1
AT1G32640	MYC2	0.241844	-1.42813	0.00161556	0.423992	-0.517762	0.583682	0.358508	-0.758935	0.808687	0.513439	-0.203042	1	0.957687	0.828341	0.229062	1.06097	0.981371	0.0232113	0.474381	-0.316812	1	1.37494	1.38704	0.00806273	0.298577	-1.03536	0.328309	0.786537	0.461833	1
AT4G18100	RPL32A	1.45044	0.0337477	1	0.976114	-0.612094	0.378006	1.11745	-0.382176	1	1.0769	-0.444615	0.70226	1.36092	-0.0712771	1	2.61143	0.995221	0.0250095	1.50059	0.0831298	1	2.03138	0.558531	0.594538	1.28593	-0.160632	1	1.3024	-0.134607	1
AT1G13440	GAPC2	1.3976	-0.586294	0.312324	1.12909	-0.904017	0.104367	1.93615	-0.0364606	1	2.16041	0.141725	1	2.38918	0.30533	1	3.62779	0.991618	0.0253002	2.02476	0.0340453	1	3.94171	1.09926	0.0716511	1.17491	-0.814934	0.434956	1.11802	-0.859778	1
AT3G46040	RPS15AD	1.16259	0.142174	0.95701	0.849538	-0.381069	0.702063	0.850145	-0.366792	1	0.787147	-0.49209	0.713745	1.2087	0.194704	1	1.95918	0.987851	0.0265024	0.811842	-0.428745	1	1.25079	0.239907	0.929238	0.910821	-0.257825	1	1.07879	0.00968724	1
AT5G56030	HSP81-2	0.813194	0.037268	1	0.456607	-0.893541	0.14939	0.612188	-0.41449	1	0.856046	0.118717	1	0.906274	0.210621	1	1.46245	0.996795	0.0266331	0.648644	-0.316101	1	0.990083	0.340425	0.803566	0.717878	-0.163692	1	0.625699	-0.36303	1
AT4G32470	QCR7-1	0.823763	0.196858	0.864863	0.495434	-0.642726	0.400628	0.596464	-0.333379	1	0.621035	-0.273157	1	0.680462	-0.126157	1	1.3443	0.98578	0.0278696	0.932166	0.371855	0.863078	0.948183	0.394985	0.728839	0.577752	-0.382208	0.946461	0.435439	-0.787466	1
AT3G52580	RPS14C	0.666471	0.296123	0.697177	0.441853	-0.398104	0.746471	0.455997	-0.33469	1	0.355821	-0.72659	0.411781	0.550418	-0.0374319	1	1.0043	0.944514	0.0281089	0.485445	-0.230112	1	0.751097	0.449718	0.65676	0.545415	-0.0515886	1	0.398172	-0.521262	1
AT3G28500	RPP2C	0.976082	0.331114	0.626068	0.537368	-0.664298	0.373056	0.708629	-0.211572	1	0.518158	-0.706193	0.436885	0.810506	0.00198287	1	1.47571	0.983143	0.0282287	0.838119	0.0543537	1	1.212	0.634478	0.420996	0.583141	-0.515248	0.806076	0.54528	-0.594364	1
AT3G05830	AT3G05830	0.79703	1.05736	0.00359327	0.187923	-1.39018	0.0093424	0.138371	-1.80841	0.0125362	0.0943822	-2.38559	1.7396e-05	0.913331	1.19341	0.0151538	0.807783	0.947241	0.0297257	0.225435	-1.05778	0.49459	0.110182	-2.09826	0.0200828	0.243604	-0.959823	0.391417	1.03172	1.29591	0.0584231
AT5G47930	RPS27D	1.68545	0.00313012	1	1.12366	-0.655042	0.321399	1.30509	-0.401924	1	1.15146	-0.602725	0.480095	1.92344	0.216996	1	3.03823	0.967117	0.0302859	1.88646	0.178969	1	2.54349	0.649779	0.474468	1.34414	-0.354848	0.913191	1.45146	-0.224726	1
AT2G41650	AT2G41650	0.970486	0.516274	0.313935	0.364199	-1.10518	0.0489632	0.628961	-0.231269	1	0.344495	-1.16841	0.0644202	0.825627	0.20497	1	1.31295	0.965756	0.0326896	0.937698	0.400281	0.825322	1.04285	0.564824	0.511839	0.512	-0.551268	0.776182	0.415825	-0.83809	1
AT4G34410	ERF109	0.323288	-0.923488	0.0754451	0.400696	-0.557979	0.531196	0.256826	-1.21788	0.227442	0.28409	-1.07531	0.11598	0.961719	0.890241	0.163757	0.995864	0.92665	0.0355552	0.828438	0.608962	0.561861	0.917146	0.765917	0.296161	0.253305	-1.23598	0.194797	1.17686	1.14939	0.143747
AT5G62190	RH7	0.673931	-0.142534	0.998291	0.645307	-0.208336	1	0.493734	-0.618459	1	0.654069	-0.181402	1	0.897201	0.331385	0.939648	1.30933	0.950483	0.0359094	0.543533	-0.458578	1	0.724716	-0.0152469	1	0.617634	-0.268855	1	0.970912	0.433793	1
AT3G53870	RPS3B	0.722425	-0.129438	1	0.66938	-0.249503	0.956166	0.622671	-0.353975	1	0.594608	-0.430731	0.798879	0.732883	-0.0973041	1	1.39011	0.947155	0.0362768	0.753754	-0.0506225	1	0.948183	0.306636	0.843574	0.794409	0.031827	1	0.798306	0.0381363	1
AT5G03850	RPS28A	2.06283	0.58392	0.211646	1.02271	-0.613656	0.374646	1.03254	-0.579276	0.960575	0.957979	-0.701887	0.358808	1.28834	-0.234364	1	2.65242	0.940431	0.036992	1.38027	-0.121315	1	1.42926	-0.0666772	1	1.55971	0.0709302	1	1.46323	-0.0301912	1
AT5G47210	RGGC	0.931319	0.137959	0.962788	0.597938	-0.592007	0.47273	0.68976	-0.350313	1	0.663507	-0.415517	0.823195	0.951638	0.162701	1	1.53358	0.944278	0.0369981	0.780032	-0.152542	1	1.28028	0.624192	0.433372	0.666139	-0.403707	0.926937	0.698272	-0.315871	1
AT2G40510	RPS26B	1.09669	0.262969	0.748049	0.618905	-0.68515	0.345467	0.79878	-0.266285	1	0.564405	-0.812941	0.3008	1.00103	0.0935325	1	1.68188	0.942812	0.0371344	1.12717	0.277549	0.95301	1.30201	0.502329	0.584605	0.787941	-0.286969	1	0.617853	-0.638812	1
AT3G44010	RPS29C	1.99693	0.365699	0.5517	0.982327	-0.812389	0.163219	1.1793	-0.505877	1	1.08823	-0.636752	0.445263	1.6442	0.0185425	1	2.88632	0.938668	0.037183	1.88646	0.233659	1	2.16018	0.444543	0.751	1.48642	-0.142122	1	1.13763	-0.538801	1
AT3G53460	CP29	0.244953	-1.26825	0.00583579	0.514071	-0.0583401	1	0.524134	-0.0247754	1	0.536091	0.0112937	1	0.649211	0.323064	0.944119	0.924731	0.900509	0.0391858	0.403846	-0.4251	1	1.16079	1.25205	0.0216586	0.309356	-0.844518	0.49148	0.427594	-0.329467	1
AT5G52470	MED36B	0.550833	-0.38271	0.67373	0.516401	-0.473217	0.640728	0.554534	-0.34582	1	0.582338	-0.272205	1	0.975833	0.57056	0.649788	1.22494	0.937777	0.0393552	0.580875	-0.266089	1	1.03664	0.640081	0.41711	0.454872	-0.651863	0.678336	0.766923	0.161897	1
AT2G17360	RPS4A	1.12653	0.0805967	1	0.691123	-0.715945	0.304691	0.886835	-0.306063	1	0.844721	-0.38652	0.862333	1.1835	0.15461	1	1.9001	0.929512	0.0400182	1.0677	-0.0116078	1	1.32218	0.321417	0.826636	1.00891	-0.101947	1	0.988565	-0.128261	1
AT4G33865	RPS29C	2.59439	0.248883	0.771023	1.46611	-0.69605	0.272544	1.59442	-0.544778	1	1.70077	-0.449012	0.691659	2.25308	1.05257e-05	1	3.96778	0.924565	0.0405181	2.68447	0.275132	1	2.79644	0.336488	0.891456	2.08573	-0.122856	1	1.74176	-0.390169	1
AT1G70600	RPL27AC	1.70721	-0.259401	0.813206	1.50649	-0.452703	0.597412	1.31138	-0.652868	0.839098	1.49218	-0.457315	0.677352	2.30551	0.241308	1	3.49517	0.922358	0.0412779	2.04274	0.0427381	1	2.63505	0.440877	0.755916	2.0383	0.0405301	1	2.30077	0.223357	1
AT1G09200	HTR1	1.62452	0.37408	0.565731	1.07862	-0.326881	0.813072	1.38371	0.0804776	1	0.635192	-1.14028	0.0953264	1.28632	-0.0367639	1	2.36307	0.957452	0.0424169	1.61124	0.318284	0.985756	1.36563	0.0569856	1	0.997053	-0.437379	0.845213	0.680619	-0.988509	0.999363
AT1G20696	HMGB3	0.992246	0.114292	0.996102	0.934958	0.00998776	1	1.00424	0.124659	1	0.840945	-0.161127	1	0.688527	-0.474932	0.969455	1.63727	0.924858	0.0428428	0.89759	-0.0540972	1	0.844208	-0.147875	1	0.78363	-0.269915	1	0.496244	-0.939903	0.995187
AT5G22500	FAR1	1.61582	3.2654	1.78775e-13	0.0784308	-2.5524	5.45152e-06	0.0356411	-3.63086	2.04278e-06	0.0471911	-3.25091	3.29741e-07	0.129036	-1.77642	0.026157	0.73665	0.950778	0.0466643	0.0276607	-3.93535	2.642e-05	0.0263815	-3.98012	7.63182e-05	0.0431158	-3.3558	3.38449e-05	0.647275	0.699883	0.809996
AT4G35000	APX3	0.667093	0.112171	1	0.573089	-0.144866	1	0.732739	0.255902	1	0.58517	-0.107454	1	0.512111	-0.317886	1	1.09473	0.913572	0.0470262	0.471615	-0.434646	1	0.61143	-0.0344077	1	0.535714	-0.245015	1	0.370712	-0.783371	1
AT5G11200	AT5G11200	0.641603	0.06637	1	0.410015	-0.663671	0.375068	0.579692	-0.100607	1	0.517214	-0.284162	0.995409	0.782279	0.386247	0.853262	1.05012	0.864783	0.0479279	0.535235	-0.220962	1	0.755753	0.315039	0.83658	0.546493	-0.193474	1	0.396211	-0.6655	1
AT5G66570	PSBO1	0.292203	-1.05624	0.0292908	0.291204	-1.03155	0.0781194	0.518893	-0.106618	1	0.431327	-0.402111	0.848022	0.742963	0.478569	0.714931	0.947638	0.871985	0.0481217	0.856099	0.690717	0.480014	1.54409	1.67426	0.000722244	0.238215	-1.30192	0.149246	0.27264	-1.05938	0.893527
AT1G09590	RPL21A	0.958052	0.0999102	1	0.594055	-0.681548	0.349886	0.640492	-0.543634	1	0.726743	-0.350663	0.906664	0.941558	0.0643941	1	1.57457	0.904182	0.0484114	0.952911	0.081181	1	1.18717	0.424534	0.688113	0.82459	-0.147275	1	0.945413	0.0672034	1
AT3G61110	RPS27B	1.77995	-0.00135498	1	1.21296	-0.624395	0.36062	1.38791	-0.395107	1	1.29681	-0.506179	0.61926	1.93251	0.131464	1	3.08887	0.897891	0.0490037	1.91689	0.114238	1	2.8011	0.713079	0.393596	1.54678	-0.224215	1	1.48285	-0.27876	1

## Sheet: AC.1-FGs-GO
Class	GO_Name	GO_ID	GO_Level	P_value	EnrichmentScore	HitsGenesCountsInSelectedSet	HitsGenesCountsInBackground	AllGenesCountsInSelectedSet	AllGenesCountsInBackground	GenesOfSelectedSetInGOterm	corrected p-value(BH method)
Molecular function	structural molecule activity	GO:0005198	2	0	19.3429	123	357	219	12295	AT3G23390,AT1G57660,AT2G40510,AT5G07090,AT5G61170,AT2G43460,AT1G77940,AT1G72370,AT2G41840,AT5G02870,AT1G09690,AT3G07110,AT5G48760,AT5G20290,AT3G04400,AT3G06700,AT2G18020,AT5G03850,AT4G00100,AT4G33865,AT3G16080,AT5G56710,AT3G47370,AT3G46040,AT1G09590,AT1G22780,AT5G10360,AT3G11510,AT1G57860,AT1G43170,AT4G27090,AT4G29390,AT1G33120,AT2G40205,AT1G04480,AT4G09800,AT1G67430,AT1G18540,AT3G49910,AT3G24830…	0
Molecular function	structural constituent of ribosome	GO:0003735	3	3.33067e-16	21.313	123	324	219	12295	AT3G23390,AT1G57660,AT2G40510,AT5G07090,AT5G61170,AT2G43460,AT1G77940,AT1G72370,AT2G41840,AT5G02870,AT1G09690,AT3G07110,AT5G48760,AT5G20290,AT3G04400,AT3G06700,AT2G18020,AT5G03850,AT4G00100,AT4G33865,AT3G16080,AT5G56710,AT3G47370,AT3G46040,AT1G09590,AT1G22780,AT5G10360,AT3G11510,AT1G57860,AT1G43170,AT4G27090,AT4G29390,AT1G33120,AT2G40205,AT1G04480,AT4G09800,AT1G67430,AT1G18540,AT3G49910,AT3G24830…	2.93099e-14
Molecular function	RNA binding	GO:0003723	5	1.93253e-07	3.75469	21	314	219	12295	AT5G19510,AT5G07090,AT2G41840,AT5G35530,AT5G52470,AT1G22780,AT1G33120,AT2G31610,AT4G09800,AT2G20490,AT5G15200,AT1G26630,AT5G39740,AT1G57720,AT2G17360,AT2G23350,AT1G33140,AT3G25520,AT5G26742,AT3G15190,AT5G58420,	1.13375e-05
Molecular function	GTPase activity	GO:0003924	8	6.24999e-07	10.6936	8	42	219	12295	AT5G62700,AT4G14960,AT1G50010,AT1G04820,AT2G29550,AT5G44340,AT5G62690,AT5G19770,	2.75e-05
Molecular function	rRNA binding	GO:0019843	6	2.13514e-05	14.0354	5	20	219	12295	AT1G33120,AT5G15200,AT5G39740,AT1G33140,AT3G25520,	0.000751571
Molecular function	nucleic acid binding	GO:0003676	4	0.0178456	1.37164	43	1760	219	12295	AT5G19510,AT5G07090,AT2G37220,AT2G41840,AT2G21660,AT1G09200,AT2G33880,AT3G53460,AT5G11200,AT5G35530,AT1G48920,AT5G52470,AT4G40030,AT1G22780,AT3G45980,AT3G55460,AT3G18035,AT1G33120,AT2G31610,AT4G09800,AT2G20490,AT1G31970,AT4G13850,AT1G09950,AT5G15200,AT4G38680,AT4G34400,AT1G26630,AT5G65360,AT1G48410,AT5G39740,AT1G57720,AT2G17360,AT2G23350,AT1G33140,AT5G10400,AT5G11170,AT1G14900,AT3G25520,AT2G21060…	0.17449
Cellular component	ribosome	GO:0005840	6	0	8.04666	123	318	168	3495	AT3G23390,AT1G57660,AT2G40510,AT5G07090,AT5G61170,AT2G43460,AT1G77940,AT1G72370,AT2G41840,AT5G02870,AT1G09690,AT3G07110,AT5G48760,AT5G20290,AT3G04400,AT3G06700,AT2G18020,AT5G03850,AT4G00100,AT4G33865,AT3G16080,AT5G56710,AT3G47370,AT3G46040,AT1G09590,AT1G22780,AT5G10360,AT3G11510,AT1G57860,AT1G43170,AT4G27090,AT4G29390,AT1G33120,AT2G40205,AT1G04480,AT4G09800,AT1G67430,AT1G18540,AT3G49910,AT3G24830…	0
Cellular component	non-membrane-bounded organelle	GO:0043228	4	0	4.81693	138	596	168	3495	AT3G23390,AT1G57660,AT2G40510,AT5G07090,AT5G61170,AT2G43460,AT1G77940,AT1G72370,AT5G62700,AT2G41840,AT5G02870,AT1G09690,AT3G07110,AT5G48760,AT5G20290,AT3G04400,AT3G06700,AT2G18020,AT5G03850,AT1G09200,AT4G00100,AT4G33865,AT3G16080,AT5G56710,AT3G47370,AT3G46040,AT1G09590,AT4G40030,AT1G22780,AT3G45980,AT5G10360,AT3G11510,AT1G57860,AT3G18035,AT1G43170,AT4G27090,AT4G29390,AT1G33120,AT2G40205,AT1G04480…	0
Cellular component	intracellular non-membrane-bounded organelle	GO:0043232	5	0	4.81693	138	596	168	3495	AT3G23390,AT1G57660,AT2G40510,AT5G07090,AT5G61170,AT2G43460,AT1G77940,AT1G72370,AT5G62700,AT2G41840,AT5G02870,AT1G09690,AT3G07110,AT5G48760,AT5G20290,AT3G04400,AT3G06700,AT2G18020,AT5G03850,AT1G09200,AT4G00100,AT4G33865,AT3G16080,AT5G56710,AT3G47370,AT3G46040,AT1G09590,AT4G40030,AT1G22780,AT3G45980,AT5G10360,AT3G11510,AT1G57860,AT3G18035,AT1G43170,AT4G27090,AT4G29390,AT1G33120,AT2G40205,AT1G04480…	0
Cellular component	intracellular	GO:0005622	2	0	1.80949	161	1851	168	3495	AT3G23390,AT1G57660,AT5G19510,AT2G40510,AT5G07090,AT5G61170,AT2G43460,AT1G77940,AT1G72370,AT5G62700,AT2G41840,AT5G02870,AT1G09690,AT3G07110,AT5G48760,AT1G56340,AT5G20290,AT3G04400,AT3G06700,AT2G18020,AT5G03850,AT1G09200,AT4G00100,AT4G33865,AT3G16080,AT5G56710,AT5G65670,AT1G51650,AT3G47370,AT3G46040,AT1G09590,AT4G40030,AT4G03280,AT1G27310,AT1G22780,AT3G45980,AT5G10360,AT3G11510,AT3G09200,AT1G57860…	0
Cellular component	organelle	GO:0043226	3	3.33067e-16	2.13627	149	1451	168	3495	AT3G23390,AT1G57660,AT2G40510,AT5G07090,AT5G61170,AT2G43460,AT1G77940,AT1G72370,AT5G62700,AT2G41840,AT5G02870,AT1G09690,AT3G07110,AT5G48760,AT1G56340,AT5G20290,AT3G04400,AT3G06700,AT2G18020,AT5G03850,AT1G09200,AT4G00100,AT4G33865,AT3G16080,AT5G56710,AT5G65670,AT1G51650,AT3G47370,AT3G46040,AT1G09590,AT4G40030,AT1G22780,AT3G45980,AT5G10360,AT3G11510,AT1G57860,AT3G18035,AT1G43170,AT4G27090,AT4G29390…	5.4623e-15
Cellular component	intracellular organelle	GO:0043229	4	3.33067e-16	2.18291	149	1420	168	3495	AT3G23390,AT1G57660,AT2G40510,AT5G07090,AT5G61170,AT2G43460,AT1G77940,AT1G72370,AT5G62700,AT2G41840,AT5G02870,AT1G09690,AT3G07110,AT5G48760,AT1G56340,AT5G20290,AT3G04400,AT3G06700,AT2G18020,AT5G03850,AT1G09200,AT4G00100,AT4G33865,AT3G16080,AT5G56710,AT5G65670,AT1G51650,AT3G47370,AT3G46040,AT1G09590,AT4G40030,AT1G22780,AT3G45980,AT5G10360,AT3G11510,AT1G57860,AT3G18035,AT1G43170,AT4G27090,AT4G29390…	5.4623e-15
Cellular component	ribosomal subunit	GO:0044391	4	2.38738e-05	7.28125	7	20	168	3495	AT1G72370,AT3G07110,AT5G48760,AT1G67430,AT3G49910,AT3G24830,AT1G27400,	0.000279664
Cellular component	large ribosomal subunit	GO:0015934	5	6.04635e-05	7.80134	6	16	168	3495	AT3G07110,AT5G48760,AT1G67430,AT3G49910,AT3G24830,AT1G27400,	0.000619751
Cellular component	microtubule	GO:0005874	7	0.000158472	5.60096	7	26	168	3495	AT5G62700,AT1G50010,AT1G04820,AT2G29550,AT5G44340,AT5G62690,AT5G19770,	0.00144385
Cellular component	supramolecular polymer	GO:0099081	4	0.000516571	4.69758	7	31	168	3495	AT5G62700,AT1G50010,AT1G04820,AT2G29550,AT5G44340,AT5G62690,AT5G19770,	0.0038508
Cellular component	polymeric cytoskeletal fiber	GO:0099513	6	0.000516571	4.69758	7	31	168	3495	AT5G62700,AT1G50010,AT1G04820,AT2G29550,AT5G44340,AT5G62690,AT5G19770,	0.0038508
Cellular component	supramolecular fiber	GO:0099512	5	0.000516571	4.69758	7	31	168	3495	AT5G62700,AT1G50010,AT1G04820,AT2G29550,AT5G44340,AT5G62690,AT5G19770,	0.0038508
Cellular component	supramolecular complex	GO:0099080	3	0.000773581	4.41288	7	33	168	3495	AT5G62700,AT1G50010,AT1G04820,AT2G29550,AT5G44340,AT5G62690,AT5G19770,	0.00453097
Cellular component	nucleosome	GO:0000786	4	0.0015845	3.93581	7	37	168	3495	AT1G09200,AT4G40030,AT3G45980,AT3G18035,AT5G65360,AT5G10400,AT1G14900,	0.00812056
Cellular component	protein-DNA complex	GO:0032993	3	0.0015845	3.93581	7	37	168	3495	AT1G09200,AT4G40030,AT3G45980,AT3G18035,AT5G65360,AT5G10400,AT1G14900,	0.00812056
Cellular component	mitochondrial inner membrane	GO:0005743	6	0.00175638	4.45791	6	28	168	3495	AT1G51650,AT5G08690,AT5G08670,AT4G37830,AT1G76200,AT3G10860,	0.00800129
Cellular component	organelle inner membrane	GO:0019866	5	0.00212779	4.30419	6	29	168	3495	AT1G51650,AT5G08690,AT5G08670,AT4G37830,AT1G76200,AT3G10860,	0.00918308
Cellular component	inner mitochondrial membrane protein complex	GO:0098800	4	0.00262539	4.95323	5	21	168	3495	AT1G51650,AT5G08690,AT5G08670,AT4G37830,AT1G76200,	0.0107641
Cellular component	DNA packaging complex	GO:0044815	3	0.00294192	3.55183	7	41	168	3495	AT1G09200,AT4G40030,AT3G45980,AT3G18035,AT5G65360,AT5G10400,AT1G14900,	0.0114875
Cellular component	chromatin	GO:0000785	3	0.00645746	3.0984	7	47	168	3495	AT1G09200,AT4G40030,AT3G45980,AT3G18035,AT5G65360,AT5G10400,AT1G14900,	0.0230222
Cellular component	ribonucleoprotein complex	GO:1990904	3	0.00689764	2.60045	9	72	168	3495	AT1G72370,AT3G07110,AT5G48760,AT1G67430,AT3G49910,AT3G24830,AT2G20490,AT3G03920,AT1G27400,	0.0226243
Cellular component	mitochondrial protein complex	GO:0098798	3	0.00824548	3.85251	5	27	168	3495	AT1G51650,AT5G08690,AT5G08670,AT4G37830,AT1G76200,	0.0241475
Cellular component	mitochondrial membrane	GO:0031966	5	0.0174327	2.83685	6	44	168	3495	AT1G51650,AT5G08690,AT5G08670,AT4G37830,AT1G76200,AT3G10860,	0.0492924
Cellular component	photosynthetic membrane	GO:0034357	4	0.0181618	2.55482	7	57	168	3495	AT4G03280,AT1G06680,AT1G79040,AT5G66570,AT4G12800,AT1G31330,AT2G30570,	0.0496423
Cellular component	thylakoid	GO:0009579	3	0.0255408	2.3873	7	61	168	3495	AT4G03280,AT1G06680,AT1G79040,AT5G66570,AT4G12800,AT1G31330,AT2G30570,	0.0634649
Cellular component	mitochondrial envelope	GO:0005740	5	0.0283701	2.54738	6	49	168	3495	AT1G51650,AT5G08690,AT5G08670,AT4G37830,AT1G76200,AT3G10860,	0.068422
Cellular component	photosystem	GO:0009521	4	0.0465168	2.26948	6	55	168	3495	AT1G06680,AT1G79040,AT5G66570,AT4G12800,AT1G31330,AT2G30570,	0.100378
Biological process	peptide biosynthetic process	GO:0043043	7	0	13.5002	129	439	192	8821	AT3G23390,AT1G57660,AT5G19510,AT2G40510,AT5G07090,AT5G61170,AT2G43460,AT1G77940,AT1G72370,AT2G41840,AT5G02870,AT1G09690,AT3G07110,AT5G48760,AT5G20290,AT3G04400,AT3G06700,AT2G18020,AT5G03850,AT4G00100,AT4G33865,AT3G16080,AT5G56710,AT3G47370,AT3G46040,AT1G09590,AT1G22780,AT5G10360,AT3G11510,AT1G57860,AT1G43170,AT2G37270,AT4G27090,AT4G29390,AT1G33120,AT2G40205,AT1G04480,AT4G09800,AT1G67430,AT1G18540…	0
Biological process	protein metabolic process	GO:0019538	5	0	2.60854	129	2272	192	8821	AT3G23390,AT1G57660,AT5G19510,AT2G40510,AT5G07090,AT5G61170,AT2G43460,AT1G77940,AT1G72370,AT2G41840,AT5G02870,AT1G09690,AT3G07110,AT5G48760,AT5G20290,AT3G04400,AT3G06700,AT2G18020,AT5G03850,AT4G00100,AT4G33865,AT3G16080,AT5G56710,AT3G47370,AT3G46040,AT1G09590,AT1G22780,AT5G10360,AT3G11510,AT1G57860,AT1G43170,AT2G37270,AT4G27090,AT4G29390,AT1G33120,AT2G40205,AT1G04480,AT4G09800,AT1G67430,AT1G18540…	0
Biological process	cellular amide metabolic process	GO:0043603	5	0	12.2959	129	482	192	8821	AT3G23390,AT1G57660,AT5G19510,AT2G40510,AT5G07090,AT5G61170,AT2G43460,AT1G77940,AT1G72370,AT2G41840,AT5G02870,AT1G09690,AT3G07110,AT5G48760,AT5G20290,AT3G04400,AT3G06700,AT2G18020,AT5G03850,AT4G00100,AT4G33865,AT3G16080,AT5G56710,AT3G47370,AT3G46040,AT1G09590,AT1G22780,AT5G10360,AT3G11510,AT1G57860,AT1G43170,AT2G37270,AT4G27090,AT4G29390,AT1G33120,AT2G40205,AT1G04480,AT4G09800,AT1G67430,AT1G18540…	0
Biological process	amide biosynthetic process	GO:0043604	6	0	12.856	129	461	192	8821	AT3G23390,AT1G57660,AT5G19510,AT2G40510,AT5G07090,AT5G61170,AT2G43460,AT1G77940,AT1G72370,AT2G41840,AT5G02870,AT1G09690,AT3G07110,AT5G48760,AT5G20290,AT3G04400,AT3G06700,AT2G18020,AT5G03850,AT4G00100,AT4G33865,AT3G16080,AT5G56710,AT3G47370,AT3G46040,AT1G09590,AT1G22780,AT5G10360,AT3G11510,AT1G57860,AT1G43170,AT2G37270,AT4G27090,AT4G29390,AT1G33120,AT2G40205,AT1G04480,AT4G09800,AT1G67430,AT1G18540…	0
Biological process	cellular metabolic process	GO:0044237	3	0	1.74617	161	4236	192	8821	AT3G23390,AT1G57660,AT5G19510,AT2G40510,AT5G07090,AT5G61170,AT2G43460,AT1G77940,AT1G72370,AT2G41840,AT5G02870,AT3G47470,AT1G09690,AT3G07110,AT5G48760,AT5G20290,AT3G04400,AT3G06700,AT2G18020,AT5G03850,AT4G00100,AT4G33865,AT3G16080,AT5G56710,AT5G65670,AT1G51650,AT5G52470,AT3G47370,AT3G46040,AT1G09590,AT1G22780,AT5G10360,AT3G11510,AT1G57860,AT3G58610,AT1G43170,AT2G37270,AT4G27090,AT4G29390,AT1G65930…	0
Biological process	gene expression	GO:0010467	5	0	3.71995	137	1692	192	8821	AT3G23390,AT1G57660,AT5G19510,AT2G40510,AT5G07090,AT5G61170,AT2G43460,AT1G77940,AT1G72370,AT2G41840,AT5G02870,AT1G09690,AT3G07110,AT5G48760,AT5G20290,AT3G04400,AT3G06700,AT2G18020,AT5G03850,AT4G00100,AT4G33865,AT3G16080,AT5G56710,AT5G65670,AT5G52470,AT3G47370,AT3G46040,AT1G09590,AT1G22780,AT5G10360,AT3G11510,AT1G57860,AT1G43170,AT2G37270,AT4G27090,AT4G29390,AT1G33120,AT2G40205,AT1G04480,AT4G09800…	0
Biological process	cellular nitrogen compound biosynthetic process	GO:0044271	5	0	4.04019	140	1592	192	8821	AT3G23390,AT1G57660,AT5G19510,AT2G40510,AT5G07090,AT5G61170,AT2G43460,AT1G77940,AT1G72370,AT2G41840,AT5G02870,AT1G09690,AT3G07110,AT5G48760,AT5G20290,AT3G04400,AT3G06700,AT2G18020,AT5G03850,AT4G00100,AT4G33865,AT3G16080,AT5G56710,AT5G65670,AT1G51650,AT3G47370,AT3G46040,AT1G09590,AT1G22780,AT5G10360,AT3G11510,AT1G57860,AT1G43170,AT2G37270,AT4G27090,AT4G29390,AT1G33120,AT2G40205,AT1G04480,AT4G09800…	0
Biological process	translation	GO:0006412	8	0	13.5931	129	436	192	8821	AT3G23390,AT1G57660,AT5G19510,AT2G40510,AT5G07090,AT5G61170,AT2G43460,AT1G77940,AT1G72370,AT2G41840,AT5G02870,AT1G09690,AT3G07110,AT5G48760,AT5G20290,AT3G04400,AT3G06700,AT2G18020,AT5G03850,AT4G00100,AT4G33865,AT3G16080,AT5G56710,AT3G47370,AT3G46040,AT1G09590,AT1G22780,AT5G10360,AT3G11510,AT1G57860,AT1G43170,AT2G37270,AT4G27090,AT4G29390,AT1G33120,AT2G40205,AT1G04480,AT4G09800,AT1G67430,AT1G18540…	0
Biological process	cellular macromolecule biosynthetic process	GO:0034645	6	0	3.93795	135	1575	192	8821	AT3G23390,AT1G57660,AT5G19510,AT2G40510,AT5G07090,AT5G61170,AT2G43460,AT1G77940,AT1G72370,AT2G41840,AT5G02870,AT1G09690,AT3G07110,AT5G48760,AT5G20290,AT3G04400,AT3G06700,AT2G18020,AT5G03850,AT4G00100,AT4G33865,AT3G16080,AT5G56710,AT5G65670,AT3G47370,AT3G46040,AT1G09590,AT1G22780,AT5G10360,AT3G11510,AT1G57860,AT1G43170,AT2G37270,AT4G27090,AT4G29390,AT1G33120,AT2G40205,AT1G04480,AT4G09800,AT1G67430…	0
Biological process	macromolecule biosynthetic process	GO:0009059	5	0	3.93545	135	1576	192	8821	AT3G23390,AT1G57660,AT5G19510,AT2G40510,AT5G07090,AT5G61170,AT2G43460,AT1G77940,AT1G72370,AT2G41840,AT5G02870,AT1G09690,AT3G07110,AT5G48760,AT5G20290,AT3G04400,AT3G06700,AT2G18020,AT5G03850,AT4G00100,AT4G33865,AT3G16080,AT5G56710,AT5G65670,AT3G47370,AT3G46040,AT1G09590,AT1G22780,AT5G10360,AT3G11510,AT1G57860,AT1G43170,AT2G37270,AT4G27090,AT4G29390,AT1G33120,AT2G40205,AT1G04480,AT4G09800,AT1G67430…	0
Biological process	organonitrogen compound metabolic process	GO:1901564	4	0	2.36711	137	2659	192	8821	AT3G23390,AT1G57660,AT5G19510,AT2G40510,AT5G07090,AT5G61170,AT2G43460,AT1G77940,AT1G72370,AT2G41840,AT5G02870,AT1G09690,AT3G07110,AT5G48760,AT5G20290,AT3G04400,AT3G06700,AT2G18020,AT5G03850,AT4G00100,AT4G33865,AT3G16080,AT5G56710,AT1G51650,AT3G47370,AT3G46040,AT1G09590,AT1G22780,AT5G10360,AT3G11510,AT1G57860,AT3G58610,AT1G43170,AT2G37270,AT4G27090,AT4G29390,AT1G33120,AT2G40205,AT1G04480,AT4G09800…	0
Biological process	organonitrogen compound biosynthetic process	GO:1901566	5	0	8.90262	137	707	192	8821	AT3G23390,AT1G57660,AT5G19510,AT2G40510,AT5G07090,AT5G61170,AT2G43460,AT1G77940,AT1G72370,AT2G41840,AT5G02870,AT1G09690,AT3G07110,AT5G48760,AT5G20290,AT3G04400,AT3G06700,AT2G18020,AT5G03850,AT4G00100,AT4G33865,AT3G16080,AT5G56710,AT1G51650,AT3G47370,AT3G46040,AT1G09590,AT1G22780,AT5G10360,AT3G11510,AT1G57860,AT3G58610,AT1G43170,AT2G37270,AT4G27090,AT4G29390,AT1G33120,AT2G40205,AT1G04480,AT4G09800…	0
Biological process	organic substance biosynthetic process	GO:1901576	4	1.11022e-16	3.31474	143	1982	192	8821	AT3G23390,AT1G57660,AT5G19510,AT2G40510,AT5G07090,AT5G61170,AT2G43460,AT1G77940,AT1G72370,AT2G41840,AT5G02870,AT1G09690,AT3G07110,AT5G48760,AT5G20290,AT3G04400,AT3G06700,AT2G18020,AT5G03850,AT4G00100,AT4G33865,AT3G16080,AT5G56710,AT5G65670,AT1G51650,AT3G47370,AT3G46040,AT1G09590,AT1G22780,AT5G10360,AT3G11510,AT1G57860,AT3G58610,AT1G43170,AT2G37270,AT4G27090,AT4G29390,AT1G33120,AT2G40205,AT1G04480…	2.20337e-15
Biological process	macromolecule metabolic process	GO:0043170	4	1.11022e-16	1.69978	140	3784	192	8821	AT3G23390,AT1G57660,AT5G19510,AT2G40510,AT5G07090,AT5G61170,AT2G43460,AT1G77940,AT1G72370,AT2G41840,AT5G02870,AT1G09690,AT3G07110,AT5G48760,AT5G20290,AT3G04400,AT3G06700,AT2G18020,AT5G03850,AT4G00100,AT4G33865,AT3G16080,AT5G56710,AT5G65670,AT5G52470,AT3G47370,AT3G46040,AT1G09590,AT1G22780,AT5G10360,AT3G11510,AT1G57860,AT1G43170,AT2G37270,AT4G27090,AT4G29390,AT1G33120,AT2G40205,AT1G04480,AT4G09800…	2.20337e-15
Biological process	cellular macromolecule metabolic process	GO:0044260	5	1.11022e-16	1.9671	135	3153	192	8821	AT3G23390,AT1G57660,AT5G19510,AT2G40510,AT5G07090,AT5G61170,AT2G43460,AT1G77940,AT1G72370,AT2G41840,AT5G02870,AT1G09690,AT3G07110,AT5G48760,AT5G20290,AT3G04400,AT3G06700,AT2G18020,AT5G03850,AT4G00100,AT4G33865,AT3G16080,AT5G56710,AT5G65670,AT3G47370,AT3G46040,AT1G09590,AT1G22780,AT5G10360,AT3G11510,AT1G57860,AT1G43170,AT2G37270,AT4G27090,AT4G29390,AT1G33120,AT2G40205,AT1G04480,AT4G09800,AT1G67430…	2.20337e-15
Biological process	cellular nitrogen compound metabolic process	GO:0034641	4	1.11022e-16	3.09003	144	2141	192	8821	AT3G23390,AT1G57660,AT5G19510,AT2G40510,AT5G07090,AT5G61170,AT2G43460,AT1G77940,AT1G72370,AT2G41840,AT5G02870,AT1G09690,AT3G07110,AT5G48760,AT5G20290,AT3G04400,AT3G06700,AT2G18020,AT5G03850,AT4G00100,AT4G33865,AT3G16080,AT5G56710,AT5G65670,AT1G51650,AT5G52470,AT3G47370,AT3G46040,AT1G09590,AT1G22780,AT5G10360,AT3G11510,AT1G57860,AT1G43170,AT2G37270,AT4G27090,AT4G29390,AT1G33120,AT2G40205,AT1G04480…	2.20337e-15
Biological process	biosynthetic process	GO:0009058	3	1.11022e-16	3.19293	144	2072	192	8821	AT3G23390,AT1G57660,AT5G19510,AT2G40510,AT5G07090,AT5G61170,AT2G43460,AT1G77940,AT1G72370,AT2G41840,AT5G02870,AT1G09690,AT3G07110,AT5G48760,AT5G20290,AT3G04400,AT3G06700,AT2G18020,AT5G03850,AT4G00100,AT4G33865,AT3G16080,AT5G56710,AT5G65670,AT1G51650,AT3G47370,AT3G46040,AT1G09590,AT1G22780,AT5G13630,AT5G10360,AT3G11510,AT1G57860,AT3G58610,AT1G43170,AT2G37270,AT4G27090,AT4G29390,AT1G33120,AT2G40205…	2.20337e-15
Biological process	peptide metabolic process	GO:0006518	6	1.11022e-16	13.112	129	452	192	8821	AT3G23390,AT1G57660,AT5G19510,AT2G40510,AT5G07090,AT5G61170,AT2G43460,AT1G77940,AT1G72370,AT2G41840,AT5G02870,AT1G09690,AT3G07110,AT5G48760,AT5G20290,AT3G04400,AT3G06700,AT2G18020,AT5G03850,AT4G00100,AT4G33865,AT3G16080,AT5G56710,AT3G47370,AT3G46040,AT1G09590,AT1G22780,AT5G10360,AT3G11510,AT1G57860,AT1G43170,AT2G37270,AT4G27090,AT4G29390,AT1G33120,AT2G40205,AT1G04480,AT4G09800,AT1G67430,AT1G18540…	2.20337e-15
Biological process	cellular biosynthetic process	GO:0044249	4	2.22045e-16	3.35194	143	1960	192	8821	AT3G23390,AT1G57660,AT5G19510,AT2G40510,AT5G07090,AT5G61170,AT2G43460,AT1G77940,AT1G72370,AT2G41840,AT5G02870,AT1G09690,AT3G07110,AT5G48760,AT5G20290,AT3G04400,AT3G06700,AT2G18020,AT5G03850,AT4G00100,AT4G33865,AT3G16080,AT5G56710,AT5G65670,AT1G51650,AT3G47370,AT3G46040,AT1G09590,AT1G22780,AT5G10360,AT3G11510,AT1G57860,AT3G58610,AT1G43170,AT2G37270,AT4G27090,AT4G29390,AT1G33120,AT2G40205,AT1G04480…	3.01513e-15
Biological process	nitrogen compound metabolic process	GO:0006807	3	3.33067e-16	1.66181	147	4064	192	8821	AT3G23390,AT1G57660,AT5G19510,AT2G40510,AT5G07090,AT5G61170,AT2G43460,AT1G77940,AT1G72370,AT2G41840,AT5G02870,AT1G09690,AT3G07110,AT5G48760,AT5G20290,AT3G04400,AT3G06700,AT2G18020,AT5G03850,AT4G00100,AT4G33865,AT3G16080,AT5G56710,AT5G65670,AT1G51650,AT5G52470,AT3G47370,AT3G46040,AT1G09590,AT1G22780,AT5G10360,AT3G11510,AT1G57860,AT3G58610,AT1G43170,AT2G37270,AT4G27090,AT4G29390,AT1G33120,AT2G40205…	4.29656e-15
Biological process	cellular protein metabolic process	GO:0044267	6	7.77156e-16	3.12091	129	1899	192	8821	AT3G23390,AT1G57660,AT5G19510,AT2G40510,AT5G07090,AT5G61170,AT2G43460,AT1G77940,AT1G72370,AT2G41840,AT5G02870,AT1G09690,AT3G07110,AT5G48760,AT5G20290,AT3G04400,AT3G06700,AT2G18020,AT5G03850,AT4G00100,AT4G33865,AT3G16080,AT5G56710,AT3G47370,AT3G46040,AT1G09590,AT1G22780,AT5G10360,AT3G11510,AT1G57860,AT1G43170,AT2G37270,AT4G27090,AT4G29390,AT1G33120,AT2G40205,AT1G04480,AT4G09800,AT1G67430,AT1G18540…	9.54792e-15
Biological process	cellular process	GO:0009987	2	1.28786e-14	1.34	175	6000	192	8821	AT3G23390,AT1G57660,AT5G19510,AT2G40510,AT5G07090,AT5G61170,AT2G43460,AT1G77940,AT1G72370,AT5G62700,AT2G41840,AT5G02870,AT3G47470,AT1G09690,AT3G07110,AT5G48760,AT1G56340,AT5G20290,AT3G04400,AT3G06700,AT2G18020,AT5G03850,AT4G00100,AT4G33865,AT3G16080,AT5G56710,AT5G65670,AT1G51650,AT5G52470,AT3G47370,AT3G46040,AT1G09590,AT1G22780,AT5G10360,AT3G11510,AT3G09200,AT1G57860,AT3G58610,AT3G18035,AT1G43170…	1.51031e-13
Biological process	primary metabolic process	GO:0044238	3	1.31006e-14	1.49526	153	4701	192	8821	AT3G23390,AT1G57660,AT5G19510,AT2G40510,AT5G07090,AT5G61170,AT2G43460,AT1G77940,AT1G72370,AT2G41840,AT5G02870,AT1G09690,AT3G07110,AT5G48760,AT5G20290,AT3G04400,AT3G06700,AT2G18020,AT5G03850,AT4G00100,AT4G33865,AT3G16080,AT5G56710,AT5G65670,AT1G51650,AT5G52470,AT3G47370,AT3G46040,AT1G09590,AT1G22780,AT5G10360,AT3G11510,AT1G57860,AT3G58610,AT1G70710,AT1G43170,AT2G37270,AT4G27090,AT4G29390,AT1G33120…	1.46955e-13
Biological process	organic substance metabolic process	GO:0071704	3	8.09242e-13	1.42736	155	4989	192	8821	AT3G23390,AT1G57660,AT5G19510,AT2G40510,AT5G07090,AT5G61170,AT2G43460,AT1G77940,AT1G72370,AT2G41840,AT5G02870,AT1G09690,AT3G07110,AT5G48760,AT5G20290,AT3G04400,AT3G06700,AT2G18020,AT5G03850,AT4G00100,AT4G33865,AT3G16080,AT5G56710,AT5G65670,AT1G51650,AT5G52470,AT3G47370,AT3G46040,AT1G09590,AT1G22780,AT5G10360,AT3G11510,AT1G57860,AT3G58610,AT1G70710,AT1G43170,AT2G37270,AT4G27090,AT4G29390,AT1G65930…	8.69935e-12
Biological process	metabolic process	GO:0008152	2	3.29166e-08	1.20555	174	6631	192	8821	AT3G23390,AT1G57660,AT5G19510,AT2G40510,AT5G07090,AT5G61170,AT2G43460,AT1G77940,AT1G72370,AT2G41840,AT5G02870,AT3G47470,AT1G09690,AT3G07110,AT5G48760,AT5G20290,AT3G04400,AT3G06700,AT2G18020,AT5G03850,AT4G00100,AT4G33865,AT3G16080,AT5G56710,AT5G65670,AT1G51650,AT5G52470,AT3G47370,AT3G46040,AT1G09590,AT4G03280,AT1G22780,AT5G13630,AT5G10360,AT3G11510,AT1G57860,AT3G58610,AT1G70710,AT1G43170,AT2G37270…	3.39699e-07
Biological process	photosynthesis	GO:0015979	4	2.38334e-05	5.10475	10	90	192	8821	AT3G47470,AT4G10340,AT2G34420,AT1G06680,AT1G79040,AT5G66570,AT4G12800,AT1G31330,AT2G30570,AT1G29930,	0.0002365
Biological process	nucleoside triphosphate biosynthetic process	GO:0009142	9	0.00049723	7.41011	5	31	192	8821	AT1G51650,AT5G08690,AT4G09320,AT5G47030,AT5G08670,	0.0047513
Biological process	purine nucleoside triphosphate metabolic process	GO:0009144	9	0.00049723	7.41011	5	31	192	8821	AT1G51650,AT5G08690,AT4G09320,AT5G47030,AT5G08670,	0.0047513
Biological process	purine nucleoside triphosphate biosynthetic process	GO:0009145	10	0.00049723	7.41011	5	31	192	8821	AT1G51650,AT5G08690,AT4G09320,AT5G47030,AT5G08670,	0.0047513
Biological process	ribonucleoside triphosphate metabolic process	GO:0009199	9	0.00049723	7.41011	5	31	192	8821	AT1G51650,AT5G08690,AT4G09320,AT5G47030,AT5G08670,	0.0047513
Biological process	ribonucleoside triphosphate biosynthetic process	GO:0009201	10	0.00049723	7.41011	5	31	192	8821	AT1G51650,AT5G08690,AT4G09320,AT5G47030,AT5G08670,	0.0047513
Biological process	purine ribonucleoside triphosphate metabolic process	GO:0009205	10	0.00049723	7.41011	5	31	192	8821	AT1G51650,AT5G08690,AT4G09320,AT5G47030,AT5G08670,	0.0047513
Biological process	purine ribonucleoside triphosphate biosynthetic process	GO:0009206	11	0.00049723	7.41011	5	31	192	8821	AT1G51650,AT5G08690,AT4G09320,AT5G47030,AT5G08670,	0.0047513
Biological process	nucleoside triphosphate metabolic process	GO:0009141	8	0.000579013	7.17855	5	32	192	8821	AT1G51650,AT5G08690,AT4G09320,AT5G47030,AT5G08670,	0.00439368
Biological process	photosynthesis, light reaction	GO:0019684	5	0.00067049	6.96102	5	33	192	8821	AT3G47470,AT4G10340,AT2G34420,AT5G66570,AT1G29930,	0.00494247
Biological process	ribonucleotide biosynthetic process	GO:0009260	10	0.00228122	5.34218	5	43	192	8821	AT1G51650,AT5G08690,AT4G09320,AT5G47030,AT5G08670,	0.0154883
Biological process	ribose phosphate biosynthetic process	GO:0046390	7	0.00228122	5.34218	5	43	192	8821	AT1G51650,AT5G08690,AT4G09320,AT5G47030,AT5G08670,	0.0154883
Biological process	purine ribonucleotide biosynthetic process	GO:0009152	11	0.00228122	5.34218	5	43	192	8821	AT1G51650,AT5G08690,AT4G09320,AT5G47030,AT5G08670,	0.0154883
Biological process	purine nucleotide biosynthetic process	GO:0006164	10	0.00338935	4.88752	5	47	192	8821	AT1G51650,AT5G08690,AT4G09320,AT5G47030,AT5G08670,	0.0213281
Biological process	purine-containing compound biosynthetic process	GO:0072522	6	0.00371788	4.7857	5	48	192	8821	AT1G51650,AT5G08690,AT4G09320,AT5G47030,AT5G08670,	0.0228384
Biological process	nucleoside phosphate biosynthetic process	GO:1901293	8	0.0141878	3.48051	5	66	192	8821	AT1G51650,AT5G08690,AT4G09320,AT5G47030,AT5G08670,	0.0831923
Biological process	nucleotide biosynthetic process	GO:0009165	9	0.0141878	3.48051	5	66	192	8821	AT1G51650,AT5G08690,AT4G09320,AT5G47030,AT5G08670,	0.0831923
Biological process	microtubule-based process	GO:0007017	3	0.0170043	2.63606	7	122	192	8821	AT5G62700,AT1G50010,AT1G04820,AT2G29550,AT5G44340,AT5G62690,AT5G19770,	0.0953722
Biological process	generation of precursor metabolites and energy	GO:0006091	4	0.037928	2.41804	6	114	192	8821	AT3G47470,AT4G10340,AT2G34420,AT5G66570,AT1G29930,AT3G10860,	0.199702

## Sheet: MMC1.10-FGs-GO
Class	GO_Name	GO_ID	GO_Level	P_value	EnrichmentScore	HitsGenesCountsInSelectedSet	HitsGenesCountsInBackground	AllGenesCountsInSelectedSet	AllGenesCountsInBackground	GenesOfSelectedSetInGOterm	corrected p-value(BH method)
Molecular function	structural constituent of ribosome	GO:0003735	3	0	29.5921	85	324	109	12295	AT3G23390,AT1G57660,AT3G05560,AT4G31700,AT5G07090,AT5G61170,AT2G43460,AT1G77940,AT1G72370,AT2G37190,AT5G62300,AT2G41840,AT5G02870,AT1G02780,AT2G05220,AT1G09690,AT3G07110,AT3G04920,AT2G34480,AT3G04400,AT3G06700,AT2G18020,AT1G26880,AT5G39740,AT4G00100,AT3G53740,AT3G16080,AT5G56710,AT2G39460,AT5G02450,AT4G34670,AT1G09590,AT3G49010,AT1G33140,AT3G06680,AT3G22230,AT3G56340,AT2G33370,AT1G22780,AT3G11510…	0
Molecular function	structural molecule activity	GO:0005198	2	0	26.8567	85	357	109	12295	AT3G23390,AT1G57660,AT3G05560,AT4G31700,AT5G07090,AT5G61170,AT2G43460,AT1G77940,AT1G72370,AT2G37190,AT5G62300,AT2G41840,AT5G02870,AT1G02780,AT2G05220,AT1G09690,AT3G07110,AT3G04920,AT2G34480,AT3G04400,AT3G06700,AT2G18020,AT1G26880,AT5G39740,AT4G00100,AT3G53740,AT3G16080,AT5G56710,AT2G39460,AT5G02450,AT4G34670,AT1G09590,AT3G49010,AT1G33140,AT3G06680,AT3G22230,AT3G56340,AT2G33370,AT1G22780,AT3G11510…	0
Molecular function	rRNA binding	GO:0019843	6	6.96348e-07	28.1995	5	20	109	12295	AT5G39740,AT1G33140,AT1G33120,AT3G25520,AT5G15200,	1.50875e-05
Molecular function	RNA binding	GO:0003723	5	2.13273e-05	4.31076	12	314	109	12295	AT5G19510,AT5G07090,AT2G41840,AT5G39740,AT1G57720,AT1G33140,AT1G22780,AT1G33120,AT2G31610,AT3G25520,AT5G15200,AT5G58420,	0.000346568
Molecular function	GTPase activity	GO:0003924	8	3.27164e-05	13.4284	5	42	109	12295	AT5G62700,AT5G44340,AT4G14960,AT1G50010,AT1G04820,	0.000425314
Cellular component	ribosome	GO:0005840	6	0	9.73123	85	318	96	3495	AT3G23390,AT1G57660,AT3G05560,AT4G31700,AT5G07090,AT5G61170,AT2G43460,AT1G77940,AT1G72370,AT2G37190,AT5G62300,AT2G41840,AT5G02870,AT1G02780,AT2G05220,AT1G09690,AT3G07110,AT3G04920,AT2G34480,AT3G04400,AT3G06700,AT2G18020,AT1G26880,AT5G39740,AT4G00100,AT3G53740,AT3G16080,AT5G56710,AT2G39460,AT5G02450,AT4G34670,AT1G09590,AT3G49010,AT1G33140,AT3G06680,AT3G22230,AT3G56340,AT2G33370,AT1G22780,AT3G11510…	0
Cellular component	organelle	GO:0043226	3	0	2.28323	91	1451	96	3495	AT3G23390,AT1G57660,AT3G05560,AT4G31700,AT5G07090,AT5G61170,AT2G43460,AT1G77940,AT1G72370,AT5G62700,AT2G37190,AT5G62300,AT2G41840,AT5G02870,AT1G02780,AT2G05220,AT1G09690,AT3G07110,AT3G04920,AT2G34480,AT3G04400,AT3G06700,AT5G65360,AT2G18020,AT1G26880,AT5G39740,AT4G00100,AT3G53740,AT3G16080,AT5G56710,AT2G39460,AT5G02450,AT4G34670,AT5G44340,AT1G09590,AT3G49010,AT1G33140,AT3G06680,AT3G22230,AT3G56340…	0
Cellular component	non-membrane-bounded organelle	GO:0043228	4	0	5.55867	91	596	96	3495	AT3G23390,AT1G57660,AT3G05560,AT4G31700,AT5G07090,AT5G61170,AT2G43460,AT1G77940,AT1G72370,AT5G62700,AT2G37190,AT5G62300,AT2G41840,AT5G02870,AT1G02780,AT2G05220,AT1G09690,AT3G07110,AT3G04920,AT2G34480,AT3G04400,AT3G06700,AT5G65360,AT2G18020,AT1G26880,AT5G39740,AT4G00100,AT3G53740,AT3G16080,AT5G56710,AT2G39460,AT5G02450,AT4G34670,AT5G44340,AT1G09590,AT3G49010,AT1G33140,AT3G06680,AT3G22230,AT3G56340…	0
Cellular component	intracellular non-membrane-bounded organelle	GO:0043232	5	0	5.55867	91	596	96	3495	AT3G23390,AT1G57660,AT3G05560,AT4G31700,AT5G07090,AT5G61170,AT2G43460,AT1G77940,AT1G72370,AT5G62700,AT2G37190,AT5G62300,AT2G41840,AT5G02870,AT1G02780,AT2G05220,AT1G09690,AT3G07110,AT3G04920,AT2G34480,AT3G04400,AT3G06700,AT5G65360,AT2G18020,AT1G26880,AT5G39740,AT4G00100,AT3G53740,AT3G16080,AT5G56710,AT2G39460,AT5G02450,AT4G34670,AT5G44340,AT1G09590,AT3G49010,AT1G33140,AT3G06680,AT3G22230,AT3G56340…	0
Cellular component	intracellular	GO:0005622	2	0	1.88817	96	1851	96	3495	AT3G23390,AT1G57660,AT3G05560,AT5G19510,AT4G31700,AT5G07090,AT2G36530,AT5G61170,AT2G43460,AT1G77940,AT1G72370,AT5G62700,AT2G37190,AT5G62300,AT2G41840,AT5G02870,AT1G02780,AT2G05220,AT1G09690,AT3G07110,AT3G04920,AT2G34480,AT3G04400,AT3G06700,AT5G65360,AT2G18020,AT1G26880,AT5G39740,AT4G00100,AT3G53740,AT3G16080,AT5G56710,AT2G39460,AT5G02450,AT4G34670,AT5G44340,AT1G09590,AT3G49010,AT1G33140,AT3G06680…	0
Cellular component	intracellular organelle	GO:0043229	4	2.22045e-16	2.33308	91	1420	96	3495	AT3G23390,AT1G57660,AT3G05560,AT4G31700,AT5G07090,AT5G61170,AT2G43460,AT1G77940,AT1G72370,AT5G62700,AT2G37190,AT5G62300,AT2G41840,AT5G02870,AT1G02780,AT2G05220,AT1G09690,AT3G07110,AT3G04920,AT2G34480,AT3G04400,AT3G06700,AT5G65360,AT2G18020,AT1G26880,AT5G39740,AT4G00100,AT3G53740,AT3G16080,AT5G56710,AT2G39460,AT5G02450,AT4G34670,AT5G44340,AT1G09590,AT3G49010,AT1G33140,AT3G06680,AT3G22230,AT3G56340…	1.11022e-15
Cellular component	ribosomal subunit	GO:0044391	4	1.04295e-05	10.9219	6	20	96	3495	AT1G72370,AT3G07110,AT1G27400,AT1G67430,AT3G49910,AT3G24830,	4.4698e-05
Cellular component	large ribosomal subunit	GO:0015934	5	4.84115e-05	11.377	5	16	96	3495	AT3G07110,AT1G27400,AT1G67430,AT3G49910,AT3G24830,	0.000181543
Cellular component	ribonucleoprotein complex	GO:1990904	3	0.0133169	3.03385	6	72	96	3495	AT1G72370,AT3G07110,AT1G27400,AT1G67430,AT3G49910,AT3G24830,	0.0285363
Biological process	organic substance biosynthetic process	GO:1901576	4	0	3.96099	89	1982	100	8821	AT3G23390,AT1G57660,AT3G05560,AT5G19510,AT4G31700,AT5G07090,AT5G61170,AT2G43460,AT1G77940,AT1G72370,AT2G37190,AT5G62300,AT2G41840,AT5G02870,AT1G02780,AT2G05220,AT1G09690,AT3G07110,AT3G04920,AT2G34480,AT3G04400,AT3G06700,AT2G18020,AT1G26880,AT5G39740,AT4G00100,AT3G53740,AT3G16080,AT5G56710,AT1G57720,AT2G39460,AT5G02450,AT4G34670,AT1G09590,AT3G49010,AT1G33140,AT3G06680,AT3G22230,AT3G56340,AT2G33370…	0
Biological process	peptide biosynthetic process	GO:0043043	7	0	17.4813	87	439	100	8821	AT3G23390,AT1G57660,AT3G05560,AT5G19510,AT4G31700,AT5G07090,AT5G61170,AT2G43460,AT1G77940,AT1G72370,AT2G37190,AT5G62300,AT2G41840,AT5G02870,AT1G02780,AT2G05220,AT1G09690,AT3G07110,AT3G04920,AT2G34480,AT3G04400,AT3G06700,AT2G18020,AT1G26880,AT5G39740,AT4G00100,AT3G53740,AT3G16080,AT5G56710,AT1G57720,AT2G39460,AT5G02450,AT4G34670,AT1G09590,AT3G49010,AT1G33140,AT3G06680,AT3G22230,AT3G56340,AT2G33370…	0
Biological process	protein metabolic process	GO:0019538	5	0	3.41658	88	2272	100	8821	AT3G23390,AT1G57660,AT3G05560,AT5G19510,AT4G31700,AT5G07090,AT5G61170,AT2G43460,AT1G77940,AT1G72370,AT2G37190,AT5G62300,AT2G41840,AT5G02870,AT1G02780,AT2G05220,AT1G09690,AT3G07110,AT3G04920,AT2G34480,AT3G04400,AT3G06700,AT2G18020,AT1G26880,AT5G39740,AT4G00100,AT3G53740,AT3G16080,AT5G56710,AT1G57720,AT2G39460,AT5G02450,AT4G34670,AT1G09590,AT3G49010,AT1G33140,AT3G06680,AT3G22230,AT3G56340,AT2G33370…	0
Biological process	amide biosynthetic process	GO:0043604	6	0	16.647	87	461	100	8821	AT3G23390,AT1G57660,AT3G05560,AT5G19510,AT4G31700,AT5G07090,AT5G61170,AT2G43460,AT1G77940,AT1G72370,AT2G37190,AT5G62300,AT2G41840,AT5G02870,AT1G02780,AT2G05220,AT1G09690,AT3G07110,AT3G04920,AT2G34480,AT3G04400,AT3G06700,AT2G18020,AT1G26880,AT5G39740,AT4G00100,AT3G53740,AT3G16080,AT5G56710,AT1G57720,AT2G39460,AT5G02450,AT4G34670,AT1G09590,AT3G49010,AT1G33140,AT3G06680,AT3G22230,AT3G56340,AT2G33370…	0
Biological process	biosynthetic process	GO:0009058	3	0	3.78894	89	2072	100	8821	AT3G23390,AT1G57660,AT3G05560,AT5G19510,AT4G31700,AT5G07090,AT5G61170,AT2G43460,AT1G77940,AT1G72370,AT2G37190,AT5G62300,AT2G41840,AT5G02870,AT1G02780,AT2G05220,AT1G09690,AT3G07110,AT3G04920,AT2G34480,AT3G04400,AT3G06700,AT2G18020,AT1G26880,AT5G39740,AT4G00100,AT3G53740,AT3G16080,AT5G56710,AT1G57720,AT2G39460,AT5G02450,AT4G34670,AT1G09590,AT3G49010,AT1G33140,AT3G06680,AT3G22230,AT3G56340,AT2G33370…	0
Biological process	peptide metabolic process	GO:0006518	6	0	16.9785	87	452	100	8821	AT3G23390,AT1G57660,AT3G05560,AT5G19510,AT4G31700,AT5G07090,AT5G61170,AT2G43460,AT1G77940,AT1G72370,AT2G37190,AT5G62300,AT2G41840,AT5G02870,AT1G02780,AT2G05220,AT1G09690,AT3G07110,AT3G04920,AT2G34480,AT3G04400,AT3G06700,AT2G18020,AT1G26880,AT5G39740,AT4G00100,AT3G53740,AT3G16080,AT5G56710,AT1G57720,AT2G39460,AT5G02450,AT4G34670,AT1G09590,AT3G49010,AT1G33140,AT3G06680,AT3G22230,AT3G56340,AT2G33370…	0
Biological process	cellular biosynthetic process	GO:0044249	4	0	4.00545	89	1960	100	8821	AT3G23390,AT1G57660,AT3G05560,AT5G19510,AT4G31700,AT5G07090,AT5G61170,AT2G43460,AT1G77940,AT1G72370,AT2G37190,AT5G62300,AT2G41840,AT5G02870,AT1G02780,AT2G05220,AT1G09690,AT3G07110,AT3G04920,AT2G34480,AT3G04400,AT3G06700,AT2G18020,AT1G26880,AT5G39740,AT4G00100,AT3G53740,AT3G16080,AT5G56710,AT1G57720,AT2G39460,AT5G02450,AT4G34670,AT1G09590,AT3G49010,AT1G33140,AT3G06680,AT3G22230,AT3G56340,AT2G33370…	0
Biological process	cellular macromolecule metabolic process	GO:0044260	5	0	2.51789	90	3153	100	8821	AT3G23390,AT1G57660,AT3G05560,AT5G19510,AT4G31700,AT5G07090,AT5G61170,AT2G43460,AT1G77940,AT1G72370,AT2G37190,AT5G62300,AT2G41840,AT5G02870,AT1G02780,AT2G05220,AT1G09690,AT3G07110,AT3G04920,AT2G34480,AT3G04400,AT3G06700,AT2G18020,AT1G26880,AT5G39740,AT4G00100,AT3G53740,AT3G16080,AT5G56710,AT1G57720,AT2G39460,AT5G02450,AT4G34670,AT1G09590,AT3G49010,AT1G33140,AT3G06680,AT3G22230,AT3G56340,AT2G33370…	0
Biological process	cellular nitrogen compound metabolic process	GO:0034641	4	1.11022e-16	3.70803	90	2141	100	8821	AT3G23390,AT1G57660,AT3G05560,AT5G19510,AT4G31700,AT5G07090,AT2G36530,AT5G61170,AT2G43460,AT1G77940,AT1G72370,AT2G37190,AT5G62300,AT2G41840,AT5G02870,AT1G02780,AT2G05220,AT1G09690,AT3G07110,AT3G04920,AT2G34480,AT3G04400,AT3G06700,AT2G18020,AT1G26880,AT5G39740,AT4G00100,AT3G53740,AT3G16080,AT5G56710,AT1G57720,AT2G39460,AT5G02450,AT4G34670,AT1G09590,AT3G49010,AT1G33140,AT3G06680,AT3G22230,AT3G56340…	1.39395e-15
Biological process	macromolecule metabolic process	GO:0043170	4	1.11022e-16	2.09802	90	3784	100	8821	AT3G23390,AT1G57660,AT3G05560,AT5G19510,AT4G31700,AT5G07090,AT5G61170,AT2G43460,AT1G77940,AT1G72370,AT2G37190,AT5G62300,AT2G41840,AT5G02870,AT1G02780,AT2G05220,AT1G09690,AT3G07110,AT3G04920,AT2G34480,AT3G04400,AT3G06700,AT2G18020,AT1G26880,AT5G39740,AT4G00100,AT3G53740,AT3G16080,AT5G56710,AT1G57720,AT2G39460,AT5G02450,AT4G34670,AT1G09590,AT3G49010,AT1G33140,AT3G06680,AT3G22230,AT3G56340,AT2G33370…	1.39395e-15
Biological process	cellular metabolic process	GO:0044237	3	1.11022e-16	1.9158	92	4236	100	8821	AT3G23390,AT1G57660,AT3G05560,AT5G19510,AT4G31700,AT5G07090,AT2G36530,AT5G61170,AT2G43460,AT1G77940,AT1G72370,AT2G37190,AT5G62300,AT2G41840,AT5G02870,AT1G02780,AT2G05220,AT1G09690,AT3G07110,AT3G04920,AT2G34480,AT3G04400,AT3G06700,AT2G18020,AT1G26880,AT5G39740,AT4G00100,AT3G53740,AT3G16080,AT5G56710,AT1G57720,AT2G39460,AT5G02450,AT4G34670,AT1G09590,AT3G49010,AT1G33140,AT3G06680,AT3G22230,AT3G56340…	1.39395e-15
Biological process	translation	GO:0006412	8	2.22045e-16	17.6015	87	436	100	8821	AT3G23390,AT1G57660,AT3G05560,AT5G19510,AT4G31700,AT5G07090,AT5G61170,AT2G43460,AT1G77940,AT1G72370,AT2G37190,AT5G62300,AT2G41840,AT5G02870,AT1G02780,AT2G05220,AT1G09690,AT3G07110,AT3G04920,AT2G34480,AT3G04400,AT3G06700,AT2G18020,AT1G26880,AT5G39740,AT4G00100,AT3G53740,AT3G16080,AT5G56710,AT1G57720,AT2G39460,AT5G02450,AT4G34670,AT1G09590,AT3G49010,AT1G33140,AT3G06680,AT3G22230,AT3G56340,AT2G33370…	2.09092e-15
Biological process	macromolecule biosynthetic process	GO:0009059	5	2.22045e-16	4.9814	89	1576	100	8821	AT3G23390,AT1G57660,AT3G05560,AT5G19510,AT4G31700,AT5G07090,AT5G61170,AT2G43460,AT1G77940,AT1G72370,AT2G37190,AT5G62300,AT2G41840,AT5G02870,AT1G02780,AT2G05220,AT1G09690,AT3G07110,AT3G04920,AT2G34480,AT3G04400,AT3G06700,AT2G18020,AT1G26880,AT5G39740,AT4G00100,AT3G53740,AT3G16080,AT5G56710,AT1G57720,AT2G39460,AT5G02450,AT4G34670,AT1G09590,AT3G49010,AT1G33140,AT3G06680,AT3G22230,AT3G56340,AT2G33370…	2.09092e-15
Biological process	gene expression	GO:0010467	5	2.22045e-16	4.63989	89	1692	100	8821	AT3G23390,AT1G57660,AT3G05560,AT5G19510,AT4G31700,AT5G07090,AT5G61170,AT2G43460,AT1G77940,AT1G72370,AT2G37190,AT5G62300,AT2G41840,AT5G02870,AT1G02780,AT2G05220,AT1G09690,AT3G07110,AT3G04920,AT2G34480,AT3G04400,AT3G06700,AT2G18020,AT1G26880,AT5G39740,AT4G00100,AT3G53740,AT3G16080,AT5G56710,AT1G57720,AT2G39460,AT5G02450,AT4G34670,AT1G09590,AT3G49010,AT1G33140,AT3G06680,AT3G22230,AT3G56340,AT2G33370…	2.09092e-15
Biological process	cellular amide metabolic process	GO:0043603	5	3.33067e-16	15.9217	87	482	100	8821	AT3G23390,AT1G57660,AT3G05560,AT5G19510,AT4G31700,AT5G07090,AT5G61170,AT2G43460,AT1G77940,AT1G72370,AT2G37190,AT5G62300,AT2G41840,AT5G02870,AT1G02780,AT2G05220,AT1G09690,AT3G07110,AT3G04920,AT2G34480,AT3G04400,AT3G06700,AT2G18020,AT1G26880,AT5G39740,AT4G00100,AT3G53740,AT3G16080,AT5G56710,AT1G57720,AT2G39460,AT5G02450,AT4G34670,AT1G09590,AT3G49010,AT1G33140,AT3G06680,AT3G22230,AT3G56340,AT2G33370…	2.5091e-15
Biological process	cellular macromolecule biosynthetic process	GO:0034645	6	3.33067e-16	4.98457	89	1575	100	8821	AT3G23390,AT1G57660,AT3G05560,AT5G19510,AT4G31700,AT5G07090,AT5G61170,AT2G43460,AT1G77940,AT1G72370,AT2G37190,AT5G62300,AT2G41840,AT5G02870,AT1G02780,AT2G05220,AT1G09690,AT3G07110,AT3G04920,AT2G34480,AT3G04400,AT3G06700,AT2G18020,AT1G26880,AT5G39740,AT4G00100,AT3G53740,AT3G16080,AT5G56710,AT1G57720,AT2G39460,AT5G02450,AT4G34670,AT1G09590,AT3G49010,AT1G33140,AT3G06680,AT3G22230,AT3G56340,AT2G33370…	2.5091e-15
Biological process	nitrogen compound metabolic process	GO:0006807	3	3.33067e-16	1.97517	91	4064	100	8821	AT3G23390,AT1G57660,AT3G05560,AT5G19510,AT4G31700,AT5G07090,AT2G36530,AT5G61170,AT2G43460,AT1G77940,AT1G72370,AT2G37190,AT5G62300,AT2G41840,AT5G02870,AT1G02780,AT2G05220,AT1G09690,AT3G07110,AT3G04920,AT2G34480,AT3G04400,AT3G06700,AT2G18020,AT1G26880,AT5G39740,AT4G00100,AT3G53740,AT3G16080,AT5G56710,AT1G57720,AT2G39460,AT5G02450,AT4G34670,AT1G09590,AT3G49010,AT1G33140,AT3G06680,AT3G22230,AT3G56340…	2.5091e-15
Biological process	primary metabolic process	GO:0044238	3	3.33067e-16	1.70753	91	4701	100	8821	AT3G23390,AT1G57660,AT3G05560,AT5G19510,AT4G31700,AT5G07090,AT2G36530,AT5G61170,AT2G43460,AT1G77940,AT1G72370,AT2G37190,AT5G62300,AT2G41840,AT5G02870,AT1G02780,AT2G05220,AT1G09690,AT3G07110,AT3G04920,AT2G34480,AT3G04400,AT3G06700,AT2G18020,AT1G26880,AT5G39740,AT4G00100,AT3G53740,AT3G16080,AT5G56710,AT1G57720,AT2G39460,AT5G02450,AT4G34670,AT1G09590,AT3G49010,AT1G33140,AT3G06680,AT3G22230,AT3G56340…	2.5091e-15
Biological process	organonitrogen compound metabolic process	GO:1901564	4	5.55112e-16	2.9525	89	2659	100	8821	AT3G23390,AT1G57660,AT3G05560,AT5G19510,AT4G31700,AT5G07090,AT2G36530,AT5G61170,AT2G43460,AT1G77940,AT1G72370,AT2G37190,AT5G62300,AT2G41840,AT5G02870,AT1G02780,AT2G05220,AT1G09690,AT3G07110,AT3G04920,AT2G34480,AT3G04400,AT3G06700,AT2G18020,AT1G26880,AT5G39740,AT4G00100,AT3G53740,AT3G16080,AT5G56710,AT1G57720,AT2G39460,AT5G02450,AT4G34670,AT1G09590,AT3G49010,AT1G33140,AT3G06680,AT3G22230,AT3G56340…	3.30145e-15
Biological process	organonitrogen compound biosynthetic process	GO:1901566	5	5.55112e-16	10.8547	87	707	100	8821	AT3G23390,AT1G57660,AT3G05560,AT5G19510,AT4G31700,AT5G07090,AT5G61170,AT2G43460,AT1G77940,AT1G72370,AT2G37190,AT5G62300,AT2G41840,AT5G02870,AT1G02780,AT2G05220,AT1G09690,AT3G07110,AT3G04920,AT2G34480,AT3G04400,AT3G06700,AT2G18020,AT1G26880,AT5G39740,AT4G00100,AT3G53740,AT3G16080,AT5G56710,AT1G57720,AT2G39460,AT5G02450,AT4G34670,AT1G09590,AT3G49010,AT1G33140,AT3G06680,AT3G22230,AT3G56340,AT2G33370…	3.30145e-15
Biological process	cellular nitrogen compound biosynthetic process	GO:0044271	5	5.55112e-16	4.93134	89	1592	100	8821	AT3G23390,AT1G57660,AT3G05560,AT5G19510,AT4G31700,AT5G07090,AT5G61170,AT2G43460,AT1G77940,AT1G72370,AT2G37190,AT5G62300,AT2G41840,AT5G02870,AT1G02780,AT2G05220,AT1G09690,AT3G07110,AT3G04920,AT2G34480,AT3G04400,AT3G06700,AT2G18020,AT1G26880,AT5G39740,AT4G00100,AT3G53740,AT3G16080,AT5G56710,AT1G57720,AT2G39460,AT5G02450,AT4G34670,AT1G09590,AT3G49010,AT1G33140,AT3G06680,AT3G22230,AT3G56340,AT2G33370…	3.30145e-15
Biological process	cellular protein metabolic process	GO:0044267	6	9.99201e-16	4.08767	88	1899	100	8821	AT3G23390,AT1G57660,AT3G05560,AT5G19510,AT4G31700,AT5G07090,AT5G61170,AT2G43460,AT1G77940,AT1G72370,AT2G37190,AT5G62300,AT2G41840,AT5G02870,AT1G02780,AT2G05220,AT1G09690,AT3G07110,AT3G04920,AT2G34480,AT3G04400,AT3G06700,AT2G18020,AT1G26880,AT5G39740,AT4G00100,AT3G53740,AT3G16080,AT5G56710,AT1G57720,AT2G39460,AT5G02450,AT4G34670,AT1G09590,AT3G49010,AT1G33140,AT3G06680,AT3G22230,AT3G56340,AT2G33370…	5.13226e-15
Biological process	organic substance metabolic process	GO:0071704	3	3.66374e-15	1.62664	92	4989	100	8821	AT3G23390,AT1G57660,AT3G05560,AT5G19510,AT4G31700,AT5G07090,AT2G36530,AT5G61170,AT2G43460,AT1G77940,AT1G72370,AT2G37190,AT5G62300,AT2G41840,AT5G02870,AT1G02780,AT2G05220,AT1G09690,AT3G07110,AT3G04920,AT2G34480,AT3G04400,AT3G06700,AT2G18020,AT1G26880,AT5G39740,AT4G00100,AT3G53740,AT3G16080,AT5G56710,AT1G57720,AT2G39460,AT5G02450,AT4G34670,AT1G09590,AT3G49010,AT1G33140,AT3G06680,AT3G22230,AT3G56340…	1.80001e-14
Biological process	cellular process	GO:0009987	2	1.66533e-14	1.44076	98	6000	100	8821	AT3G23390,AT1G57660,AT3G05560,AT5G19510,AT4G31700,AT5G07090,AT2G36530,AT5G61170,AT2G43460,AT5G56010,AT1G77940,AT1G72370,AT5G62700,AT2G37190,AT5G62300,AT2G41840,AT5G02870,AT1G02780,AT2G05220,AT1G09690,AT3G07110,AT3G04920,AT2G34480,AT3G04400,AT3G06700,AT2G18020,AT1G26880,AT5G39740,AT4G00100,AT3G53740,AT3G16080,AT5G56710,AT1G57720,AT2G39460,AT5G02450,AT4G34670,AT5G44340,AT1G09590,AT3G49010,AT1G33140…	7.84095e-14
Biological process	metabolic process	GO:0008152	2	1.29886e-05	1.22385	92	6631	100	8821	AT3G23390,AT1G57660,AT3G05560,AT5G19510,AT4G31700,AT5G07090,AT2G36530,AT5G61170,AT2G43460,AT1G77940,AT1G72370,AT2G37190,AT5G62300,AT2G41840,AT5G02870,AT1G02780,AT2G05220,AT1G09690,AT3G07110,AT3G04920,AT2G34480,AT3G04400,AT3G06700,AT2G18020,AT1G26880,AT5G39740,AT4G00100,AT3G53740,AT3G16080,AT5G56710,AT1G57720,AT2G39460,AT5G02450,AT4G34670,AT1G09590,AT3G49010,AT1G33140,AT3G06680,AT3G22230,AT3G56340…	5.87083e-05

## Sheet: MMC2.6-FGs-GO
Class	GO_Name	GO_ID	GO_Level	P_value	EnrichmentScore	HitsGenesCountsInSelectedSet	HitsGenesCountsInBackground	AllGenesCountsInSelectedSet	AllGenesCountsInBackground	GenesOfSelectedSetInGOterm	corrected p-value(BH method)
Molecular function	structural constituent of ribosome	GO:0003735	3	0	23.9778	115	324	182	12295	AT3G23390,AT1G57660,AT2G40510,AT5G07090,AT5G61170,AT2G43460,AT1G77940,AT1G72370,AT2G41840,AT5G02870,AT1G09690,AT3G07110,AT5G48760,AT5G20290,AT3G04400,AT2G18020,AT5G03850,AT4G00100,AT4G33865,AT3G16080,AT3G46040,AT1G09590,AT1G22780,AT5G10360,AT3G11510,AT1G57860,AT4G27090,AT4G29390,AT1G33120,AT2G40205,AT1G04480,AT1G18540,AT1G67430,AT3G49910,AT3G24830,AT3G61110,AT4G15000,AT5G02960,AT1G04270,AT2G19730…	0
Molecular function	structural molecule activity	GO:0005198	2	2.22045e-16	21.7614	115	357	182	12295	AT3G23390,AT1G57660,AT2G40510,AT5G07090,AT5G61170,AT2G43460,AT1G77940,AT1G72370,AT2G41840,AT5G02870,AT1G09690,AT3G07110,AT5G48760,AT5G20290,AT3G04400,AT2G18020,AT5G03850,AT4G00100,AT4G33865,AT3G16080,AT3G46040,AT1G09590,AT1G22780,AT5G10360,AT3G11510,AT1G57860,AT4G27090,AT4G29390,AT1G33120,AT2G40205,AT1G04480,AT1G18540,AT1G67430,AT3G49910,AT3G24830,AT3G61110,AT4G15000,AT5G02960,AT1G04270,AT2G19730…	1.40998e-14
Molecular function	RNA binding	GO:0003723	5	2.30861e-10	4.94829	23	314	182	12295	AT5G19510,AT5G07090,AT2G41840,AT5G35530,AT5G52470,AT1G22780,AT1G33120,AT2G31610,AT2G20490,AT5G62190,AT5G15200,AT5G39740,AT1G57720,AT2G17360,AT2G23350,AT1G33140,AT3G53870,AT3G25520,AT4G33250,AT1G09640,AT3G15190,AT1G34030,AT5G58420,	9.77311e-09
Molecular function	GTPase activity	GO:0003924	8	1.51776e-07	12.8676	8	42	182	12295	AT5G62700,AT4G14960,AT1G50010,AT1G04820,AT2G29550,AT5G44340,AT5G62690,AT5G19770,	4.81888e-06
Molecular function	rRNA binding	GO:0019843	6	8.70862e-06	16.8887	5	20	182	12295	AT1G33120,AT5G15200,AT5G39740,AT1G33140,AT3G25520,	0.000221199
Molecular function	nucleic acid binding	GO:0003676	4	0.015927	1.42019	37	1760	182	12295	AT5G21150,AT5G19510,AT5G07090,AT3G23830,AT2G41840,AT2G21660,AT1G09200,AT3G53460,AT5G11200,AT5G35530,AT1G06760,AT5G52470,AT1G22780,AT3G45980,AT1G33120,AT2G31610,AT2G20490,AT4G13850,AT5G62190,AT5G15200,AT4G38680,AT5G65360,AT1G48410,AT5G39740,AT2G38810,AT1G57720,AT2G17360,AT2G23350,AT1G33140,AT3G53870,AT3G25520,AT4G33250,AT2G21060,AT1G09640,AT3G15190,AT1G34030,AT5G58420,	0.155594
Molecular function	nucleoside-triphosphatase activity	GO:0017111	7	0.0199554	2.0359	11	365	182	12295	AT5G62700,AT4G14960,AT1G50010,AT1G04820,AT5G62190,AT5G08690,AT2G29550,AT5G08670,AT5G44340,AT5G62690,AT5G19770,	0.181024
Molecular function	pyrophosphatase activity	GO:0016462	6	0.023383	1.98691	11	374	182	12295	AT5G62700,AT4G14960,AT1G50010,AT1G04820,AT5G62190,AT5G08690,AT2G29550,AT5G08670,AT5G44340,AT5G62690,AT5G19770,	0.197976
Molecular function	hydrolase activity, acting on acid anhydrides, in phosphorus-containing anhydrides	GO:0016818	5	0.0267759	1.9453	11	382	182	12295	AT5G62700,AT4G14960,AT1G50010,AT1G04820,AT5G62190,AT5G08690,AT2G29550,AT5G08670,AT5G44340,AT5G62690,AT5G19770,	0.212534
Molecular function	hydrolase activity, acting on acid anhydrides	GO:0016817	4	0.028136	1.93014	11	385	182	12295	AT5G62700,AT4G14960,AT1G50010,AT1G04820,AT5G62190,AT5G08690,AT2G29550,AT5G08670,AT5G44340,AT5G62690,AT5G19770,	0.210192
Cellular component	ribosome	GO:0005840	6	1.11022e-16	8.48265	115	318	149	3495	AT3G23390,AT1G57660,AT2G40510,AT5G07090,AT5G61170,AT2G43460,AT1G77940,AT1G72370,AT2G41840,AT5G02870,AT1G09690,AT3G07110,AT5G48760,AT5G20290,AT3G04400,AT2G18020,AT5G03850,AT4G00100,AT4G33865,AT3G16080,AT3G46040,AT1G09590,AT1G22780,AT5G10360,AT3G11510,AT1G57860,AT4G27090,AT4G29390,AT1G33120,AT2G40205,AT1G04480,AT1G18540,AT1G67430,AT3G49910,AT3G24830,AT3G61110,AT4G15000,AT5G02960,AT1G04270,AT2G19730…	9.76996e-15
Cellular component	organelle	GO:0043226	3	1.11022e-16	2.19853	136	1451	149	3495	AT3G23390,AT1G57660,AT2G40510,AT5G07090,AT5G61170,AT2G43460,AT1G77940,AT1G72370,AT5G62700,AT2G41840,AT5G02870,AT1G09690,AT1G09210,AT3G07110,AT5G48760,AT1G56340,AT5G20290,AT3G04400,AT2G18020,AT5G03850,AT1G09200,AT4G00100,AT4G33865,AT3G16080,AT1G06760,AT3G46040,AT1G09590,AT1G22780,AT5G10360,AT3G45980,AT3G11510,AT3G01280,AT1G57860,AT4G27090,AT4G29390,AT1G33120,AT2G40205,AT1G04480,AT1G18540,AT1G67430…	9.76996e-15
Cellular component	intracellular	GO:0005622	2	1.11022e-16	1.83748	145	1851	149	3495	AT3G23390,AT1G57660,AT5G19510,AT2G40510,AT5G07090,AT5G61170,AT2G43460,AT1G77940,AT1G72370,AT5G62700,AT2G41840,AT5G02870,AT1G09690,AT1G09210,AT3G07110,AT5G48760,AT1G56340,AT5G20290,AT3G04400,AT2G18020,AT5G03850,AT1G09200,AT4G00100,AT4G33865,AT3G16080,AT1G06760,AT3G46040,AT1G09590,AT1G22780,AT1G27310,AT5G10360,AT3G45980,AT3G11510,AT3G09200,AT3G01280,AT1G57860,AT4G27090,AT4G29390,AT1G33120,AT2G40205…	9.76996e-15
Cellular component	intracellular organelle	GO:0043229	4	3.33067e-16	2.24653	136	1420	149	3495	AT3G23390,AT1G57660,AT2G40510,AT5G07090,AT5G61170,AT2G43460,AT1G77940,AT1G72370,AT5G62700,AT2G41840,AT5G02870,AT1G09690,AT1G09210,AT3G07110,AT5G48760,AT1G56340,AT5G20290,AT3G04400,AT2G18020,AT5G03850,AT1G09200,AT4G00100,AT4G33865,AT3G16080,AT1G06760,AT3G46040,AT1G09590,AT1G22780,AT5G10360,AT3G45980,AT3G11510,AT3G01280,AT1G57860,AT4G27090,AT4G29390,AT1G33120,AT2G40205,AT1G04480,AT1G18540,AT1G67430…	7.32747e-15
Cellular component	non-membrane-bounded organelle	GO:0043228	4	6.66134e-16	4.99825	127	596	149	3495	AT3G23390,AT1G57660,AT2G40510,AT5G07090,AT5G61170,AT2G43460,AT1G77940,AT1G72370,AT5G62700,AT2G41840,AT5G02870,AT1G09690,AT3G07110,AT5G48760,AT5G20290,AT3G04400,AT2G18020,AT5G03850,AT1G09200,AT4G00100,AT4G33865,AT3G16080,AT1G06760,AT3G46040,AT1G09590,AT1G22780,AT5G10360,AT3G45980,AT3G11510,AT1G57860,AT4G27090,AT4G29390,AT1G33120,AT2G40205,AT1G04480,AT1G18540,AT1G67430,AT3G49910,AT3G24830,AT1G50010…	1.1724e-14
Cellular component	intracellular non-membrane-bounded organelle	GO:0043232	5	6.66134e-16	4.99825	127	596	149	3495	AT3G23390,AT1G57660,AT2G40510,AT5G07090,AT5G61170,AT2G43460,AT1G77940,AT1G72370,AT5G62700,AT2G41840,AT5G02870,AT1G09690,AT3G07110,AT5G48760,AT5G20290,AT3G04400,AT2G18020,AT5G03850,AT1G09200,AT4G00100,AT4G33865,AT3G16080,AT1G06760,AT3G46040,AT1G09590,AT1G22780,AT5G10360,AT3G45980,AT3G11510,AT1G57860,AT4G27090,AT4G29390,AT1G33120,AT2G40205,AT1G04480,AT1G18540,AT1G67430,AT3G49910,AT3G24830,AT1G50010…	1.1724e-14
Cellular component	ribosomal subunit	GO:0044391	4	1.08076e-05	8.20973	7	20	149	3495	AT1G72370,AT3G07110,AT5G48760,AT1G67430,AT3G49910,AT3G24830,AT1G27400,	0.000135867
Cellular component	large ribosomal subunit	GO:0015934	5	3.0522e-05	8.79614	6	16	149	3495	AT3G07110,AT5G48760,AT1G67430,AT3G49910,AT3G24830,AT1G27400,	0.000335742
Cellular component	microtubule	GO:0005874	7	7.38652e-05	6.31518	7	26	149	3495	AT5G62700,AT1G50010,AT1G04820,AT2G29550,AT5G44340,AT5G62690,AT5G19770,	0.000722238
Cellular component	supramolecular polymer	GO:0099081	4	0.000246664	5.2966	7	31	149	3495	AT5G62700,AT1G50010,AT1G04820,AT2G29550,AT5G44340,AT5G62690,AT5G19770,	0.00217065
Cellular component	polymeric cytoskeletal fiber	GO:0099513	6	0.000246664	5.2966	7	31	149	3495	AT5G62700,AT1G50010,AT1G04820,AT2G29550,AT5G44340,AT5G62690,AT5G19770,	0.00217065
Cellular component	supramolecular fiber	GO:0099512	5	0.000246664	5.2966	7	31	149	3495	AT5G62700,AT1G50010,AT1G04820,AT2G29550,AT5G44340,AT5G62690,AT5G19770,	0.00217065
Cellular component	supramolecular complex	GO:0099080	3	0.000372954	4.97559	7	33	149	3495	AT5G62700,AT1G50010,AT1G04820,AT2G29550,AT5G44340,AT5G62690,AT5G19770,	0.00252461
Cellular component	ribonucleoprotein complex	GO:1990904	3	0.00311536	2.93205	9	72	149	3495	AT1G72370,AT3G07110,AT5G48760,AT1G67430,AT3G49910,AT3G24830,AT2G20490,AT3G03920,AT1G27400,	0.0195823
Cellular component	mitochondrial inner membrane	GO:0005743	6	0.0058442	4.18864	5	28	149	3495	AT5G08690,AT4G32470,AT5G08670,AT3G52300,AT3G10860,	0.0285716
Cellular component	organelle inner membrane	GO:0019866	5	0.00682379	4.0442	5	29	149	3495	AT5G08690,AT4G32470,AT5G08670,AT3G52300,AT3G10860,	0.0316049
Cellular component	mitochondrial membrane	GO:0031966	5	0.0100251	3.1986	6	44	149	3495	AT3G01280,AT5G08690,AT4G32470,AT5G08670,AT3G52300,AT3G10860,	0.04201
Cellular component	mitochondrial envelope	GO:0005740	5	0.016685	2.87221	6	49	149	3495	AT3G01280,AT5G08690,AT4G32470,AT5G08670,AT3G52300,AT3G10860,	0.0587312
Biological process	organic substance biosynthetic process	GO:1901576	4	0	3.50074	129	1982	164	8821	AT3G23390,AT1G57660,AT5G19510,AT2G40510,AT5G07090,AT5G61170,AT2G43460,AT1G77940,AT1G72370,AT2G41840,AT5G02870,AT1G09690,AT3G07110,AT5G48760,AT5G20290,AT3G04400,AT2G18020,AT5G03850,AT4G00100,AT4G33865,AT3G16080,AT3G46040,AT1G09590,AT1G22780,AT5G10360,AT3G11510,AT1G57860,AT2G37270,AT4G27090,AT4G29390,AT1G33120,AT2G40205,AT1G04480,AT1G18540,AT1G67430,AT3G49910,AT3G24830,AT3G61110,AT4G15000,AT5G02960…	0
Biological process	peptide biosynthetic process	GO:0043043	7	0	14.7025	120	439	164	8821	AT3G23390,AT1G57660,AT5G19510,AT2G40510,AT5G07090,AT5G61170,AT2G43460,AT1G77940,AT1G72370,AT2G41840,AT5G02870,AT1G09690,AT3G07110,AT5G48760,AT5G20290,AT3G04400,AT2G18020,AT5G03850,AT4G00100,AT4G33865,AT3G16080,AT3G46040,AT1G09590,AT1G22780,AT5G10360,AT3G11510,AT1G57860,AT2G37270,AT4G27090,AT4G29390,AT1G33120,AT2G40205,AT1G04480,AT1G18540,AT1G67430,AT3G49910,AT3G24830,AT3G61110,AT4G15000,AT5G02960…	0
Biological process	protein metabolic process	GO:0019538	5	0	2.88819	122	2272	164	8821	AT3G23390,AT1G57660,AT5G19510,AT2G40510,AT5G07090,AT5G61170,AT2G43460,AT1G77940,AT1G72370,AT2G41840,AT5G02870,AT1G09690,AT3G07110,AT5G48760,AT5G20290,AT3G04400,AT2G18020,AT5G03850,AT4G38740,AT4G00100,AT4G33865,AT3G16080,AT3G46040,AT1G09590,AT1G22780,AT5G10360,AT3G11510,AT1G57860,AT2G37270,AT4G27090,AT4G29390,AT1G33120,AT2G40205,AT1G04480,AT1G18540,AT1G67430,AT3G49910,AT3G24830,AT3G60820,AT3G61110…	0
Biological process	cellular biosynthetic process	GO:0044249	4	0	3.54004	129	1960	164	8821	AT3G23390,AT1G57660,AT5G19510,AT2G40510,AT5G07090,AT5G61170,AT2G43460,AT1G77940,AT1G72370,AT2G41840,AT5G02870,AT1G09690,AT3G07110,AT5G48760,AT5G20290,AT3G04400,AT2G18020,AT5G03850,AT4G00100,AT4G33865,AT3G16080,AT3G46040,AT1G09590,AT1G22780,AT5G10360,AT3G11510,AT1G57860,AT2G37270,AT4G27090,AT4G29390,AT1G33120,AT2G40205,AT1G04480,AT1G18540,AT1G67430,AT3G49910,AT3G24830,AT3G61110,AT4G15000,AT5G02960…	0
Biological process	cellular macromolecule biosynthetic process	GO:0034645	6	0	4.20048	123	1575	164	8821	AT3G23390,AT1G57660,AT5G19510,AT2G40510,AT5G07090,AT5G61170,AT2G43460,AT1G77940,AT1G72370,AT2G41840,AT5G02870,AT1G09690,AT3G07110,AT5G48760,AT5G20290,AT3G04400,AT2G18020,AT5G03850,AT4G00100,AT4G33865,AT3G16080,AT3G46040,AT1G09590,AT1G22780,AT5G10360,AT3G11510,AT1G57860,AT2G37270,AT4G27090,AT4G29390,AT1G33120,AT2G40205,AT1G04480,AT1G18540,AT1G67430,AT3G49910,AT3G24830,AT3G61110,AT4G15000,AT5G02960…	0
Biological process	biosynthetic process	GO:0009058	3	0	3.34868	129	2072	164	8821	AT3G23390,AT1G57660,AT5G19510,AT2G40510,AT5G07090,AT5G61170,AT2G43460,AT1G77940,AT1G72370,AT2G41840,AT5G02870,AT1G09690,AT3G07110,AT5G48760,AT5G20290,AT3G04400,AT2G18020,AT5G03850,AT4G00100,AT4G33865,AT3G16080,AT3G46040,AT1G09590,AT1G22780,AT5G10360,AT3G11510,AT1G57860,AT2G37270,AT4G27090,AT4G29390,AT1G33120,AT2G40205,AT1G04480,AT1G18540,AT1G67430,AT3G49910,AT3G24830,AT3G61110,AT4G15000,AT5G02960…	0
Biological process	macromolecule biosynthetic process	GO:0009059	5	0	4.19781	123	1576	164	8821	AT3G23390,AT1G57660,AT5G19510,AT2G40510,AT5G07090,AT5G61170,AT2G43460,AT1G77940,AT1G72370,AT2G41840,AT5G02870,AT1G09690,AT3G07110,AT5G48760,AT5G20290,AT3G04400,AT2G18020,AT5G03850,AT4G00100,AT4G33865,AT3G16080,AT3G46040,AT1G09590,AT1G22780,AT5G10360,AT3G11510,AT1G57860,AT2G37270,AT4G27090,AT4G29390,AT1G33120,AT2G40205,AT1G04480,AT1G18540,AT1G67430,AT3G49910,AT3G24830,AT3G61110,AT4G15000,AT5G02960…	0
Biological process	organonitrogen compound metabolic process	GO:1901564	4	0	2.5892	128	2659	164	8821	AT3G23390,AT1G57660,AT5G19510,AT2G40510,AT5G07090,AT5G61170,AT2G43460,AT1G77940,AT1G72370,AT2G41840,AT5G02870,AT1G09690,AT3G07110,AT5G48760,AT5G20290,AT3G04400,AT2G18020,AT5G03850,AT4G38740,AT4G00100,AT4G33865,AT3G16080,AT3G46040,AT1G09590,AT1G22780,AT5G10360,AT3G11510,AT1G57860,AT2G37270,AT4G27090,AT4G29390,AT1G33120,AT2G40205,AT1G04480,AT1G18540,AT1G67430,AT3G49910,AT3G24830,AT3G60820,AT3G61110…	0
Biological process	amide biosynthetic process	GO:0043604	6	1.11022e-16	14.0008	120	461	164	8821	AT3G23390,AT1G57660,AT5G19510,AT2G40510,AT5G07090,AT5G61170,AT2G43460,AT1G77940,AT1G72370,AT2G41840,AT5G02870,AT1G09690,AT3G07110,AT5G48760,AT5G20290,AT3G04400,AT2G18020,AT5G03850,AT4G00100,AT4G33865,AT3G16080,AT3G46040,AT1G09590,AT1G22780,AT5G10360,AT3G11510,AT1G57860,AT2G37270,AT4G27090,AT4G29390,AT1G33120,AT2G40205,AT1G04480,AT1G18540,AT1G67430,AT3G49910,AT3G24830,AT3G61110,AT4G15000,AT5G02960…	2.70154e-15
Biological process	macromolecule metabolic process	GO:0043170	4	1.11022e-16	1.83363	129	3784	164	8821	AT3G23390,AT1G57660,AT5G19510,AT2G40510,AT5G07090,AT5G61170,AT2G43460,AT1G77940,AT1G72370,AT2G41840,AT5G02870,AT1G09690,AT3G07110,AT5G48760,AT5G20290,AT3G04400,AT2G18020,AT5G03850,AT4G38740,AT4G00100,AT4G33865,AT3G16080,AT5G52470,AT3G46040,AT1G09590,AT1G22780,AT5G10360,AT3G11510,AT1G57860,AT2G37270,AT4G27090,AT4G29390,AT1G33120,AT2G40205,AT1G04480,AT1G18540,AT1G67430,AT3G49910,AT3G24830,AT3G60820…	2.70154e-15
Biological process	cellular macromolecule metabolic process	GO:0044260	5	1.11022e-16	2.13236	125	3153	164	8821	AT3G23390,AT1G57660,AT5G19510,AT2G40510,AT5G07090,AT5G61170,AT2G43460,AT1G77940,AT1G72370,AT2G41840,AT5G02870,AT1G09690,AT3G07110,AT5G48760,AT5G20290,AT3G04400,AT2G18020,AT5G03850,AT4G38740,AT4G00100,AT4G33865,AT3G16080,AT3G46040,AT1G09590,AT1G22780,AT5G10360,AT3G11510,AT1G57860,AT2G37270,AT4G27090,AT4G29390,AT1G33120,AT2G40205,AT1G04480,AT1G18540,AT1G67430,AT3G49910,AT3G24830,AT3G60820,AT3G61110…	2.70154e-15
Biological process	organonitrogen compound biosynthetic process	GO:1901566	5	1.11022e-16	9.50965	125	707	164	8821	AT3G23390,AT1G57660,AT5G19510,AT2G40510,AT5G07090,AT5G61170,AT2G43460,AT1G77940,AT1G72370,AT2G41840,AT5G02870,AT1G09690,AT3G07110,AT5G48760,AT5G20290,AT3G04400,AT2G18020,AT5G03850,AT4G00100,AT4G33865,AT3G16080,AT3G46040,AT1G09590,AT1G22780,AT5G10360,AT3G11510,AT1G57860,AT2G37270,AT4G27090,AT4G29390,AT1G33120,AT2G40205,AT1G04480,AT1G18540,AT1G67430,AT3G49910,AT3G24830,AT3G61110,AT4G15000,AT5G02960…	2.70154e-15
Biological process	cellular amide metabolic process	GO:0043603	5	2.22045e-16	13.3909	120	482	164	8821	AT3G23390,AT1G57660,AT5G19510,AT2G40510,AT5G07090,AT5G61170,AT2G43460,AT1G77940,AT1G72370,AT2G41840,AT5G02870,AT1G09690,AT3G07110,AT5G48760,AT5G20290,AT3G04400,AT2G18020,AT5G03850,AT4G00100,AT4G33865,AT3G16080,AT3G46040,AT1G09590,AT1G22780,AT5G10360,AT3G11510,AT1G57860,AT2G37270,AT4G27090,AT4G29390,AT1G33120,AT2G40205,AT1G04480,AT1G18540,AT1G67430,AT3G49910,AT3G24830,AT3G61110,AT4G15000,AT5G02960…	3.7406e-15
Biological process	nitrogen compound metabolic process	GO:0006807	3	2.22045e-16	1.78671	135	4064	164	8821	AT3G23390,AT1G57660,AT5G19510,AT2G40510,AT5G07090,AT5G61170,AT2G43460,AT1G77940,AT1G72370,AT2G41840,AT5G02870,AT1G09690,AT3G07110,AT5G48760,AT5G20290,AT3G04400,AT2G18020,AT5G03850,AT4G38740,AT4G00100,AT4G33865,AT3G16080,AT5G52470,AT3G46040,AT1G09590,AT1G22780,AT5G10360,AT3G11510,AT1G57860,AT2G37270,AT4G27090,AT4G29390,AT1G33120,AT2G40205,AT1G04480,AT1G18540,AT1G67430,AT3G49910,AT3G24830,AT3G60820…	3.7406e-15
Biological process	cellular metabolic process	GO:0044237	3	2.22045e-16	1.81574	143	4236	164	8821	AT3G23390,AT1G57660,AT5G19510,AT2G40510,AT5G07090,AT5G61170,AT2G43460,AT1G77940,AT1G72370,AT2G41840,AT5G02870,AT1G09690,AT3G07110,AT5G48760,AT5G20290,AT3G04400,AT2G18020,AT5G03850,AT4G38740,AT4G00100,AT4G33865,AT3G16080,AT5G52470,AT3G46040,AT1G09590,AT1G22780,AT5G10360,AT3G11510,AT1G57860,AT2G37270,AT4G27090,AT4G29390,AT1G65930,AT1G33120,AT2G40205,AT1G04480,AT1G18540,AT1G67430,AT3G49910,AT3G24830…	3.7406e-15
Biological process	translation	GO:0006412	8	2.22045e-16	14.8036	120	436	164	8821	AT3G23390,AT1G57660,AT5G19510,AT2G40510,AT5G07090,AT5G61170,AT2G43460,AT1G77940,AT1G72370,AT2G41840,AT5G02870,AT1G09690,AT3G07110,AT5G48760,AT5G20290,AT3G04400,AT2G18020,AT5G03850,AT4G00100,AT4G33865,AT3G16080,AT3G46040,AT1G09590,AT1G22780,AT5G10360,AT3G11510,AT1G57860,AT2G37270,AT4G27090,AT4G29390,AT1G33120,AT2G40205,AT1G04480,AT1G18540,AT1G67430,AT3G49910,AT3G24830,AT3G61110,AT4G15000,AT5G02960…	3.7406e-15
Biological process	gene expression	GO:0010467	5	3.33067e-16	3.9736	125	1692	164	8821	AT3G23390,AT1G57660,AT5G19510,AT2G40510,AT5G07090,AT5G61170,AT2G43460,AT1G77940,AT1G72370,AT2G41840,AT5G02870,AT1G09690,AT3G07110,AT5G48760,AT5G20290,AT3G04400,AT2G18020,AT5G03850,AT4G00100,AT4G33865,AT3G16080,AT5G52470,AT3G46040,AT1G09590,AT1G22780,AT5G10360,AT3G11510,AT1G57860,AT2G37270,AT4G27090,AT4G29390,AT1G33120,AT2G40205,AT1G04480,AT1G18540,AT1G67430,AT3G49910,AT3G24830,AT3G61110,AT4G15000…	4.29069e-15
Biological process	cellular nitrogen compound biosynthetic process	GO:0044271	5	3.33067e-16	4.29076	127	1592	164	8821	AT3G23390,AT1G57660,AT5G19510,AT2G40510,AT5G07090,AT5G61170,AT2G43460,AT1G77940,AT1G72370,AT2G41840,AT5G02870,AT1G09690,AT3G07110,AT5G48760,AT5G20290,AT3G04400,AT2G18020,AT5G03850,AT4G00100,AT4G33865,AT3G16080,AT3G46040,AT1G09590,AT1G22780,AT5G10360,AT3G11510,AT1G57860,AT2G37270,AT4G27090,AT4G29390,AT1G33120,AT2G40205,AT1G04480,AT1G18540,AT1G67430,AT3G49910,AT3G24830,AT3G61110,AT4G15000,AT5G02960…	4.29069e-15
Biological process	cellular nitrogen compound metabolic process	GO:0034641	4	3.33067e-16	3.31613	132	2141	164	8821	AT3G23390,AT1G57660,AT5G19510,AT2G40510,AT5G07090,AT5G61170,AT2G43460,AT1G77940,AT1G72370,AT2G41840,AT5G02870,AT1G09690,AT3G07110,AT5G48760,AT5G20290,AT3G04400,AT2G18020,AT5G03850,AT4G00100,AT4G33865,AT3G16080,AT5G52470,AT3G46040,AT1G09590,AT1G22780,AT5G10360,AT3G11510,AT1G57860,AT2G37270,AT4G27090,AT4G29390,AT1G33120,AT2G40205,AT1G04480,AT1G18540,AT1G67430,AT3G49910,AT3G24830,AT3G61110,AT2G20490…	4.29069e-15
Biological process	peptide metabolic process	GO:0006518	6	3.33067e-16	14.2796	120	452	164	8821	AT3G23390,AT1G57660,AT5G19510,AT2G40510,AT5G07090,AT5G61170,AT2G43460,AT1G77940,AT1G72370,AT2G41840,AT5G02870,AT1G09690,AT3G07110,AT5G48760,AT5G20290,AT3G04400,AT2G18020,AT5G03850,AT4G00100,AT4G33865,AT3G16080,AT3G46040,AT1G09590,AT1G22780,AT5G10360,AT3G11510,AT1G57860,AT2G37270,AT4G27090,AT4G29390,AT1G33120,AT2G40205,AT1G04480,AT1G18540,AT1G67430,AT3G49910,AT3G24830,AT3G61110,AT4G15000,AT5G02960…	4.29069e-15
Biological process	cellular process	GO:0009987	2	5.55112e-16	1.41638	158	6000	164	8821	AT3G23390,AT1G57660,AT5G19510,AT2G40510,AT5G07090,AT5G61170,AT2G43460,AT1G77940,AT1G72370,AT5G62700,AT2G41840,AT5G02870,AT1G09690,AT1G09210,AT3G07110,AT5G48760,AT1G56340,AT5G20290,AT3G04400,AT2G18020,AT5G03850,AT4G38740,AT4G00100,AT4G33865,AT3G16080,AT1G06760,AT5G52470,AT3G46040,AT5G56030,AT1G09590,AT1G22780,AT5G10360,AT3G11510,AT3G09200,AT3G01280,AT1G57860,AT2G37270,AT4G27090,AT4G29390,AT1G65930…	5.78902e-15
Biological process	cellular protein metabolic process	GO:0044267	6	6.66134e-16	3.45548	122	1899	164	8821	AT3G23390,AT1G57660,AT5G19510,AT2G40510,AT5G07090,AT5G61170,AT2G43460,AT1G77940,AT1G72370,AT2G41840,AT5G02870,AT1G09690,AT3G07110,AT5G48760,AT5G20290,AT3G04400,AT2G18020,AT5G03850,AT4G38740,AT4G00100,AT4G33865,AT3G16080,AT3G46040,AT1G09590,AT1G22780,AT5G10360,AT3G11510,AT1G57860,AT2G37270,AT4G27090,AT4G29390,AT1G33120,AT2G40205,AT1G04480,AT1G18540,AT1G67430,AT3G49910,AT3G24830,AT3G60820,AT3G61110…	6.63106e-15
Biological process	primary metabolic process	GO:0044238	3	8.88178e-16	1.55605	136	4701	164	8821	AT3G23390,AT1G57660,AT5G19510,AT2G40510,AT5G07090,AT5G61170,AT2G43460,AT1G77940,AT1G72370,AT2G41840,AT5G02870,AT1G09690,AT3G07110,AT5G48760,AT5G20290,AT3G04400,AT2G18020,AT5G03850,AT4G38740,AT4G00100,AT4G33865,AT3G16080,AT5G52470,AT3G46040,AT1G09590,AT1G22780,AT5G10360,AT3G11510,AT1G57860,AT2G37270,AT4G27090,AT4G29390,AT1G33120,AT2G40205,AT1G04480,AT1G18540,AT1G67430,AT3G49910,AT3G24830,AT3G60820…	8.457e-15
Biological process	organic substance metabolic process	GO:0071704	3	6.43929e-15	1.49856	139	4989	164	8821	AT3G23390,AT1G57660,AT5G19510,AT2G40510,AT5G07090,AT5G61170,AT2G43460,AT1G77940,AT1G72370,AT2G41840,AT5G02870,AT1G09690,AT3G07110,AT5G48760,AT5G20290,AT3G04400,AT2G18020,AT5G03850,AT4G38740,AT4G00100,AT4G33865,AT3G16080,AT5G52470,AT3G46040,AT1G09590,AT1G22780,AT5G10360,AT3G11510,AT1G57860,AT2G37270,AT4G27090,AT4G29390,AT1G65930,AT1G33120,AT2G40205,AT1G04480,AT1G18540,AT1G67430,AT3G49910,AT3G24830…	5.87586e-14
Biological process	metabolic process	GO:0008152	2	5.9829e-06	1.18426	146	6631	164	8821	AT3G23390,AT1G57660,AT5G19510,AT2G40510,AT5G07090,AT5G61170,AT2G43460,AT1G77940,AT1G72370,AT2G41840,AT5G02870,AT1G09690,AT3G07110,AT5G48760,AT5G20290,AT3G04400,AT2G18020,AT5G03850,AT4G38740,AT4G00100,AT4G33865,AT3G16080,AT5G52470,AT3G46040,AT4G35000,AT1G09590,AT1G22780,AT5G10360,AT3G11510,AT1G57860,AT2G37270,AT4G27090,AT4G29390,AT1G65930,AT1G33120,AT2G40205,AT1G04480,AT1G18540,AT1G67430,AT3G49910…	5.24102e-05
Biological process	ATP metabolic process	GO:0046034	3	0.00411793	3.9356	6	82	164	8821	AT2G36530,AT5G08690,AT4G32470,AT5G47030,AT5G08670,AT3G52300,	0.0250508
Biological process	proton transmembrane transport	GO:1902600	9	0.00749709	4.07474	5	66	164	8821	AT5G08690,AT5G47030,AT5G08670,AT3G52300,AT4G38920,	0.0443747
Biological process	microtubule-based process	GO:0007017	3	0.00757965	3.08612	7	122	164	8821	AT5G62700,AT1G50010,AT1G04820,AT2G29550,AT5G44340,AT5G62690,AT5G19770,	0.0436827
Biological process	protein folding	GO:0006457	3	0.0259062	2.98814	5	90	164	8821	AT1G09210,AT1G56340,AT4G38740,AT5G56030,AT5G64350,	0.123336
Biological process	drug metabolic process	GO:0017144	4	0.028153	2.92318	5	92	164	8821	AT4G01850,AT5G08690,AT5G47030,AT5G08670,AT3G52300,	0.131181
Biological process	monovalent inorganic cation transport	GO:0015672	7	0.0293215	2.89175	5	93	164	8821	AT5G08690,AT5G47030,AT5G08670,AT3G52300,AT4G38920,	0.133779
Biological process	ribonucleotide metabolic process	GO:0009259	9	0.0305201	2.86099	5	94	164	8821	AT2G36530,AT5G08690,AT5G47030,AT5G08670,AT3G52300,	0.136406
Biological process	ribose phosphate metabolic process	GO:0019693	6	0.0305201	2.86099	5	94	164	8821	AT2G36530,AT5G08690,AT5G47030,AT5G08670,AT3G52300,	0.136406
Biological process	cation transmembrane transport	GO:0098655	7	0.0305201	2.86099	5	94	164	8821	AT5G08690,AT5G47030,AT5G08670,AT3G52300,AT4G38920,	0.136406
Biological process	inorganic cation transmembrane transport	GO:0098662	8	0.0305201	2.86099	5	94	164	8821	AT5G08690,AT5G47030,AT5G08670,AT3G52300,AT4G38920,	0.136406
Biological process	purine ribonucleotide metabolic process	GO:0009150	10	0.0305201	2.86099	5	94	164	8821	AT2G36530,AT5G08690,AT5G47030,AT5G08670,AT3G52300,	0.136406
Biological process	inorganic ion transmembrane transport	GO:0098660	7	0.0317493	2.83087	5	95	164	8821	AT5G08690,AT5G47030,AT5G08670,AT3G52300,AT4G38920,	0.128761
Biological process	purine nucleotide metabolic process	GO:0006163	9	0.0356212	2.74421	5	98	164	8821	AT2G36530,AT5G08690,AT5G47030,AT5G08670,AT3G52300,	0.136861
Biological process	purine-containing compound metabolic process	GO:0072521	5	0.0369739	2.71649	5	99	164	8821	AT2G36530,AT5G08690,AT5G47030,AT5G08670,AT3G52300,	0.137242
