# Supplementary material for: High-throughput single-cell transcriptomics reveals the female germline differentiation trajectory in Arabidopsis thaliana
Source: Commun Biol. 2021 Oct 1;4:1149. doi: 10.1038/s42003-021-02676-z (PMC8486858; doi:10.1038/s42003-021-02676-z)
Supplement: Supplementary file 8 — Supplementary Data 6. [file 42003_2021_2676_MOESM8_ESM.xlsx]

## Sheet: Remade
Supplementary Data 6. Expression of the top20 feature genes in the subclusters in AC.1, MMC1.10, MMC2.6 and AGGR.11 cell clusters.
Sheets 1-5. Top20 feature genes (Top20 FGs) in the cell subclusters of AC.1, Related to Supplementary Figures 7-8.
Sheets 6-9. Top20 feature genes (Top20 FGs) in the cell subclusters of MMC1.10, Related to Supplementary Figures 9-10.
Sheets 10-13. Top20 feature genes (Top20 FGs) in the cell subclusters of MMC2.6, Related to Supplementary Figures 11-12.
Sheets 14-18. Top20 feature genes (Top20 FGs) in the cell subclusters of AGGR.11, Related to Supplementary Figures 20-21.
Clusters are compared against all other clusters
Feature Genes	Characteristic genes in each cluster were obtained by comparing the differentially expressed genes in each cluster among other clusters in the same sample, then top 20 genes were selected as candidate characteristic genes for this cell population by ranking with the log2FC value.
FGs	Log2 FC > 0, q <0.05
p value	Unadjusted p-value
q value	Adjsted p-value, based on bonferroni correction using all genes in the dataset.
Mean UMI counts	>1

## Sheet: AC.1-subcluster1-Top20 FGs
FeatureID	FeatureName	Cluster 1 Average	Cluster 1 Log2 Fold Change	Cluster 1 P-Value	Cluster 2 Average	Cluster 2 Log2 Fold Change	Cluster 2 P-Value	Cluster 3 Average	Cluster 3 Log2 Fold Change	Cluster 3 P-Value	Cluster 4 Average	Cluster 4 Log2 Fold Change	Cluster 4 P-Value	Cluster 5 Average	Cluster 5 Log2 Fold Change	Cluster 5 P-Value
AT1G05550	AT1G05550	2.067	4.27575	4.80673e-18	0.0181672	-5.36712	2.64154e-06	0.0275767	-4.94104	3.23381e-06	0.16399	-2.47038	0.153214	0.24816	-1.87315	0.308271
AT2G26190	IQM4	1.43662	2.46908	1.1125e-14	0.0605575	-3.63206	3.49881e-08	0.391589	-0.949172	0.366079	0.11408	-2.71481	0.000320575	0.460869	-0.658974	0.795699
AT4G29030	AT4G29030	8.53856	2.48147	6.37331e-13	0.115059	-5.35171	1.37715e-14	0.391589	-3.64765	1.41911e-09	0.58466	-2.99973	6.7592e-05	5.57297	0.512895	0.756946
AT2G32690	GRP23	2.0183	2.24679	4.14794e-11	0.024223	-5.33042	1.75604e-11	0.650809	-0.746935	0.723467	0.11408	-3.27112	5.87541e-05	0.907557	-0.184758	1
AT1G10650	AT1G10650	1.06597	1.9125	7.51286e-10	0.127171	-2.32011	0.000129104	0.286797	-1.13046	0.147485	0.19251	-1.67989	0.0470694	0.545952	-0.0723341	1
AT5G21150	AGO9	1.20124	1.91633	5.63375e-09	0.224063	-1.67126	0.0165436	0.507411	-0.405375	1	0.22816	-1.61012	0.0993536	0.269431	-1.36422	0.151272
AT3G08770	LTP6	9.91025	2.10388	6.33407e-09	0.0847805	-6.08161	1.19088e-14	2.33299	-1.30223	0.171686	0.934031	-2.63409	0.00237394	6.21819	0.324502	0.973417
AT2G42840	PDF1	9.51525	1.78567	7.58881e-09	0.133226	-5.50156	5.16975e-18	4.09789	-0.434162	0.981024	0.72726	-3.03986	3.80036e-06	6.11892	0.250075	1
AT5G01820	CIPK14	1.41498	2.05448	3.02479e-08	0.345178	-1.22504	0.280188	0.375043	-1.11335	0.363592	0.24955	-1.68253	0.183564	0.375785	-1.06942	0.563815
AT2G21060	CSP4	2.26721	1.60161	4.07584e-08	0.738801	-0.941792	0.270769	0.308859	-2.29199	8.16063e-06	0.884121	-0.639579	0.86484	1.17699	-0.17883	1
AT5G16050	GRF5	6.11714	1.49016	1.7327e-07	1.98629	-0.999504	0.167193	2.22268	-0.832434	0.334834	2.53115	-0.597353	0.875628	1.97819	-0.986252	0.286414
AT5G45775	RPL11C	7.32921	1.49949	1.7327e-07	1.64716	-1.56921	0.00378566	2.81833	-0.736876	0.488663	3.42953	-0.396381	1	2.5596	-0.862982	0.444476
AT5G23940	DCR	1.66929	1.70756	2.11667e-07	0.0423902	-4.53627	1.24936e-10	0.943122	0.0071729	1	0.19964	-2.36887	0.00212552	0.808293	-0.247462	1
AT2G20370	MUR3	3.31695	1.4612	5.98081e-07	1.06581	-1.02461	0.171824	1.67115	-0.301468	1	0.75578	-1.52911	0.0402968	1.20535	-0.811966	0.556554
AT1G48830	RPS7A	3.10862	1.42612	7.45975e-07	0.974976	-1.07694	0.119253	1.26853	-0.668132	0.622944	1.40461	-0.480299	0.994905	0.97137	-1.06114	0.221507
AT2G16440	MCM4	1.00645	1.64022	7.45975e-07	0.314899	-0.976382	0.375323	0.33092	-0.9137	0.42059	0.51336	-0.181719	1	0.127625	-2.28006	0.00206218
AT1G27950	LTPG1	3.14109	1.57205	1.01396e-06	0.345178	-2.60274	9.6752e-06	1.35126	-0.51829	0.88818	0.44206	-2.20285	0.0027161	2.11291	0.242011	1
AT4G36500	AT4G36500	1.44203	1.64331	1.86616e-06	0.302787	-1.59553	0.0328012	0.435711	-1.05324	0.301548	0.18538	-2.28068	0.00625765	0.950099	0.242004	1
AT1G07890	APX1	12.678	1.35149	1.90173e-06	4.65687	-0.864845	0.298106	4.45087	-0.949906	0.173927	4.99813	-0.735608	0.742403	5.94166	-0.459625	0.912802
AT1G48900	SRP-54C	1.14172	1.44812	2.01222e-06	0.357289	-1.05676	0.175244	0.441227	-0.73695	0.557205	0.4991	-0.511825	0.994905	0.375785	-0.955345	0.396602

## Sheet: AC.1-subcluster2-Top20 FGs
FeatureID	FeatureName	Cluster 1 Average	Cluster 1 Log2 Fold Change	Cluster 1 P-Value	Cluster 2 Average	Cluster 2 Log2 Fold Change	Cluster 2 P-Value	Cluster 3 Average	Cluster 3 Log2 Fold Change	Cluster 3 P-Value	Cluster 4 Average	Cluster 4 Log2 Fold Change	Cluster 4 P-Value	Cluster 5 Average	Cluster 5 Log2 Fold Change	Cluster 5 P-Value
AT5G54165	AT5G54165	0.817062	-1.94923	4.12586e-07	7.71503	2.65823	1.11533e-12	2.29989	0.00252749	1	0.926901	-1.43852	0.20346	1.15572	-1.10147	0.389499
AT4G38410	AT4G38410	0.822473	-1.57727	0.000127554	6.04364	2.55939	3.0068e-11	0.772146	-1.43455	0.0721492	1.27627	-0.610044	0.994905	1.60241	-0.243461	1
AT1G07590	AT1G07590	2.57834	-1.36892	0.000383992	15.5088	2.32074	5.7551e-10	4.21371	-0.349781	1	1.66129	-1.78533	0.0372325	4.40307	-0.265232	1
AT3G53420	PIP2-1	0.484285	-2.0653	7.05482e-09	4.18452	2.17979	7.22594e-10	0.479834	-1.79654	0.00237488	1.54008	0.0871348	1	2.00655	0.546079	0.694958
AT1G52890	NAC019	0.192091	-2.00124	2.16703e-05	1.88334	2.65177	9.63808e-10	0.468803	-0.301528	1	0.25668	-1.2211	0.626641	0.397056	-0.550842	1
AT1G55330	AGP21	0.284078	-1.70431	0.000185302	2.25879	2.56038	9.63808e-10	0.242675	-1.68178	0.0497622	0.55614	-0.353092	1	0.638126	-0.129878	1
AT3G13520	AGP12	0.2949	-1.89699	0.000116943	2.7372	2.6903	1.98677e-09	0.242675	-1.91401	0.0365869	0.5704	-0.557125	1	0.836654	0.0663014	1
AT3G02480	AT3G02480	0.121748	-1.8432	0.00038059	1.10215	2.68219	6.64316e-09	0.115822	-1.6245	0.133132	0.2852	-0.194395	1	0.25525	-0.371924	1
AT2G15960	AT2G15960	0.505929	-1.26032	0.00386795	2.80381	2.25361	1.1284e-08	0.270251	-2.00914	0.00330923	0.40641	-1.34328	0.334323	1.37552	0.636729	0.63508
AT1G25275	AT1G25275	0.992919	-1.35597	0.000465528	5.57129	2.14414	1.5092e-08	1.85867	-0.104015	1	1.51156	-0.43803	1	0.907557	-1.23836	0.220555
AT4G18170	WRKY28	0.135275	-1.59296	0.00278406	1.03553	2.62335	1.5092e-08	0.182006	-0.867487	0.787195	0.0998201	-1.70456	0.32751	0.297792	-0.0516492	1
AT5G01210	AT5G01210	0.0811651	-2.3601	1.2073e-05	1.01737	2.68285	2.54272e-08	0.380558	0.441525	0.953408	0.14973	-1.06182	0.86484	0.0779932	-1.99641	0.131319
AT1G20450	ERD10	4.73733	-1.83922	6.28666e-09	30.6421	1.79276	1.88077e-07	13.1099	0.0905137	1	12.8839	0.0541343	1	9.8555	-0.389236	0.965829
AT1G17170	GSTU24	0.143392	-1.40145	0.0309706	1.00525	2.69884	3.15589e-07	0.176491	-0.830534	0.857045	0.12121	-1.34615	0.753377	0.184348	-0.723026	0.9906
AT4G37990	CAD8	0.0811651	-2.5169	6.9426e-05	1.18087	2.85361	3.15589e-07	0.41365	0.411918	0.983283	0.1426	-1.28558	0.86484	0.0709029	-2.27345	0.166528
AT3G47380	PMEI11	0.137981	-1.92505	6.47401e-06	1.07792	2.10974	3.25477e-07	0.419165	0.154653	1	0.34937	-0.149878	1	0.219799	-0.878127	0.702983
AT5G15970	KIN2	1.09843	-2.55052	1.62139e-13	11.2637	1.84893	4.41635e-07	5.25611	0.289522	0.993933	3.95002	-0.208933	1	4.80013	0.116811	1
AT5G66940	DOF5.8	0.340893	-2.03995	1.77853e-06	2.80381	2.08368	1.05026e-06	0.645294	-0.75911	0.764903	1.1408	0.199078	1	1.02809	0.0234848	1
AT2G02100	PDF2.2	1.59625	-2.71653	2.26858e-14	17.9674	1.82101	1.56289e-06	1.89727	-2.14449	9.92027e-05	15.3937	1.38593	0.00649597	7.93404	0.157491	1
AT3G23820	GAE6	0.530278	-0.716087	0.140759	1.82884	1.77838	4.27551e-06	0.319889	-1.37753	0.0500117	0.76291	0.0403459	1	0.574314	-0.423939	1

## Sheet: AC.1-subcluster3-Top20 FGs
FeatureID	FeatureName	Cluster 1 Average	Cluster 1 Log2 Fold Change	Cluster 1 P-Value	Cluster 2 Average	Cluster 2 Log2 Fold Change	Cluster 2 P-Value	Cluster 3 Average	Cluster 3 Log2 Fold Change	Cluster 3 P-Value	Cluster 4 Average	Cluster 4 Log2 Fold Change	Cluster 4 P-Value	Cluster 5 Average	Cluster 5 Log2 Fold Change	Cluster 5 P-Value
AT1G62380	ACO2	0.741308	-1.19083	0.00889606	0.750913	-0.954591	0.510254	4.78179	3.0429	1.96497e-16	0.32798	-2.17905	0.0163072	0.191438	-2.95665	0.000161828
AT5G09750	HEC3	0.10822	-2.09909	2.13496e-05	0.187728	-0.93573	0.666833	1.31265	3.421	1.96497e-16	0.15686	-1.17735	0.694495	0.0425417	-2.97414	0.00327626
AT2G35760	AT2G35760	0.189385	-1.35452	0.00260608	0.230118	-0.797624	0.689119	1.30162	2.90299	6.49697e-15	0.16399	-1.28384	0.439774	0.0709029	-2.47058	0.00412706
AT4G31610	REM1	0.170447	-2.22047	3.2143e-07	0.48446	-0.267476	1	1.98	2.9416	7.58505e-15	0.41354	-0.511665	1	0.0567223	-3.36838	8.29924e-05
AT4G35190	LOG5	0.676376	-1.11142	0.00559456	0.859916	-0.519388	0.897929	3.46363	2.37876	5.47794e-12	0.48484	-1.39451	0.185623	0.574314	-1.13769	0.290571
AT1G25330	BHLH75	0.200207	-0.65971	0.470012	0.0423902	-2.73972	0.0073155	1.01482	3.18758	1.00976e-11	0.05704	-2.2879	0.135887	0.00709029	-4.50448	0.000312074
AT5G14180	LIP2	0.48699	-0.46895	0.538834	0.157449	-2.09617	0.00343638	1.8697	2.5181	2.31231e-11	0.24955	-1.38202	0.314638	0.170167	-1.94499	0.0246667
AT4G36250	ALDH3F1	0.257023	-0.734663	0.235058	0.169561	-1.21653	0.291139	1.13064	2.51957	4.52411e-10	0.13547	-1.51399	0.279135	0.127625	-1.60147	0.142076
AT4G38000	DOF4.7	0.18668	-1.43911	0.00303191	0.28462	-0.514937	0.960884	1.19131	2.47433	4.17408e-09	0.29946	-0.417947	1	0.113445	-1.86974	0.0782288
AT5G35735	AT5G35735	0.159625	-2.78591	4.14794e-11	1.32015	1.01634	0.107246	2.15649	2.24732	1.07038e-08	0.43493	-0.894144	0.810583	0.219799	-1.9182	0.0274156
AT1G70370	PGL3	0.321955	-1.78797	2.41963e-06	0.793303	-0.0617827	1	2.17856	2.05526	2.6119e-08	0.77717	-0.0935276	1	0.475049	-0.879322	0.607781
AT5G65300	AT5G65300	0.413942	-0.718883	0.194949	0.339122	-0.882404	0.55085	1.56084	2.08492	1.52492e-07	0.14973	-2.07212	0.0229761	0.48923	-0.282793	1
AT3G10720	PME25	0.687198	-0.0146128	1	0.181672	-2.08795	0.00798632	1.93588	2.21403	1.79241e-07	0.0998201	-2.89325	0.0017622	0.290702	-1.35843	0.304103
AT5G05690	CYP90A1	0.489696	-0.307111	0.770335	0.169561	-1.87905	0.0079922	1.47259	2.02063	2.20437e-07	0.22103	-1.45241	0.212433	0.389966	-0.587781	0.91054
AT2G38530	LTP2	0.365243	-1.88472	0.0738112	0.163505	-2.77317	0.323586	4.17511	3.88455	2.20437e-07	0.0713	-3.86991	0.260477	0.404147	-1.40956	0.980092
AT4G21620	AT4G21620	0.495107	0.0146222	1	0.0363345	-3.79109	4.45812e-06	1.33471	2.12302	1.76703e-06	0.05704	-3.14607	0.0013527	0.368695	-0.459891	1
AT4G14130	XTH15	0.110926	-3.39591	4.05766e-14	1.04159	0.487198	0.782115	1.96897	1.88626	1.54144e-05	1.3547	0.949079	0.347497	0.212709	-2.02401	0.0241552
AT1G31812	ACBP6	1.39333	-0.524312	0.285227	1.34438	-0.472648	0.870447	3.78903	1.50412	2.3094e-05	1.52582	-0.256266	1	0.957189	-0.997589	0.290571
AT5G02380	MT2B	4.94295	-2.76186	3.43535e-17	37.4972	0.897908	0.0947889	49.809	1.54931	2.62995e-05	33.2971	0.641449	0.66085	8.08293	-1.65717	0.00651067
AT3G29240	AT3G29240	0.706136	-0.550568	0.295324	0.52685	-0.902454	0.370621	1.95243	1.51154	7.44506e-05	0.74865	-0.325633	1	0.73739	-0.350418	1

## Sheet: AC.1-subcluster4-Top20 FGs
FeatureID	FeatureName	Cluster 1 Average	Cluster 1 Log2 Fold Change	Cluster 1 P-Value	Cluster 2 Average	Cluster 2 Log2 Fold Change	Cluster 2 P-Value	Cluster 3 Average	Cluster 3 Log2 Fold Change	Cluster 3 P-Value	Cluster 4 Average	Cluster 4 Log2 Fold Change	Cluster 4 P-Value	Cluster 5 Average	Cluster 5 Log2 Fold Change	Cluster 5 P-Value
AT1G62500	AT1G62500	0.476168	-2.6356	1.68822e-12	3.0521	0.719665	0.372381	0.446742	-2.41583	2.72577e-05	7.92143	2.85917	4.46132e-12	1.19826	-0.868196	0.611175
AT3G22120	CWLP	0.776479	-2.44368	4.3366e-12	6.30404	1.45669	0.000489093	0.799723	-2.0974	0.000146274	8.76991	2.12449	1.24417e-07	1.70876	-0.888468	0.540649
AT5G48485	DIR1	0.830589	-2.3859	1.5352e-11	6.16475	1.33916	0.00220175	1.31265	-1.38635	0.0339449	8.77704	2.05028	4.60398e-07	1.72294	-0.924347	0.494845
AT3G16300	AT3G16300	0.0919871	-2.73025	7.23161e-10	0.76908	1.09275	0.0761329	0.08273	-2.52601	0.000412727	1.3547	2.28548	4.60398e-07	0.432508	0.0281085	1
AT5G07030	AT5G07030	0.110926	-2.51404	3.17532e-09	0.787247	1.04691	0.0862274	0.143399	-1.80222	0.0139237	1.34757	2.15592	1.4795e-06	0.432508	-0.048445	1
AT1G12080	AT1G12080	0.059521	-3.18559	3.17532e-09	0.702467	1.16882	0.1215	0.198552	-1.04018	0.637838	1.29766	2.51124	1.81364e-06	0.141806	-1.49391	0.35637
AT2G28790	AT2G28790	0.681787	-1.61423	2.5126e-06	2.45258	0.810549	0.16858	0.479834	-1.90698	0.000457189	3.99993	1.76432	1.26695e-05	1.84348	0.270515	0.993227
AT4G02290	AtGH9B13	0.971275	-1.40294	2.31809e-05	2.68875	0.544711	0.560457	1.95794	-0.0211629	1	4.72006	1.61818	6.00453e-05	1.08481	-0.97018	0.336958
AT1G48100	AT1G48100	0.105515	-2.18234	9.97427e-06	0.690355	1.30767	0.0384136	0.049638	-2.91496	0.000543336	1.01246	2.08326	0.00014185	0.297792	-0.232852	1
AT5G01370	ACI1	0.248906	-1.71234	1.62684e-05	1.10215	1.10397	0.0429294	0.319889	-1.05927	0.285248	1.51156	1.70459	0.000373586	0.453779	-0.474196	0.993227
AT1G52030	F-ATMBP	0.248906	-2.03817	5.74319e-06	1.79856	1.75437	0.000281703	0.159945	-2.40282	0.00133041	1.96788	1.85863	0.000535812	0.319063	-1.32376	0.350093
AT2G26440	PME12	0.0946926	-2.88773	3.18863e-12	0.938641	1.23673	0.0122453	0.551533	0.226013	1	1.17645	1.64699	0.000675965	0.219799	-1.23934	0.257909
AT1G79850	RPS17	0.224557	-1.34501	0.000361997	0.478404	0.132593	1	0.369527	-0.310789	1	1.02672	1.54916	0.000691502	0.503411	0.216579	1
AT5G13930	CHS	0.048699	-3.92029	8.20588e-12	1.28382	1.8614	0.000988658	0.099276	-2.51882	0.00773525	1.44026	2.02028	0.00110848	0.389966	-0.41608	1
AT1G29930	LHCB1.3	0.573566	-1.47287	4.57088e-05	1.75011	0.651406	0.44879	0.959668	-0.408552	0.981669	2.63097	1.40974	0.0032554	1.20535	-0.0178863	1
AT3G12145	FLR1	1.62601	-1.0462	0.00257547	3.60317	0.499092	0.624555	2.56463	-0.104323	1	5.58279	1.30544	0.0032554	1.87893	-0.606788	0.756946
AT5G08000	E13L3	0.16233	-2.12372	1.30753e-07	0.902307	1.05534	0.0664076	0.0937606	-2.61445	5.64158e-05	1.16219	1.51748	0.00380314	0.857925	0.916955	0.233654
AT2G02100	PDF2.2	1.59625	-2.71653	2.26858e-14	17.9674	1.82101	1.56289e-06	1.89727	-2.14449	9.92027e-05	15.3937	1.38593	0.00649597	7.93404	0.157491	1
AT4G37870	PCKA	0.692609	-0.715668	0.106948	1.55027	0.848174	0.138958	0.347466	-1.66415	0.00421363	1.96788	1.27367	0.0107115	0.850835	-0.222298	1
AT1G14900	HMGA	0.846822	-0.454609	0.442405	1.07792	0.0536246	1	0.612202	-0.89284	0.331451	2.0677	1.23124	0.0151204	1.06354	0.0294368	1

## Sheet: AC.1-subcluster5-Top20 FGs
FeatureID	FeatureName	Cluster 1 Average	Cluster 1 Log2 Fold Change	Cluster 1 P-Value	Cluster 2 Average	Cluster 2 Log2 Fold Change	Cluster 2 P-Value	Cluster 3 Average	Cluster 3 Log2 Fold Change	Cluster 3 P-Value	Cluster 4 Average	Cluster 4 Log2 Fold Change	Cluster 4 P-Value	Cluster 5 Average	Cluster 5 Log2 Fold Change	Cluster 5 P-Value
AT2G36830	TIP1-1	0.170447	-2.23748	7.98696e-07	0.532906	-0.125679	1	0.049638	-3.65874	1.88769e-06	0.57753	0.0120557	1	2.36107	3.05839	1.40202e-12
AT1G08560	KN	0.422058	-1.25801	0.047504	0.211951	-2.06976	0.0670601	0.215098	-2.0725	0.0532615	0.44919	-0.908882	0.973232	3.53806	3.35966	4.34675e-11
AT5G16250	AT5G16250	0.535689	-1.2519	0.0712321	0.211951	-2.42108	0.0376648	0.264736	-2.11914	0.0732923	0.6417	-0.722224	1	4.46688	3.35589	7.99386e-10
AT1G04425	AT1G04425	0.159625	-1.62979	0.0522603	0.102948	-1.98349	0.38155	0.066184	-2.63542	0.0983914	0.1426	-1.47242	0.86484	1.87893	3.88065	2.90857e-09
AT4G02800	AT4G02800	0.189385	-1.12665	0.105216	0.0908362	-1.98652	0.105907	0.126853	-1.52717	0.303722	0.22103	-0.635534	1	1.36843	3.06418	9.91502e-09
AT5G66230	AT5G66230	0.362537	-0.624186	0.555001	0.139282	-1.94665	0.136115	0.08273	-2.71865	0.0100778	0.19964	-1.3815	0.7458	2.02782	3.1074	1.10374e-08
AT3G47340	ASN1	0.154214	-1.03055	0.176119	0.181672	-0.552329	1	0.0275767	-3.23404	0.00306144	0.12834	-1.05609	0.895853	1.04227	3.00859	6.1986e-08
AT5G25090	ENODL13	0.151508	-1.15278	0.24001	0.0787247	-1.87751	0.415142	0.066184	-2.15238	0.221534	0.0855601	-1.7135	0.775733	1.25498	3.51469	6.4625e-08
AT3G51740	IMK2	0.197502	-0.964661	0.173573	0.139282	-1.29324	0.466236	0.08273	-2.07918	0.0487337	0.26381	-0.283628	1	1.19826	2.78377	8.56763e-08
AT3G02640	AT3G02640	0.227262	-1.39794	0.0672301	0.0908362	-2.48421	0.0781908	0.0716993	-2.84564	0.0230476	0.50623	0.15441	1	1.98528	3.20441	1.0815e-07
AT1G02730	CSLD5	0.40312	-0.763546	0.255675	0.399679	-0.615974	0.927604	0.204067	-1.67554	0.0732923	0.34937	-0.808555	0.941121	1.97819	2.48443	1.41623e-07
AT1G63100	SCL28	0.308427	-0.899781	0.197774	0.0908362	-2.5285	0.0089454	0.242675	-1.10571	0.58836	0.44206	-0.120289	1	1.71585	2.63572	2.95977e-07
AT2G25060	ENODL14	0.43288	-0.898082	0.402275	0.157449	-2.24742	0.180625	0.215098	-1.81329	0.361511	0.26381	-1.45298	0.86484	2.87866	3.22351	4.2273e-07
AT3G51720	AT3G51720	0.370654	-0.961842	0.12842	0.302787	-1.08602	0.563908	0.198552	-1.74809	0.081943	0.57753	-0.039577	1	2.042	2.51581	4.81423e-07
AT3G51280	AT3G51280	0.292194	-0.314783	0.869595	0.072669	-2.32192	0.0462877	0.0937606	-1.99251	0.0927317	0.17112	-1.04789	0.892104	1.24789	2.7213	1.00446e-06
AT4G37450	AGP18	0.135275	-0.948756	0.474332	0.0181672	-3.4151	0.0625727	0.049638	-2.21452	0.349395	0.07843	-1.49867	0.943364	1.01391	3.55402	1.00446e-06
AT5G56120	AT5G56120	0.327366	-0.388888	0.796933	0.121115	-1.82048	0.195993	0.0882453	-2.30314	0.0442825	0.22816	-0.844588	1	1.43224	2.68903	2.81336e-06
AT3G02120	AT3G02120	0.170447	-1.56391	0.0721209	0.127171	-1.71803	0.560672	0.154429	-1.45376	0.714319	0.29233	-0.426876	1	1.63077	3.17851	4.73439e-06
AT5G47500	PME68	0.146097	-2.3357	8.5517e-05	0.357289	-0.63093	1	0.319889	-0.820645	0.901015	0.64883	0.364882	1	1.85766	2.59355	9.22881e-06
AT1G03780	TPX2	0.411236	-0.228016	0.905169	0.181672	-1.45415	0.17822	0.159945	-1.66721	0.0705119	0.37076	-0.32742	1	1.36134	2.14161	1.5595e-05

## Sheet: MMC1.10-subcluster1-Top20 FGs
FeatureID	FeatureName	Cluster 1 Average	Cluster 1 Log2 Fold Change	Cluster 1 P-Value	Cluster 2 Average	Cluster 2 Log2 Fold Change	Cluster 2 P-Value	Cluster 3 Average	Cluster 3 Log2 Fold Change	Cluster 3 P-Value	Cluster 4 Average	Cluster 4 Log2 Fold Change	Cluster 4 P-Value
AT1G08560	KN	1.23404	2.87806	0.000403876	0.222017	-1.27828	0.359553	0.0303131	-3.58237	0.00398065	0.204791	-1.09095	1
AT4G29030	AT4G29030	11.2921	1.90064	0.00108451	3.40711	-0.826295	0.411885	0.378914	-4.01627	3.01793e-08	5.54982	0.150401	1
AT1G28290	AGP31	2.65384	1.63057	0.0111372	1.1784	-0.208671	1	0.0606262	-4.44508	3.37234e-08	1.12635	-0.234359	1
AT2G25060	ENODL14	1.19423	3.36178	0.0111372	0.128087	-1.97767	0.359553	0.0151566	-4.00294	0.0535567	0.204791	-0.901685	1
AT2G42840	PDF1	7.86864	1.46345	0.0111372	3.13386	-0.567952	0.585115	0.606262	-3.0282	2.09902e-07	5.09928	0.378909	1
AT2G14890	AGP9	1.79134	1.47717	0.0170327	0.768521	-0.397362	0.888767	0.212192	-2.31489	0.000563045	0.901078	-0.0346866	1
ATCG00040	MATK	1.32692	2.13781	0.0170327	0.222017	-1.72028	0.0980846	0.39407	-0.559999	0.864594	0.348144	-0.707112	1
AT5G16250	AT5G16250	1.24731	2.59377	0.0181855	0.341565	-0.620117	0.888767	0	-5.29471	0.00216295	0.143353	-1.69646	1
AT4G04890	PDF2	1.15442	1.56051	0.0257297	0.461113	-0.478081	0.830503	0.0606262	-3.26598	8.91058e-05	0.65533	0.23492	1
ATCG00170	RPOC2	2.16288	1.82688	0.0257297	0.512348	-1.30524	0.189849	0.636575	-0.752119	0.588968	0.778204	-0.389529	1
ATCG00160	RPS2	2.81307	1.74367	0.0266087	0.717287	-1.22677	0.20595	0.939706	-0.593946	0.739027	0.962516	-0.522527	1
ATCG00340	PSAB	3.79499	1.7851	0.0270614	1.15278	-0.879559	0.531679	0.894237	-1.14796	0.311402	1.20826	-0.622652	1
AT1G17200	AT1G17200	1.02173	1.51924	0.0349995	0.495269	-0.0950264	1	0.0151566	-4.45784	3.66583e-06	0.471018	-0.132719	1
AT4G35100	PIP2-7	3.82153	1.34501	0.0349995	2.07501	0.0107834	1	0.469853	-2.38337	0.000208348	1.47449	-0.566816	1
AT2G27385	AT2G27385	1.00846	1.68584	0.0355735	0.503808	0.109793	1	0.0606262	-3.00294	0.00131404	0.184311	-1.427	1
AT4G31840	ENODL15	2.34865	1.67522	0.0596636	1.08447	-0.0866038	1	0.0909393	-3.75123	0.000183811	0.737246	-0.690967	1
ATCG00670	CLPP1	1.04827	1.86472	0.0865848	0.29033	-0.983316	0.592591	0.166722	-1.63681	0.209617	0.43006	-0.126002	1
ATCG00500	ACCD	2.09653	1.68336	0.0940001	0.648974	-0.902644	0.589306	0.48501	-1.21431	0.347322	0.86012	-0.25408	1
AT3G08770	LTP6	7.29806	1.30327	0.106658	3.15948	-0.519838	0.789316	0.197035	-4.5879	9.93933e-09	6.08228	0.732241	1
AT2G32690	GRP23	1.77807	1.29338	0.106658	0.87953	-0.241429	1	0.0909393	-3.54706	9.18268e-06	1.18779	0.332257	1

## Sheet: MMC1.10-subcluster2-Top20 FGs
FeatureID	FeatureName	Cluster 1 Average	Cluster 1 Log2 Fold Change	Cluster 1 P-Value	Cluster 2 Average	Cluster 2 Log2 Fold Change	Cluster 2 P-Value	Cluster 3 Average	Cluster 3 Log2 Fold Change	Cluster 3 P-Value	Cluster 4 Average	Cluster 4 Log2 Fold Change	Cluster 4 P-Value
AT4G38430	ROPGEF1	0.544038	-1.07562	0.517165	2.10062	2.62076	3.26274e-09	0.151566	-2.91915	8.07031e-05	0.266228	-2.03146	0.137831
AT5G42050	AT5G42050	1.2075	-1.87739	0.0181855	7.23264	2.31939	3.42839e-09	0.606262	-2.86689	4.69852e-06	2.9285	-0.384889	1
AT5G59820	ZAT12	4.65749	-0.936614	0.543962	15.0972	2.16606	2.03302e-08	0.894237	-3.43467	1.91805e-08	4.64875	-0.87621	1
AT1G48830	RPS7A	0.623653	-1.39487	0.214844	2.67275	2.09456	1.65026e-06	0.43954	-1.89271	0.0048393	0.86012	-0.800715	1
AT5G01350	AT5G01350	1.24731	-1.3546	0.177724	4.96977	1.89911	5.56719e-06	1.22768	-1.34583	0.0370401	1.57689	-0.900301	1
AT3G55430	AT3G55430	1.35346	-1.24378	0.26581	4.96977	1.83771	1.25738e-05	0.424384	-2.96294	2.02933e-06	2.72371	-0.0313182	1
AT5G16050	GRF5	1.26057	-1.54763	0.102598	5.6529	1.8927	1.43337e-05	1.45503	-1.28483	0.0622103	1.98647	-0.743032	1
ENSRNA049493787	U2	0.278653	-1.73905	0.0865848	1.48581	1.99622	2.27524e-05	0.409227	-1.10579	0.160324	0.450539	-0.896987	1
AT1G73080	PEPR1	0.291923	-2.18044	0.0170327	2.04939	1.96379	2.53542e-05	0.242505	-2.39735	0.000772821	1.24922	0.210426	1
AT1G09070	SRC2	3.84807	-1.60017	0.0306231	16.7879	1.64927	2.58168e-05	4.18321	-1.43263	0.0125725	9.17462	-0.115709	1
AT5G45775	RPL11C	2.76	-0.487895	0.948112	6.22502	1.66348	3.16947e-05	0.970019	-2.14218	0.00021038	2.04791	-0.930104	1
AT5G60200	DOF5.3	0.0530768	-3.16723	0.15873	1.04177	3.38934	8.88992e-05	0.0757828	-2.64746	0.0816435	0.184311	-1.34212	1
AT2G20370	MUR3	0.318461	-0.976085	0.761738	1.08447	2.14017	8.88992e-05	0.0909393	-2.72992	0.00191241	0.327665	-0.835967	1
AT1G32920	AT1G32920	2.21596	-0.66769	0.862293	5.55043	1.67058	8.91357e-05	0.848767	-2.16538	0.000439073	2.19126	-0.636251	1
AT5G53300	UBC10	1.5923	-1.29881	0.12321	5.49066	1.43696	0.00035552	2.63724	-0.431842	0.676182	1.84311	-0.985299	0.962585
AT3G56880	AT3G56880	2.13634	-0.996717	0.44884	6.18233	1.47208	0.000501333	1.24284	-1.82656	0.00185583	3.66575	-0.0466593	1
AT3G54920	PMR6	0.544038	-0.881448	0.674491	1.54558	1.61759	0.000501638	0.303131	-1.75827	0.00920232	0.696288	-0.415179	1
AT1G22930	AT1G22930	0.411345	-0.648511	0.943361	1.05885	1.75365	0.00056976	0.136409	-2.27424	0.00304021	0.389102	-0.664043	1
AT5G18400	AT5G18400	0.636922	-1.12071	0.431201	2.05793	1.56923	0.000635578	0.39407	-1.82887	0.00529982	1.16731	-0.0654489	1
AT1G29150	RPN6	0.437884	-0.795513	0.766453	1.1784	1.58488	0.000920646	0.318288	-1.27049	0.0787825	0.409581	-0.819789	1

## Sheet: MMC1.10-subcluster3-Top20 FGs
FeatureID	FeatureName	Cluster 1 Average	Cluster 1 Log2 Fold Change	Cluster 1 P-Value	Cluster 2 Average	Cluster 2 Log2 Fold Change	Cluster 2 P-Value	Cluster 3 Average	Cluster 3 Log2 Fold Change	Cluster 3 P-Value	Cluster 4 Average	Cluster 4 Log2 Fold Change	Cluster 4 P-Value
AT5G43830	AT5G43830	0.358269	-1.41032	0.327433	0.384261	-1.48904	0.0340023	2.42505	2.63137	1.90254e-08	0.43006	-1.0244	1
AT4G01850	SAM2	0.477691	-1.06431	0.533867	0.367182	-1.68502	0.00447163	2.47052	2.44441	2.00117e-08	0.593893	-0.637571	1
AT3G22880	DMC1	0.066346	-2.36075	0.41824	0.0597739	-2.82881	0.0186705	1.22768	4.04267	9.10938e-08	0.102395	-1.58928	1
AT4G20890	TUBB9	0.199038	-1.02048	0.792857	0.136626	-1.83249	0.0321063	1.16705	2.93099	9.91859e-08	0.102395	-1.80287	0.777625
AT4G34200	PGDH1	0.384807	-0.654157	0.948112	0.247635	-1.56828	0.0258298	1.51566	2.32343	1.35217e-06	0.286707	-1.02564	1
AT1G49240	ACT8	0.252115	-1.3076	0.566439	0.247635	-1.5379	0.0886861	1.59144	2.56059	4.0521e-06	0.327665	-0.798973	1
AT4G29900	ACA10	0.132692	-1.42354	0.661163	0.0853913	-2.33767	0.0157031	1.00033	2.83367	8.75768e-06	0.266228	-0.255238	1
AT1G70185	AT1G70185	0.0928845	-3.42455	0.0111372	0.691669	-0.502281	0.888767	2.51599	2.55224	1.84725e-05	0.286707	-1.70711	0.986201
AT5G16070	CCT6B	0.344999	-0.74476	0.885196	0.256174	-1.41714	0.0487091	1.25799	1.90751	0.000122311	0.491497	-0.105076	1
AT4G19200	AT4G19200	0.185769	-1.96805	0.0904295	0.469652	-0.606414	0.754303	1.5005	1.94431	0.000208348	0.491497	-0.376672	1
AT5G19760	DTC	0.358269	-0.763677	0.8926	0.273252	-1.39013	0.0697463	1.31862	1.90508	0.00021038	0.511976	-0.118882	1
AT5G03740	HDT3	0.623653	-0.48564	0.949804	0.572121	-0.749163	0.435362	1.75816	1.63794	0.000278419	0.43006	-1.01197	1
AT5G64910	AT5G64910	0.424615	-0.346729	1	0.315948	-0.999831	0.224744	1.1519	1.72951	0.000297538	0.286707	-0.902583	1
AT1G20693	HMGB2	0.610384	-0.0164429	1	0.375722	-1.01306	0.212516	1.36409	1.70462	0.00031545	0.204791	-1.66006	0.412387
AT5G63840	RSW3	0.384807	-0.317122	1	0.281791	-0.999141	0.298351	1.07612	1.85504	0.000331928	0.184311	-1.36381	0.92427
AT4G14960	TUBA6	1.48615	0.451776	0.932165	0.418417	-1.9606	8.91357e-05	2.48567	1.5775	0.000351558	0.778204	-0.682975	1
AT1G09210	CRT2	0.451153	-0.645544	0.939354	0.418417	-0.909315	0.354156	1.47019	1.76931	0.000377048	0.409581	-0.727178	1
AT1G14830	DRP1C	0.252115	-1.11359	0.657887	0.341565	-0.742108	0.593112	1.16705	1.93099	0.000377048	0.286707	-0.810791	1
AT2G46900	AT2G46900	0.424615	-0.455253	1	0.367182	-0.834497	0.420756	1.21252	1.70304	0.00052819	0.286707	-0.998161	1
AT2G36530	ENO2	0.83596	-0.566048	0.932165	0.742904	-0.895661	0.216587	2.31895	1.4852	0.000552517	0.982995	-0.252867	1

## Sheet: MMC1.10-subcluster4-Top20 FGs
FeatureID	FeatureName	Cluster 1 Average	Cluster 1 Log2 Fold Change	Cluster 1 P-Value	Cluster 2 Average	Cluster 2 Log2 Fold Change	Cluster 2 P-Value	Cluster 3 Average	Cluster 3 Log2 Fold Change	Cluster 3 P-Value	Cluster 4 Average	Cluster 4 Log2 Fold Change	Cluster 4 P-Value
AT4G15630	AT4G15630	0.0530768	-2.59276	0.490707	0.0512348	-2.98974	0.0415741	0.0151566	-3.71482	0.042101	1.72024	5.20478	6.51192e-08
AT1G01120	KCS1	0.0928845	-1.73097	0.430718	0.145165	-1.28507	0.298205	0.0909393	-1.69516	0.13104	1.16731	3.28414	1.46366e-06
AT1G56580	SVB	0.199038	-1.43552	0.761759	0.187861	-1.74747	0.182103	0.181879	-1.52134	0.317264	1.98647	3.3512	3.19193e-05
AT3G60450	AT3G60450	0.132692	-1.5899	0.655893	0.145165	-1.68991	0.179997	0.181879	-1.07388	0.552916	1.45401	3.22835	3.84973e-05
AT5G55180	AT5G55180	1.2075	-0.547041	0.948112	1.14424	-0.748065	0.495286	0.621419	-1.59813	0.0296814	4.7921	2.19617	3.88457e-05
AT4G00430	PIP1.4	0.782883	-0.391123	1	0.657513	-0.814258	0.467052	0.318288	-1.80447	0.0195094	2.88755	2.22632	8.27909e-05
AT1G78380	GSTU19	2.2425	-0.908028	0.545705	3.27902	-0.282583	0.910375	1.86426	-1.1837	0.0635286	9.52276	1.84152	0.000130888
AT4G36500	AT4G36500	0.119423	-2.16723	0.109805	0.409878	-0.305244	0.999322	0.197035	-1.39289	0.172227	1.53593	2.47853	0.000133201
AT5G54165	AT5G54165	0.145961	-1.32972	0.602855	0.213478	-0.890207	0.578508	0.181879	-0.952316	0.461517	1.10587	2.547	0.000231912
AT2G29450	GSTU5	0.544038	-1.45824	0.274298	0.956382	-0.619491	0.690417	0.970019	-0.484537	0.74156	3.58383	2.0716	0.000301457
AT3G23820	GAE6	0.278653	-0.47085	1	0.239096	-0.873528	0.573183	0.106096	-1.88643	0.0658875	1.16731	2.40544	0.000782231
AT4G37250	AT4G37250	0.15923	-1.15011	0.776357	0.281791	-0.28387	1	0.0454697	-2.74487	0.0119884	1.04443	2.46608	0.000851822
AT1G27950	LTPG1	1.47288	0.241307	1	0.922226	-0.726884	0.550744	0.136409	-3.43406	1.72413e-05	3.50192	1.96741	0.00135048
AT2G38290	AMT2	0.106154	-2.09156	0.118832	0.461113	0.326369	0.919409	0.106096	-2.0276	0.0276849	1.12635	2.05842	0.00380077
AT5G16010	AT5G16010	0.358269	-1.22762	0.509789	0.734365	-0.00185192	1	0.272818	-1.60439	0.0544924	1.94551	1.92092	0.00421337
AT5G49480	ATCP1	0.398076	-0.87987	0.76774	0.614817	-0.159814	1	0.287975	-1.35441	0.095462	1.67928	1.82465	0.00421337
AT5G02020	SIS	0.199038	-1.64851	0.208908	0.555043	0.0526495	1	0.272818	-1.12585	0.20147	1.41305	1.88028	0.00428278
AT2G32190	AT2G32190	0.583845	-1.79409	0.0811065	1.85299	0.219766	0.997818	0.803297	-1.25735	0.113292	4.19821	1.76764	0.00606446
AT2G39350	ABCG1	0.0265384	-3.21555	0.191482	0.145165	-1.2646	0.568514	0.257661	-0.104319	1	1.02395	2.84332	0.00685871
AT3G07390	AIR12	0.942114	-0.626339	0.932165	1.26379	-0.119499	1	0.575949	-1.39872	0.0446751	3.11282	1.62651	0.00690838

[truncated: 9 more sheets: MMC2.6-subcluster1-Top20 FGs, MMC2.6-subcluster2-Top20 FGs, MMC2.6-subcluster3-Top20 FGs, MMC2.6-subcluster4-Top20 FGs, AGGR.11-subcluster1-Top20 FGs, AGGR.11-subcluster2-Top20 FGs, AGGR.11-subcluster3-Top20 FGs, AGGR.11-subcluster4-Top20 FGs, AGGR.11-subcluster5-Top20 FGs]
