# Supplementary material for: High-throughput single-cell transcriptomics reveals the female germline differentiation trajectory in Arabidopsis thaliana
Source: Commun Biol. 2021 Oct 1;4:1149. doi: 10.1038/s42003-021-02676-z (PMC8486858; doi:10.1038/s42003-021-02676-z)
Supplement: Supplementary file 9 — Supplementary Data 7. [file 42003_2021_2676_MOESM9_ESM.xlsx]

## Sheet: Remade
Supplementary Data 7. Expression of the feature genes in the AC.1, MMC1.10, MMC2.6 and AGGR.11 subclusters.
Sheets 1-5. Expression of the feature genes (FGs) in the AC.1 subclusters.
Sheets 6-9. Expression of the feature genes (FGs) in the MMC1.10 subclusters.
Sheets 10-13. Expression of the feature genes (FGs) in the MMC2.6 subclusters.
Sheets 14-18. Expression of the feature genes (FGs) in the AGGR.11 subclusters.
Feature Genes	Characteristic genes in each cluster were obtained by comparing the differentially expressed genes in each cluster among other clusters in the same sample.
FGs	Log2 FC > 0, q <0.05
p value	Unadjusted p-value
q value	Adjsted p-value, based on bonferroni correction using all genes in the dataset.

## Sheet: AC.1-subcluster1 FGs
FeatureID	FeatureName	Cluster 1 Average	Cluster 1 Log2 Fold Change	Cluster 1 P-Value	Cluster 2 Average	Cluster 2 Log2 Fold Change	Cluster 2 P-Value	Cluster 3 Average	Cluster 3 Log2 Fold Change	Cluster 3 P-Value	Cluster 4 Average	Cluster 4 Log2 Fold Change	Cluster 4 P-Value	Cluster 5 Average	Cluster 5 Log2 Fold Change	Cluster 5 P-Value
AT1G05550	AT1G05550	2.067	4.27575	4.80673e-18	0.0181672	-5.36712	2.64154e-06	0.0275767	-4.94104	3.23381e-06	0.16399	-2.47038	0.153214	0.24816	-1.87315	0.308271
AT2G26190	IQM4	1.43662	2.46908	1.1125e-14	0.0605575	-3.63206	3.49881e-08	0.391589	-0.949172	0.366079	0.11408	-2.71481	0.000320575	0.460869	-0.658974	0.795699
AT4G29030	AT4G29030	8.53856	2.48147	6.37331e-13	0.115059	-5.35171	1.37715e-14	0.391589	-3.64765	1.41911e-09	0.58466	-2.99973	6.7592e-05	5.57297	0.512895	0.756946
AT2G32690	GRP23	2.0183	2.24679	4.14794e-11	0.024223	-5.33042	1.75604e-11	0.650809	-0.746935	0.723467	0.11408	-3.27112	5.87541e-05	0.907557	-0.184758	1
AT1G10650	AT1G10650	1.06597	1.9125	7.51286e-10	0.127171	-2.32011	0.000129104	0.286797	-1.13046	0.147485	0.19251	-1.67989	0.0470694	0.545952	-0.0723341	1
AT5G21150	AGO9	1.20124	1.91633	5.63375e-09	0.224063	-1.67126	0.0165436	0.507411	-0.405375	1	0.22816	-1.61012	0.0993536	0.269431	-1.36422	0.151272
AT3G08770	LTP6	9.91025	2.10388	6.33407e-09	0.0847805	-6.08161	1.19088e-14	2.33299	-1.30223	0.171686	0.934031	-2.63409	0.00237394	6.21819	0.324502	0.973417
AT2G42840	PDF1	9.51525	1.78567	7.58881e-09	0.133226	-5.50156	5.16975e-18	4.09789	-0.434162	0.981024	0.72726	-3.03986	3.80036e-06	6.11892	0.250075	1
AT5G01820	CIPK14	1.41498	2.05448	3.02479e-08	0.345178	-1.22504	0.280188	0.375043	-1.11335	0.363592	0.24955	-1.68253	0.183564	0.375785	-1.06942	0.563815
AT2G21060	CSP4	2.26721	1.60161	4.07584e-08	0.738801	-0.941792	0.270769	0.308859	-2.29199	8.16063e-06	0.884121	-0.639579	0.86484	1.17699	-0.17883	1
AT5G16050	GRF5	6.11714	1.49016	1.7327e-07	1.98629	-0.999504	0.167193	2.22268	-0.832434	0.334834	2.53115	-0.597353	0.875628	1.97819	-0.986252	0.286414
AT5G45775	RPL11C	7.32921	1.49949	1.7327e-07	1.64716	-1.56921	0.00378566	2.81833	-0.736876	0.488663	3.42953	-0.396381	1	2.5596	-0.862982	0.444476
AT5G23940	DCR	1.66929	1.70756	2.11667e-07	0.0423902	-4.53627	1.24936e-10	0.943122	0.0071729	1	0.19964	-2.36887	0.00212552	0.808293	-0.247462	1
AT2G20370	MUR3	3.31695	1.4612	5.98081e-07	1.06581	-1.02461	0.171824	1.67115	-0.301468	1	0.75578	-1.52911	0.0402968	1.20535	-0.811966	0.556554
AT1G48830	RPS7A	3.10862	1.42612	7.45975e-07	0.974976	-1.07694	0.119253	1.26853	-0.668132	0.622944	1.40461	-0.480299	0.994905	0.97137	-1.06114	0.221507
AT2G16440	MCM4	1.00645	1.64022	7.45975e-07	0.314899	-0.976382	0.375323	0.33092	-0.9137	0.42059	0.51336	-0.181719	1	0.127625	-2.28006	0.00206218
AT1G27950	LTPG1	3.14109	1.57205	1.01396e-06	0.345178	-2.60274	9.6752e-06	1.35126	-0.51829	0.88818	0.44206	-2.20285	0.0027161	2.11291	0.242011	1
AT4G36500	AT4G36500	1.44203	1.64331	1.86616e-06	0.302787	-1.59553	0.0328012	0.435711	-1.05324	0.301548	0.18538	-2.28068	0.00625765	0.950099	0.242004	1
AT1G07890	APX1	12.678	1.35149	1.90173e-06	4.65687	-0.864845	0.298106	4.45087	-0.949906	0.173927	4.99813	-0.735608	0.742403	5.94166	-0.459625	0.912802
AT1G48900	SRP-54C	1.14172	1.44812	2.01222e-06	0.357289	-1.05676	0.175244	0.441227	-0.73695	0.557205	0.4991	-0.511825	0.994905	0.375785	-0.955345	0.396602
AT2G26250	FDH	1.39063	1.53255	4.75192e-06	0.0666132	-3.74152	1.61549e-08	0.871422	0.11493	1	0.11408	-2.95352	0.000105334	0.822474	0.012702	1
AT5G62230	ERL1	1.3257	1.51228	8.57134e-06	0.393624	-1.11507	0.24031	0.689417	-0.218479	1	0.34224	-1.30206	0.298887	0.375785	-1.16134	0.319452
AT2G48100	AT2G48100	1.03621	1.29764	2.71408e-05	0.363345	-0.94257	0.289862	0.435711	-0.666366	0.676852	0.39928	-0.773692	0.753377	0.48923	-0.454588	0.959036
AT2G27385	AT2G27385	1.86409	1.43809	3.82919e-05	0.072669	-4.08824	1.90467e-09	0.948637	-0.291645	1	0.16399	-2.91283	0.000166549	1.58823	0.598365	0.662461
AT1G72970	HTH	1.35275	1.37364	3.99559e-05	0.0908362	-3.34075	1.2396e-07	1.25198	0.76566	0.293378	0.17825	-2.34595	0.0017622	0.425417	-1.06068	0.360527
AT3G60820	PBF1	1.55566	1.24595	4.69765e-05	0.563185	-0.923177	0.294363	0.728024	-0.520507	0.848396	0.77004	-0.408664	1	0.553043	-0.930807	0.391348
AT1G12920	ERF1-2	1.07138	1.25086	6.05067e-05	0.405735	-0.84356	0.406291	0.419165	-0.805237	0.4487	0.47771	-0.567054	0.948589	0.510501	-0.46218	0.944083
AT1G54410	HIRD11	1.68282	1.34864	7.34729e-05	0.175617	-2.74402	9.33763e-06	1.35677	0.484824	0.798193	0.12121	-3.22156	1.26695e-05	0.865015	-0.301565	1
AT1G31760	AT1G31760	1.04973	1.27869	7.54123e-05	0.290676	-1.31631	0.0582696	0.650809	-0.0233404	1	0.38502	-0.858943	0.688395	0.361605	-0.95631	0.426598
AT5G67510	RPL26B	1.14713	1.26022	7.82112e-05	0.308843	-1.3698	0.0387421	0.419165	-0.911297	0.322386	0.43493	-0.817972	0.733744	0.794113	0.153984	1
AT5G38830	AT5G38830	1.30135	1.24078	8.96223e-05	0.56924	-0.621449	0.733535	0.557049	-0.667409	0.691357	0.5704	-0.602243	0.910249	0.49632	-0.820854	0.57671
AT4G22190	AT4G22190	1.01186	1.25799	9.89708e-05	0.290676	-1.26838	0.0765111	0.209583	-1.78423	0.0023847	0.29233	-1.23122	0.256484	0.97846	0.740946	0.358399
AT2G32210	AT2G32210	12.0233	1.20101	0.000114227	5.12922	-0.693278	0.616207	7.19751	-0.133203	1	2.7807	-1.62649	0.025153	5.22554	-0.649432	0.756946
AT2G21150	XCT	1.64495	1.14554	0.000125453	0.708523	-0.694874	0.564484	0.810754	-0.484537	0.848396	0.79856	-0.488342	0.994905	0.638126	-0.842637	0.463698
AT3G63010	GID1B	2.47012	1.19983	0.000127554	1.69561	0.107645	1	0.915545	-0.926011	0.279479	0.54901	-1.67301	0.0242162	1.07063	-0.647368	0.756946
AT4G18730	RPL11C	4.47761	1.1195	0.000155825	1.51394	-1.09977	0.0839386	2.3385	-0.406186	0.940659	2.48124	-0.294342	1	1.91438	-0.711243	0.630655
AT4G38680	CSP2	3.54691	1.11726	0.000158088	1.12031	-1.20594	0.0445241	1.34023	-0.937317	0.185834	1.94649	-0.310324	1	2.29725	-0.0372872	1
AT2G23930	SNRNP-G	1.68012	1.14243	0.000159814	0.732746	-0.676588	0.609818	0.882453	-0.380074	0.981669	0.876991	-0.37367	1	0.517591	-1.19981	0.12178
AT1G27310	NTF2A	2.11029	1.13091	0.000200513	0.799359	-0.909523	0.280168	1.14719	-0.329549	1	0.962551	-0.597379	0.881494	0.914648	-0.678705	0.712721
AT5G58420	RPS4D	3.65513	1.09731	0.000202722	1.32621	-0.998184	0.145641	1.71527	-0.595001	0.710236	2.0677	-0.270922	1	1.77966	-0.51398	0.869773
AT4G16720	RPL15A	9.30152	1.07306	0.0002457	3.74851	-0.846659	0.298351	4.39572	-0.598243	0.693364	5.80382	-0.124415	1	3.84294	-0.790522	0.504769
AT2G01180	ATPAP1	1.11196	1.20585	0.000251516	0.478404	-0.66232	0.711391	0.408135	-0.929118	0.324087	0.52049	-0.511856	0.994905	0.538862	-0.457078	0.972425
AT1G73080	PEPR1	3.24119	1.10292	0.000281272	1.95601	-0.165092	1	1.47259	-0.644901	0.651349	1.09802	-1.08028	0.281821	1.43224	-0.665186	0.712721
AT1G76300	SMD3A	1.18772	1.143	0.000299191	0.508683	-0.700955	0.608617	0.540503	-0.61392	0.739185	0.74152	-0.0773462	1	0.361605	-1.20984	0.140813
AT5G65670	IAA9	2.08053	1.08914	0.000318879	0.763024	-0.980719	0.184934	1.14719	-0.327095	1	0.898381	-0.704213	0.796624	1.08481	-0.404108	0.993227
AT2G27880	AGO5	1.15254	1.28145	0.00034731	0.296732	-1.42852	0.06725	0.898999	0.389686	0.901015	0.45632	-0.741083	0.86484	0.148896	-2.4044	0.00137118
AT1G29150	RPN6	1.56919	1.09005	0.000392612	0.551073	-1.04489	0.144891	0.893484	-0.270279	1	0.73439	-0.573206	0.910249	0.751571	-0.53689	0.864368
AT2G27530	RPL10AB	6.1442	1.01897	0.000607984	2.30724	-0.984949	0.144104	3.20992	-0.458827	0.848877	3.61491	-0.248435	1	3.05592	-0.521158	0.847736
AT3G52930	FBA8	2.9003	1.0226	0.000749526	1.45338	-0.515633	0.782115	1.23543	-0.790412	0.381274	1.80389	-0.152437	1	1.26207	-0.72838	0.611448
AT2G32190	AT2G32190	5.57875	1.11127	0.000822068	3.0521	-0.327399	1	3.19338	-0.255548	1	0.969681	-2.09107	0.00209304	2.83612	-0.439353	0.993227
AT1G22930	AT1G22930	2.09676	1.00488	0.00125903	1.14454	-0.382229	0.952868	1.17477	-0.344841	0.997827	0.80569	-0.928374	0.482526	0.992641	-0.601174	0.756946
AT1G09940	HEMA2	2.12111	1.01932	0.00135375	1.30804	-0.17065	1	1.00931	-0.609363	0.723764	0.912641	-0.744553	0.758359	0.914648	-0.741636	0.631747
AT5G50810	TIM8	1.74775	1.00475	0.00141183	0.611631	-1.09397	0.1073	1.06997	-0.19302	1	1.01959	-0.263378	1	0.765751	-0.721747	0.646125
AT3G07220	FHA2	1.15525	1.01214	0.00156939	0.496571	-0.760075	0.495723	0.645294	-0.341383	1	0.4278	-0.972203	0.455562	0.709029	-0.172406	1
AT5G48480	AT5G48480	4.22599	0.967484	0.00214412	1.18087	-1.46991	0.0073155	2.82937	-0.0622057	1	2.40281	-0.329964	1	2.19799	-0.474409	0.91054
AT4G38430	ROPGEF1	3.20331	0.973195	0.00228774	1.40493	-0.757816	0.468795	1.45053	-0.717169	0.515338	1.27627	-0.891829	0.537186	2.47451	0.184448	1
AT3G24550	PERK1	1.63953	0.966417	0.0024066	0.714578	-0.766081	0.464427	0.932091	-0.339507	1	0.862731	-0.449385	1	0.836654	-0.498898	0.90413
AT1G09070	SRC2	30.5262	0.923733	0.00248432	15.8661	-0.512644	0.760629	20.7707	-0.0607522	1	12.9766	-0.82179	0.511149	13.3581	-0.776549	0.437645
AT5G16130	RPS7C	5.26491	0.921376	0.00270102	2.13768	-0.910365	0.208061	2.72457	-0.526776	0.805441	3.97854	0.116707	1	2.39652	-0.712117	0.609188
AT5G42380	CML37	3.7877	1.03486	0.00275519	1.43521	-0.960591	0.300786	2.1951	-0.273915	1	1.45452	-0.919773	0.611665	2.26889	-0.209305	1
AT3G01780	TPLATE	1.05515	0.985531	0.00276932	0.454181	-0.770003	0.488617	0.667355	-0.143676	1	0.54188	-0.472417	0.998253	0.439598	-0.802037	0.570241
AT4G38800	MTN1	1.12008	0.975675	0.00282773	0.581352	-0.474601	0.879941	0.546018	-0.586616	0.761284	0.57753	-0.472119	0.997101	0.574314	-0.481441	0.91054
AT3G57530	CPK32	3.0464	0.936454	0.0030589	1.73194	-0.353434	0.984457	1.59945	-0.492698	0.848396	1.07663	-1.09611	0.252194	1.92147	-0.175414	1
AT1G01160	GIF2	1.02539	0.966057	0.00311466	0.448125	-0.755429	0.501485	0.485349	-0.638725	0.691357	0.63457	-0.1814	1	0.553043	-0.404167	0.993227
AT3G60300	AT3G60300	1.30135	0.957736	0.00345443	0.654021	-0.538446	0.782115	0.722509	-0.382202	0.981669	0.58466	-0.70157	0.817345	0.701939	-0.411852	0.993227
AT5G18400	AT5G18400	3.06533	0.943944	0.00349159	1.81672	-0.280006	1	1.91934	-0.190634	1	1.09089	-1.08163	0.286215	1.40388	-0.687945	0.689447
AT2G19480	NAP1;2	1.65577	0.937458	0.0036521	0.76908	-0.679259	0.601708	0.865907	-0.495124	0.848396	1.04098	-0.176167	1	0.794113	-0.612796	0.756946
AT3G45030	RPS20A	2.78126	0.922493	0.00380583	0.987087	-1.1186	0.0786446	1.56084	-0.388435	0.968021	2.07483	0.0974672	1	1.29752	-0.669159	0.694958
AT5G23740	RPS11C	4.70757	0.854915	0.00638345	2.30118	-0.647364	0.596444	2.70251	-0.389785	0.947166	3.12294	-0.138197	1	2.29725	-0.636276	0.712721
AT2G47170	ARF1	2.55399	0.870261	0.00645525	1.07792	-0.871936	0.293353	1.40641	-0.448878	0.884521	1.57573	-0.246569	1	1.57404	-0.248506	1
AT3G05200	ATL6	1.70717	0.893876	0.00658461	1.09609	-0.170061	1	0.772146	-0.757154	0.467426	0.862731	-0.552528	0.940517	0.950099	-0.398414	0.993227
AT1G22810	ERF019	1.22559	1.00411	0.0112207	0.399679	-1.19813	0.199041	0.479834	-0.927324	0.456983	0.22103	-2.05177	0.0174122	1.41097	0.919992	0.219667
AT5G47030	AT5G47030	2.15087	0.814185	0.012181	1.04159	-0.680913	0.561134	1.35677	-0.250681	1	1.43313	-0.150429	1	1.04936	-0.653869	0.710411
AT5G42050	AT5G42050	9.33669	0.805795	0.0129374	6.25559	-0.15347	1	4.95828	-0.549216	0.764903	5.00526	-0.514105	0.957272	5.06956	-0.493914	0.884221
AT3G62870	RPL7AB	5.0647	0.795242	0.0134011	2.20429	-0.867083	0.26081	3.16029	-0.283049	1	3.66482	-0.0275888	1	2.68722	-0.535301	0.811866
AT4G15910	ATDI21	3.74983	0.859313	0.014738	1.82278	-0.653188	0.673657	3.07204	0.234186	1	1.73259	-0.719057	0.818362	1.38261	-1.07251	0.247455
AT5G65207	AT5G65207	3.96627	0.813571	0.0153388	2.3133	-0.380147	0.952868	2.79076	-0.0644863	1	1.66129	-0.897996	0.5148	2.08455	-0.539502	0.844151
AT5G59820	ZAT12	22.9508	0.79607	0.0177285	10.0889	-0.853431	0.266727	13.292	-0.410562	0.900369	13.4828	-0.372617	1	16.4566	-0.0441811	1
AT1G78280	AT1G78280	1.0308	0.832157	0.0182508	0.557129	-0.485415	0.859392	0.634263	-0.277236	1	0.48484	-0.691617	0.854884	0.623946	-0.290468	1
AT3G55430	AT3G55430	7.74044	0.779765	0.0185495	5.54707	-0.0535376	1	3.21544	-0.964162	0.147077	4.3493	-0.452429	0.995495	5.09083	-0.195924	1
AT5G22440	RPL10AC	1.13631	0.807774	0.0204587	0.617686	-0.49096	0.840804	0.634263	-0.455786	0.893027	0.905511	0.1496	1	0.446688	-0.985768	0.324919
AT2G36220	AT2G36220	3.79041	0.802166	0.021216	2.93098	0.0927553	1	0.849361	-1.91027	0.00013896	2.43846	-0.217643	1	2.71558	-0.0394468	1
AT4G24570	PUMP4	1.28511	0.85321	0.0212702	0.28462	-1.86181	0.00200002	0.733539	-0.393801	0.981669	0.934031	0.0197312	1	0.957189	0.0607914	1
AT2G27040	AGO4	1.30946	0.786519	0.0237509	0.696411	-0.540168	0.782115	0.794208	-0.330292	1	0.713	-0.488787	0.994905	0.829564	-0.244908	1
AT5G22880	H2B	1.30135	1.12467	0.0263885	0.472348	-0.97348	0.698818	0.270251	-1.84858	0.0648751	1.33331	0.771597	0.742403	0.425417	-1.11234	0.69033
AT2G18020	RPL8A	6.82598	0.726398	0.0265608	3.12477	-0.825464	0.298106	4.22474	-0.338067	0.981669	5.17638	0.0103214	1	4.10528	-0.372475	0.993227
AT1G48410	AGO1	1.83162	0.743498	0.0300259	1.03553	-0.467748	0.856006	1.20234	-0.223613	1	1.05524	-0.425888	1	1.05645	-0.424374	0.959036
AT3G57930	AT3G57930	1.1796	0.759226	0.0316365	0.593463	-0.644191	0.648847	0.678386	-0.434482	0.921584	0.68448	-0.400843	1	0.850835	-0.0460091	1
AT5G67300	MYB44	1.16337	0.796391	0.031744	0.545017	-0.737593	0.582217	0.728024	-0.270575	1	0.66309	-0.408594	1	0.744481	-0.221563	1
AT1G08360	RPL10AA	4.55065	0.712814	0.0350899	2.19218	-0.750068	0.429815	2.86797	-0.314695	1	3.82881	0.178978	1	2.28307	-0.670044	0.663342
AT1G48440	AT1G48440	2.97335	0.74687	0.0351299	1.85912	-0.301666	1	2.10134	-0.0962082	1	1.63277	-0.50438	0.9884	1.37552	-0.777117	0.565347
AT2G36620	RPL24A	1.98854	0.731496	0.0362915	0.974976	-0.70665	0.541027	1.02585	-0.63452	0.668638	1.88232	0.396511	0.914196	0.992641	-0.662434	0.715551
AT5G10695	AT5G10695	5.78166	0.778127	0.0378315	3.30038	-0.436914	0.937863	4.86452	0.231728	1	2.52402	-0.853972	0.660959	2.36107	-0.959017	0.385673
AT2G22670	IAA8	3.1492	0.703085	0.041503	1.48366	-0.789789	0.38155	2.30541	-0.0618406	1	1.93223	-0.350641	1	1.97819	-0.312655	1
AT3G12965	AT3G12965	4.9186	0.700429	0.0431212	2.30724	-0.80011	0.369107	3.23198	-0.2512	1	4.14253	0.173036	1	2.4816	-0.668372	0.675956
AT3G57150	CBF5	1.17689	0.746073	0.0442046	0.538962	-0.802002	0.460023	0.766631	-0.232247	1	0.848471	-0.0543879	1	0.659397	-0.464731	0.93277
AT5G59970	AT5G59970	1.70988	0.978472	0.0473054	0.81147	-0.623343	0.927604	0.557049	-1.23505	0.327726	1.49017	0.398253	1	0.709029	-0.821043	0.835422
AT2G37600	RPL36A	1.00915	0.750997	0.0476377	0.369401	-1.1478	0.114871	0.733539	-0.0390466	1	0.81995	0.150239	1	0.475049	-0.734731	0.685171
AT2G35310	AT2G35310	0.973981	0.774562	0.0480007	0.345178	-1.18416	0.124105	0.270251	-1.57802	0.0112889	0.39215	-0.962639	0.583674	1.3897	1.18769	0.018585
AT3G04240	SEC	2.07512	0.694641	0.049137	1.41705	-0.18298	1	1.55532	-0.0245062	1	1.07663	-0.621892	0.86484	0.97137	-0.784762	0.535052
AT1G51510	Y14	1.30946	0.70995	0.0492932	0.829638	-0.296429	1	0.7556	-0.458804	0.87982	0.75578	-0.43866	1	0.865015	-0.220493	1

## Sheet: AC.1-subcluster2 FGs
FeatureID	FeatureName	Cluster 1 Average	Cluster 1 Log2 Fold Change	Cluster 1 P-Value	Cluster 2 Average	Cluster 2 Log2 Fold Change	Cluster 2 P-Value	Cluster 3 Average	Cluster 3 Log2 Fold Change	Cluster 3 P-Value	Cluster 4 Average	Cluster 4 Log2 Fold Change	Cluster 4 P-Value	Cluster 5 Average	Cluster 5 Log2 Fold Change	Cluster 5 P-Value
AT5G54165	AT5G54165	0.817062	-1.94923	4.12586e-07	7.71503	2.65823	1.11533e-12	2.29989	0.00252749	1	0.926901	-1.43852	0.20346	1.15572	-1.10147	0.389499
AT4G38410	AT4G38410	0.822473	-1.57727	0.000127554	6.04364	2.55939	3.0068e-11	0.772146	-1.43455	0.0721492	1.27627	-0.610044	0.994905	1.60241	-0.243461	1
AT1G07590	AT1G07590	2.57834	-1.36892	0.000383992	15.5088	2.32074	5.7551e-10	4.21371	-0.349781	1	1.66129	-1.78533	0.0372325	4.40307	-0.265232	1
AT3G53420	PIP2-1	0.484285	-2.0653	7.05482e-09	4.18452	2.17979	7.22594e-10	0.479834	-1.79654	0.00237488	1.54008	0.0871348	1	2.00655	0.546079	0.694958
AT1G52890	NAC019	0.192091	-2.00124	2.16703e-05	1.88334	2.65177	9.63808e-10	0.468803	-0.301528	1	0.25668	-1.2211	0.626641	0.397056	-0.550842	1
AT1G55330	AGP21	0.284078	-1.70431	0.000185302	2.25879	2.56038	9.63808e-10	0.242675	-1.68178	0.0497622	0.55614	-0.353092	1	0.638126	-0.129878	1
AT3G13520	AGP12	0.2949	-1.89699	0.000116943	2.7372	2.6903	1.98677e-09	0.242675	-1.91401	0.0365869	0.5704	-0.557125	1	0.836654	0.0663014	1
AT3G02480	AT3G02480	0.121748	-1.8432	0.00038059	1.10215	2.68219	6.64316e-09	0.115822	-1.6245	0.133132	0.2852	-0.194395	1	0.25525	-0.371924	1
AT2G15960	AT2G15960	0.505929	-1.26032	0.00386795	2.80381	2.25361	1.1284e-08	0.270251	-2.00914	0.00330923	0.40641	-1.34328	0.334323	1.37552	0.636729	0.63508
AT1G25275	AT1G25275	0.992919	-1.35597	0.000465528	5.57129	2.14414	1.5092e-08	1.85867	-0.104015	1	1.51156	-0.43803	1	0.907557	-1.23836	0.220555
AT4G18170	WRKY28	0.135275	-1.59296	0.00278406	1.03553	2.62335	1.5092e-08	0.182006	-0.867487	0.787195	0.0998201	-1.70456	0.32751	0.297792	-0.0516492	1
AT5G01210	AT5G01210	0.0811651	-2.3601	1.2073e-05	1.01737	2.68285	2.54272e-08	0.380558	0.441525	0.953408	0.14973	-1.06182	0.86484	0.0779932	-1.99641	0.131319
AT1G20450	ERD10	4.73733	-1.83922	6.28666e-09	30.6421	1.79276	1.88077e-07	13.1099	0.0905137	1	12.8839	0.0541343	1	9.8555	-0.389236	0.965829
AT1G17170	GSTU24	0.143392	-1.40145	0.0309706	1.00525	2.69884	3.15589e-07	0.176491	-0.830534	0.857045	0.12121	-1.34615	0.753377	0.184348	-0.723026	0.9906
AT4G37990	CAD8	0.0811651	-2.5169	6.9426e-05	1.18087	2.85361	3.15589e-07	0.41365	0.411918	0.983283	0.1426	-1.28558	0.86484	0.0709029	-2.27345	0.166528
AT3G47380	PMEI11	0.137981	-1.92505	6.47401e-06	1.07792	2.10974	3.25477e-07	0.419165	0.154653	1	0.34937	-0.149878	1	0.219799	-0.878127	0.702983
AT5G15970	KIN2	1.09843	-2.55052	1.62139e-13	11.2637	1.84893	4.41635e-07	5.25611	0.289522	0.993933	3.95002	-0.208933	1	4.80013	0.116811	1
AT5G66940	DOF5.8	0.340893	-2.03995	1.77853e-06	2.80381	2.08368	1.05026e-06	0.645294	-0.75911	0.764903	1.1408	0.199078	1	1.02809	0.0234848	1
AT2G02100	PDF2.2	1.59625	-2.71653	2.26858e-14	17.9674	1.82101	1.56289e-06	1.89727	-2.14449	9.92027e-05	15.3937	1.38593	0.00649597	7.93404	0.157491	1
AT3G23820	GAE6	0.530278	-0.716087	0.140759	1.82884	1.77838	4.27551e-06	0.319889	-1.37753	0.0500117	0.76291	0.0403459	1	0.574314	-0.423939	1
AT2G38870	AT2G38870	1.3771	-0.742969	0.19641	5.19583	1.9709	4.33733e-06	0.612202	-1.87884	0.00988962	0.56327	-1.95018	0.0475885	2.82903	0.631925	0.661494
AT2G39660	BIK1	0.503223	-0.94797	0.0265373	1.94995	1.76694	5.93582e-06	0.854876	0.120718	1	0.32798	-1.39713	0.191842	0.623946	-0.402393	1
AT1G09970	LRR XI-23	0.248906	-1.09064	0.0123592	1.07187	1.83055	6.15094e-06	0.325405	-0.456596	0.981669	0.32798	-0.419969	1	0.375785	-0.202311	1
AT2G01150	RHA2B	0.524867	-1.2226	0.00251204	2.37991	1.78603	6.84436e-06	0.341951	-1.67891	0.0107586	1.01246	0.0762418	1	1.23371	0.415403	0.874226
AT5G40460	SMR6	0.281372	-1.01508	0.0190459	1.13848	1.78008	7.54733e-06	0.204067	-1.32617	0.0765319	0.48484	0.0820388	1	0.467959	0.023013	1
AT1G63500	AT1G63500	0.438291	-1.14849	0.00164688	1.78645	1.62893	9.08987e-06	0.805238	0.066747	1	0.59179	-0.43944	1	0.623946	-0.354884	1
AT4G29950	AT4G29950	0.300311	-1.16144	0.00359631	1.28382	1.72122	1.02101e-05	0.386073	-0.550448	0.848396	0.39928	-0.47113	1	0.609765	0.222711	1
AT3G57520	RFS2	0.440997	-2.20185	1.77769e-08	3.59712	1.81349	1.04385e-05	0.41365	-2.00593	0.00191866	2.0677	0.61657	0.767812	2.26889	0.786836	0.383382
AT5G16010	AT5G16010	1.69906	-0.828543	0.0409156	5.83169	1.63192	1.47246e-05	2.29438	-0.17308	1	1.75398	-0.60168	0.911863	1.90729	-0.467908	0.955332
AT4G34230	CAD5	0.300311	-0.856387	0.104838	1.15665	1.86693	1.54075e-05	0.204067	-1.29544	0.157735	0.24955	-0.94145	0.759842	0.567223	0.382652	0.93277
AT5G57710	SMAX1	0.286783	-1.34776	0.000383992	1.33226	1.67132	1.58976e-05	0.722509	0.436896	0.848396	0.39215	-0.592589	0.962334	0.389966	-0.601912	0.858775
AT4G01026	PYL7	0.227262	-1.85323	5.77572e-07	1.41705	1.66761	1.93153e-05	0.722509	0.319642	0.977957	0.60605	0.00676791	1	0.49632	-0.3201	1
AT3G17120	AT3G17120	0.34901	-1.15762	0.00400756	1.44732	1.65583	3.07293e-05	0.540503	-0.23732	1	0.63457	0.0394416	1	0.460869	-0.480999	0.968651
AT5G42650	CYP74A	0.543806	-1.46191	4.65961e-05	2.57975	1.57461	5.02145e-05	1.66563	0.687776	0.376675	0.55614	-1.15269	0.342831	0.97137	-0.275207	1
AT2G45960	PIP1B	0.635793	-1.41012	4.0021e-05	2.8462	1.51072	5.76656e-05	0.865907	-0.689575	0.637838	1.12654	-0.240329	1	1.9711	0.721903	0.347674
AT2G39700	EXPA4	0.581683	-0.548678	0.370892	1.75617	1.66262	6.78316e-05	0.639779	-0.276257	1	0.60605	-0.350243	1	0.311973	-1.38016	0.148385
AT1G14890	AT1G14890	0.624971	-1.23592	0.00147878	2.63425	1.5967	7.38717e-05	0.441227	-1.5703	0.0150733	1.0695	-0.136004	1	1.85057	0.818007	0.287135
AT2G43520	ATTI2	0.178563	-1.65117	0.000309159	1.05976	1.8316	8.9116e-05	0.226129	-1.02112	0.469211	0.72726	0.962942	0.379102	0.269431	-0.709764	0.874226
AT2G29440	GSTU6	0.289489	-1.15147	0.0321609	1.32621	1.90315	0.000101652	0.490865	-0.075475	1	0.23529	-1.21956	0.639916	0.460869	-0.172629	1
AT4G24960	HVA22D	1.32299	-1.16889	0.000495487	4.9536	1.41537	0.000111969	2.09583	-0.212189	1	2.2103	-0.116358	1	2.5525	0.125063	1
AT4G36010	AT4G36010	1.10655	-1.65207	2.07401e-07	5.43201	1.40732	0.000122568	2.71906	0.0748112	1	3.41527	0.462638	0.86484	2.24053	-0.252298	1
AT5G55120	VTC5	0.660143	-1.12898	0.00160501	2.45863	1.45029	0.000128257	0.750085	-0.728081	0.545927	1.51156	0.45953	0.86484	1.0919	-0.0946681	1
AT5G03030	AT5G03030	0.527573	-0.7443	0.0821308	1.61083	1.46225	0.000148566	0.799723	0.108263	1	0.3565	-1.18003	0.264589	0.673578	-0.181239	1
AT3G05220	HIPP34	1.37169	-1.26977	0.000105074	5.36539	1.38869	0.000148566	2.17856	-0.303368	1	2.48124	-0.0773953	1	3.17645	0.342749	0.901611
AT5G12010	AT5G12010	0.78189	-0.885704	0.0223081	2.51919	1.41924	0.000228304	1.44502	0.332545	0.925438	0.69874	-0.87106	0.631672	0.935918	-0.409161	0.993227
AT5G62350	AT5G62350	0.451819	-1.13518	0.00297968	1.70772	1.47384	0.000228304	0.557049	-0.598212	0.812855	0.53475	-0.637042	0.900279	1.18408	0.695847	0.436554
AT1G52030	F-ATMBP	0.248906	-2.03817	5.74319e-06	1.79856	1.75437	0.000281703	0.159945	-2.40282	0.00133041	1.96788	1.85863	0.000535812	0.319063	-1.32376	0.350093
AT1G72450	TIFY11B	0.243495	-1.40211	0.000626434	1.11426	1.56313	0.00035593	0.253705	-1.1016	0.245777	0.49197	-0.0126798	1	0.765751	0.754402	0.436155
AT5G01380	GT-3A	0.395003	-0.480748	0.498191	1.10215	1.55666	0.000416509	0.170975	-1.69088	0.0174051	0.24242	-1.11334	0.532203	0.709029	0.629708	0.634915
AT4G23060	IQD22	0.251612	-1.30494	0.00100027	1.05976	1.50039	0.000440615	0.430196	-0.208185	1	0.72726	0.700657	0.626641	0.269431	-0.931621	0.530175
AT3G22120	CWLP	0.776479	-2.44368	4.3366e-12	6.30404	1.45669	0.000489093	0.799723	-2.0974	0.000146274	8.76991	2.12449	1.24417e-07	1.70876	-0.888468	0.540649
AT2G29450	GSTU5	3.06263	-1.06417	0.00332042	10.7368	1.3972	0.000539409	5.68079	0.165041	1	2.03205	-1.48578	0.0661177	6.59397	0.412817	0.874226
AT1G61890	DTX37	0.754835	-1.49836	9.24006e-06	3.30038	1.34766	0.000625691	1.70975	0.0883097	1	1.55434	-0.0766413	1	1.9002	0.263065	0.993227
AT3G11170	FAD7	0.508634	-1.02175	0.00738447	1.72589	1.37249	0.000648495	0.893484	0.109707	1	0.79856	-0.0827616	1	0.645216	-0.429784	0.993227
AT5G59730	ATEXO70H7	0.516751	-0.507383	0.419703	1.39888	1.45983	0.000649941	0.33092	-1.11959	0.184285	0.55614	-0.263273	1	0.659397	0.0162803	1
AT4G21990	43924	0.346304	-0.994434	0.0609479	1.3141	1.65576	0.000703854	0.452257	-0.373859	1	0.19251	-1.65855	0.20209	0.772842	0.545185	0.774896
AT1G52400	BGLU18	0.110926	-2.5594	1.96968e-05	1.25354	2.03812	0.000842229	0.0220613	-4.35013	5.64158e-05	1.16932	1.75487	0.0301666	0.311973	-0.618502	1
AT4G17090	BAM3	0.246201	-1.92823	3.89723e-06	1.52605	1.55114	0.000920512	0.341951	-1.14182	0.270327	0.79143	0.245319	1	1.19117	0.980407	0.196274
AT5G13930	CHS	0.048699	-3.92029	8.20588e-12	1.28382	1.8614	0.000988658	0.099276	-2.51882	0.00773525	1.44026	2.02028	0.00110848	0.389966	-0.41608	1
AT2G31560	AT2G31560	0.343599	-1.64687	2.28867e-06	1.63505	1.33974	0.000999444	0.750085	-0.128146	1	1.21923	0.716253	0.52152	0.72321	-0.181431	1
AT2G30040	MAPKKK14	0.51134	-0.962242	0.0195951	1.68955	1.38419	0.00102612	0.634263	-0.433355	0.980144	0.83421	0.0343029	1	0.822474	0.0106425	1
AT4G05010	AT4G05010	0.440997	-1.48355	5.11429e-05	1.9439	1.38116	0.00105459	1.52223	0.900523	0.114343	0.59892	-0.730889	0.86484	0.680668	-0.529346	0.91054
AT5G67360	SBT1.7	0.708842	-0.813268	0.0599438	2.14374	1.36341	0.00109139	0.468803	-1.31814	0.0519529	1.51156	0.633677	0.688395	0.935918	-0.18722	1
AT1G51760	ILL4	0.2949	-1.3141	0.000563859	1.18087	1.37883	0.00117256	0.821784	0.664889	0.460121	0.34937	-0.786696	0.810059	0.49632	-0.231119	1
AT1G74950	TIFY10B	0.381476	-1.24001	0.000742544	1.42916	1.32637	0.00145299	0.876938	0.38001	0.865607	0.713	0.00841702	1	0.517591	-0.512148	0.91054
AT1G48330	AT1G48330	0.825178	-0.232754	0.820793	1.84095	1.324	0.00166545	0.391589	-1.38718	0.0336623	0.6417	-0.577585	0.962334	1.021	0.18287	1
AT1G76680	OPR1	5.10528	-0.358703	0.565846	11.7724	1.26821	0.00174739	2.6253	-1.36809	0.0165837	4.07836	-0.639347	0.86484	7.89858	0.463711	0.767253
AT1G78380	GSTU19	5.64909	-0.4422	0.388279	13.3166	1.22998	0.00179343	6.49706	-0.115721	1	3.98567	-0.899023	0.511014	6.22528	-0.183478	1
AT2G21620	RD2	0.303016	-1.4452	5.33446e-05	1.25354	1.28871	0.00214843	0.854876	0.545511	0.651708	0.58466	-0.130614	1	0.545952	-0.242583	1
AT5G48485	DIR1	0.830589	-2.3859	1.5352e-11	6.16475	1.33916	0.00220175	1.31265	-1.38635	0.0339449	8.77704	2.05028	4.60398e-07	1.72294	-0.924347	0.494845
AT4G00430	PIP1.4	1.16878	-1.42323	1.27467e-05	4.57209	1.20298	0.00257209	2.17856	-0.177477	1	2.23169	-0.131105	1	3.58769	0.690647	0.358399
AT5G49520	WRKY48	0.257023	-1.37703	0.000761239	1.06581	1.37612	0.00293268	0.617717	0.318834	0.981669	0.3565	-0.595068	0.99008	0.595584	0.241388	1
AT4G08555	AT4G08555	0.267845	-1.37498	0.0341425	1.35043	1.82994	0.00343382	0.976214	1.13988	0.223669	0.12834	-2.17434	0.225111	0.148896	-1.96383	0.232593
AT2G23120	AT2G23120	5.54357	-1.11278	0.000541718	17.8221	1.15579	0.00378566	11.9297	0.388802	0.848396	7.25121	-0.467822	0.963846	9.90514	0.046047	1
AT4G39840	AT4G39840	1.19042	-0.127034	0.973864	2.48891	1.28835	0.004076	0.860392	-0.645987	0.777233	0.5704	-1.25818	0.279135	1.19826	-0.0845235	1
AT5G64750	ABR1	0.419353	-0.471711	0.465077	1.02948	1.28479	0.00420142	0.336435	-0.730436	0.654192	0.25668	-1.11249	0.441535	0.701939	0.512891	0.756946
AT1G19570	DHAR1	0.340893	-1.43119	0.000119076	1.38071	1.26169	0.00453534	0.628748	-0.202407	1	1.06237	0.707568	0.583674	0.631036	-0.186062	1
AT1G30820	AT1G30820	0.427469	-1.9758	3.17532e-09	2.28907	1.17646	0.00477986	1.32368	0.141715	1	1.88232	0.753363	0.411515	1.26207	0.0536098	1
AT5G07440	GDH2	0.416647	-0.583404	0.274201	1.05976	1.24276	0.00547042	0.573595	0.0838206	1	0.3565	-0.684706	0.86484	0.453779	-0.302947	1
AT5G57130	SMXL5	0.543806	-0.576445	0.428032	1.50788	1.43728	0.00562066	0.104791	-2.95079	3.83534e-05	0.79856	0.194231	1	0.921738	0.442096	0.897342
AT5G13220	JAZ10	1.09032	-1.54937	1.68134e-06	4.43886	1.13519	0.00587481	4.00965	0.955824	0.0394439	2.43133	0.00670302	1	1.44642	-0.833534	0.499976
AT5G60200	DOF5.3	0.524867	-0.875699	0.207607	1.82884	1.60664	0.00604441	0.0551533	-4.00411	4.1265e-06	0.62744	-0.399154	1	1.4606	1.07029	0.257975
AT5G24420	PGL5	0.205618	-1.75533	0.00373978	1.23537	1.71583	0.0079922	0.0937606	-2.63187	0.0128891	1.16932	1.50567	0.097234	0.389966	-0.450846	1
AT2G39770	CYT1	0.681787	-0.801378	0.0431977	1.81672	1.10877	0.0101596	0.794208	-0.397567	0.981669	1.2121	0.323756	1	0.943009	-0.100251	1
AT1G45145	TRX5	0.633087	-0.923202	0.0491836	1.93784	1.26478	0.0105536	0.750085	-0.476069	0.977322	0.59179	-0.82977	0.841298	1.5315	0.75891	0.43066
AT3G13310	AT3G13310	0.703431	-1.01531	0.00733787	2.13162	1.14063	0.0105536	0.733539	-0.767099	0.522387	1.16932	0.0164519	1	1.73712	0.70634	0.389499
AT5G19440	AT5G19440	0.730486	-0.250725	0.770335	1.48971	1.11739	0.0113859	0.711478	-0.239906	1	0.45632	-0.931267	0.55488	0.758661	-0.123239	1
AT5G54170	AT5G54170	2.14276	-0.454923	0.37603	4.66293	1.05122	0.0115648	2.38262	-0.183694	1	2.04631	-0.425035	1	2.50996	-0.0908595	1
AT3G16240	TIP2-1	0.40312	-2.02128	2.45028e-08	2.22246	1.17927	0.0116879	0.231644	-2.56456	6.0238e-06	1.46165	0.357157	0.994905	2.96374	1.72693	3.12492e-05
AT1G01620	PIP1-3	1.82351	-1.51072	1.74797e-06	7.05495	1.07701	0.0121321	3.19889	-0.366572	0.981669	4.67015	0.280063	1	6.11183	0.760394	0.236722
AT2G26440	PME12	0.0946926	-2.88773	3.18863e-12	0.938641	1.23673	0.0122453	0.551533	0.226013	1	1.17645	1.64699	0.000675965	0.219799	-1.23934	0.257909
AT1G73920	AT1G73920	0.359832	-0.956022	0.016067	1.0537	1.13372	0.0129574	0.683901	0.315994	0.976085	0.39928	-0.581047	0.947104	0.609765	0.105755	1
AT5G20230	BCB	0.492401	-0.710462	0.26123	1.39282	1.33262	0.015084	0.788692	0.238519	1	0.50623	-0.501	1	0.446688	-0.698773	0.888547
AT2G30490	CYP73A5	0.560039	-0.122	0.968692	1.07792	1.12018	0.015249	0.341951	-0.905853	0.336948	0.42067	-0.545521	0.990627	0.595584	0.0170974	1
AT3G04730	IAA16	0.56545	-1.29307	0.000295389	1.96206	1.10461	0.0156209	0.656325	-0.84051	0.410775	0.73439	-0.631854	0.885898	2.31143	1.38445	0.00150734
AT4G38400	EXLA2	0.849528	-0.298018	0.755918	1.78645	1.13494	0.0156297	0.49638	-1.11121	0.15195	0.81282	-0.29479	1	1.11318	0.228444	1
AT4G30350	SMXL2	0.430175	-1.0551	0.00510585	1.30199	1.09257	0.0163027	0.739054	0.0386827	1	0.66309	-0.141748	1	0.857925	0.290666	0.988229
AT3G13080	ABCC3	0.208324	-1.82859	1.47963e-06	1.01737	1.16119	0.0183659	0.83833	0.79567	0.26412	0.7843	0.625797	0.74617	0.276521	-1.07321	0.360527
AT2G22430	ATHB-6	0.606032	-0.443286	0.465399	1.33226	1.0836	0.018978	0.380558	-1.10333	0.133132	0.52762	-0.554173	0.963846	1.099	0.679278	0.443086
AT2G33380	PXG3	0.508634	-2.07291	5.09197e-10	2.71298	1.04815	0.0205543	3.04446	1.33115	0.000621045	1.61138	0.0729675	1	0.865015	-0.930523	0.39695
AT2G23340	ERF008	0.616854	-0.25936	0.771768	1.25354	1.10199	0.0210435	0.468803	-0.657672	0.723467	0.62031	-0.180871	1	0.602675	-0.228114	1
AT5G49480	ATCP1	1.66659	-0.471182	0.36289	3.57895	1.00834	0.022281	2.21716	0.11732	1	1.13367	-0.973046	0.425517	2.11291	0.0288317	1
AT4G11600	GPX6	1.09843	-0.572812	0.22202	2.48891	1.01569	0.0235651	1.06446	-0.512221	0.848396	1.08376	-0.462796	1	1.91438	0.492062	0.714863
AT5G04340	ZAT6	0.343599	-1.33551	0.00262173	1.29593	1.22594	0.0243257	1.35126	1.35831	0.00773525	0.16399	-2.16089	0.0206712	0.460869	-0.614723	0.91054
AT3G26650	GAPA1	0.462641	-1.68158	5.30272e-07	1.93178	1.02624	0.0256054	1.4395	0.4729	0.745546	1.88945	0.940477	0.161844	0.638126	-0.888761	0.450475
AT3G26980	MUB4	0.927987	-0.847386	0.0223081	2.36174	0.967284	0.0330546	1.69872	0.351975	0.869665	1.60425	0.233225	1	0.893377	-0.724968	0.63508
AT5G60850	DOF5.4	0.473463	-0.492291	0.423745	1.05976	1.07155	0.034175	0.386073	-0.722436	0.673089	0.52762	-0.19345	1	0.709029	0.300475	0.993227
AT5G48180	NSP5	0.384181	-0.706962	0.278114	1.04159	1.24529	0.0351388	0.352981	-0.702385	0.848396	0.52049	-0.0487626	1	0.609765	0.216313	1
AT1G50600	SCL5	0.560039	-0.281871	0.75727	1.10215	1.01552	0.0353897	0.430196	-0.65635	0.694149	0.36363	-0.888982	0.623152	0.829564	0.456601	0.770252
AT1G70700	JAZ9	1.42309	-1.25449	0.000130821	4.4752	0.950856	0.0379898	3.96552	0.734003	0.20698	2.30299	-0.247104	1	2.48869	-0.119447	1
AT1G48100	AT1G48100	0.105515	-2.18234	9.97427e-06	0.690355	1.30767	0.0384136	0.049638	-2.91496	0.000543336	1.01246	2.08326	0.00014185	0.297792	-0.232852	1
AT2G23170	GH3.3	0.0514045	-3.51174	0.00109556	1.19298	2.24836	0.0391178	0.369527	-0.153688	1	0.73439	1.06014	0.845488	0.134716	-1.68071	0.965829
AT5G61820	AT5G61820	1.56649	-0.427165	0.436694	3.17927	0.937971	0.0418242	1.94691	0.034475	1	1.11228	-0.872346	0.569655	2.042	0.112049	1
AT5G01370	ACI1	0.248906	-1.71234	1.62684e-05	1.10215	1.10397	0.0429294	0.319889	-1.05927	0.285248	1.51156	1.70459	0.000373586	0.453779	-0.474196	0.993227
AT4G31800	WRKY18	4.15565	-0.728391	0.0491364	9.74976	0.928217	0.0457069	7.87589	0.532342	0.599909	4.94822	-0.289974	1	4.162	-0.570093	0.779647
AT1G30320	AT1G30320	0.376065	-0.956817	0.019377	1.04159	1.01953	0.0460911	0.854876	0.651732	0.460121	0.65596	0.153345	1	0.290702	-1.14084	0.260642

## Sheet: AC.1-subcluster3 FGs
FeatureID	FeatureName	Cluster 1 Average	Cluster 1 Log2 Fold Change	Cluster 1 P-Value	Cluster 2 Average	Cluster 2 Log2 Fold Change	Cluster 2 P-Value	Cluster 3 Average	Cluster 3 Log2 Fold Change	Cluster 3 P-Value	Cluster 4 Average	Cluster 4 Log2 Fold Change	Cluster 4 P-Value	Cluster 5 Average	Cluster 5 Log2 Fold Change	Cluster 5 P-Value
AT1G62380	ACO2	0.741308	-1.19083	0.00889606	0.750913	-0.954591	0.510254	4.78179	3.0429	1.96497e-16	0.32798	-2.17905	0.0163072	0.191438	-2.95665	0.000161828
AT5G09750	HEC3	0.10822	-2.09909	2.13496e-05	0.187728	-0.93573	0.666833	1.31265	3.421	1.96497e-16	0.15686	-1.17735	0.694495	0.0425417	-2.97414	0.00327626
AT2G35760	AT2G35760	0.189385	-1.35452	0.00260608	0.230118	-0.797624	0.689119	1.30162	2.90299	6.49697e-15	0.16399	-1.28384	0.439774	0.0709029	-2.47058	0.00412706
AT4G31610	REM1	0.170447	-2.22047	3.2143e-07	0.48446	-0.267476	1	1.98	2.9416	7.58505e-15	0.41354	-0.511665	1	0.0567223	-3.36838	8.29924e-05
AT4G35190	LOG5	0.676376	-1.11142	0.00559456	0.859916	-0.519388	0.897929	3.46363	2.37876	5.47794e-12	0.48484	-1.39451	0.185623	0.574314	-1.13769	0.290571
AT1G25330	BHLH75	0.200207	-0.65971	0.470012	0.0423902	-2.73972	0.0073155	1.01482	3.18758	1.00976e-11	0.05704	-2.2879	0.135887	0.00709029	-4.50448	0.000312074
AT5G14180	LIP2	0.48699	-0.46895	0.538834	0.157449	-2.09617	0.00343638	1.8697	2.5181	2.31231e-11	0.24955	-1.38202	0.314638	0.170167	-1.94499	0.0246667
AT4G36250	ALDH3F1	0.257023	-0.734663	0.235058	0.169561	-1.21653	0.291139	1.13064	2.51957	4.52411e-10	0.13547	-1.51399	0.279135	0.127625	-1.60147	0.142076
AT4G38000	DOF4.7	0.18668	-1.43911	0.00303191	0.28462	-0.514937	0.960884	1.19131	2.47433	4.17408e-09	0.29946	-0.417947	1	0.113445	-1.86974	0.0782288
AT5G35735	AT5G35735	0.159625	-2.78591	4.14794e-11	1.32015	1.01634	0.107246	2.15649	2.24732	1.07038e-08	0.43493	-0.894144	0.810583	0.219799	-1.9182	0.0274156
AT1G70370	PGL3	0.321955	-1.78797	2.41963e-06	0.793303	-0.0617827	1	2.17856	2.05526	2.6119e-08	0.77717	-0.0935276	1	0.475049	-0.879322	0.607781
AT5G65300	AT5G65300	0.413942	-0.718883	0.194949	0.339122	-0.882404	0.55085	1.56084	2.08492	1.52492e-07	0.14973	-2.07212	0.0229761	0.48923	-0.282793	1
AT3G10720	PME25	0.687198	-0.0146128	1	0.181672	-2.08795	0.00798632	1.93588	2.21403	1.79241e-07	0.0998201	-2.89325	0.0017622	0.290702	-1.35843	0.304103
AT5G05690	CYP90A1	0.489696	-0.307111	0.770335	0.169561	-1.87905	0.0079922	1.47259	2.02063	2.20437e-07	0.22103	-1.45241	0.212433	0.389966	-0.587781	0.91054
AT2G38530	LTP2	0.365243	-1.88472	0.0738112	0.163505	-2.77317	0.323586	4.17511	3.88455	2.20437e-07	0.0713	-3.86991	0.260477	0.404147	-1.40956	0.980092
AT4G21620	AT4G21620	0.495107	0.0146222	1	0.0363345	-3.79109	4.45812e-06	1.33471	2.12302	1.76703e-06	0.05704	-3.14607	0.0013527	0.368695	-0.459891	1
AT4G14130	XTH15	0.110926	-3.39591	4.05766e-14	1.04159	0.487198	0.782115	1.96897	1.88626	1.54144e-05	1.3547	0.949079	0.347497	0.212709	-2.02401	0.0241552
AT1G31812	ACBP6	1.39333	-0.524312	0.285227	1.34438	-0.472648	0.870447	3.78903	1.50412	2.3094e-05	1.52582	-0.256266	1	0.957189	-0.997589	0.290571
AT5G02380	MT2B	4.94295	-2.76186	3.43535e-17	37.4972	0.897908	0.0947889	49.809	1.54931	2.62995e-05	33.2971	0.641449	0.66085	8.08293	-1.65717	0.00651067
AT3G29240	AT3G29240	0.706136	-0.550568	0.295324	0.52685	-0.902454	0.370621	1.95243	1.51154	7.44506e-05	0.74865	-0.325633	1	0.73739	-0.350418	1
AT2G33880	WOX9	1.73152	0.612998	0.252721	0.193784	-2.99447	9.40069e-06	3.12719	1.69903	9.92027e-05	0.43493	-1.77609	0.0825573	0.354515	-2.07943	0.0118404
AT5G18310	AT5G18310	0.614149	-0.678382	0.139114	1.05976	0.395628	0.823055	1.76491	1.4515	0.000169952	0.39928	-1.18995	0.269155	0.475049	-0.924468	0.445901
AT5G45670	AT5G45670	0.597916	0.203792	0.844052	0.0908362	-2.73163	2.13074e-05	1.19131	1.5505	0.000186831	0.31372	-0.882556	0.74475	0.361605	-0.663114	0.798958
AT3G10930	AT3G10930	0.776479	-0.35064	0.707262	0.647965	-0.568004	0.870425	1.99655	1.56978	0.000264958	0.18538	-2.43014	0.00244318	0.900467	-0.0193201	1
AT3G13510	AT3G13510	0.67367	-0.291283	0.755918	0.478404	-0.780067	0.515309	1.5829	1.42402	0.000275068	0.55614	-0.523801	0.994905	0.524682	-0.616425	0.790375
AT2G19810	AT2G19810	0.695314	-0.675398	0.146717	0.938641	-0.0338911	1	1.97449	1.42783	0.000321429	0.65596	-0.612858	0.914196	0.659397	-0.605079	0.817761
AT1G22890	AT1G22890	0.135275	-2.30314	0.002019	0.647965	0.549871	0.916617	1.43399	2.43035	0.000457189	0.02852	-3.9609	0.0387444	0.389966	-0.320196	1
AT2G33380	PXG3	0.508634	-2.07291	5.09197e-10	2.71298	1.04815	0.0205543	3.04446	1.33115	0.000621045	1.61138	0.0729675	1	0.865015	-0.930523	0.39695
AT1G48750	AT1G48750	0.156919	-2.33211	0.193881	0.0363345	-3.98522	0.636545	2.39365	3.92886	0.000696352	0.02139	-4.52383	0.86484	0.425417	-0.447258	1
AT4G16442	AT4G16442	0.59521	0.293038	0.770335	0.193784	-1.57761	0.0659182	1.15822	1.58131	0.00075507	0.2139	-1.39713	0.342831	0.23398	-1.26443	0.329541
AT1G02065	SPL8	0.238084	-1.96876	4.65188e-08	0.666132	-0.0315039	1	1.3678	1.37245	0.000882445	0.59179	-0.22398	1	1.05645	0.772519	0.336995
AT3G05880	RCI2A	2.16981	-1.12301	0.00221914	6.4736	0.991017	0.057365	7.56704	1.36009	0.000932025	1.6399	-1.33451	0.159152	2.09164	-0.95938	0.397336
AT3G23030	IAA2	0.411236	-1.57628	8.98004e-05	1.55027	0.943972	0.135359	1.94691	1.46921	0.00111199	0.47771	-1.05618	0.596024	0.687758	-0.48697	0.993227
AT2G47630	AT2G47630	1.1823	0.633428	0.127549	0.333066	-1.61615	0.0073155	1.76491	1.27125	0.00217947	0.39215	-1.33964	0.16195	0.340334	-1.55329	0.0325811
AT3G14990	DJ1A	0.624971	-1.48278	4.48587e-05	2.02262	0.752933	0.281343	2.60875	1.3079	0.00224843	0.713	-1.00453	0.535077	1.36134	0.0324534	1
AT2G29420	GSTU7	2.57293	-0.112497	0.970829	3.02787	0.193713	1	5.12926	1.23954	0.00401547	0.81995	-1.87342	0.00670507	1.41806	-1.04138	0.299963
AT4G35070	AT4G35070	0.37877	-1.14777	0.00670533	1.14454	0.986328	0.0933827	1.32368	1.32869	0.00466227	0.39928	-0.826334	0.82961	0.311973	-1.20462	0.287771
AT4G27440	PORB	0.424764	-0.503552	0.413685	0.423902	-0.391167	0.998755	1.02585	1.25556	0.00656884	0.48484	-0.162049	1	0.389966	-0.511986	0.938182
AT5G04340	ZAT6	0.343599	-1.33551	0.00262173	1.29593	1.22594	0.0243257	1.35126	1.35831	0.00773525	0.16399	-2.16089	0.0206712	0.460869	-0.614723	0.91054
AT5G11650	AT5G11650	1.38792	-0.177296	0.890792	1.08398	-0.548104	0.782115	2.64184	1.07653	0.010438	0.969681	-0.711667	0.787331	1.35425	-0.174636	1
AT1G28480	GRXC9	1.59354	0.00999233	1	1.02948	-0.720328	0.583053	2.81282	1.09374	0.0138242	0.919771	-0.880573	0.625377	1.30461	-0.32525	1
AT4G17500	ERF1A	0.589799	-0.635117	0.225436	0.6843	-0.254373	1	1.46156	1.16942	0.0139237	0.39928	-1.09367	0.454089	1.00682	0.402481	0.886713
AT1G56660	AT1G56660	0.992919	0.146534	0.911182	0.339122	-1.61388	0.0188177	1.70975	1.16631	0.0177384	0.39928	-1.33738	0.244192	0.999731	0.117587	1
AT5G56980	AT5G56980	1.45827	0.152838	0.898273	1.00525	-0.515138	0.865751	2.42123	1.0936	0.0203286	0.31372	-2.2705	0.00116598	1.23371	-0.170773	1
AT1G51670	HTT5	0.741308	-0.213674	0.837927	0.593463	-0.530108	0.812159	1.41744	1.0511	0.0205569	0.848471	0.0668181	1	0.467959	-0.889184	0.454823
AT2G38540	LTP1	1.88844	-0.606111	0.713674	0.260397	-3.47865	0.0129574	6.3316	1.92608	0.0208068	0.24955	-3.49633	0.0767778	4.09819	0.860325	0.698349
AT5G03210	AT5G03210	3.33047	-0.466545	0.37777	3.88779	-0.108587	1	7.14236	1.04032	0.0245479	3.52935	-0.2663	1	3.22608	-0.412765	0.993227
AT3G61830	ARF18	0.719664	-0.274813	0.756117	0.6843	-0.294016	1	1.3678	0.979335	0.0342455	0.6417	-0.38918	1	0.680668	-0.294379	1
AT5G13220	JAZ10	1.09032	-1.54937	1.68134e-06	4.43886	1.13519	0.00587481	4.00965	0.955824	0.0394439	2.43133	0.00670302	1	1.44642	-0.833534	0.499976
AT2G06050	OPR3	0.979392	-1.25623	0.000169627	2.97337	0.878711	0.0797567	3.04998	0.955805	0.0411543	1.66129	-0.17062	1	1.36843	-0.486019	0.91054
AT1G56210	HIPP35	0.638498	-0.454642	0.435308	0.520794	-0.683962	0.63741	1.31816	0.972849	0.0497622	0.884121	0.19579	1	0.716119	-0.156091	1

## Sheet: AC.1-subcluster4 FGs
FeatureID	FeatureName	Cluster 1 Average	Cluster 1 Log2 Fold Change	Cluster 1 P-Value	Cluster 2 Average	Cluster 2 Log2 Fold Change	Cluster 2 P-Value	Cluster 3 Average	Cluster 3 Log2 Fold Change	Cluster 3 P-Value	Cluster 4 Average	Cluster 4 Log2 Fold Change	Cluster 4 P-Value	Cluster 5 Average	Cluster 5 Log2 Fold Change	Cluster 5 P-Value
AT1G62500	AT1G62500	0.476168	-2.6356	1.68822e-12	3.0521	0.719665	0.372381	0.446742	-2.41583	2.72577e-05	7.92143	2.85917	4.46132e-12	1.19826	-0.868196	0.611175
AT3G22120	CWLP	0.776479	-2.44368	4.3366e-12	6.30404	1.45669	0.000489093	0.799723	-2.0974	0.000146274	8.76991	2.12449	1.24417e-07	1.70876	-0.888468	0.540649
AT5G48485	DIR1	0.830589	-2.3859	1.5352e-11	6.16475	1.33916	0.00220175	1.31265	-1.38635	0.0339449	8.77704	2.05028	4.60398e-07	1.72294	-0.924347	0.494845
AT3G16300	AT3G16300	0.0919871	-2.73025	7.23161e-10	0.76908	1.09275	0.0761329	0.08273	-2.52601	0.000412727	1.3547	2.28548	4.60398e-07	0.432508	0.0281085	1
AT5G07030	AT5G07030	0.110926	-2.51404	3.17532e-09	0.787247	1.04691	0.0862274	0.143399	-1.80222	0.0139237	1.34757	2.15592	1.4795e-06	0.432508	-0.048445	1
AT1G12080	AT1G12080	0.059521	-3.18559	3.17532e-09	0.702467	1.16882	0.1215	0.198552	-1.04018	0.637838	1.29766	2.51124	1.81364e-06	0.141806	-1.49391	0.35637
AT2G28790	AT2G28790	0.681787	-1.61423	2.5126e-06	2.45258	0.810549	0.16858	0.479834	-1.90698	0.000457189	3.99993	1.76432	1.26695e-05	1.84348	0.270515	0.993227
AT4G02290	AtGH9B13	0.971275	-1.40294	2.31809e-05	2.68875	0.544711	0.560457	1.95794	-0.0211629	1	4.72006	1.61818	6.00453e-05	1.08481	-0.97018	0.336958
AT1G48100	AT1G48100	0.105515	-2.18234	9.97427e-06	0.690355	1.30767	0.0384136	0.049638	-2.91496	0.000543336	1.01246	2.08326	0.00014185	0.297792	-0.232852	1
AT5G01370	ACI1	0.248906	-1.71234	1.62684e-05	1.10215	1.10397	0.0429294	0.319889	-1.05927	0.285248	1.51156	1.70459	0.000373586	0.453779	-0.474196	0.993227
AT1G52030	F-ATMBP	0.248906	-2.03817	5.74319e-06	1.79856	1.75437	0.000281703	0.159945	-2.40282	0.00133041	1.96788	1.85863	0.000535812	0.319063	-1.32376	0.350093
AT2G26440	PME12	0.0946926	-2.88773	3.18863e-12	0.938641	1.23673	0.0122453	0.551533	0.226013	1	1.17645	1.64699	0.000675965	0.219799	-1.23934	0.257909
AT1G79850	RPS17	0.224557	-1.34501	0.000361997	0.478404	0.132593	1	0.369527	-0.310789	1	1.02672	1.54916	0.000691502	0.503411	0.216579	1
AT5G13930	CHS	0.048699	-3.92029	8.20588e-12	1.28382	1.8614	0.000988658	0.099276	-2.51882	0.00773525	1.44026	2.02028	0.00110848	0.389966	-0.41608	1
AT1G29930	LHCB1.3	0.573566	-1.47287	4.57088e-05	1.75011	0.651406	0.44879	0.959668	-0.408552	0.981669	2.63097	1.40974	0.0032554	1.20535	-0.0178863	1
AT3G12145	FLR1	1.62601	-1.0462	0.00257547	3.60317	0.499092	0.624555	2.56463	-0.104323	1	5.58279	1.30544	0.0032554	1.87893	-0.606788	0.756946
AT5G08000	E13L3	0.16233	-2.12372	1.30753e-07	0.902307	1.05534	0.0664076	0.0937606	-2.61445	5.64158e-05	1.16219	1.51748	0.00380314	0.857925	0.916955	0.233654
AT2G02100	PDF2.2	1.59625	-2.71653	2.26858e-14	17.9674	1.82101	1.56289e-06	1.89727	-2.14449	9.92027e-05	15.3937	1.38593	0.00649597	7.93404	0.157491	1
AT4G37870	PCKA	0.692609	-0.715668	0.106948	1.55027	0.848174	0.138958	0.347466	-1.66415	0.00421363	1.96788	1.27367	0.0107115	0.850835	-0.222298	1
AT1G14900	HMGA	0.846822	-0.454609	0.442405	1.07792	0.0536246	1	0.612202	-0.89284	0.331451	2.0677	1.23124	0.0151204	1.06354	0.0294368	1
AT1G52400	BGLU18	0.110926	-2.5594	1.96968e-05	1.25354	2.03812	0.000842229	0.0220613	-4.35013	5.64158e-05	1.16932	1.75487	0.0301666	0.311973	-0.618502	1
AT1G61520	LHCA3	0.45723	-1.28957	0.00019492	1.09003	0.387419	0.815838	1.00379	0.245063	1	1.61138	1.08957	0.0468563	0.822474	-0.102141	1

## Sheet: AC.1-subcluster5 FGs
FeatureID	FeatureName	Cluster 1 Average	Cluster 1 Log2 Fold Change	Cluster 1 P-Value	Cluster 2 Average	Cluster 2 Log2 Fold Change	Cluster 2 P-Value	Cluster 3 Average	Cluster 3 Log2 Fold Change	Cluster 3 P-Value	Cluster 4 Average	Cluster 4 Log2 Fold Change	Cluster 4 P-Value	Cluster 5 Average	Cluster 5 Log2 Fold Change	Cluster 5 P-Value
AT2G36830	TIP1-1	0.170447	-2.23748	7.98696e-07	0.532906	-0.125679	1	0.049638	-3.65874	1.88769e-06	0.57753	0.0120557	1	2.36107	3.05839	1.40202e-12
AT1G08560	KN	0.422058	-1.25801	0.047504	0.211951	-2.06976	0.0670601	0.215098	-2.0725	0.0532615	0.44919	-0.908882	0.973232	3.53806	3.35966	4.34675e-11
AT5G16250	AT5G16250	0.535689	-1.2519	0.0712321	0.211951	-2.42108	0.0376648	0.264736	-2.11914	0.0732923	0.6417	-0.722224	1	4.46688	3.35589	7.99386e-10
AT1G04425	AT1G04425	0.159625	-1.62979	0.0522603	0.102948	-1.98349	0.38155	0.066184	-2.63542	0.0983914	0.1426	-1.47242	0.86484	1.87893	3.88065	2.90857e-09
AT4G02800	AT4G02800	0.189385	-1.12665	0.105216	0.0908362	-1.98652	0.105907	0.126853	-1.52717	0.303722	0.22103	-0.635534	1	1.36843	3.06418	9.91502e-09
AT5G66230	AT5G66230	0.362537	-0.624186	0.555001	0.139282	-1.94665	0.136115	0.08273	-2.71865	0.0100778	0.19964	-1.3815	0.7458	2.02782	3.1074	1.10374e-08
AT3G47340	ASN1	0.154214	-1.03055	0.176119	0.181672	-0.552329	1	0.0275767	-3.23404	0.00306144	0.12834	-1.05609	0.895853	1.04227	3.00859	6.1986e-08
AT5G25090	ENODL13	0.151508	-1.15278	0.24001	0.0787247	-1.87751	0.415142	0.066184	-2.15238	0.221534	0.0855601	-1.7135	0.775733	1.25498	3.51469	6.4625e-08
AT3G51740	IMK2	0.197502	-0.964661	0.173573	0.139282	-1.29324	0.466236	0.08273	-2.07918	0.0487337	0.26381	-0.283628	1	1.19826	2.78377	8.56763e-08
AT3G02640	AT3G02640	0.227262	-1.39794	0.0672301	0.0908362	-2.48421	0.0781908	0.0716993	-2.84564	0.0230476	0.50623	0.15441	1	1.98528	3.20441	1.0815e-07
AT1G02730	CSLD5	0.40312	-0.763546	0.255675	0.399679	-0.615974	0.927604	0.204067	-1.67554	0.0732923	0.34937	-0.808555	0.941121	1.97819	2.48443	1.41623e-07
AT1G63100	SCL28	0.308427	-0.899781	0.197774	0.0908362	-2.5285	0.0089454	0.242675	-1.10571	0.58836	0.44206	-0.120289	1	1.71585	2.63572	2.95977e-07
AT2G25060	ENODL14	0.43288	-0.898082	0.402275	0.157449	-2.24742	0.180625	0.215098	-1.81329	0.361511	0.26381	-1.45298	0.86484	2.87866	3.22351	4.2273e-07
AT3G51720	AT3G51720	0.370654	-0.961842	0.12842	0.302787	-1.08602	0.563908	0.198552	-1.74809	0.081943	0.57753	-0.039577	1	2.042	2.51581	4.81423e-07
AT3G51280	AT3G51280	0.292194	-0.314783	0.869595	0.072669	-2.32192	0.0462877	0.0937606	-1.99251	0.0927317	0.17112	-1.04789	0.892104	1.24789	2.7213	1.00446e-06
AT4G37450	AGP18	0.135275	-0.948756	0.474332	0.0181672	-3.4151	0.0625727	0.049638	-2.21452	0.349395	0.07843	-1.49867	0.943364	1.01391	3.55402	1.00446e-06
AT5G56120	AT5G56120	0.327366	-0.388888	0.796933	0.121115	-1.82048	0.195993	0.0882453	-2.30314	0.0442825	0.22816	-0.844588	1	1.43224	2.68903	2.81336e-06
AT3G02120	AT3G02120	0.170447	-1.56391	0.0721209	0.127171	-1.71803	0.560672	0.154429	-1.45376	0.714319	0.29233	-0.426876	1	1.63077	3.17851	4.73439e-06
AT5G47500	PME68	0.146097	-2.3357	8.5517e-05	0.357289	-0.63093	1	0.319889	-0.820645	0.901015	0.64883	0.364882	1	1.85766	2.59355	9.22881e-06
AT1G03780	TPX2	0.411236	-0.228016	0.905169	0.181672	-1.45415	0.17822	0.159945	-1.66721	0.0705119	0.37076	-0.32742	1	1.36134	2.14161	1.5595e-05
AT4G37300	MEE59	0.711547	0.148706	0.918887	0.296732	-1.30124	0.148382	0.408135	-0.819079	0.639884	0.19964	-1.85882	0.0555216	1.78675	1.87957	2.94117e-05
AT3G16240	TIP2-1	0.40312	-2.02128	2.45028e-08	2.22246	1.17927	0.0116879	0.231644	-2.56456	6.0238e-06	1.46165	0.357157	0.994905	2.96374	1.72693	3.12492e-05
AT4G31840	ENODL15	1.90197	-1.02003	0.0190459	2.87648	-0.150594	1	1.2244	-1.53844	0.0259762	4.05697	0.438017	0.933838	8.18929	1.82449	3.81275e-05
AT3G52110	AT3G52110	0.397709	0.065086	1	0.072669	-2.52394	0.00446291	0.137883	-1.63542	0.10858	0.2852	-0.478369	1	1.14863	2.1285	3.83911e-05
AT1G30690	PATL4	0.578977	-0.277186	0.78554	0.363345	-0.962066	0.460023	0.336435	-1.09856	0.277853	0.59892	-0.147609	1	1.67331	1.76805	0.000114948
AT1G50490	UBC20	0.987508	-0.0186931	1	0.399679	-1.46553	0.108384	0.457773	-1.275	0.191063	0.76291	-0.435032	1	2.63759	1.85581	0.000114948
AT1G54040	ESP	0.0514045	-2.2554	0.240258	0.0666132	-1.49806	1	0.0220613	-2.98169	0.848396	0.01426	-3.29598	1	1.021	4.564	0.000129137
AT5G03380	HIPP06	0.535689	0.578969	0.314576	0.205895	-1.15168	0.281996	0.187521	-1.31406	0.140666	0.0855601	-2.38319	0.00873767	1.02809	1.65925	0.000622714
AT4G33270	CDC20-1	0.321955	-0.568991	0.50036	0.230118	-0.969433	0.627836	0.286797	-0.635566	0.918237	0.39215	-0.105474	1	1.10609	1.83832	0.000719662
AT1G10370	GSTU17	0.286783	-0.888327	0.119954	0.829638	1.18222	0.0568806	0.115822	-2.09425	0.00785614	0.17112	-1.46063	0.347674	1.08481	1.68541	0.00148998
AT3G04730	IAA16	0.56545	-1.29307	0.000295389	1.96206	1.10461	0.0156209	0.656325	-0.84051	0.410775	0.73439	-0.631854	0.885898	2.31143	1.38445	0.00150734
AT1G54050	HSP17.4B	0.319249	-0.850454	0.60294	0.0363345	-3.7611	0.0577865	0.187521	-1.51408	0.847391	0.51336	0.113215	1	1.77966	2.71908	0.00163464
AT5G13840	FZR3	0.468052	0.245465	0.8361	0.169561	-1.43771	0.166788	0.187521	-1.30664	0.228448	0.29233	-0.578459	1	1.02809	1.66963	0.00209957
AT4G11280	ACS6	0.495107	-0.42816	0.567524	0.308843	-1.08172	0.298351	0.463288	-0.446209	0.981669	0.66309	0.163106	1	1.35425	1.49201	0.00209957
AT4G36040	ATJ11	0.584388	-0.62821	0.228873	0.678244	-0.247919	1	0.700447	-0.197953	1	0.65596	-0.294682	1	1.6804	1.39033	0.00291799
AT5G06150	CYCB1-2	0.635793	0.173491	0.913313	0.266453	-1.27454	0.358882	0.270251	-1.27164	0.31963	0.38502	-0.681859	1	1.46769	1.71279	0.0029909
AT5G12030	HSP17.7	0.0784596	-2.5594	0.0755071	0.048446	-2.83014	0.745437	0.0551533	-2.69399	0.745568	0.53475	0.862114	0.918243	1.4606	3.34452	0.00349797
AT3G24500	MBF1C	0.373359	-0.594269	0.514381	0.211951	-1.34606	0.370621	0.441227	-0.189646	1	0.47058	-0.0725068	1	1.23371	1.72283	0.00535467
AT1G20440	COR47	0.373359	-0.979623	0.0476695	0.944697	0.816855	0.333131	0.364012	-0.838698	0.658619	0.38502	-0.716432	0.937158	1.33297	1.45882	0.00651067
AT3G10020	AT3G10020	1.04162	-0.411549	0.562661	0.56924	-1.28617	0.0932762	1.60496	0.43943	0.848396	0.855601	-0.628013	0.943364	2.58796	1.30997	0.00795516
AT1G53540	HSP17.6C	0.037877	-2.95264	0.382118	0.0181672	-3.37407	1	0.016546	-3.53645	1	0.1426	-0.58224	1	1.20535	4.65385	0.00808118
AT4G35100	PIP2-7	3.68219	-0.626866	0.121081	4.60843	-0.125127	1	3.61806	-0.537293	0.808196	5.83234	0.275317	1	9.44427	1.16143	0.00937135
AT1G75800	AT1G75800	0.792712	0.0673778	1	0.666132	-0.243354	1	0.501895	-0.717589	0.594371	0.44206	-0.885416	0.619058	1.50314	1.20672	0.010298
AT2G35310	AT2G35310	0.973981	0.774562	0.0480007	0.345178	-1.18416	0.124105	0.270251	-1.57802	0.0112889	0.39215	-0.962639	0.583674	1.3897	1.18769	0.018585
AT5G05080	UBC22	0.606032	-0.41238	0.549393	0.599519	-0.33584	1	0.540503	-0.514992	0.871983	0.7843	0.116516	1	1.41806	1.18932	0.020099
AT1G07400	HSP17.8	0.40312	-0.809558	0.468832	0.102948	-2.67864	0.0625727	0.424681	-0.567415	1	0.898381	0.718112	0.873417	1.59532	1.88235	0.0210266
AT5G01600	FER1	0.833295	0.106208	0.964508	0.472348	-0.855683	0.46984	0.733539	-0.140607	1	0.42067	-1.0138	0.534296	1.5315	1.17768	0.0240483
AT4G03210	XTH9	0.703431	-0.485695	0.474332	0.629798	-0.559302	0.878536	0.441227	-1.14002	0.197014	1.34757	0.740185	0.586853	1.74421	1.23358	0.0241552
AT5G15230	GASA4	1.3744	0.41197	0.491214	0.763024	-0.694779	0.698415	0.264736	-2.33634	4.90137e-05	1.1408	-0.0276618	1	2.22635	1.17337	0.026055
AT1G20620	CAT3	0.881994	-0.538966	0.332356	1.26565	0.190424	1	1.02034	-0.184071	1	0.7843	-0.599893	0.952411	2.13418	1.13325	0.0306082
AT1G50010	TUBA4	1.23371	-0.084421	1	0.817526	-0.744782	0.596444	0.777662	-0.837279	0.441225	1.49017	0.25507	1	2.38234	1.11057	0.0333879
AT1G56580	SVB	0.581683	0.317738	0.761363	0.405735	-0.374075	1	0.341951	-0.66286	0.851877	0.12834	-2.08878	0.0627928	1.03518	1.2894	0.048969

## Sheet: MMC1.10-subcluster1 FGs
FeatureID	FeatureName	Cluster 1 Average	Cluster 1 Log2 Fold Change	Cluster 1 P-Value	Cluster 2 Average	Cluster 2 Log2 Fold Change	Cluster 2 P-Value	Cluster 3 Average	Cluster 3 Log2 Fold Change	Cluster 3 P-Value	Cluster 4 Average	Cluster 4 Log2 Fold Change	Cluster 4 P-Value
AT1G08560	KN	1.23404	2.87806	0.000403876	0.222017	-1.27828	0.359553	0.0303131	-3.58237	0.00398065	0.204791	-1.09095	1
AT4G29030	AT4G29030	11.2921	1.90064	0.00108451	3.40711	-0.826295	0.411885	0.378914	-4.01627	3.01793e-08	5.54982	0.150401	1
AT1G28290	AGP31	2.65384	1.63057	0.0111372	1.1784	-0.208671	1	0.0606262	-4.44508	3.37234e-08	1.12635	-0.234359	1
AT2G25060	ENODL14	1.19423	3.36178	0.0111372	0.128087	-1.97767	0.359553	0.0151566	-4.00294	0.0535567	0.204791	-0.901685	1
AT2G42840	PDF1	7.86864	1.46345	0.0111372	3.13386	-0.567952	0.585115	0.606262	-3.0282	2.09902e-07	5.09928	0.378909	1
AT2G14890	AGP9	1.79134	1.47717	0.0170327	0.768521	-0.397362	0.888767	0.212192	-2.31489	0.000563045	0.901078	-0.0346866	1
ATCG00040	MATK	1.32692	2.13781	0.0170327	0.222017	-1.72028	0.0980846	0.39407	-0.559999	0.864594	0.348144	-0.707112	1
AT5G16250	AT5G16250	1.24731	2.59377	0.0181855	0.341565	-0.620117	0.888767	0	-5.29471	0.00216295	0.143353	-1.69646	1
AT4G04890	PDF2	1.15442	1.56051	0.0257297	0.461113	-0.478081	0.830503	0.0606262	-3.26598	8.91058e-05	0.65533	0.23492	1
ATCG00170	RPOC2	2.16288	1.82688	0.0257297	0.512348	-1.30524	0.189849	0.636575	-0.752119	0.588968	0.778204	-0.389529	1
ATCG00160	RPS2	2.81307	1.74367	0.0266087	0.717287	-1.22677	0.20595	0.939706	-0.593946	0.739027	0.962516	-0.522527	1
ATCG00340	PSAB	3.79499	1.7851	0.0270614	1.15278	-0.879559	0.531679	0.894237	-1.14796	0.311402	1.20826	-0.622652	1
AT1G17200	AT1G17200	1.02173	1.51924	0.0349995	0.495269	-0.0950264	1	0.0151566	-4.45784	3.66583e-06	0.471018	-0.132719	1
AT4G35100	PIP2-7	3.82153	1.34501	0.0349995	2.07501	0.0107834	1	0.469853	-2.38337	0.000208348	1.47449	-0.566816	1
AT2G27385	AT2G27385	1.00846	1.68584	0.0355735	0.503808	0.109793	1	0.0606262	-3.00294	0.00131404	0.184311	-1.427	1

## Sheet: MMC1.10-subcluster2 FGs
FeatureID	FeatureName	Cluster 1 Average	Cluster 1 Log2 Fold Change	Cluster 1 P-Value	Cluster 2 Average	Cluster 2 Log2 Fold Change	Cluster 2 P-Value	Cluster 3 Average	Cluster 3 Log2 Fold Change	Cluster 3 P-Value	Cluster 4 Average	Cluster 4 Log2 Fold Change	Cluster 4 P-Value
AT4G38430	ROPGEF1	0.544038	-1.07562	0.517165	2.10062	2.62076	3.26274e-09	0.151566	-2.91915	8.07031e-05	0.266228	-2.03146	0.137831
AT5G42050	AT5G42050	1.2075	-1.87739	0.0181855	7.23264	2.31939	3.42839e-09	0.606262	-2.86689	4.69852e-06	2.9285	-0.384889	1
AT5G59820	ZAT12	4.65749	-0.936614	0.543962	15.0972	2.16606	2.03302e-08	0.894237	-3.43467	1.91805e-08	4.64875	-0.87621	1
AT1G48830	RPS7A	0.623653	-1.39487	0.214844	2.67275	2.09456	1.65026e-06	0.43954	-1.89271	0.0048393	0.86012	-0.800715	1
AT5G01350	AT5G01350	1.24731	-1.3546	0.177724	4.96977	1.89911	5.56719e-06	1.22768	-1.34583	0.0370401	1.57689	-0.900301	1
AT3G55430	AT3G55430	1.35346	-1.24378	0.26581	4.96977	1.83771	1.25738e-05	0.424384	-2.96294	2.02933e-06	2.72371	-0.0313182	1
AT5G16050	GRF5	1.26057	-1.54763	0.102598	5.6529	1.8927	1.43337e-05	1.45503	-1.28483	0.0622103	1.98647	-0.743032	1
ENSRNA049493787	U2	0.278653	-1.73905	0.0865848	1.48581	1.99622	2.27524e-05	0.409227	-1.10579	0.160324	0.450539	-0.896987	1
AT1G73080	PEPR1	0.291923	-2.18044	0.0170327	2.04939	1.96379	2.53542e-05	0.242505	-2.39735	0.000772821	1.24922	0.210426	1
AT1G09070	SRC2	3.84807	-1.60017	0.0306231	16.7879	1.64927	2.58168e-05	4.18321	-1.43263	0.0125725	9.17462	-0.115709	1
AT5G45775	RPL11C	2.76	-0.487895	0.948112	6.22502	1.66348	3.16947e-05	0.970019	-2.14218	0.00021038	2.04791	-0.930104	1
AT5G60200	DOF5.3	0.0530768	-3.16723	0.15873	1.04177	3.38934	8.88992e-05	0.0757828	-2.64746	0.0816435	0.184311	-1.34212	1
AT2G20370	MUR3	0.318461	-0.976085	0.761738	1.08447	2.14017	8.88992e-05	0.0909393	-2.72992	0.00191241	0.327665	-0.835967	1
AT1G32920	AT1G32920	2.21596	-0.66769	0.862293	5.55043	1.67058	8.91357e-05	0.848767	-2.16538	0.000439073	2.19126	-0.636251	1
AT5G53300	UBC10	1.5923	-1.29881	0.12321	5.49066	1.43696	0.00035552	2.63724	-0.431842	0.676182	1.84311	-0.985299	0.962585
AT3G56880	AT3G56880	2.13634	-0.996717	0.44884	6.18233	1.47208	0.000501333	1.24284	-1.82656	0.00185583	3.66575	-0.0466593	1
AT3G54920	PMR6	0.544038	-0.881448	0.674491	1.54558	1.61759	0.000501638	0.303131	-1.75827	0.00920232	0.696288	-0.415179	1
AT1G22930	AT1G22930	0.411345	-0.648511	0.943361	1.05885	1.75365	0.00056976	0.136409	-2.27424	0.00304021	0.389102	-0.664043	1
AT5G18400	AT5G18400	0.636922	-1.12071	0.431201	2.05793	1.56923	0.000635578	0.39407	-1.82887	0.00529982	1.16731	-0.0654489	1
AT1G29150	RPN6	0.437884	-0.795513	0.766453	1.1784	1.58488	0.000920646	0.318288	-1.27049	0.0787825	0.409581	-0.819789	1
AT2G36220	AT2G36220	0.889037	-0.717288	0.816944	2.22017	1.51321	0.00106031	0.333444	-2.21386	0.000673081	1.18779	-0.188217	1
AT3G47470	LHCA4	0.769614	-0.445118	1	1.63097	1.47236	0.00216821	0.181879	-2.6294	0.00012633	0.839641	-0.260755	1
AT1G79040	PSBR	1.41981	-0.120051	1	2.45927	1.40208	0.00218886	0.181879	-3.26789	6.29625e-07	1.16731	-0.434093	1
AT5G10695	AT5G10695	0.796152	-1.15038	0.37615	2.51904	1.42848	0.00218886	1.16705	-0.488915	0.661534	0.819162	-1.02032	1
AT1G48440	AT1G48440	0.689999	-1.11441	0.319725	2.08355	1.32761	0.0022187	0.909393	-0.632076	0.438158	0.921557	-0.575867	1
AT1G56280	ATDI19	0.968652	-0.818294	0.683754	2.46781	1.36687	0.0022187	0.863924	-0.980467	0.160452	1.04443	-0.633455	1
AT5G01820	CIPK14	0.199038	-1.80051	0.201918	1.07593	1.8008	0.00232164	0.0454697	-3.65276	0.000149342	0.819162	0.557994	1
AT4G24280	HSP70-6	0.411345	-0.825751	0.747885	1.10155	1.48831	0.00255387	0.151566	-2.28544	0.00134978	0.675809	0.0499612	1
AT5G42380	CML37	0.583845	-0.491727	1	1.35772	1.73128	0.00288881	0.136409	-2.65592	0.0019461	0.491497	-0.710503	1
AT5G65670	IAA9	0.544038	-1.11255	0.374654	1.63951	1.30993	0.00478643	0.682045	-0.714156	0.38667	0.798683	-0.421842	1
AT3G04240	SEC	0.33173	-1.15011	0.509496	1.09301	1.51616	0.00500474	0.257661	-1.4986	0.0528518	0.614372	-0.0833054	1
AT1G07890	APX1	3.91442	-1.30966	0.118791	12.766	1.22206	0.00556009	7.24483	-0.246002	0.952419	5.40647	-0.717641	1
AT1G23710	AT1G23710	1.73827	-0.664141	0.803121	3.85115	1.20205	0.0078662	1.22768	-1.21367	0.0431877	2.1503	-0.266768	1
AT2G27530	RPL10AB	2.9723	-0.430651	0.948112	5.6529	1.13984	0.00826671	2.00067	-1.07978	0.0630896	2.66228	-0.579164	1
AT2G19480	NAP1;2	0.729806	-0.692292	0.84646	1.70783	1.31238	0.00896619	0.697201	-0.74519	0.380833	0.593893	-0.951163	1
AT2G22670	IAA8	1.16769	-0.358333	1	2.16894	1.18131	0.00942891	0.530479	-1.62249	0.00522131	1.18779	-0.299249	1
AT2G47070	SPL1	0.583845	-0.499182	0.949339	1.23817	1.34542	0.00960595	0.287975	-1.59782	0.019786	0.593893	-0.420118	1
AT3G57530	CPK32	0.782883	-0.566381	0.932165	1.67367	1.25072	0.0105681	0.409227	-1.58078	0.01262	0.962516	-0.179345	1
AT5G38830	AT5G38830	0.318461	-1.29416	0.301605	1.09301	1.33094	0.0113445	0.545636	-0.386719	0.78838	0.450539	-0.65833	1
AT3G63010	GID1B	0.344999	-1.71305	0.0787371	1.53704	1.33662	0.0113445	0.181879	-2.59427	0.000252117	1.57689	0.890966	0.801856
AT2G47060	AT2G47060	0.530768	-0.934437	0.579464	1.42603	1.27972	0.0115838	0.166722	-2.62609	0.000121255	1.22874	0.536301	1
AT3G05500	AT3G05500	4.31249	-0.392229	1	8.18902	1.21148	0.0155353	2.07645	-1.58044	0.0116649	4.25964	-0.385996	1
AT5G54940	AT5G54940	2.20269	-0.714778	0.737963	4.8673	1.09722	0.017063	1.63691	-1.18091	0.0429058	3.21521	-0.0386759	1
AT4G29780	AT4G29780	1.79134	-0.393772	1	3.33026	1.12587	0.0187287	0.560792	-2.22571	0.000130634	2.39605	0.126003	1
AT3G50670	RNU1	0.477691	-0.547992	0.948112	1.00762	1.21453	0.0202851	0.333444	-1.10521	0.115776	0.491497	-0.443399	1
AT4G24380	AT4G24380	0.344999	-1.0625	0.580355	1.03323	1.35871	0.0219206	0.197035	-1.86899	0.0158374	0.757725	0.297361	1
AT3G15190	RPS20	0.517499	-0.769634	0.808063	1.25525	1.26035	0.0249999	0.500166	-0.798965	0.374608	0.552934	-0.593654	1
AT5G23740	RPS11C	2.46807	-0.628863	0.799568	5.05516	1.01183	0.0296065	2.50083	-0.588504	0.446008	2.5394	-0.536508	1
AT2G21150	XCT	0.517499	-0.78344	0.728641	1.21256	1.11316	0.0321063	0.469853	-0.913145	0.208142	0.737246	-0.144905	1
AT2G41430	ERD15	2.64057	-1.0023	0.374654	6.68613	0.992053	0.0349384	2.51599	-1.05473	0.0714168	5.5703	0.306945	1
AT4G16720	RPL15A	3.71538	-0.593203	0.85133	7.3778	0.98167	0.0376729	3.28897	-0.781918	0.235503	4.32108	-0.30324	1
AT3G02310	44076	0.650191	-0.156657	1	1.08447	1.17119	0.0390571	0.106096	-2.87288	8.42304e-05	0.716767	0.0267139	1
AT5G62230	ERL1	1.035	0.067168	1	1.51996	1.1562	0.0399042	0.272818	-2.07694	0.00216295	0.675809	-0.635474	1
AT2G03090	EXPA15	0.50423	-0.667963	0.932165	1.14424	1.23241	0.0406343	0.166722	-2.31489	0.00208789	0.880599	0.316221	1
AT1G32640	MYC2	1.49942	0.322826	0.993847	1.87861	1.06481	0.0438237	0.333444	-2.14888	0.000561093	0.716767	-0.925458	1
AT3G62260	AT3G62260	0.544038	-0.373845	1	1.01616	1.14221	0.0439247	0.333444	-1.15278	0.105303	0.491497	-0.491493	1
AT3G15210	ERF4	1.47288	-0.751186	0.75202	3.27048	1.03654	0.0498188	0.560792	-2.23911	0.000214985	3.15377	0.601193	1

## Sheet: MMC1.10-subcluster3 FGs
FeatureID	FeatureName	Cluster 1 Average	Cluster 1 Log2 Fold Change	Cluster 1 P-Value	Cluster 2 Average	Cluster 2 Log2 Fold Change	Cluster 2 P-Value	Cluster 3 Average	Cluster 3 Log2 Fold Change	Cluster 3 P-Value	Cluster 4 Average	Cluster 4 Log2 Fold Change	Cluster 4 P-Value
AT5G43830	AT5G43830	0.358269	-1.41032	0.327433	0.384261	-1.48904	0.0340023	2.42505	2.63137	1.90254e-08	0.43006	-1.0244	1
AT4G01850	SAM2	0.477691	-1.06431	0.533867	0.367182	-1.68502	0.00447163	2.47052	2.44441	2.00117e-08	0.593893	-0.637571	1
AT3G22880	DMC1	0.066346	-2.36075	0.41824	0.0597739	-2.82881	0.0186705	1.22768	4.04267	9.10938e-08	0.102395	-1.58928	1
AT4G20890	TUBB9	0.199038	-1.02048	0.792857	0.136626	-1.83249	0.0321063	1.16705	2.93099	9.91859e-08	0.102395	-1.80287	0.777625
AT4G34200	PGDH1	0.384807	-0.654157	0.948112	0.247635	-1.56828	0.0258298	1.51566	2.32343	1.35217e-06	0.286707	-1.02564	1
AT1G49240	ACT8	0.252115	-1.3076	0.566439	0.247635	-1.5379	0.0886861	1.59144	2.56059	4.0521e-06	0.327665	-0.798973	1
AT4G29900	ACA10	0.132692	-1.42354	0.661163	0.0853913	-2.33767	0.0157031	1.00033	2.83367	8.75768e-06	0.266228	-0.255238	1
AT1G70185	AT1G70185	0.0928845	-3.42455	0.0111372	0.691669	-0.502281	0.888767	2.51599	2.55224	1.84725e-05	0.286707	-1.70711	0.986201
AT5G16070	CCT6B	0.344999	-0.74476	0.885196	0.256174	-1.41714	0.0487091	1.25799	1.90751	0.000122311	0.491497	-0.105076	1
AT4G19200	AT4G19200	0.185769	-1.96805	0.0904295	0.469652	-0.606414	0.754303	1.5005	1.94431	0.000208348	0.491497	-0.376672	1
AT5G19760	DTC	0.358269	-0.763677	0.8926	0.273252	-1.39013	0.0697463	1.31862	1.90508	0.00021038	0.511976	-0.118882	1
AT5G03740	HDT3	0.623653	-0.48564	0.949804	0.572121	-0.749163	0.435362	1.75816	1.63794	0.000278419	0.43006	-1.01197	1
AT5G64910	AT5G64910	0.424615	-0.346729	1	0.315948	-0.999831	0.224744	1.1519	1.72951	0.000297538	0.286707	-0.902583	1
AT1G20693	HMGB2	0.610384	-0.0164429	1	0.375722	-1.01306	0.212516	1.36409	1.70462	0.00031545	0.204791	-1.66006	0.412387
AT5G63840	RSW3	0.384807	-0.317122	1	0.281791	-0.999141	0.298351	1.07612	1.85504	0.000331928	0.184311	-1.36381	0.92427
AT4G14960	TUBA6	1.48615	0.451776	0.932165	0.418417	-1.9606	8.91357e-05	2.48567	1.5775	0.000351558	0.778204	-0.682975	1
AT1G09210	CRT2	0.451153	-0.645544	0.939354	0.418417	-0.909315	0.354156	1.47019	1.76931	0.000377048	0.409581	-0.727178	1
AT1G14830	DRP1C	0.252115	-1.11359	0.657887	0.341565	-0.742108	0.593112	1.16705	1.93099	0.000377048	0.286707	-0.810791	1
AT2G46900	AT2G46900	0.424615	-0.455253	1	0.367182	-0.834497	0.420756	1.21252	1.70304	0.00052819	0.286707	-0.998161	1
AT2G36530	ENO2	0.83596	-0.566048	0.932165	0.742904	-0.895661	0.216587	2.31895	1.4852	0.000552517	0.982995	-0.252867	1
AT1G77710	AT1G77710	0.15923	-1.65647	0.219964	0.367182	-0.400401	0.888767	1.00033	1.77138	0.000616	0.307186	-0.550386	1
AT1G59610	DRP2B	0.33173	-0.585501	0.948112	0.281791	-1.0122	0.291159	1.0458	1.7555	0.000671632	0.327665	-0.532186	1
AT5G64130	AT5G64130	0.398076	-1.09514	0.517165	0.623356	-0.408674	0.888767	1.60659	1.61923	0.0007779	0.450539	-0.810333	1
AT2G27730	AT2G27730	0.398076	-1.03684	0.563953	0.512348	-0.732059	0.512103	1.54597	1.6108	0.000920457	0.634851	-0.212106	1
AT5G02500	MED37E	5.09538	0.29371	0.968204	2.43365	-1.19113	0.0113445	8.0936	1.26022	0.00122175	2.82611	-0.734328	1
AT5G58710	CYP20-1	0.490961	-0.165563	1	0.324487	-1.03107	0.243631	1.1519	1.61403	0.00142037	0.307186	-0.867577	1
AT1G72020	AT1G72020	0.291923	-0.833345	0.822311	0.298869	-0.942674	0.342632	1.01549	1.62057	0.00206174	0.450539	-0.0618715	1
AT3G46010	ADF1	0.371538	-0.544369	0.948112	0.315948	-0.964207	0.302329	1.06096	1.56184	0.00208789	0.43006	-0.24768	1
AT4G32470	QCR7-1	0.517499	-0.748675	0.799568	0.623356	-0.513643	0.76041	1.57628	1.44	0.00227339	0.552934	-0.573845	1
AT5G48480	AT5G48480	3.38365	0.0853154	1	2.22871	-0.783574	0.237773	5.88074	1.22265	0.00242679	1.7612	-0.99848	0.87688
AT1G11910	APA1	1.04827	-0.457212	0.948609	0.990539	-0.654048	0.48122	2.5463	1.3134	0.00275971	1.02395	-0.455018	1
AT2G21660	RBG7	3.27749	0.20113	1	1.964	-0.852239	0.20595	5.45636	1.26078	0.00276254	1.3721	-1.24299	0.560515
AT5G01650	AT5G01650	0.451153	-0.431765	1	0.375722	-0.87948	0.388902	1.18221	1.51496	0.00323989	0.43006	-0.454838	1
AT1G65930	CICDH	0.769614	-0.569176	0.932165	0.725826	-0.78587	0.318912	1.98551	1.29952	0.0032489	1.02395	-0.0505116	1
AT5G57110	ACA8	0.464422	-0.664141	0.912954	0.435495	-0.908585	0.289628	1.33378	1.41191	0.00392952	0.696288	0.0584228	1
AT3G01280	VDAC1	0.703268	-0.0199395	1	0.3928	-1.1936	0.0752054	1.37925	1.36737	0.00419998	0.593893	-0.290187	1
AT3G56090	FER3	0.384807	-0.893623	0.653722	0.597739	-0.166724	1	1.24284	1.35971	0.00437904	0.348144	-0.957519	1
AT3G52300	ATPQ	0.583845	-0.156657	1	0.3928	-0.98906	0.238276	1.25799	1.41447	0.00457279	0.471018	-0.47763	1
AT1G31760	AT1G31760	0.437884	-0.678699	0.909158	0.495269	-0.562152	0.725654	1.25799	1.38938	0.00480261	0.491497	-0.427004	1
AT2G27880	AGO5	0.398076	-0.794478	0.838336	0.512348	-0.440596	0.888767	1.25799	1.45294	0.00532621	0.409581	-0.670275	1
AT5G20020	RAN2	1.52596	-0.427959	0.948112	1.42603	-0.640847	0.429887	3.3496	1.11807	0.00673875	1.78168	-0.137497	1
AT1G50010	TUBA4	2.14961	0.676835	0.737963	0.708747	-1.52026	0.0134518	2.95553	1.35081	0.00683883	0.65533	-1.35989	0.794729
AT1G15690	AVP1	1.26057	-0.224013	1	0.97346	-0.795144	0.291352	2.56146	1.19834	0.00692147	1.18779	-0.30306	1
AT4G02570	CUL1	0.689999	-0.307058	1	0.606278	-0.635165	0.512103	1.48534	1.21761	0.00736272	0.614372	-0.459869	1
AT5G20620	UBQ4	0.50423	-0.637102	0.932165	0.444035	-0.995176	0.225981	1.37925	1.33421	0.00769001	0.839641	0.264874	1
AT5G55190	RAN3	0.822691	-0.227624	1	0.529426	-1.14175	0.0545893	1.68238	1.20296	0.00772006	1.04443	0.198148	1
AT2G33040	ATPC	0.557307	-0.0941409	1	0.333026	-1.14319	0.13778	1.13674	1.3615	0.00812379	0.511976	-0.21383	1
AT1G02500	SAM1	0.557307	0.0926276	1	0.324487	-1.00853	0.306484	1.07612	1.47038	0.00817333	0.266228	-1.06022	1
AT1G79550	PGK3	0.703268	0.0239148	1	0.418417	-1.03643	0.172226	1.30346	1.28676	0.0085047	0.532455	-0.427004	1
AT4G38920	VHA-c3	0.544038	-0.311688	1	0.418417	-0.899793	0.289628	1.21252	1.288	0.00877226	0.593893	-0.130611	1
AT2G47650	UXS4	0.437884	-0.326028	1	0.341565	-0.890207	0.371239	1.03065	1.39371	0.00889464	0.43006	-0.309965	1
AT4G02230	RPL19C	0.544038	-0.780165	0.737963	0.674591	-0.491111	0.749082	1.53081	1.20554	0.00973674	0.798683	-0.0921369	1
AT3G15630	AT3G15630	0.278653	-1.1701	0.591602	0.444035	-0.484214	0.888767	1.12158	1.46915	0.0106794	0.491497	-0.185246	1
AT1G09640	AT1G09640	0.782883	-0.342213	1	0.742904	-0.518238	0.683627	1.65206	1.1286	0.01192	0.716767	-0.449724	1
AT3G12760	AT3G12760	0.424615	-0.677645	0.897361	0.572121	-0.195061	1	1.13674	1.22032	0.0163949	0.368623	-0.822933	1
AT3G13460	ECT2	0.650191	-0.139584	1	0.3928	-1.16851	0.0688469	1.24284	1.15326	0.0175781	0.798683	0.226546	1
AT5G20570	ROC1	0.530768	-0.173122	1	0.375722	-0.911423	0.265461	1.0458	1.17697	0.018495	0.552934	-0.0790808	1
AT1G56200	emb1303	0.464422	-0.524978	0.948112	0.546504	-0.294104	0.926404	1.10643	1.1576	0.0197443	0.409581	-0.66196	1
AT1G09770	CDC5	0.344999	-1.12005	0.399536	0.614817	-0.170702	1	1.1519	1.1106	0.0211403	0.614372	-0.116664	1
AT5G11770	AT5G11770	0.437884	-0.483569	0.953792	0.3928	-0.795049	0.387305	1.01549	1.14809	0.0219645	0.634851	0.180679	1
AT1G57720	AT1G57720	1.36673	-0.112748	1	0.947843	-0.885906	0.169348	2.37958	0.983894	0.0281596	1.51545	0.0700107	1
AT4G27130	AT4G27130	0.623653	-0.306006	1	0.631895	-0.343212	0.888767	1.27315	1.0945	0.0320506	0.450539	-0.782588	1
AT3G08530	CHC2	0.610384	-0.176384	1	0.435495	-0.899425	0.261307	1.1519	1.07743	0.0329513	0.696288	0.0666904	1
AT2G36850	CALS10	0.451153	-0.519227	0.948112	0.520887	-0.328328	0.888767	1.0458	1.10168	0.0329513	0.450539	-0.462409	1
AT5G44340	TUBB4	1.24731	-0.301047	1	1.28087	-0.300459	0.888767	2.44021	1.01498	0.0347042	0.921557	-0.761423	1
AT1G70490	ARF2-A	1.22077	-0.323639	1	1.1784	-0.457766	0.76041	2.37958	0.978911	0.036964	1.20826	-0.312671	1
AT1G56340	CRT1	0.570576	-0.415507	1	0.555043	-0.555471	0.736053	1.24284	1.1008	0.0393457	0.634851	-0.197078	1
AT3G56800	CAM5	0.796152	0.0239148	1	0.597739	-0.590125	0.613642	1.31862	1.02907	0.0405741	0.511976	-0.687394	1
AT1G30880	AT1G30880	0.822691	-0.385386	1	0.888069	-0.298358	0.892303	1.66722	0.984119	0.0417403	0.737246	-0.523938	1
AT5G62190	RH7	0.782883	-0.385099	1	0.759982	-0.52075	0.71776	1.60659	1.01154	0.0429365	0.880599	-0.154571	1
AT3G08580	AAC1	2.2425	-0.292345	1	2.02377	-0.557631	0.512103	4.0468	0.85235	0.0443572	2.66228	0.0171691	1
AT5G59970	AT5G59970	1.60557	0.0638812	1	0.802678	-1.31659	0.169348	2.8949	1.28013	0.0450497	1.43353	-0.138787	1
AT4G10480	AT4G10480	0.636922	-0.10733	1	0.546504	-0.462785	0.775739	1.12158	1.00704	0.0467954	0.450539	-0.642982	1
AT1G80070	PRP8A	0.557307	-0.432463	1	0.597739	-0.374665	0.888767	1.16705	0.990694	0.0480507	0.593893	-0.282614	1

## Sheet: MMC1.10-subcluster4 FGs
FeatureID	FeatureName	Cluster 1 Average	Cluster 1 Log2 Fold Change	Cluster 1 P-Value	Cluster 2 Average	Cluster 2 Log2 Fold Change	Cluster 2 P-Value	Cluster 3 Average	Cluster 3 Log2 Fold Change	Cluster 3 P-Value	Cluster 4 Average	Cluster 4 Log2 Fold Change	Cluster 4 P-Value
AT4G15630	AT4G15630	0.0530768	-2.59276	0.490707	0.0512348	-2.98974	0.0415741	0.0151566	-3.71482	0.042101	1.72024	5.20478	6.51192e-08
AT1G01120	KCS1	0.0928845	-1.73097	0.430718	0.145165	-1.28507	0.298205	0.0909393	-1.69516	0.13104	1.16731	3.28414	1.46366e-06
AT1G56580	SVB	0.199038	-1.43552	0.761759	0.187861	-1.74747	0.182103	0.181879	-1.52134	0.317264	1.98647	3.3512	3.19193e-05
AT3G60450	AT3G60450	0.132692	-1.5899	0.655893	0.145165	-1.68991	0.179997	0.181879	-1.07388	0.552916	1.45401	3.22835	3.84973e-05
AT5G55180	AT5G55180	1.2075	-0.547041	0.948112	1.14424	-0.748065	0.495286	0.621419	-1.59813	0.0296814	4.7921	2.19617	3.88457e-05
AT4G00430	PIP1.4	0.782883	-0.391123	1	0.657513	-0.814258	0.467052	0.318288	-1.80447	0.0195094	2.88755	2.22632	8.27909e-05
AT1G78380	GSTU19	2.2425	-0.908028	0.545705	3.27902	-0.282583	0.910375	1.86426	-1.1837	0.0635286	9.52276	1.84152	0.000130888
AT4G36500	AT4G36500	0.119423	-2.16723	0.109805	0.409878	-0.305244	0.999322	0.197035	-1.39289	0.172227	1.53593	2.47853	0.000133201
AT5G54165	AT5G54165	0.145961	-1.32972	0.602855	0.213478	-0.890207	0.578508	0.181879	-0.952316	0.461517	1.10587	2.547	0.000231912
AT2G29450	GSTU5	0.544038	-1.45824	0.274298	0.956382	-0.619491	0.690417	0.970019	-0.484537	0.74156	3.58383	2.0716	0.000301457
AT3G23820	GAE6	0.278653	-0.47085	1	0.239096	-0.873528	0.573183	0.106096	-1.88643	0.0658875	1.16731	2.40544	0.000782231
AT4G37250	AT4G37250	0.15923	-1.15011	0.776357	0.281791	-0.28387	1	0.0454697	-2.74487	0.0119884	1.04443	2.46608	0.000851822
AT1G27950	LTPG1	1.47288	0.241307	1	0.922226	-0.726884	0.550744	0.136409	-3.43406	1.72413e-05	3.50192	1.96741	0.00135048
AT2G38290	AMT2	0.106154	-2.09156	0.118832	0.461113	0.326369	0.919409	0.106096	-2.0276	0.0276849	1.12635	2.05842	0.00380077
AT5G16010	AT5G16010	0.358269	-1.22762	0.509789	0.734365	-0.00185192	1	0.272818	-1.60439	0.0544924	1.94551	1.92092	0.00421337
AT5G49480	ATCP1	0.398076	-0.87987	0.76774	0.614817	-0.159814	1	0.287975	-1.35441	0.095462	1.67928	1.82465	0.00421337
AT5G02020	SIS	0.199038	-1.64851	0.208908	0.555043	0.0526495	1	0.272818	-1.12585	0.20147	1.41305	1.88028	0.00428278
AT2G32190	AT2G32190	0.583845	-1.79409	0.0811065	1.85299	0.219766	0.997818	0.803297	-1.25735	0.113292	4.19821	1.76764	0.00606446
AT2G39350	ABCG1	0.0265384	-3.21555	0.191482	0.145165	-1.2646	0.568514	0.257661	-0.104319	1	1.02395	2.84332	0.00685871
AT3G07390	AIR12	0.942114	-0.626339	0.932165	1.26379	-0.119499	1	0.575949	-1.39872	0.0446751	3.11282	1.62651	0.00690838
AT2G29420	GSTU7	0.344999	-1.91701	0.0551221	1.29795	0.420762	0.827133	0.409227	-1.61373	0.0333595	2.68276	1.73824	0.00737752
AT2G38540	LTP1	0.875768	-0.290818	1	0.674591	-0.872059	0.446329	0.636575	-0.816728	0.47794	2.62132	1.83699	0.00967287
AT1G22810	ERF019	0.212307	-1.26944	0.743132	0.418417	-0.18495	1	0.151566	-1.71895	0.136679	1.33114	2.17682	0.0103405
AT4G01870	AT4G01870	0.517499	-1.10811	0.668612	0.725826	-0.640531	0.739186	0.818454	-0.317798	0.981767	2.51892	1.85073	0.0103405
AT4G31800	WRKY18	0.398076	-2.01813	0.0257297	1.69929	0.597145	0.568514	0.48501	-1.67421	0.0163537	3.09234	1.59486	0.0115162
AT1G76680	OPR1	1.08808	-0.990498	0.57307	1.78468	-0.145587	1	1.22768	-0.764689	0.412234	4.34156	1.57203	0.0127689
AT5G54170	AT5G54170	0.33173	-1.81997	0.042411	1.12716	0.31541	0.888767	0.575949	-0.920255	0.26082	2.23222	1.547	0.0153078
AT1G76600	AT1G76600	0.570576	-1.49011	0.152823	1.34064	-0.0403823	1	1.06096	-0.446425	0.74156	3.05138	1.52702	0.0167897
AT5G56980	AT5G56980	0.145961	-1.62634	0.442704	0.307409	-0.555222	0.888767	0.333444	-0.293824	1	1.10587	2.03243	0.0167897
AT2G23340	ERF008	0.265384	-0.713051	0.933406	0.256174	-0.920903	0.437458	0.378914	-0.0883775	1	1.00347	1.77628	0.0206569
AT4G24960	HVA22D	0.318461	-1.223	0.482807	0.674591	0.0741695	1	0.348601	-1.04381	0.241216	1.53593	1.63959	0.0228857
AT3G05830	AT3G05830	0.344999	-0.57875	0.949339	0.529426	0.229092	1	0.0454697	-3.33479	0.000314484	1.16731	1.71477	0.0252669
AT4G30210	ATR2	0.238846	-1.40998	0.374654	0.614817	0.240724	0.999322	0.257661	-1.25116	0.148701	1.31066	1.64783	0.0270895
AT1G07590	AT1G07590	0.398076	-0.960488	0.814221	0.503808	-0.674478	0.739186	0.621419	-0.187272	1	1.69976	1.73925	0.0417186
AT3G27360	HTR1	0.875768	0.389564	0.996968	0.546504	-0.586657	0.739186	0.181879	-2.15877	0.00616437	1.61785	1.54241	0.0472386
AT1G05550	AT1G05550	2.56096	-0.250641	1	3.15094	0.181743	1	0.500166	-2.81239	2.8609e-05	6.1642	1.39959	0.0493045

[truncated: 9 more sheets: MMC2.6-subcluster1 FGs, MMC2.6-subcluster2 FGs, MMC2.6-subcluster3 FGs, MMC2.6-subcluster4 FGs, AGGR.11-subcluster1 FGs, AGGR.11-subcluster2 FGs, AGGR.11-subcluster3 FGs, AGGR.11-subcluster4 FGs, AGGR.11-subcluster5 FGs]
