# Supplementary material for: High-throughput single-cell transcriptomics reveals the female germline differentiation trajectory in Arabidopsis thaliana
Source: Commun Biol. 2021 Oct 1;4:1149. doi: 10.1038/s42003-021-02676-z (PMC8486858; doi:10.1038/s42003-021-02676-z)
Supplement: Supplementary file 10 — Supplementary Data 8. [file 42003_2021_2676_MOESM10_ESM.xlsx]

## Sheet: Remade
Supplementary Data 8. GO analysis of the feature genes in AC.1-subcluster1, MMC1.10-subcluster3, MMC2.6-subcluster3 and AGGR.11-subcluster2.
Sheet 1. GO analysis of the feature genes (FGs) in AC.1-subcluster1.
Sheet 2. GO analysis of the feature genes (FGs) in MMC1.10-subcluster3.
Sheet 3. GO analysis of the feature genes (FGs) in MMC2.6-subcluster3.
Sheet 4. GO analysis of the feature genes (FGs) in AGGR.11-subcluster2.
Feature Genes	Characteristic genes in each cluster were obtained by comparing the differentially expressed genes in each cluster among other clusters in the same sample.
FGs	Log2 FC > 0, q <0.05
p value	Unadjusted p-value
q value	Adjsted p-value, based on bonferroni correction using all genes in the dataset.

## Sheet: AC.1-subcluster1 FGs GO
Class	GO_Name	GO_ID	GO_Level	P_value	EnrichmentScore	HitsGenesCountsInSelectedSet	HitsGenesCountsInBackground	AllGenesCountsInSelectedSet	AllGenesCountsInBackground	GenesOfSelectedSetInGOterm	corrected p-value(BH method)
Molecular function	structural constituent of ribosome	GO:0003735	3	3.09256e-06	7.26655	9	324	47	12295	AT2G18020,AT2G37600,AT5G67510,AT4G16720,AT3G45030,AT5G23740,AT5G16130,AT5G58420,AT1G48830,	0.00036183
Molecular function	structural molecule activity	GO:0005198	2	6.81456e-06	6.59485	9	357	47	12295	AT2G18020,AT2G37600,AT5G67510,AT4G16720,AT3G45030,AT5G23740,AT5G16130,AT5G58420,AT1G48830,	0.000398652
Molecular function	nucleic acid binding	GO:0003676	4	0.00479957	2.08088	14	1760	47	12295	AT5G21150,AT5G22880,AT1G12920,AT1G48410,AT2G27880,AT2G27040,AT2G35310,AT3G57150,AT2G16440,AT1G51510,AT1G48900,AT2G21060,AT5G58420,AT4G38680,	0.187183
Cellular component	intracellular	GO:0005622	2	1.65488e-05	1.80234	21	1851	22	3495	AT5G22880,AT2G19480,AT2G21150,AT1G12920,AT5G47030,AT2G18020,AT2G37600,AT5G18400,AT5G65670,AT1G27310,AT5G67510,AT1G48900,AT3G60820,AT2G22670,AT4G16720,AT1G48440,AT3G45030,AT5G23740,AT5G16130,AT5G58420,AT1G48830,	0.000612306
Cellular component	ribosome	GO:0005840	6	6.53093e-05	4.49614	9	318	22	3495	AT2G18020,AT2G37600,AT5G67510,AT4G16720,AT3G45030,AT5G23740,AT5G16130,AT5G58420,AT1G48830,	0.00120822
Cellular component	non-membrane-bounded organelle	GO:0043228	4	0.00175342	2.6655	10	596	22	3495	AT5G22880,AT2G18020,AT2G37600,AT5G67510,AT4G16720,AT3G45030,AT5G23740,AT5G16130,AT5G58420,AT1G48830,	0.0216255
Cellular component	intracellular non-membrane-bounded organelle	GO:0043232	5	0.00175342	2.6655	10	596	22	3495	AT5G22880,AT2G18020,AT2G37600,AT5G67510,AT4G16720,AT3G45030,AT5G23740,AT5G16130,AT5G58420,AT1G48830,	0.0216255
Cellular component	intracellular organelle	GO:0043229	4	0.00817779	1.67814	15	1420	22	3495	AT5G22880,AT2G19480,AT2G21150,AT2G18020,AT2G37600,AT5G65670,AT5G67510,AT2G22670,AT4G16720,AT1G48440,AT3G45030,AT5G23740,AT5G16130,AT5G58420,AT1G48830,	0.0605156
Cellular component	organelle	GO:0043226	3	0.0103268	1.64228	15	1451	22	3495	AT5G22880,AT2G19480,AT2G21150,AT2G18020,AT2G37600,AT5G65670,AT5G67510,AT2G22670,AT4G16720,AT1G48440,AT3G45030,AT5G23740,AT5G16130,AT5G58420,AT1G48830,	0.0636819
Biological process	translation	GO:0006412	8	1.06432e-05	5.32412	10	436	38	8821	AT1G12920,AT2G18020,AT2G37600,AT5G67510,AT4G16720,AT3G45030,AT5G23740,AT5G16130,AT5G58420,AT1G48830,	0.00228829
Biological process	peptide biosynthetic process	GO:0043043	7	1.13049e-05	5.28774	10	439	38	8821	AT1G12920,AT2G18020,AT2G37600,AT5G67510,AT4G16720,AT3G45030,AT5G23740,AT5G16130,AT5G58420,AT1G48830,	0.00121528
Biological process	peptide metabolic process	GO:0006518	6	1.46019e-05	5.13565	10	452	38	8821	AT1G12920,AT2G18020,AT2G37600,AT5G67510,AT4G16720,AT3G45030,AT5G23740,AT5G16130,AT5G58420,AT1G48830,	0.00104647
Biological process	amide biosynthetic process	GO:0043604	6	1.73454e-05	5.03539	10	461	38	8821	AT1G12920,AT2G18020,AT2G37600,AT5G67510,AT4G16720,AT3G45030,AT5G23740,AT5G16130,AT5G58420,AT1G48830,	0.000932313
Biological process	organonitrogen compound biosynthetic process	GO:1901566	5	2.46896e-05	3.94	12	707	38	8821	AT1G12920,AT5G47030,AT2G18020,AT2G37600,AT5G67510,AT4G16720,AT3G45030,AT5G23740,AT5G16130,AT5G58420,AT1G09940,AT1G48830,	0.00106165
Biological process	cellular amide metabolic process	GO:0043603	5	2.55371e-05	4.81601	10	482	38	8821	AT1G12920,AT2G18020,AT2G37600,AT5G67510,AT4G16720,AT3G45030,AT5G23740,AT5G16130,AT5G58420,AT1G48830,	0.000915078
Biological process	cellular nitrogen compound metabolic process	GO:0034641	4	3.93559e-05	2.27686	21	2141	38	8821	AT1G12920,AT5G47030,AT2G18020,AT2G37600,AT5G65670,AT3G52930,AT1G22810,AT3G57150,AT4G38800,AT5G67510,AT1G76300,AT2G21060,AT2G22670,AT4G16720,AT3G45030,AT5G23740,AT5G16130,AT5G58420,AT4G38680,AT1G09940,AT1G48830,	0.00120879
Biological process	cellular biosynthetic process	GO:0044249	4	3.94528e-05	2.36869	20	1960	38	8821	AT1G12920,AT5G47030,AT2G18020,AT2G37600,AT5G18400,AT5G65670,AT1G22810,AT5G67510,AT2G16440,AT2G21060,AT2G22670,AT4G16720,AT3G45030,AT5G23740,AT5G16130,AT5G58420,AT4G38680,AT1G09940,AT1G48830,AT2G26250,	0.00106029
Biological process	cellular metabolic process	GO:0044237	3	9.08343e-05	1.64399	30	4236	38	8821	AT1G12920,AT5G47030,AT2G18020,AT2G37600,AT5G18400,AT5G65670,AT1G73080,AT3G52930,AT1G22810,AT3G57150,AT4G38800,AT5G67510,AT2G16440,AT1G72970,AT3G57530,AT3G24550,AT3G60820,AT1G76300,AT2G21060,AT2G22670,AT4G16720,AT3G45030,AT5G23740,AT5G16130,AT5G62230,AT5G58420,AT4G38680,AT1G09940,AT1G48830,AT2G26250,	0.00216993
Biological process	biosynthetic process	GO:0009058	3	9.16311e-05	2.24065	20	2072	38	8821	AT1G12920,AT5G47030,AT2G18020,AT2G37600,AT5G18400,AT5G65670,AT1G22810,AT5G67510,AT2G16440,AT2G21060,AT2G22670,AT4G16720,AT3G45030,AT5G23740,AT5G16130,AT5G58420,AT4G38680,AT1G09940,AT1G48830,AT2G26250,	0.00197007
Biological process	cellular nitrogen compound biosynthetic process	GO:0044271	5	0.000129185	2.47879	17	1592	38	8821	AT1G12920,AT5G47030,AT2G18020,AT2G37600,AT5G65670,AT1G22810,AT5G67510,AT2G21060,AT2G22670,AT4G16720,AT3G45030,AT5G23740,AT5G16130,AT5G58420,AT4G38680,AT1G09940,AT1G48830,	0.00252497
Biological process	organic substance biosynthetic process	GO:1901576	4	0.000177024	2.22528	19	1982	38	8821	AT1G12920,AT5G47030,AT2G18020,AT2G37600,AT5G65670,AT1G22810,AT5G67510,AT2G16440,AT2G21060,AT2G22670,AT4G16720,AT3G45030,AT5G23740,AT5G16130,AT5G58420,AT4G38680,AT1G09940,AT1G48830,AT2G26250,	0.00317168
Biological process	gene expression	GO:0010467	5	0.000279795	2.33229	17	1692	38	8821	AT1G12920,AT2G18020,AT2G37600,AT5G65670,AT1G22810,AT3G57150,AT5G67510,AT1G76300,AT2G21060,AT2G22670,AT4G16720,AT3G45030,AT5G23740,AT5G16130,AT5G58420,AT4G38680,AT1G48830,	0.00462737
Biological process	cellular macromolecule biosynthetic process	GO:0034645	6	0.0004171	2.35816	16	1575	38	8821	AT1G12920,AT2G18020,AT2G37600,AT5G65670,AT1G22810,AT5G67510,AT2G16440,AT2G21060,AT2G22670,AT4G16720,AT3G45030,AT5G23740,AT5G16130,AT5G58420,AT4G38680,AT1G48830,	0.00640546
Biological process	macromolecule biosynthetic process	GO:0009059	5	0.000420214	2.35667	16	1576	38	8821	AT1G12920,AT2G18020,AT2G37600,AT5G65670,AT1G22810,AT5G67510,AT2G16440,AT2G21060,AT2G22670,AT4G16720,AT3G45030,AT5G23740,AT5G16130,AT5G58420,AT4G38680,AT1G48830,	0.00602307
Biological process	cellular process	GO:0009987	2	0.00199889	1.31541	34	6000	38	8821	AT5G01820,AT2G19480,AT1G12920,AT5G47030,AT2G18020,AT2G37600,AT5G18400,AT5G65670,AT1G73080,AT3G52930,AT1G22810,AT3G57150,AT4G38800,AT5G67510,AT2G16440,AT1G72970,AT1G48900,AT3G57530,AT3G24550,AT3G60820,AT1G76300,AT2G21060,AT2G22670,AT4G16720,AT1G48440,AT3G45030,AT5G23740,AT5G16130,AT5G62230,AT5G58420,AT4G38680,AT1G09940,AT1G48830,AT2G26250,	0.02686
Biological process	organic substance metabolic process	GO:0071704	3	0.00334493	1.39586	30	4989	38	8821	AT3G55430,AT1G12920,AT5G47030,AT2G18020,AT2G37600,AT5G65670,AT1G73080,AT3G52930,AT1G22810,AT3G57150,AT4G38800,AT5G67510,AT2G16440,AT1G72970,AT3G57530,AT3G24550,AT3G60820,AT1G76300,AT2G21060,AT2G22670,AT4G16720,AT3G45030,AT5G23740,AT5G16130,AT5G62230,AT5G58420,AT4G38680,AT1G09940,AT1G48830,AT2G26250,	0.0423035
Biological process	nitrogen compound metabolic process	GO:0006807	3	0.00445463	1.48509	26	4064	38	8821	AT1G12920,AT5G47030,AT2G18020,AT2G37600,AT5G65670,AT1G73080,AT3G52930,AT1G22810,AT3G57150,AT4G38800,AT5G67510,AT3G57530,AT3G24550,AT3G60820,AT1G76300,AT2G21060,AT2G22670,AT4G16720,AT3G45030,AT5G23740,AT5G16130,AT5G62230,AT5G58420,AT4G38680,AT1G09940,AT1G48830,	0.0504076
Biological process	organonitrogen compound metabolic process	GO:1901564	4	0.00793176	1.65871	19	2659	38	8821	AT1G12920,AT5G47030,AT2G18020,AT2G37600,AT1G73080,AT3G52930,AT4G38800,AT5G67510,AT3G57530,AT3G24550,AT3G60820,AT4G16720,AT3G45030,AT5G23740,AT5G16130,AT5G62230,AT5G58420,AT1G09940,AT1G48830,	0.0852664
Biological process	primary metabolic process	GO:0044238	3	0.00809004	1.38262	28	4701	38	8821	AT3G55430,AT1G12920,AT5G47030,AT2G18020,AT2G37600,AT5G65670,AT1G73080,AT3G52930,AT1G22810,AT3G57150,AT4G38800,AT5G67510,AT1G72970,AT3G57530,AT3G24550,AT3G60820,AT1G76300,AT2G21060,AT2G22670,AT4G16720,AT3G45030,AT5G23740,AT5G16130,AT5G62230,AT5G58420,AT4G38680,AT1G48830,AT2G26250,	0.0828266
Biological process	cellular protein metabolic process	GO:0044267	6	0.00911395	1.83358	15	1899	38	8821	AT1G12920,AT2G18020,AT2G37600,AT1G73080,AT5G67510,AT3G57530,AT3G24550,AT3G60820,AT4G16720,AT3G45030,AT5G23740,AT5G16130,AT5G62230,AT5G58420,AT1G48830,	0.0890681
Biological process	cellular macromolecule metabolic process	GO:0044260	5	0.010716	1.54607	21	3153	38	8821	AT1G12920,AT2G18020,AT2G37600,AT5G65670,AT1G73080,AT1G22810,AT5G67510,AT2G16440,AT3G57530,AT3G24550,AT3G60820,AT2G21060,AT2G22670,AT4G16720,AT3G45030,AT5G23740,AT5G16130,AT5G62230,AT5G58420,AT4G38680,AT1G48830,	0.100172
Biological process	macromolecule metabolic process	GO:0043170	4	0.0213852	1.41095	23	3784	38	8821	AT1G12920,AT2G18020,AT2G37600,AT5G65670,AT1G73080,AT1G22810,AT3G57150,AT5G67510,AT2G16440,AT3G57530,AT3G24550,AT3G60820,AT1G76300,AT2G21060,AT2G22670,AT4G16720,AT3G45030,AT5G23740,AT5G16130,AT5G62230,AT5G58420,AT4G38680,AT1G48830,	0.183912
Biological process	protein metabolic process	GO:0019538	5	0.0440989	1.53256	15	2272	38	8821	AT1G12920,AT2G18020,AT2G37600,AT1G73080,AT5G67510,AT3G57530,AT3G24550,AT3G60820,AT4G16720,AT3G45030,AT5G23740,AT5G16130,AT5G62230,AT5G58420,AT1G48830,	0.316042

## Sheet: MMC1.10-subcluster3 FGs GO
Class	GO_Name	GO_ID	GO_Level	P_value	EnrichmentScore	HitsGenesCountsInSelectedSet	HitsGenesCountsInBackground	AllGenesCountsInSelectedSet	AllGenesCountsInBackground	GenesOfSelectedSetInGOterm	corrected p-value(BH method)
Molecular function	GTPase activity	GO:0003924	8	7.02333e-09	39.9188	6	42	44	12295	AT4G20890,AT4G14960,AT1G59610,AT1G50010,AT1G14830,AT5G44340,	9.4815e-07
Molecular function	pyrophosphatase activity	GO:0016462	6	4.61871e-05	5.97715	8	374	44	12295	AT4G20890,AT4G14960,AT1G59610,AT1G50010,AT1G14830,AT5G44340,AT5G62190,AT1G15690,	0.00311763
Molecular function	hydrolase activity, acting on acid anhydrides, in phosphorus-containing anhydrides	GO:0016818	5	5.36488e-05	5.85198	8	382	44	12295	AT4G20890,AT4G14960,AT1G59610,AT1G50010,AT1G14830,AT5G44340,AT5G62190,AT1G15690,	0.00241419
Molecular function	hydrolase activity, acting on acid anhydrides	GO:0016817	4	5.6695e-05	5.80638	8	385	44	12295	AT4G20890,AT4G14960,AT1G59610,AT1G50010,AT1G14830,AT5G44340,AT5G62190,AT1G15690,	0.00191346
Molecular function	nucleoside-triphosphatase activity	GO:0017111	7	0.000284986	5.35897	7	365	44	12295	AT4G20890,AT4G14960,AT1G59610,AT1G50010,AT1G14830,AT5G44340,AT5G62190,	0.00549615
Molecular function	RNA binding	GO:0003723	5	0.00505393	4.44955	5	314	44	12295	AT1G80070,AT4G27130,AT1G09640,AT1G57720,AT5G62190,	0.0359095
Molecular function	nucleotide binding	GO:0000166	5	0.0246786	1.82436	12	1838	44	12295	AT4G01850,AT4G29900,AT5G20020,AT1G02500,AT1G59610,AT5G57110,AT3G22880,AT1G14830,AT5G16070,AT5G62190,AT5G55190,AT4G34200,	0.0832904
Molecular function	nucleoside phosphate binding	GO:1901265	4	0.0246786	1.82436	12	1838	44	12295	AT4G01850,AT4G29900,AT5G20020,AT1G02500,AT1G59610,AT5G57110,AT3G22880,AT1G14830,AT5G16070,AT5G62190,AT5G55190,AT4G34200,	0.0832904
Molecular function	small molecule binding	GO:0036094	3	0.0355065	1.73202	12	1936	44	12295	AT4G01850,AT4G29900,AT5G20020,AT1G02500,AT1G59610,AT5G57110,AT3G22880,AT1G14830,AT5G16070,AT5G62190,AT5G55190,AT4G34200,	0.10894
Cellular component	membrane protein complex	GO:0098796	3	0.000471715	5.51842	6	200	19	3495	AT2G36850,AT4G32470,AT3G08530,AT2G33040,AT3G52300,AT4G38920,	0.0221706
Cellular component	intracellular organelle	GO:0043229	4	0.00356514	1.81357	14	1420	19	3495	AT3G01280,AT4G20890,AT4G32470,AT1G80070,AT1G09210,AT1G56340,AT5G20570,AT1G50010,AT3G46010,AT3G08530,AT5G44340,AT5G62190,AT3G52300,AT4G02230,	0.0335123
Cellular component	organelle	GO:0043226	3	0.00452232	1.77482	14	1451	19	3495	AT3G01280,AT4G20890,AT4G32470,AT1G80070,AT1G09210,AT1G56340,AT5G20570,AT1G50010,AT3G46010,AT3G08530,AT5G44340,AT5G62190,AT3G52300,AT4G02230,	0.0354248
Cellular component	intracellular	GO:0005622	2	0.00464258	1.59004	16	1851	19	3495	AT3G01280,AT4G20890,AT2G36530,AT4G32470,AT1G80070,AT1G09210,AT1G56340,AT5G20570,AT1G50010,AT3G46010,AT3G08530,AT2G33040,AT5G44340,AT5G62190,AT3G52300,AT4G02230,	0.0290935
Cellular component	protein-containing complex	GO:0032991	2	0.0073251	2.32845	9	711	19	3495	AT2G36850,AT2G36530,AT4G32470,AT1G80070,AT5G20570,AT3G08530,AT2G33040,AT3G52300,AT4G38920,	0.034428
Cellular component	cytoplasm	GO:0005737	3	0.00933849	2.71652	7	474	19	3495	AT3G01280,AT2G36530,AT4G32470,AT1G09210,AT1G56340,AT3G08530,AT3G52300,	0.0399008
Cellular component	intracellular membrane-bounded organelle	GO:0043231	5	0.0268493	1.91169	9	866	19	3495	AT3G01280,AT4G32470,AT1G80070,AT1G09210,AT1G56340,AT5G20570,AT3G08530,AT5G62190,AT3G52300,	0.0721096
Cellular component	membrane-bounded organelle	GO:0043227	4	0.0355241	1.82729	9	906	19	3495	AT3G01280,AT4G32470,AT1G80070,AT1G09210,AT1G56340,AT5G20570,AT3G08530,AT5G62190,AT3G52300,	0.0642166
Biological process	ATP metabolic process	GO:0046034	3	1.38231e-05	15.8196	5	82	34	8821	AT2G36530,AT4G32470,AT2G33040,AT3G52300,AT1G79550,	0.0032346
Biological process	cation transport	GO:0006812	6	0.00276549	5.06721	5	256	34	8821	AT3G56090,AT2G33040,AT3G52300,AT1G15690,AT4G38920,	0.0308155
Biological process	ion transport	GO:0006811	5	0.0126241	3.52502	5	368	34	8821	AT3G56090,AT2G33040,AT3G52300,AT1G15690,AT4G38920,	0.0602864
Biological process	cellular process	GO:0009987	2	0.0190422	1.25397	29	6000	34	8821	AT2G36850,AT4G01850,AT3G01280,AT4G20890,AT2G36530,AT1G02500,AT5G58710,AT4G32470,AT1G65930,AT1G80070,AT1G09210,AT1G56340,AT4G27130,AT4G02570,AT3G56090,AT1G50010,AT3G46010,AT1G09640,AT3G08530,AT3G22880,AT1G57720,AT2G33040,AT5G16070,AT5G44340,AT3G52300,AT1G15690,AT4G02230,AT4G38920,AT1G79550,	0.0755235

## Sheet: MMC2.6-subcluster3 FGs GO
Class	GO_Name	GO_ID	GO_Level	P_value	EnrichmentScore	HitsGenesCountsInSelectedSet	HitsGenesCountsInBackground	AllGenesCountsInSelectedSet	AllGenesCountsInBackground	GenesOfSelectedSetInGOterm	corrected p-value(BH method)
Molecular function	GTPase activity	GO:0003924	8	2.25799e-11	17.1283	11	42	188	12295	AT4G20890,AT1G59610,AT4G14960,AT1G50010,AT1G14830,AT1G04820,AT1G10290,AT5G12250,AT5G44340,AT5G19770,AT5G42080,	5.39661e-09
Molecular function	translation regulator activity	GO:0045182	2	5.2011e-05	7.15301	7	64	188	12295	AT3G57290,AT2G40290,AT1G57720,AT5G18110,AT4G27130,AT4G33250,AT1G09640,	0.00621531
Molecular function	translation factor activity, RNA binding	GO:0008135	6	5.2011e-05	7.15301	7	64	188	12295	AT3G57290,AT2G40290,AT1G57720,AT5G18110,AT4G27130,AT4G33250,AT1G09640,	0.00621531
Molecular function	translation regulator activity, nucleic acid binding	GO:0090079	5	5.2011e-05	7.15301	7	64	188	12295	AT3G57290,AT2G40290,AT1G57720,AT5G18110,AT4G27130,AT4G33250,AT1G09640,	0.00621531
Molecular function	oxidoreductase activity, acting on the CH-OH group of donors, NAD or NADP as acceptor	GO:0016616	5	6.8459e-05	5.81324	8	90	188	12295	AT5G39320,AT1G76490,AT1G65930,AT4G34200,AT2G47650,AT1G08200,AT2G27860,AT1G04410,	0.00327234
Molecular function	purine ribonucleoside binding	GO:0032550	6	8.39775e-05	3.77302	12	208	188	12295	AT1G59610,AT5G55190,AT5G20020,AT1G76810,AT3G46060,AT1G14830,AT2G24765,AT1G10290,AT2G44610,AT1G07930,AT5G42080,AT1G07920,	0.00286723
Molecular function	guanyl ribonucleotide binding	GO:0032561	8	8.39775e-05	3.77302	12	208	188	12295	AT1G59610,AT5G55190,AT5G20020,AT1G76810,AT3G46060,AT1G14830,AT2G24765,AT1G10290,AT2G44610,AT1G07930,AT5G42080,AT1G07920,	0.00286723
Molecular function	purine nucleoside binding	GO:0001883	5	8.39775e-05	3.77302	12	208	188	12295	AT1G59610,AT5G55190,AT5G20020,AT1G76810,AT3G46060,AT1G14830,AT2G24765,AT1G10290,AT2G44610,AT1G07930,AT5G42080,AT1G07920,	0.00286723
Molecular function	GTP binding	GO:0005525	9	8.39775e-05	3.77302	12	208	188	12295	AT1G59610,AT5G55190,AT5G20020,AT1G76810,AT3G46060,AT1G14830,AT2G24765,AT1G10290,AT2G44610,AT1G07930,AT5G42080,AT1G07920,	0.00286723
Molecular function	unfolded protein binding	GO:0051082	4	9.7493e-05	10.5482	5	31	188	12295	AT1G09210,AT1G56340,AT5G26360,AT5G61790,AT5G16070,	0.00211826
Molecular function	guanyl nucleotide binding	GO:0019001	7	0.000100717	3.70183	12	212	188	12295	AT1G59610,AT5G55190,AT5G20020,AT1G76810,AT3G46060,AT1G14830,AT2G24765,AT1G10290,AT2G44610,AT1G07930,AT5G42080,AT1G07920,	0.00200595
Molecular function	ribonucleoside binding	GO:0032549	5	0.000110113	3.66723	12	214	188	12295	AT1G59610,AT5G55190,AT5G20020,AT1G76810,AT3G46060,AT1G14830,AT2G24765,AT1G10290,AT2G44610,AT1G07930,AT5G42080,AT1G07920,	0.00202438
Molecular function	nucleoside binding	GO:0001882	4	0.000115086	3.65017	12	215	188	12295	AT1G59610,AT5G55190,AT5G20020,AT1G76810,AT3G46060,AT1G14830,AT2G24765,AT1G10290,AT2G44610,AT1G07930,AT5G42080,AT1G07920,	0.00196469
Molecular function	structural molecule activity	GO:0005198	2	0.000117894	2.93104	16	357	188	12295	AT5G61170,AT3G07110,AT2G20450,AT5G56940,AT5G64140,AT4G36130,AT4G31480,AT2G37190,AT2G19740,AT3G13882,AT1G33140,AT4G02230,AT1G79990,AT4G34450,AT3G08530,AT3G09630,	0.00187844
Molecular function	hydrolase activity, acting on acid anhydrides, in phosphorus-containing anhydrides	GO:0016818	5	0.000255173	2.73922	16	382	188	12295	AT4G20890,AT1G59610,AT1G15690,AT5G18620,AT4G14960,AT1G50010,AT3G23890,AT1G14830,AT1G04820,AT1G10290,AT5G12250,AT5G44340,AT1G64550,AT5G19770,AT5G42080,AT2G18230,	0.00381165
Molecular function	hydrolase activity, acting on acid anhydrides	GO:0016817	4	0.000278555	2.71788	16	385	188	12295	AT4G20890,AT1G59610,AT1G15690,AT5G18620,AT4G14960,AT1G50010,AT3G23890,AT1G14830,AT1G04820,AT1G10290,AT5G12250,AT5G44340,AT1G64550,AT5G19770,AT5G42080,AT2G18230,	0.00391615
Molecular function	oxidoreductase activity, acting on CH-OH group of donors	GO:0016614	4	0.000335366	4.63001	8	113	188	12295	AT5G39320,AT1G76490,AT1G65930,AT4G34200,AT2G47650,AT1G08200,AT2G27860,AT1G04410,	0.00445291
Molecular function	translation initiation factor activity	GO:0003743	7	0.000379967	7.97548	5	41	188	12295	AT3G57290,AT2G40290,AT5G18110,AT4G27130,AT4G33250,	0.00477958
Molecular function	pyrophosphatase activity	GO:0016462	6	0.00062648	2.62295	15	374	188	12295	AT4G20890,AT1G59610,AT1G15690,AT4G14960,AT1G50010,AT3G23890,AT1G14830,AT1G04820,AT1G10290,AT5G12250,AT5G44340,AT1G64550,AT5G19770,AT5G42080,AT2G18230,	0.00748644
Molecular function	proton transmembrane transporter activity	GO:0015078	8	0.00125845	4.27844	7	107	188	12295	AT3G15640,AT1G15690,AT5G47030,AT3G52300,AT4G38920,AT2G33040,AT4G11150,	0.0115681
Molecular function	RNA binding	GO:0003723	5	0.00323557	2.49932	12	314	188	12295	AT3G57290,AT2G40290,AT3G57150,AT1G80070,AT2G20490,AT2G36660,AT1G57720,AT5G18110,AT1G33140,AT4G27130,AT4G33250,AT1G09640,	0.0266655
Molecular function	monovalent inorganic cation transmembrane transporter activity	GO:0015077	7	0.00334288	3.60467	7	127	188	12295	AT3G15640,AT1G15690,AT5G47030,AT3G52300,AT4G38920,AT2G33040,AT4G11150,	0.0266316
Molecular function	nucleoside-triphosphatase activity	GO:0017111	7	0.00403215	2.32928	13	365	188	12295	AT4G20890,AT1G59610,AT4G14960,AT1G50010,AT3G23890,AT1G14830,AT1G04820,AT1G10290,AT5G12250,AT5G44340,AT1G64550,AT5G19770,AT5G42080,	0.0283436
Molecular function	structural constituent of ribosome	GO:0003735	3	0.00415929	2.42218	12	324	188	12295	AT5G61170,AT3G07110,AT2G20450,AT5G56940,AT5G64140,AT4G36130,AT2G37190,AT2G19740,AT3G13882,AT1G33140,AT4G02230,AT3G09630,	0.028402
Molecular function	primary active transmembrane transporter activity	GO:0015399	5	0.00679801	4.19224	5	78	188	12295	AT1G15690,AT1G78900,AT5G47030,AT2G33040,AT4G11150,	0.0416596
Molecular function	inorganic cation transmembrane transporter activity	GO:0022890	6	0.0165383	2.66158	7	172	188	12295	AT3G15640,AT1G15690,AT5G47030,AT3G52300,AT4G38920,AT2G33040,AT4G11150,	0.0760128
Molecular function	cation transmembrane transporter activity	GO:0008324	5	0.0242192	2.46125	7	186	188	12295	AT3G15640,AT1G15690,AT5G47030,AT3G52300,AT4G38920,AT2G33040,AT4G11150,	0.103364
Cellular component	intracellular	GO:0005622	2	3.16666e-06	1.43665	70	1851	92	3495	AT4G20890,AT5G61170,AT3G15640,AT1G02140,AT5G59880,AT1G09210,AT3G07110,AT1G56340,AT3G57290,AT2G20450,AT5G56940,AT3G46010,AT1G09200,AT5G59890,AT5G42790,AT2G40290,AT1G06760,AT4G30920,AT5G14030,AT1G32210,AT1G27310,AT3G01280,AT5G18620,AT4G15930,AT1G80070,AT5G56740,AT1G50010,AT3G25150,AT3G51880,AT5G61790,AT5G64140,AT1G04820,AT4G36130,AT3G52730,AT4G31480,AT2G30620,AT4G02150,AT5G59910,AT2G36530,AT2G37190…	0.000433833
Cellular component	organelle	GO:0043226	3	7.85229e-06	1.5447	59	1451	92	3495	AT4G20890,AT5G61170,AT3G15640,AT1G02140,AT5G59880,AT1G09210,AT3G07110,AT1G56340,AT2G20450,AT5G56940,AT3G46010,AT1G09200,AT5G59890,AT1G06760,AT1G08820,AT5G14030,AT1G32210,AT3G01280,AT5G18620,AT4G15930,AT1G80070,AT5G56740,AT1G50010,AT3G51880,AT5G61790,AT5G64140,AT1G04820,AT4G36130,AT3G52730,AT4G31480,AT2G30620,AT4G02150,AT5G59910,AT2G37190,AT4G32470,AT5G20570,AT2G19740,AT5G65360,AT3G03160,AT5G12250…	0.000537882
Cellular component	intracellular organelle	GO:0043229	4	2.3573e-05	1.52492	57	1420	92	3495	AT4G20890,AT5G61170,AT3G15640,AT1G02140,AT5G59880,AT1G09210,AT3G07110,AT1G56340,AT2G20450,AT5G56940,AT3G46010,AT1G09200,AT5G59890,AT1G06760,AT5G14030,AT1G32210,AT3G01280,AT5G18620,AT4G15930,AT1G80070,AT5G56740,AT1G50010,AT3G51880,AT5G61790,AT5G64140,AT1G04820,AT4G36130,AT3G52730,AT4G31480,AT2G30620,AT4G02150,AT5G59910,AT2G37190,AT4G32470,AT5G20570,AT2G19740,AT5G65360,AT3G03160,AT5G12250,AT3G13882…	0.0010765
Cellular component	microtubule	GO:0005874	7	4.25314e-05	8.76672	6	26	92	3495	AT4G20890,AT1G50010,AT1G04820,AT5G12250,AT5G44340,AT5G19770,	0.0014567
Cellular component	membrane protein complex	GO:0098796	3	4.76876e-05	3.03913	16	200	92	3495	AT1G32210,AT2G36850,AT3G52730,AT4G31480,AT1G78900,AT4G32470,AT5G47030,AT3G52300,AT4G38920,AT1G79990,AT1G14450,AT4G34450,AT2G13680,AT3G08530,AT2G33040,AT4G11150,	0.00130664
Cellular component	supramolecular polymer	GO:0099081	4	0.000122307	7.35273	6	31	92	3495	AT4G20890,AT1G50010,AT1G04820,AT5G12250,AT5G44340,AT5G19770,	0.00239373
Cellular component	polymeric cytoskeletal fiber	GO:0099513	6	0.000122307	7.35273	6	31	92	3495	AT4G20890,AT1G50010,AT1G04820,AT5G12250,AT5G44340,AT5G19770,	0.00239373
Cellular component	supramolecular fiber	GO:0099512	5	0.000122307	7.35273	6	31	92	3495	AT4G20890,AT1G50010,AT1G04820,AT5G12250,AT5G44340,AT5G19770,	0.00239373
Cellular component	cytoplasm	GO:0005737	3	0.000132184	2.08379	26	474	92	3495	AT3G15640,AT1G09210,AT1G56340,AT3G57290,AT2G40290,AT5G14030,AT1G32210,AT3G01280,AT5G61790,AT3G52730,AT4G31480,AT4G02150,AT2G36530,AT4G32470,AT3G03160,AT3G52300,AT5G18110,AT1G79990,AT1G14450,AT4G34450,AT4G33250,AT1G02690,AT2G47470,AT3G08530,AT2G18230,AT3G10860,	0.00181093
Cellular component	protein-containing complex	GO:0032991	2	0.000140986	1.81664	34	711	92	3495	AT3G07110,AT3G57290,AT1G09200,AT5G42790,AT2G40290,AT1G06760,AT1G32210,AT2G36850,AT4G15930,AT1G80070,AT2G20490,AT3G52730,AT4G31480,AT2G30620,AT1G78900,AT5G59910,AT2G36530,AT4G32470,AT5G20570,AT5G65360,AT5G47030,AT3G52300,AT4G38920,AT1G79990,AT1G14450,AT1G77180,AT4G34450,AT2G13680,AT1G14900,AT4G33250,AT3G08530,AT2G33040,AT4G11150,AT4G24440,	0.00175591
Cellular component	organelle membrane	GO:0031090	4	0.000150148	3.42759	12	133	92	3495	AT1G08820,AT1G32210,AT3G01280,AT3G52730,AT4G31480,AT4G32470,AT3G52300,AT3G60600,AT1G14450,AT4G34450,AT3G08530,AT3G10860,	0.00171419
Cellular component	non-membrane-bounded organelle	GO:0043228	4	0.000167034	1.9122	30	596	92	3495	AT4G20890,AT5G61170,AT5G59880,AT3G07110,AT2G20450,AT5G56940,AT3G46010,AT1G09200,AT5G59890,AT1G06760,AT4G15930,AT1G50010,AT5G64140,AT1G04820,AT4G36130,AT2G30620,AT5G59910,AT2G37190,AT2G19740,AT5G65360,AT5G12250,AT3G13882,AT5G44340,AT1G35680,AT1G33140,AT4G02230,AT1G14900,AT5G19770,AT5G14520,AT3G09630,	0.00176028
Cellular component	intracellular non-membrane-bounded organelle	GO:0043232	5	0.000167034	1.9122	30	596	92	3495	AT4G20890,AT5G61170,AT5G59880,AT3G07110,AT2G20450,AT5G56940,AT3G46010,AT1G09200,AT5G59890,AT1G06760,AT4G15930,AT1G50010,AT5G64140,AT1G04820,AT4G36130,AT2G30620,AT5G59910,AT2G37190,AT2G19740,AT5G65360,AT5G12250,AT3G13882,AT5G44340,AT1G35680,AT1G33140,AT4G02230,AT1G14900,AT5G19770,AT5G14520,AT3G09630,	0.00176028
Cellular component	supramolecular complex	GO:0099080	3	0.000176336	6.90711	6	33	92	3495	AT4G20890,AT1G50010,AT1G04820,AT5G12250,AT5G44340,AT5G19770,	0.00161054
Cellular component	endoplasmic reticulum	GO:0005783	6	0.000185544	5.65796	7	47	92	3495	AT1G09210,AT1G56340,AT5G14030,AT1G32210,AT5G61790,AT3G03160,AT2G47470,	0.00158872
Cellular component	endomembrane system	GO:0012505	3	0.000186003	3.35198	12	136	92	3495	AT1G09210,AT1G56340,AT1G08820,AT5G14030,AT1G32210,AT5G61790,AT4G31480,AT3G03160,AT3G60600,AT4G34450,AT2G47470,AT3G08530,	0.00149897
Cellular component	mitochondrial envelope	GO:0005740	5	0.000242787	5.42702	7	49	92	3495	AT3G15640,AT3G01280,AT3G52730,AT4G32470,AT3G52300,AT1G14450,AT3G10860,	0.00184788
Cellular component	nucleosome	GO:0000786	4	0.000340021	6.1604	6	37	92	3495	AT1G09200,AT1G06760,AT2G30620,AT5G59910,AT5G65360,AT1G14900,	0.00245173
Cellular component	protein-DNA complex	GO:0032993	3	0.000340021	6.1604	6	37	92	3495	AT1G09200,AT1G06760,AT2G30620,AT5G59910,AT5G65360,AT1G14900,	0.00245173
Cellular component	DNA packaging complex	GO:0044815	3	0.0006042	5.55938	6	41	92	3495	AT1G09200,AT1G06760,AT2G30620,AT5G59910,AT5G65360,AT1G14900,	0.00359893
Cellular component	mitochondrial inner membrane	GO:0005743	6	0.000689643	6.78377	5	28	92	3495	AT3G52730,AT4G32470,AT3G52300,AT1G14450,AT3G10860,	0.00393671
Cellular component	organelle inner membrane	GO:0019866	5	0.000816166	6.54985	5	29	92	3495	AT3G52730,AT4G32470,AT3G52300,AT1G14450,AT3G10860,	0.00447259
Cellular component	mitochondrial membrane	GO:0031966	5	0.000890198	5.18034	6	44	92	3495	AT3G01280,AT3G52730,AT4G32470,AT3G52300,AT1G14450,AT3G10860,	0.00469066
Cellular component	chromatin	GO:0000785	3	0.00127085	4.84968	6	47	92	3495	AT1G09200,AT1G06760,AT2G30620,AT5G59910,AT5G65360,AT1G14900,	0.00644838
Cellular component	organelle envelope	GO:0031967	4	0.00127351	4.15506	7	64	92	3495	AT3G15640,AT3G01280,AT3G52730,AT4G32470,AT3G52300,AT1G14450,AT3G10860,	0.00623108
Cellular component	envelope	GO:0031975	3	0.00127351	4.15506	7	64	92	3495	AT3G15640,AT3G01280,AT3G52730,AT4G32470,AT3G52300,AT1G14450,AT3G10860,	0.00623108
Cellular component	proton-transporting two-sector ATPase complex	GO:0016469	4	0.00176524	4.5587	6	50	92	3495	AT1G78900,AT5G47030,AT3G52300,AT4G38920,AT2G33040,AT4G11150,	0.00806126
Cellular component	cytoskeleton	GO:0005856	6	0.00972194	2.33062	10	163	92	3495	AT4G20890,AT5G59880,AT3G46010,AT5G59890,AT4G15930,AT1G50010,AT1G04820,AT5G12250,AT5G44340,AT5G19770,	0.0332977
Cellular component	catalytic complex	GO:1902494	3	0.0186449	2.11051	10	180	92	3495	AT5G42790,AT1G32210,AT2G36850,AT3G52730,AT2G36530,AT4G32470,AT5G20570,AT1G14450,AT2G13680,AT4G24440,	0.0464428
Cellular component	membrane-bounded organelle	GO:0043227	4	0.0209	1.38371	33	906	92	3495	AT3G15640,AT1G02140,AT1G09210,AT1G56340,AT1G06760,AT1G08820,AT5G14030,AT1G32210,AT3G01280,AT5G18620,AT1G80070,AT5G56740,AT3G51880,AT5G61790,AT3G52730,AT4G31480,AT2G30620,AT4G02150,AT4G32470,AT5G20570,AT3G03160,AT3G52300,AT3G60600,AT1G14450,AT1G77180,AT4G34450,AT1G14900,AT1G02690,AT2G47470,AT3G08530,AT5G14520,AT4G24440,AT3G10860,	0.0511304
Cellular component	mitochondrion	GO:0005739	6	0.0224229	2.46226	7	108	92	3495	AT3G15640,AT3G01280,AT3G52730,AT4G32470,AT3G52300,AT1G14450,AT3G10860,	0.0538936
Cellular component	microtubule cytoskeleton	GO:0015630	7	0.0245311	2.41749	7	110	92	3495	AT4G20890,AT4G15930,AT1G50010,AT1G04820,AT5G12250,AT5G44340,AT5G19770,	0.0579442
Cellular component	intracellular membrane-bounded organelle	GO:0043231	5	0.0325855	1.35989	31	866	92	3495	AT3G15640,AT1G02140,AT1G09210,AT1G56340,AT1G06760,AT5G14030,AT1G32210,AT3G01280,AT5G18620,AT1G80070,AT5G56740,AT3G51880,AT5G61790,AT3G52730,AT4G31480,AT2G30620,AT4G02150,AT4G32470,AT5G20570,AT3G03160,AT3G52300,AT1G14450,AT1G77180,AT4G34450,AT1G14900,AT1G02690,AT2G47470,AT3G08530,AT5G14520,AT4G24440,AT3G10860,	0.0744035
Cellular component	transferase complex	GO:1990234	4	0.0339017	2.75284	5	69	92	3495	AT1G32210,AT2G36850,AT5G20570,AT2G13680,AT4G24440,	0.0761399
Cellular component	chromosome	GO:0005694	6	0.0343895	2.45091	6	93	92	3495	AT1G09200,AT1G06760,AT2G30620,AT5G59910,AT5G65360,AT1G14900,	0.0759896
Biological process	ATP metabolic process	GO:0046034	3	8.9019e-09	8.78148	12	82	147	8821	AT3G52930,AT3G52730,AT1G78900,AT1G79550,AT2G36530,AT4G32470,AT5G47030,AT3G52300,AT2G36580,AT2G36460,AT3G22960,AT2G33040,	3.55186e-06
Biological process	ribonucleotide metabolic process	GO:0009259	9	3.99428e-07	7.02207	11	94	147	8821	AT5G50850,AT3G52930,AT1G76490,AT1G79550,AT2G36530,AT5G47030,AT3G52300,AT2G36580,AT2G36460,AT3G22960,AT2G33040,	7.96859e-05
Biological process	ribose phosphate metabolic process	GO:0019693	6	3.99428e-07	7.02207	11	94	147	8821	AT5G50850,AT3G52930,AT1G76490,AT1G79550,AT2G36530,AT5G47030,AT3G52300,AT2G36580,AT2G36460,AT3G22960,AT2G33040,	7.96859e-05
Biological process	purine ribonucleotide metabolic process	GO:0009150	10	3.99428e-07	7.02207	11	94	147	8821	AT5G50850,AT3G52930,AT1G76490,AT1G79550,AT2G36530,AT5G47030,AT3G52300,AT2G36580,AT2G36460,AT3G22960,AT2G33040,	7.96859e-05
Biological process	purine nucleotide metabolic process	GO:0006163	9	6.12308e-07	6.73546	11	98	147	8821	AT5G50850,AT3G52930,AT1G76490,AT1G79550,AT2G36530,AT5G47030,AT3G52300,AT2G36580,AT2G36460,AT3G22960,AT2G33040,	4.88622e-05
Biological process	purine-containing compound metabolic process	GO:0072521	5	6.79105e-07	6.66742	11	99	147	8821	AT5G50850,AT3G52930,AT1G76490,AT1G79550,AT2G36530,AT5G47030,AT3G52300,AT2G36580,AT2G36460,AT3G22960,AT2G33040,	4.51605e-05
Biological process	generation of precursor metabolites and energy	GO:0006091	4	2.79988e-06	5.79013	11	114	147	8821	AT3G52930,AT2G47510,AT3G52730,AT1G79550,AT2G36530,AT4G32470,AT1G14450,AT2G36580,AT2G36460,AT3G22960,AT3G10860,	0.000159593
Biological process	nucleotide metabolic process	GO:0009117	8	4.63689e-06	5.50062	11	120	147	8821	AT5G50850,AT3G52930,AT1G76490,AT1G79550,AT2G36530,AT5G47030,AT3G52300,AT2G36580,AT2G36460,AT3G22960,AT2G33040,	0.000231265
Biological process	nucleoside phosphate metabolic process	GO:0006753	7	5.44866e-06	5.41045	11	122	147	8821	AT5G50850,AT3G52930,AT1G76490,AT1G79550,AT2G36530,AT5G47030,AT3G52300,AT2G36580,AT2G36460,AT3G22960,AT2G33040,	0.000241557
Biological process	pyruvate metabolic process	GO:0006090	8	8.26232e-06	9.33439	7	45	147	8821	AT5G50850,AT3G52930,AT1G79550,AT2G36530,AT2G36580,AT2G36460,AT3G22960,	0.000329667
Biological process	protein folding	GO:0006457	3	1.73844e-05	6.00068	9	90	147	8821	AT2G36130,AT1G09210,AT1G56340,AT3G25230,AT3G63400,AT5G26360,AT5G61790,AT5G58710,AT5G16070,	0.00063058
Biological process	nucleobase-containing small molecule metabolic process	GO:0055086	6	4.94538e-05	4.2862	11	154	147	8821	AT5G50850,AT3G52930,AT1G76490,AT1G79550,AT2G36530,AT5G47030,AT3G52300,AT2G36580,AT2G36460,AT3G22960,AT2G33040,	0.00164434
Biological process	protein localization	GO:0008104	4	6.40033e-05	3.8507	12	187	147	8821	AT3G03110,AT2G20840,AT4G31480,AT4G02150,AT3G03160,AT1G32050,AT1G29330,AT1G79990,AT4G34450,AT1G02690,AT3G08530,AT1G79280,	0.00196441
Biological process	ATP generation from ADP	GO:0006757	12	7.091e-05	8.37304	6	43	147	8821	AT3G52930,AT1G79550,AT2G36530,AT2G36580,AT2G36460,AT3G22960,	0.00202093
Biological process	purine nucleoside diphosphate metabolic process	GO:0009135	9	7.091e-05	8.37304	6	43	147	8821	AT3G52930,AT1G79550,AT2G36530,AT2G36580,AT2G36460,AT3G22960,	0.00202093
Biological process	ADP metabolic process	GO:0046031	11	7.091e-05	8.37304	6	43	147	8821	AT3G52930,AT1G79550,AT2G36530,AT2G36580,AT2G36460,AT3G22960,	0.00202093
Biological process	glycolytic process	GO:0006096	13	7.091e-05	8.37304	6	43	147	8821	AT3G52930,AT1G79550,AT2G36530,AT2G36580,AT2G36460,AT3G22960,	0.00202093
Biological process	purine ribonucleoside diphosphate metabolic process	GO:0009179	10	7.091e-05	8.37304	6	43	147	8821	AT3G52930,AT1G79550,AT2G36530,AT2G36580,AT2G36460,AT3G22960,	0.00202093
Biological process	ribonucleoside diphosphate metabolic process	GO:0009185	9	7.091e-05	8.37304	6	43	147	8821	AT3G52930,AT1G79550,AT2G36530,AT2G36580,AT2G36460,AT3G22960,	0.00202093
Biological process	organophosphate metabolic process	GO:0019637	5	9.7132e-05	3.45172	13	226	147	8821	AT5G50850,AT3G52930,AT5G01410,AT1G76490,AT1G79550,AT2G36530,AT5G47030,AT4G25970,AT3G52300,AT2G36580,AT2G36460,AT3G22960,AT2G33040,	0.00193778
Biological process	proton transmembrane transport	GO:1902600	9	0.000105895	6.36436	7	66	147	8821	AT1G15690,AT1G78900,AT5G47030,AT3G52300,AT4G38920,AT2G33040,AT4G11150,	0.002012
Biological process	peptide transport	GO:0015833	7	0.000127519	3.86009	11	171	147	8821	AT3G03110,AT2G20840,AT4G31480,AT4G02150,AT3G03160,AT1G32050,AT1G79990,AT4G34450,AT1G02690,AT3G08530,AT1G79280,	0.00231272
Biological process	protein transport	GO:0015031	8	0.000127519	3.86009	11	171	147	8821	AT3G03110,AT2G20840,AT4G31480,AT4G02150,AT3G03160,AT1G32050,AT1G79990,AT4G34450,AT1G02690,AT3G08530,AT1G79280,	0.00231272
Biological process	amide transport	GO:0042886	6	0.000127519	3.86009	11	171	147	8821	AT3G03110,AT2G20840,AT4G31480,AT4G02150,AT3G03160,AT1G32050,AT1G79990,AT4G34450,AT1G02690,AT3G08530,AT1G79280,	0.00231272
Biological process	nucleoside diphosphate phosphorylation	GO:0006165	9	0.000149824	7.34777	6	49	147	8821	AT3G52930,AT1G79550,AT2G36530,AT2G36580,AT2G36460,AT3G22960,	0.00239118
Biological process	nucleotide phosphorylation	GO:0046939	7	0.000149824	7.34777	6	49	147	8821	AT3G52930,AT1G79550,AT2G36530,AT2G36580,AT2G36460,AT3G22960,	0.00239118
Biological process	macromolecule localization	GO:0033036	3	0.000176614	3.46193	12	208	147	8821	AT3G03110,AT2G20840,AT4G31480,AT4G02150,AT3G03160,AT1G32050,AT1G29330,AT1G79990,AT4G34450,AT1G02690,AT3G08530,AT1G79280,	0.00260997
Biological process	nucleoside diphosphate metabolic process	GO:0009132	8	0.000187748	7.05962	6	51	147	8821	AT3G52930,AT1G79550,AT2G36530,AT2G36580,AT2G36460,AT3G22960,	0.0026754
Biological process	establishment of protein localization	GO:0045184	5	0.000191042	3.68757	11	179	147	8821	AT3G03110,AT2G20840,AT4G31480,AT4G02150,AT3G03160,AT1G32050,AT1G79990,AT4G34450,AT1G02690,AT3G08530,AT1G79280,	0.00262847
Biological process	cellular macromolecule localization	GO:0070727	4	0.000281635	3.82209	10	157	147	8821	AT3G03110,AT4G31480,AT4G02150,AT3G03160,AT1G29330,AT1G79990,AT4G34450,AT1G02690,AT3G08530,AT1G79280,	0.00340523
Biological process	cellular protein localization	GO:0034613	5	0.000281635	3.82209	10	157	147	8821	AT3G03110,AT4G31480,AT4G02150,AT3G03160,AT1G29330,AT1G79990,AT4G34450,AT1G02690,AT3G08530,AT1G79280,	0.00340523
Biological process	carbohydrate catabolic process	GO:0016052	5	0.000383465	6.2076	6	58	147	8821	AT3G52930,AT1G79550,AT2G36530,AT2G36580,AT2G36460,AT3G22960,	0.0043715
Biological process	intracellular protein transport	GO:0006886	9	0.000560989	3.83022	9	141	147	8821	AT3G03110,AT4G31480,AT4G02150,AT3G03160,AT1G79990,AT4G34450,AT1G02690,AT3G08530,AT1G79280,	0.00621763
Biological process	amide biosynthetic process	GO:0043604	6	0.000628908	2.343	18	461	147	8821	AT5G61170,AT3G07110,AT2G20450,AT5G56940,AT5G50850,AT5G64140,AT4G36130,AT2G37190,AT2G19740,AT1G57720,AT3G13882,AT5G18110,AT1G33140,AT4G02230,AT1G09620,AT4G27130,AT1G09640,AT3G09630,	0.006782
Biological process	nitrogen compound transport	GO:0071705	5	0.000873259	3.08446	11	214	147	8821	AT3G03110,AT2G20840,AT4G31480,AT4G02150,AT3G03160,AT1G32050,AT1G79990,AT4G34450,AT1G02690,AT3G08530,AT1G79280,	0.00871076
Biological process	monovalent inorganic cation transport	GO:0015672	7	0.000886372	4.51664	7	93	147	8821	AT1G15690,AT1G78900,AT5G47030,AT3G52300,AT4G38920,AT2G33040,AT4G11150,	0.00862592
Biological process	translation	GO:0006412	8	0.000910203	2.33971	17	436	147	8821	AT5G61170,AT3G07110,AT2G20450,AT5G56940,AT5G64140,AT4G36130,AT2G37190,AT2G19740,AT1G57720,AT3G13882,AT5G18110,AT1G33140,AT4G02230,AT1G09620,AT4G27130,AT1G09640,AT3G09630,	0.00864692
Biological process	cation transmembrane transport	GO:0098655	7	0.000944554	4.46859	7	94	147	8821	AT1G15690,AT1G78900,AT5G47030,AT3G52300,AT4G38920,AT2G33040,AT4G11150,	0.00876459
Biological process	inorganic cation transmembrane transport	GO:0098662	8	0.000944554	4.46859	7	94	147	8821	AT1G15690,AT1G78900,AT5G47030,AT3G52300,AT4G38920,AT2G33040,AT4G11150,	0.00876459
Biological process	peptide biosynthetic process	GO:0043043	7	0.000981927	2.32373	17	439	147	8821	AT5G61170,AT3G07110,AT2G20450,AT5G56940,AT5G64140,AT4G36130,AT2G37190,AT2G19740,AT1G57720,AT3G13882,AT5G18110,AT1G33140,AT4G02230,AT1G09620,AT4G27130,AT1G09640,AT3G09630,	0.00870642
Biological process	inorganic ion transmembrane transport	GO:0098660	7	0.00100571	4.42155	7	95	147	8821	AT1G15690,AT1G78900,AT5G47030,AT3G52300,AT4G38920,AT2G33040,AT4G11150,	0.00872341
Biological process	cellular amide metabolic process	GO:0043603	5	0.00105397	2.24092	18	482	147	8821	AT5G61170,AT3G07110,AT2G20450,AT5G56940,AT5G50850,AT5G64140,AT4G36130,AT2G37190,AT2G19740,AT1G57720,AT3G13882,AT5G18110,AT1G33140,AT4G02230,AT1G09620,AT4G27130,AT1G09640,AT3G09630,	0.00894755
Biological process	cellular localization	GO:0051641	3	0.00115681	3.19185	10	188	147	8821	AT3G03110,AT4G31480,AT4G02150,AT3G03160,AT1G29330,AT1G79990,AT4G34450,AT1G02690,AT3G08530,AT1G79280,	0.00923132
Biological process	peptide metabolic process	GO:0006518	6	0.00135127	2.25689	17	452	147	8821	AT5G61170,AT3G07110,AT2G20450,AT5G56940,AT5G64140,AT4G36130,AT2G37190,AT2G19740,AT1G57720,AT3G13882,AT5G18110,AT1G33140,AT4G02230,AT1G09620,AT4G27130,AT1G09640,AT3G09630,	0.0105717
Biological process	organonitrogen compound biosynthetic process	GO:1901566	5	0.00139263	1.95213	23	707	147	8821	AT5G61170,AT3G07110,AT2G20450,AT5G56940,AT5G50850,AT5G01410,AT5G64140,AT4G36130,AT2G37190,AT2G19740,AT5G47030,AT1G57720,AT3G13882,AT3G52300,AT5G18110,AT1G33140,AT4G02230,AT1G09620,AT4G27130,AT5G17920,AT1G09640,AT2G33040,AT3G09630,	0.0106857
Biological process	establishment of localization in cell	GO:0051649	4	0.00144441	3.35442	9	161	147	8821	AT3G03110,AT4G31480,AT4G02150,AT3G03160,AT1G79990,AT4G34450,AT1G02690,AT3G08530,AT1G79280,	0.0104785
Biological process	intracellular transport	GO:0046907	5	0.00144441	3.35442	9	161	147	8821	AT3G03110,AT4G31480,AT4G02150,AT3G03160,AT1G79990,AT4G34450,AT1G02690,AT3G08530,AT1G79280,	0.0104785
Biological process	carbohydrate derivative metabolic process	GO:1901135	4	0.0017976	2.82083	11	234	147	8821	AT5G50850,AT3G52930,AT1G76490,AT1G79550,AT2G36530,AT5G47030,AT3G52300,AT2G36580,AT2G36460,AT3G22960,AT2G33040,	0.0121567
Biological process	coenzyme metabolic process	GO:0006732	5	0.00250511	5.26375	5	57	147	8821	AT5G50850,AT5G01410,AT1G02500,AT1G76490,AT4G01850,	0.016659
Biological process	organic substance transport	GO:0071702	5	0.00274522	2.67237	11	247	147	8821	AT3G03110,AT2G20840,AT4G31480,AT4G02150,AT3G03160,AT1G32050,AT1G79990,AT4G34450,AT1G02690,AT3G08530,AT1G79280,	0.0179564
Biological process	chromatin organization	GO:0006325	5	0.00362294	4.83926	5	62	147	8821	AT1G06760,AT5G18620,AT5G56740,AT2G30620,AT1G14900,	0.0222393
Biological process	microtubule-based process	GO:0007017	3	0.00420349	3.44301	7	122	147	8821	AT4G20890,AT4G15930,AT1G50010,AT1G04820,AT5G12250,AT5G44340,AT5G19770,	0.0243072
Biological process	drug metabolic process	GO:0017144	4	0.00425552	3.91349	6	92	147	8821	AT5G01410,AT1G02500,AT4G01850,AT5G47030,AT3G52300,AT2G33040,	0.0242565
Biological process	monocarboxylic acid metabolic process	GO:0032787	7	0.00459588	3.38748	7	124	147	8821	AT5G50850,AT3G52930,AT1G79550,AT2G36530,AT2G36580,AT2G36460,AT3G22960,	0.0258276
Biological process	small molecule metabolic process	GO:0044281	3	0.00463105	1.95674	18	552	147	8821	AT5G13520,AT5G50850,AT3G52930,AT5G01410,AT1G76490,AT1G65930,AT3G17770,AT1G79550,AT2G36530,AT5G47030,AT3G52300,AT1G09620,AT2G36580,AT2G36460,AT5G17920,AT3G22960,AT2G33040,AT1G04410,	0.0256637
Biological process	ion transmembrane transport	GO:0034220	6	0.00480216	3.36038	7	125	147	8821	AT1G15690,AT1G78900,AT5G47030,AT3G52300,AT4G38920,AT2G33040,AT4G11150,	0.0262474
Biological process	chromosome organization	GO:0051276	6	0.00702042	3.52981	6	102	147	8821	AT1G06760,AT5G18620,AT5G56740,AT3G23890,AT2G30620,AT1G14900,	0.0329547
Biological process	protein-containing complex subunit organization	GO:0043933	5	0.0113585	3.1862	6	113	147	8821	AT5G59880,AT3G46010,AT5G59890,AT1G06760,AT2G30620,AT1G14900,	0.0457784
Biological process	carboxylic acid metabolic process	GO:0019752	6	0.0119389	2.09936	12	343	147	8821	AT5G13520,AT5G50850,AT3G52930,AT1G65930,AT1G79550,AT2G36530,AT1G09620,AT2G36580,AT2G36460,AT5G17920,AT3G22960,AT1G04410,	0.0476361
Biological process	oxoacid metabolic process	GO:0043436	5	0.0132709	2.0692	12	348	147	8821	AT5G13520,AT5G50850,AT3G52930,AT1G65930,AT1G79550,AT2G36530,AT1G09620,AT2G36580,AT2G36460,AT5G17920,AT3G22960,AT1G04410,	0.0509144
Biological process	organic acid metabolic process	GO:0006082	4	0.0138346	2.05738	12	350	147	8821	AT5G13520,AT5G50850,AT3G52930,AT1G65930,AT1G79550,AT2G36530,AT1G09620,AT2G36580,AT2G36460,AT5G17920,AT3G22960,AT1G04410,	0.0525715
Biological process	organophosphate biosynthetic process	GO:0090407	6	0.0143922	3.02555	6	119	147	8821	AT5G50850,AT5G01410,AT5G47030,AT4G25970,AT3G52300,AT2G33040,	0.0541745
Biological process	organic substance catabolic process	GO:1901575	4	0.0211756	2.20433	9	245	147	8821	AT5G42790,AT3G52930,AT1G79550,AT2G36530,AT5G59140,AT2G36580,AT2G36460,AT4G02570,AT3G22960,	0.0586741
Biological process	cofactor metabolic process	GO:0051186	4	0.0218669	3.12535	5	96	147	8821	AT5G50850,AT5G01410,AT1G02500,AT1G76490,AT4G01850,	0.0601717
Biological process	organelle organization	GO:0006996	5	0.0221869	2.18648	9	247	147	8821	AT5G59880,AT3G46010,AT5G59890,AT1G06760,AT5G18620,AT5G56740,AT3G23890,AT2G30620,AT1G14900,	0.0598147
Biological process	vesicle-mediated transport	GO:0016192	5	0.0228152	2.72758	6	132	147	8821	AT4G31480,AT5G58060,AT1G79990,AT4G34450,AT1G04750,AT3G08530,	0.0610958
Biological process	cation transport	GO:0006812	6	0.027171	2.10961	9	256	147	8821	AT3G56090,AT2G28090,AT1G15690,AT1G78900,AT5G47030,AT3G52300,AT4G38920,AT2G33040,AT4G11150,	0.0699434
Biological process	cellular process	GO:0009987	2	0.0283748	1.11013	111	6000	147	8821	AT5G23570,AT2G36130,AT4G20890,AT5G61170,AT5G13520,AT1G20930,AT5G59880,AT1G09210,AT3G07110,AT1G56340,AT2G20450,AT3G56090,AT5G56940,AT3G46010,AT5G59890,AT5G42790,AT5G40370,AT5G50850,AT3G25230,AT3G22880,AT1G06760,AT3G52930,AT2G23070,AT1G15690,AT3G57150,AT5G01410,AT2G36850,AT3G01280,AT3G63400,AT5G18620,AT5G26360,AT1G02500,AT4G15930,AT1G76490,AT1G65930,AT1G80070,AT3G03110,AT2G47510,AT5G56740,AT1G50010…	0.072574
Biological process	catabolic process	GO:0009056	3	0.0322261	2.04569	9	264	147	8821	AT5G42790,AT3G52930,AT1G79550,AT2G36530,AT5G59140,AT2G36580,AT2G36460,AT4G02570,AT3G22960,	0.0813812

## Sheet: AGGR.11-subcluster2 FGs GO
Class	GO_Name	GO_ID	GO_Level	P_value	EnrichmentScore	HitsGenesCountsInSelectedSet	HitsGenesCountsInBackground	AllGenesCountsInSelectedSet	AllGenesCountsInBackground	GenesOfSelectedSetInGOterm	corrected p-value(BH method)
Molecular function	GTPase activity	GO:0003924	8	1.37951e-10	17.8499	10	42	164	12295	AT4G20890,AT1G59610,AT4G14960,AT1G50010,AT1G14830,AT1G04820,AT1G10290,AT5G12250,AT5G44340,AT5G42080,	3.0625e-08
Molecular function	hydrolase activity, acting on acid anhydrides, in phosphorus-containing anhydrides	GO:0016818	5	1.36957e-05	3.19019	18	423	164	12295	AT4G20890,AT1G59610,AT1G15690,AT5G18620,AT4G14960,AT1G50010,AT3G23890,AT1G14830,AT1G04820,AT1G78900,AT1G10290,AT5G47030,AT5G12250,AT5G44340,AT2G33040,AT4G11150,AT5G42080,AT2G18230,	0.00152022
Molecular function	hydrolase activity, acting on acid anhydrides	GO:0016817	4	1.50656e-05	3.16773	18	426	164	12295	AT4G20890,AT1G59610,AT1G15690,AT5G18620,AT4G14960,AT1G50010,AT3G23890,AT1G14830,AT1G04820,AT1G78900,AT1G10290,AT5G47030,AT5G12250,AT5G44340,AT2G33040,AT4G11150,AT5G42080,AT2G18230,	0.00111486
Molecular function	pyrophosphatase activity	GO:0016462	6	3.90054e-05	3.07104	17	415	164	12295	AT4G20890,AT1G59610,AT1G15690,AT4G14960,AT1G50010,AT3G23890,AT1G14830,AT1G04820,AT1G78900,AT1G10290,AT5G47030,AT5G12250,AT5G44340,AT2G33040,AT4G11150,AT5G42080,AT2G18230,	0.0021648
Molecular function	unfolded protein binding	GO:0051082	4	5.0981e-05	12.0919	5	31	164	12295	AT1G09210,AT1G56340,AT5G26360,AT5G61790,AT5G16070,	0.00226356
Molecular function	purine ribonucleoside binding	GO:0032550	6	0.000106955	3.96473	11	208	164	12295	AT1G59610,AT1G18070,AT5G47200,AT5G55190,AT5G20020,AT3G46060,AT1G14830,AT1G10290,AT1G07930,AT5G42080,AT1G07920,	0.00395735
Molecular function	guanyl ribonucleotide binding	GO:0032561	8	0.000106955	3.96473	11	208	164	12295	AT1G59610,AT1G18070,AT5G47200,AT5G55190,AT5G20020,AT3G46060,AT1G14830,AT1G10290,AT1G07930,AT5G42080,AT1G07920,	0.00395735
Molecular function	purine nucleoside binding	GO:0001883	5	0.000106955	3.96473	11	208	164	12295	AT1G59610,AT1G18070,AT5G47200,AT5G55190,AT5G20020,AT3G46060,AT1G14830,AT1G10290,AT1G07930,AT5G42080,AT1G07920,	0.00395735
Molecular function	GTP binding	GO:0005525	9	0.000106955	3.96473	11	208	164	12295	AT1G59610,AT1G18070,AT5G47200,AT5G55190,AT5G20020,AT3G46060,AT1G14830,AT1G10290,AT1G07930,AT5G42080,AT1G07920,	0.00395735
Molecular function	guanyl nucleotide binding	GO:0019001	7	0.000126643	3.88993	11	212	164	12295	AT1G59610,AT1G18070,AT5G47200,AT5G55190,AT5G20020,AT3G46060,AT1G14830,AT1G10290,AT1G07930,AT5G42080,AT1G07920,	0.00281148
Molecular function	ribonucleoside binding	GO:0032549	5	0.000137594	3.85357	11	214	164	12295	AT1G59610,AT1G18070,AT5G47200,AT5G55190,AT5G20020,AT3G46060,AT1G14830,AT1G10290,AT1G07930,AT5G42080,AT1G07920,	0.0027769
Molecular function	nucleoside binding	GO:0001882	4	0.000143365	3.83565	11	215	164	12295	AT1G59610,AT1G18070,AT5G47200,AT5G55190,AT5G20020,AT3G46060,AT1G14830,AT1G10290,AT1G07930,AT5G42080,AT1G07920,	0.00265226
Molecular function	oxidoreductase activity, acting on the CH-OH group of donors, NAD or NADP as acceptor	GO:0016616	5	0.000195128	5.83096	7	90	164	12295	AT5G39320,AT1G76490,AT1G65930,AT4G34200,AT2G47650,AT1G08200,AT2G27860,	0.00333218
Molecular function	translation factor activity, RNA binding	GO:0008135	6	0.000203331	7.02839	6	64	164	12295	AT3G57290,AT2G40290,AT1G57720,AT4G27130,AT4G33250,AT1G09640,	0.00322424
Molecular function	nucleoside-triphosphatase activity	GO:0017111	7	0.000347267	2.76981	15	406	164	12295	AT4G20890,AT1G59610,AT4G14960,AT1G50010,AT3G23890,AT1G14830,AT1G04820,AT1G78900,AT1G10290,AT5G47030,AT5G12250,AT5G44340,AT2G33040,AT4G11150,AT5G42080,	0.00513956
Molecular function	nucleic acid binding	GO:0003676	4	0.000780806	1.66126	39	1760	164	12295	AT5G21150,AT5G64200,AT3G20670,AT2G37470,AT3G57290,AT1G66260,AT2G21660,AT1G09200,AT2G27880,AT3G22880,AT2G40290,AT1G06760,AT3G54560,AT5G18620,AT1G76010,AT1G80070,AT3G23890,AT3G51880,AT5G59910,AT1G08880,AT5G65360,AT2G36660,AT2G38810,AT2G16940,AT1G57720,AT3G01540,AT3G53500,AT1G33140,AT5G10400,AT5G65260,AT4G27130,AT1G14900,AT4G33250,AT5G10980,AT1G09640,AT2G04630,AT3G58680,AT5G59870,AT2G42680,	0.00962995
Molecular function	oxidoreductase activity, acting on CH-OH group of donors	GO:0016614	4	0.000781251	4.64413	7	113	164	12295	AT5G39320,AT1G76490,AT1G65930,AT4G34200,AT2G47650,AT1G08200,AT2G27860,	0.00912831
Molecular function	heterocyclic compound binding	GO:1901363	3	0.00313326	1.33175	68	3828	164	12295	AT5G21150,AT4G29900,AT5G64200,AT1G20930,AT1G59610,AT3G20670,AT2G37470,AT3G57290,AT1G66260,AT5G57110,AT1G18070,AT2G21660,AT1G09200,AT2G27880,AT5G47200,AT3G22880,AT2G40290,AT1G06760,AT3G51840,AT4G35000,AT3G54560,AT5G39320,AT5G55190,AT5G20020,AT5G18620,AT5G26360,AT1G02500,AT1G76010,AT3G46060,AT1G80070,AT3G23890,AT3G51880,AT1G14830,AT1G24510,AT3G18190,AT1G78900,AT5G59910,AT1G10290,AT4G01850,AT1G08880…	0.0231861
Molecular function	organic cyclic compound binding	GO:0097159	3	0.00313326	1.33175	68	3828	164	12295	AT5G21150,AT4G29900,AT5G64200,AT1G20930,AT1G59610,AT3G20670,AT2G37470,AT3G57290,AT1G66260,AT5G57110,AT1G18070,AT2G21660,AT1G09200,AT2G27880,AT5G47200,AT3G22880,AT2G40290,AT1G06760,AT3G51840,AT4G35000,AT3G54560,AT5G39320,AT5G55190,AT5G20020,AT5G18620,AT5G26360,AT1G02500,AT1G76010,AT3G46060,AT1G80070,AT3G23890,AT3G51880,AT1G14830,AT1G24510,AT3G18190,AT1G78900,AT5G59910,AT1G10290,AT4G01850,AT1G08880…	0.0231861
Molecular function	primary active transmembrane transporter activity	GO:0015399	5	0.00450363	4.62775	5	81	164	12295	AT1G15690,AT1G78900,AT5G47030,AT2G33040,AT4G11150,	0.0302972
Molecular function	P-P-bond-hydrolysis-driven transmembrane transporter activity	GO:0015405	6	0.00450363	4.62775	5	81	164	12295	AT1G15690,AT1G78900,AT5G47030,AT2G33040,AT4G11150,	0.0302972
Molecular function	calcium ion binding	GO:0005509	6	0.00580539	4.35869	5	86	164	12295	AT1G09210,AT1G56340,AT5G61790,AT4G05020,AT2G41110,	0.0348323
Molecular function	proton transmembrane transporter activity	GO:0015078	8	0.0126743	3.6043	5	104	164	12295	AT5G47030,AT3G52300,AT4G38920,AT2G33040,AT4G11150,	0.0639474
Molecular function	monovalent inorganic cation transmembrane transporter activity	GO:0015077	7	0.0208137	3.17667	5	118	164	12295	AT5G47030,AT3G52300,AT4G38920,AT2G33040,AT4G11150,	0.0962635
Molecular function	structural molecule activity	GO:0005198	2	0.0213736	2.09999	10	357	164	12295	AT3G07110,AT5G56940,AT4G36130,AT4G31480,AT2G19740,AT1G33140,AT4G02230,AT1G79990,AT3G09500,AT3G08530,	0.0968353
Molecular function	ATPase activity, coupled	GO:0042623	9	0.0243922	3.04754	5	123	164	12295	AT3G23890,AT1G78900,AT5G47030,AT2G33040,AT4G11150,	0.108301
Molecular function	RNA binding	GO:0003723	5	0.0249081	2.14881	9	314	164	12295	AT3G57290,AT2G40290,AT1G80070,AT2G36660,AT1G57720,AT1G33140,AT4G27130,AT4G33250,AT1G09640,	0.108424
Cellular component	respiratory chain	GO:0070469	3	6.50302e-07	24.2708	5	9	80	3495	AT3G52730,AT4G32470,AT1G14450,AT5G05370,AT3G10860,	8.84411e-05
Cellular component	intracellular organelle part	GO:0044446	4	9.36147e-07	2.42708	30	540	80	3495	AT4G20890,AT3G07110,AT2G37470,AT1G09200,AT1G06760,AT1G08820,AT1G32210,AT3G01280,AT1G80070,AT1G50010,AT1G04820,AT3G52730,AT4G31480,AT5G59910,AT4G32470,AT5G20570,AT5G65360,AT5G12250,AT5G44340,AT3G52300,AT3G60600,AT5G10400,AT1G14450,AT1G77180,AT1G14900,AT5G10980,AT3G08530,AT3G13200,AT5G05370,AT3G10860,	6.3658e-05
Cellular component	organelle part	GO:0044422	2	9.75179e-07	2.4226	30	541	80	3495	AT4G20890,AT3G07110,AT2G37470,AT1G09200,AT1G06760,AT1G08820,AT1G32210,AT3G01280,AT1G80070,AT1G50010,AT1G04820,AT3G52730,AT4G31480,AT5G59910,AT4G32470,AT5G20570,AT5G65360,AT5G12250,AT5G44340,AT3G52300,AT3G60600,AT5G10400,AT1G14450,AT1G77180,AT1G14900,AT5G10980,AT3G08530,AT3G13200,AT5G05370,AT3G10860,	4.42081e-05
Cellular component	nucleosome	GO:0000786	6	1.19387e-06	9.44595	8	37	80	3495	AT2G37470,AT1G09200,AT1G06760,AT5G59910,AT5G65360,AT5G10400,AT1G14900,AT5G10980,	4.05915e-05
Cellular component	protein-DNA complex	GO:0032993	3	1.19387e-06	9.44595	8	37	80	3495	AT2G37470,AT1G09200,AT1G06760,AT5G59910,AT5G65360,AT5G10400,AT1G14900,AT5G10980,	4.05915e-05
Cellular component	intracellular	GO:0005622	3	2.48222e-06	1.464	63	1880	80	3495	AT4G20890,AT1G02140,AT5G59880,AT1G09210,AT3G07110,AT1G56340,AT2G37470,AT3G57290,AT5G56940,AT3G46010,AT1G09200,AT5G59890,AT5G42790,AT2G40290,AT1G06760,AT1G08820,AT4G30920,AT5G14030,AT1G32210,AT1G27310,AT3G01280,AT5G18620,AT1G80070,AT5G56740,AT1G50010,AT3G25150,AT3G51880,AT5G61790,AT1G04820,AT4G36130,AT3G52730,AT4G31480,AT4G02150,AT5G59910,AT2G36530,AT4G32470,AT5G20570,AT2G19740,AT5G65360,AT5G47030…	5.62636e-05
Cellular component	DNA packaging complex	GO:0044815	3	2.74354e-06	8.52439	8	41	80	3495	AT2G37470,AT1G09200,AT1G06760,AT5G59910,AT5G65360,AT5G10400,AT1G14900,AT5G10980,	5.3303e-05
Cellular component	chromatin	GO:0000785	6	8.07917e-06	7.43617	8	47	80	3495	AT2G37470,AT1G09200,AT1G06760,AT5G59910,AT5G65360,AT5G10400,AT1G14900,AT5G10980,	0.000137346
Cellular component	cell part	GO:0044464	2	1.58889e-05	1.39035	64	2011	80	3495	AT4G20890,AT1G02140,AT5G59880,AT1G09210,AT3G07110,AT1G56340,AT2G37470,AT3G57290,AT5G56940,AT3G46010,AT1G09200,AT5G59890,AT5G42790,AT2G40290,AT1G06760,AT1G08820,AT4G30920,AT5G14030,AT1G32210,AT1G27310,AT2G36850,AT3G01280,AT5G18620,AT1G80070,AT5G56740,AT1G50010,AT3G25150,AT3G51880,AT5G61790,AT1G04820,AT4G36130,AT3G52730,AT4G31480,AT4G02150,AT5G59910,AT2G36530,AT4G32470,AT5G20570,AT2G19740,AT5G65360…	0.000240099
Cellular component	cell	GO:0005623	2	1.58889e-05	1.39035	64	2011	80	3495	AT4G20890,AT1G02140,AT5G59880,AT1G09210,AT3G07110,AT1G56340,AT2G37470,AT3G57290,AT5G56940,AT3G46010,AT1G09200,AT5G59890,AT5G42790,AT2G40290,AT1G06760,AT1G08820,AT4G30920,AT5G14030,AT1G32210,AT1G27310,AT2G36850,AT3G01280,AT5G18620,AT1G80070,AT5G56740,AT1G50010,AT3G25150,AT3G51880,AT5G61790,AT1G04820,AT4G36130,AT3G52730,AT4G31480,AT4G02150,AT5G59910,AT2G36530,AT4G32470,AT5G20570,AT2G19740,AT5G65360…	0.000240099
Cellular component	mitochondrial inner membrane	GO:0005743	7	3.00179e-05	9.36161	6	28	80	3495	AT3G52730,AT4G32470,AT3G52300,AT1G14450,AT5G05370,AT3G10860,	0.00037113
Cellular component	intracellular part	GO:0044424	3	3.41557e-05	1.43039	59	1802	80	3495	AT4G20890,AT1G02140,AT5G59880,AT1G09210,AT3G07110,AT1G56340,AT2G37470,AT3G57290,AT5G56940,AT3G46010,AT1G09200,AT5G59890,AT5G42790,AT2G40290,AT1G06760,AT1G08820,AT5G14030,AT1G32210,AT3G01280,AT5G18620,AT1G80070,AT5G56740,AT1G50010,AT3G51880,AT5G61790,AT1G04820,AT4G36130,AT3G52730,AT4G31480,AT4G02150,AT5G59910,AT2G36530,AT4G32470,AT5G20570,AT2G19740,AT5G65360,AT5G47030,AT5G12250,AT5G44340,AT3G52300…	0.000387098
Cellular component	organelle inner membrane	GO:0019866	4	3.71629e-05	9.03879	6	29	80	3495	AT3G52730,AT4G32470,AT3G52300,AT1G14450,AT5G05370,AT3G10860,	0.000388781
Cellular component	mitochondrial membrane	GO:0031966	6	4.89366e-05	6.95028	7	44	80	3495	AT3G01280,AT3G52730,AT4G32470,AT3G52300,AT1G14450,AT5G05370,AT3G10860,	0.000475384
Cellular component	mitochondrial envelope	GO:0005740	6	0.000100039	6.24107	7	49	80	3495	AT3G01280,AT3G52730,AT4G32470,AT3G52300,AT1G14450,AT5G05370,AT3G10860,	0.00090702
Cellular component	intracellular organelle	GO:0043229	4	0.000102701	1.50647	50	1450	80	3495	AT4G20890,AT1G02140,AT5G59880,AT1G09210,AT3G07110,AT1G56340,AT2G37470,AT5G56940,AT3G46010,AT1G09200,AT5G59890,AT1G06760,AT1G08820,AT5G14030,AT1G32210,AT3G01280,AT5G18620,AT1G80070,AT5G56740,AT1G50010,AT3G51880,AT5G61790,AT1G04820,AT4G36130,AT3G52730,AT4G31480,AT4G02150,AT5G59910,AT4G32470,AT5G20570,AT2G19740,AT5G65360,AT5G12250,AT5G44340,AT3G52300,AT1G33140,AT3G60600,AT4G02230,AT5G10400,AT1G14450…	0.000872955
Cellular component	organelle	GO:0043226	2	0.000104884	1.50543	50	1451	80	3495	AT4G20890,AT1G02140,AT5G59880,AT1G09210,AT3G07110,AT1G56340,AT2G37470,AT5G56940,AT3G46010,AT1G09200,AT5G59890,AT1G06760,AT1G08820,AT5G14030,AT1G32210,AT3G01280,AT5G18620,AT1G80070,AT5G56740,AT1G50010,AT3G51880,AT5G61790,AT1G04820,AT4G36130,AT3G52730,AT4G31480,AT4G02150,AT5G59910,AT4G32470,AT5G20570,AT2G19740,AT5G65360,AT5G12250,AT5G44340,AT3G52300,AT1G33140,AT3G60600,AT4G02230,AT5G10400,AT1G14450…	0.000839075
Cellular component	membrane protein complex	GO:0098796	3	0.000134155	3.05812	14	200	80	3495	AT1G32210,AT2G36850,AT3G52730,AT4G31480,AT1G78900,AT4G32470,AT5G47030,AT3G52300,AT4G38920,AT1G79990,AT1G14450,AT3G08530,AT2G33040,AT4G11150,	0.00101361
Cellular component	microtubule	GO:0005874	7	0.000249974	8.40144	5	26	80	3495	AT4G20890,AT1G50010,AT1G04820,AT5G12250,AT5G44340,	0.00178929
Cellular component	organelle membrane	GO:0031090	3	0.000260646	4.13882	9	95	80	3495	AT3G01280,AT3G52730,AT4G31480,AT4G32470,AT3G52300,AT1G14450,AT3G08530,AT5G05370,AT3G10860,	0.00177239
Cellular component	protein-containing complex	GO:0032991	2	0.000289077	1.64206	38	1011	80	3495	AT3G07110,AT2G37470,AT3G57290,AT5G56940,AT1G09200,AT5G42790,AT2G40290,AT1G06760,AT1G32210,AT2G36850,AT1G80070,AT4G36130,AT3G52730,AT4G31480,AT1G78900,AT5G59910,AT2G36530,AT4G32470,AT5G20570,AT2G19740,AT5G65360,AT5G47030,AT3G52300,AT1G33140,AT4G02230,AT5G10400,AT4G38920,AT1G79990,AT1G14450,AT1G77180,AT1G14900,AT4G33250,AT5G10980,AT3G09500,AT3G08530,AT2G33040,AT3G13200,AT4G11150,	0.00187212
Cellular component	chromosomal part	GO:0044427	5	0.000310152	4.53896	8	77	80	3495	AT2G37470,AT1G09200,AT1G06760,AT5G59910,AT5G65360,AT5G10400,AT1G14900,AT5G10980,	0.0019173
Cellular component	endoplasmic reticulum	GO:0005783	6	0.000310152	4.53896	8	77	80	3495	AT1G09210,AT1G56340,AT1G08820,AT5G14030,AT1G32210,AT5G61790,AT3G60600,AT2G47470,	0.0019173
Cellular component	mitochondrial part	GO:0044429	5	0.000367283	5.09687	7	60	80	3495	AT3G01280,AT3G52730,AT4G32470,AT3G52300,AT1G14450,AT5G05370,AT3G10860,	0.00208127
Cellular component	cytoplasmic part	GO:0044444	4	0.000421281	1.82293	29	695	80	3495	AT1G09210,AT3G07110,AT1G56340,AT3G57290,AT5G56940,AT2G40290,AT1G08820,AT5G14030,AT1G32210,AT3G01280,AT5G61790,AT4G36130,AT3G52730,AT4G31480,AT2G36530,AT4G32470,AT2G19740,AT3G52300,AT1G33140,AT3G60600,AT4G02230,AT1G79990,AT1G14450,AT4G33250,AT2G47470,AT3G09500,AT3G08530,AT5G05370,AT3G10860,	0.00212201
Cellular component	organelle envelope	GO:0031967	5	0.000548849	4.77832	7	64	80	3495	AT3G01280,AT3G52730,AT4G32470,AT3G52300,AT1G14450,AT5G05370,AT3G10860,	0.00266584
Cellular component	envelope	GO:0031975	3	0.000548849	4.77832	7	64	80	3495	AT3G01280,AT3G52730,AT4G32470,AT3G52300,AT1G14450,AT5G05370,AT3G10860,	0.00266584
Cellular component	supramolecular polymer	GO:0099081	3	0.000590283	7.04637	5	31	80	3495	AT4G20890,AT1G50010,AT1G04820,AT5G12250,AT5G44340,	0.00267595
Cellular component	supramolecular complex	GO:0099080	2	0.000590283	7.04637	5	31	80	3495	AT4G20890,AT1G50010,AT1G04820,AT5G12250,AT5G44340,	0.00267595
Cellular component	polymeric cytoskeletal fiber	GO:0099513	6	0.000590283	7.04637	5	31	80	3495	AT4G20890,AT1G50010,AT1G04820,AT5G12250,AT5G44340,	0.00267595
Cellular component	supramolecular fiber	GO:0099512	4	0.000590283	7.04637	5	31	80	3495	AT4G20890,AT1G50010,AT1G04820,AT5G12250,AT5G44340,	0.00267595
Cellular component	cytoplasm	GO:0005737	4	0.000741465	1.69045	32	827	80	3495	AT1G09210,AT3G07110,AT1G56340,AT3G57290,AT5G56940,AT2G40290,AT1G08820,AT5G14030,AT1G32210,AT3G01280,AT5G61790,AT4G36130,AT3G52730,AT4G31480,AT4G02150,AT2G36530,AT4G32470,AT2G19740,AT3G52300,AT1G33140,AT3G60600,AT4G02230,AT1G79990,AT1G14450,AT4G33250,AT1G02690,AT2G47470,AT3G09500,AT3G08530,AT2G18230,AT5G05370,AT3G10860,	0.00296586
Cellular component	proton-transporting two-sector ATPase complex	GO:0016469	4	0.000847493	5.2425	6	50	80	3495	AT1G78900,AT5G47030,AT3G52300,AT4G38920,AT2G33040,AT4G11150,	0.00329312
Cellular component	endomembrane system	GO:0012505	3	0.000916486	3.21232	10	136	80	3495	AT1G09210,AT1G56340,AT1G08820,AT5G14030,AT1G32210,AT5G61790,AT4G31480,AT3G60600,AT2G47470,AT3G08530,	0.00346228
Cellular component	chromosome	GO:0005694	6	0.00111644	3.75806	8	93	80	3495	AT2G37470,AT1G09200,AT1G06760,AT5G59910,AT5G65360,AT5G10400,AT1G14900,AT5G10980,	0.00410366
Cellular component	non-membrane-bounded organelle	GO:0043228	3	0.00590943	1.68593	23	596	80	3495	AT4G20890,AT5G59880,AT3G07110,AT2G37470,AT5G56940,AT3G46010,AT1G09200,AT5G59890,AT1G06760,AT1G50010,AT1G04820,AT4G36130,AT5G59910,AT2G19740,AT5G65360,AT5G12250,AT5G44340,AT1G33140,AT4G02230,AT5G10400,AT1G14900,AT5G10980,AT3G09500,	0.0178596
Cellular component	intracellular non-membrane-bounded organelle	GO:0043232	5	0.00590943	1.68593	23	596	80	3495	AT4G20890,AT5G59880,AT3G07110,AT2G37470,AT5G56940,AT3G46010,AT1G09200,AT5G59890,AT1G06760,AT1G50010,AT1G04820,AT4G36130,AT5G59910,AT2G19740,AT5G65360,AT5G12250,AT5G44340,AT1G33140,AT4G02230,AT5G10400,AT1G14900,AT5G10980,AT3G09500,	0.0178596
Cellular component	mitochondrion	GO:0005739	6	0.0109926	2.8316	7	108	80	3495	AT3G01280,AT3G52730,AT4G32470,AT3G52300,AT1G14450,AT5G05370,AT3G10860,	0.0311456
Cellular component	intracellular membrane-bounded organelle	GO:0043231	5	0.0218707	1.41399	29	896	80	3495	AT1G02140,AT1G09210,AT1G56340,AT1G06760,AT1G08820,AT5G14030,AT1G32210,AT3G01280,AT5G18620,AT1G80070,AT5G56740,AT3G51880,AT5G61790,AT3G52730,AT4G31480,AT4G02150,AT4G32470,AT5G20570,AT3G52300,AT3G60600,AT1G14450,AT1G77180,AT1G14900,AT1G02690,AT2G47470,AT3G08530,AT3G13200,AT5G05370,AT3G10860,	0.0594883
Cellular component	membrane-bounded organelle	GO:0043227	3	0.0252957	1.39839	29	906	80	3495	AT1G02140,AT1G09210,AT1G56340,AT1G06760,AT1G08820,AT5G14030,AT1G32210,AT3G01280,AT5G18620,AT1G80070,AT5G56740,AT3G51880,AT5G61790,AT3G52730,AT4G31480,AT4G02150,AT4G32470,AT5G20570,AT3G52300,AT3G60600,AT1G14450,AT1G77180,AT1G14900,AT1G02690,AT2G47470,AT3G08530,AT3G13200,AT5G05370,AT3G10860,	0.0661581
Cellular component	cytoskeleton	GO:0005856	6	0.0313261	2.14417	8	163	80	3495	AT4G20890,AT5G59880,AT3G46010,AT5G59890,AT1G50010,AT1G04820,AT5G12250,AT5G44340,	0.0803839
Biological process	ribonucleotide metabolic process	GO:0009259	9	1.78883e-09	8.91564	13	109	118	8821	AT5G50850,AT3G52930,AT1G76490,AT3G52730,AT1G78900,AT1G79550,AT2G36530,AT4G32470,AT5G47030,AT3G52300,AT2G36580,AT2G36460,AT2G33040,	6.88698e-07
Biological process	purine ribonucleotide metabolic process	GO:0009150	10	1.78883e-09	8.91564	13	109	118	8821	AT5G50850,AT3G52930,AT1G76490,AT3G52730,AT1G78900,AT1G79550,AT2G36530,AT4G32470,AT5G47030,AT3G52300,AT2G36580,AT2G36460,AT2G33040,	6.88698e-07
Biological process	purine nucleotide metabolic process	GO:0006163	9	2.80884e-09	8.60004	13	113	118	8821	AT5G50850,AT3G52930,AT1G76490,AT3G52730,AT1G78900,AT1G79550,AT2G36530,AT4G32470,AT5G47030,AT3G52300,AT2G36580,AT2G36460,AT2G33040,	3.60468e-07
Biological process	purine-containing compound metabolic process	GO:0072521	5	3.13513e-09	8.52461	13	114	118	8821	AT5G50850,AT3G52930,AT1G76490,AT3G52730,AT1G78900,AT1G79550,AT2G36530,AT4G32470,AT5G47030,AT3G52300,AT2G36580,AT2G36460,AT2G33040,	3.01756e-07
Biological process	ribose phosphate metabolic process	GO:0019693	6	3.8928e-09	8.37763	13	116	118	8821	AT5G50850,AT3G52930,AT1G76490,AT3G52730,AT1G78900,AT1G79550,AT2G36530,AT4G32470,AT5G47030,AT3G52300,AT2G36580,AT2G36460,AT2G33040,	2.99746e-07
Biological process	ATP metabolic process	GO:0046034	11	9.6543e-09	10.028	11	82	118	8821	AT3G52930,AT3G52730,AT1G78900,AT1G79550,AT2G36530,AT4G32470,AT5G47030,AT3G52300,AT2G36580,AT2G36460,AT2G33040,	6.19484e-07
Biological process	drug metabolic process	GO:0017144	4	1.89291e-08	6.66598	14	157	118	8821	AT3G52930,AT5G01410,AT1G02500,AT3G52730,AT1G78900,AT1G79550,AT4G01850,AT2G36530,AT4G32470,AT5G47030,AT3G52300,AT2G36580,AT2G36460,AT2G33040,	1.0411e-06
Biological process	purine nucleoside triphosphate metabolic process	GO:0009144	9	2.32784e-08	9.23929	11	89	118	8821	AT3G52930,AT3G52730,AT1G78900,AT1G79550,AT2G36530,AT4G32470,AT5G47030,AT3G52300,AT2G36580,AT2G36460,AT2G33040,	1.12027e-06
Biological process	ribonucleoside triphosphate metabolic process	GO:0009199	9	2.32784e-08	9.23929	11	89	118	8821	AT3G52930,AT3G52730,AT1G78900,AT1G79550,AT2G36530,AT4G32470,AT5G47030,AT3G52300,AT2G36580,AT2G36460,AT2G33040,	1.12027e-06
Biological process	purine ribonucleoside triphosphate metabolic process	GO:0009205	10	2.32784e-08	9.23929	11	89	118	8821	AT3G52930,AT3G52730,AT1G78900,AT1G79550,AT2G36530,AT4G32470,AT5G47030,AT3G52300,AT2G36580,AT2G36460,AT2G33040,	1.12027e-06
Biological process	purine nucleoside monophosphate metabolic process	GO:0009126	9	2.6224e-08	9.13663	11	90	118	8821	AT3G52930,AT3G52730,AT1G78900,AT1G79550,AT2G36530,AT4G32470,AT5G47030,AT3G52300,AT2G36580,AT2G36460,AT2G33040,	9.17839e-07
Biological process	nucleoside triphosphate metabolic process	GO:0009141	8	2.6224e-08	9.13663	11	90	118	8821	AT3G52930,AT3G52730,AT1G78900,AT1G79550,AT2G36530,AT4G32470,AT5G47030,AT3G52300,AT2G36580,AT2G36460,AT2G33040,	9.17839e-07
Biological process	ribonucleoside monophosphate metabolic process	GO:0009161	9	2.6224e-08	9.13663	11	90	118	8821	AT3G52930,AT3G52730,AT1G78900,AT1G79550,AT2G36530,AT4G32470,AT5G47030,AT3G52300,AT2G36580,AT2G36460,AT2G33040,	9.17839e-07
Biological process	purine ribonucleoside monophosphate metabolic process	GO:0009167	10	2.6224e-08	9.13663	11	90	118	8821	AT3G52930,AT3G52730,AT1G78900,AT1G79550,AT2G36530,AT4G32470,AT5G47030,AT3G52300,AT2G36580,AT2G36460,AT2G33040,	9.17839e-07
Biological process	nucleoside monophosphate metabolic process	GO:0009123	8	3.71545e-08	8.8419	11	93	118	8821	AT3G52930,AT3G52730,AT1G78900,AT1G79550,AT2G36530,AT4G32470,AT5G47030,AT3G52300,AT2G36580,AT2G36460,AT2G33040,	9.53632e-07
Biological process	nucleotide metabolic process	GO:0009117	8	4.60232e-08	6.8437	13	142	118	8821	AT5G50850,AT3G52930,AT1G76490,AT3G52730,AT1G78900,AT1G79550,AT2G36530,AT4G32470,AT5G47030,AT3G52300,AT2G36580,AT2G36460,AT2G33040,	1.10743e-06
Biological process	nucleoside phosphate metabolic process	GO:0006753	7	5.44175e-08	6.74865	13	144	118	8821	AT5G50850,AT3G52930,AT1G76490,AT3G52730,AT1G78900,AT1G79550,AT2G36530,AT4G32470,AT5G47030,AT3G52300,AT2G36580,AT2G36460,AT2G33040,	1.2324e-06
Biological process	nucleobase-containing small molecule metabolic process	GO:0055086	6	5.73083e-07	5.52162	13	176	118	8821	AT5G50850,AT3G52930,AT1G76490,AT3G52730,AT1G78900,AT1G79550,AT2G36530,AT4G32470,AT5G47030,AT3G52300,AT2G36580,AT2G36460,AT2G33040,	1.22576e-05
Biological process	coenzyme metabolic process	GO:0006732	5	1.47648e-06	6.98638	10	107	118	8821	AT5G50850,AT3G52930,AT5G01410,AT1G02500,AT1G76490,AT1G79550,AT4G01850,AT2G36530,AT2G36580,AT2G36460,	2.99182e-05
Biological process	generation of precursor metabolites and energy	GO:0006091	4	1.47648e-06	6.98638	10	107	118	8821	AT3G52930,AT3G52730,AT1G79550,AT2G36530,AT4G32470,AT1G14450,AT2G36580,AT2G36460,AT5G05370,AT3G10860,	2.99182e-05
Biological process	ribonucleotide biosynthetic process	GO:0009260	10	1.95771e-06	7.82312	9	86	118	8821	AT5G50850,AT3G52930,AT1G79550,AT2G36530,AT5G47030,AT3G52300,AT2G36580,AT2G36460,AT2G33040,	3.58913e-05
Biological process	ribose phosphate biosynthetic process	GO:0046390	7	1.95771e-06	7.82312	9	86	118	8821	AT5G50850,AT3G52930,AT1G79550,AT2G36530,AT5G47030,AT3G52300,AT2G36580,AT2G36460,AT2G33040,	3.58913e-05
Biological process	purine ribonucleotide biosynthetic process	GO:0009152	11	1.95771e-06	7.82312	9	86	118	8821	AT5G50850,AT3G52930,AT1G79550,AT2G36530,AT5G47030,AT3G52300,AT2G36580,AT2G36460,AT2G33040,	3.58913e-05
Biological process	purine nucleotide biosynthetic process	GO:0006164	10	2.87521e-06	7.47542	9	90	118	8821	AT5G50850,AT3G52930,AT1G79550,AT2G36530,AT5G47030,AT3G52300,AT2G36580,AT2G36460,AT2G33040,	4.61231e-05
Biological process	ATP biosynthetic process	GO:0006754	12	3.05782e-06	8.79462	8	68	118	8821	AT3G52930,AT1G79550,AT2G36530,AT5G47030,AT3G52300,AT2G36580,AT2G36460,AT2G33040,	4.70904e-05
Biological process	purine-containing compound biosynthetic process	GO:0072522	6	3.15532e-06	7.39328	9	91	118	8821	AT5G50850,AT3G52930,AT1G79550,AT2G36530,AT5G47030,AT3G52300,AT2G36580,AT2G36460,AT2G33040,	4.6723e-05
Biological process	coenzyme biosynthetic process	GO:0009108	6	3.45859e-06	7.31291	9	92	118	8821	AT5G50850,AT3G52930,AT5G01410,AT1G02500,AT1G79550,AT4G01850,AT2G36530,AT2G36580,AT2G36460,	4.93169e-05
Biological process	organophosphate metabolic process	GO:0019637	5	3.51386e-06	4.36066	14	240	118	8821	AT5G50850,AT3G52930,AT5G01410,AT1G76490,AT3G52730,AT1G78900,AT1G79550,AT2G36530,AT4G32470,AT5G47030,AT3G52300,AT2G36580,AT2G36460,AT2G33040,	4.83156e-05
Biological process	nucleoside triphosphate biosynthetic process	GO:0009142	9	5.83205e-06	8.08154	8	74	118	8821	AT3G52930,AT1G79550,AT2G36530,AT5G47030,AT3G52300,AT2G36580,AT2G36460,AT2G33040,	7.74255e-05
Biological process	purine nucleoside triphosphate biosynthetic process	GO:0009145	10	5.83205e-06	8.08154	8	74	118	8821	AT3G52930,AT1G79550,AT2G36530,AT5G47030,AT3G52300,AT2G36580,AT2G36460,AT2G33040,	7.74255e-05
Biological process	ribonucleoside triphosphate biosynthetic process	GO:0009201	10	5.83205e-06	8.08154	8	74	118	8821	AT3G52930,AT1G79550,AT2G36530,AT5G47030,AT3G52300,AT2G36580,AT2G36460,AT2G33040,	7.74255e-05
Biological process	purine ribonucleoside triphosphate biosynthetic process	GO:0009206	11	5.83205e-06	8.08154	8	74	118	8821	AT3G52930,AT1G79550,AT2G36530,AT5G47030,AT3G52300,AT2G36580,AT2G36460,AT2G33040,	7.74255e-05
Biological process	purine nucleoside monophosphate biosynthetic process	GO:0009127	10	7.13598e-06	7.86887	8	76	118	8821	AT3G52930,AT1G79550,AT2G36530,AT5G47030,AT3G52300,AT2G36580,AT2G36460,AT2G33040,	8.32531e-05
Biological process	ribonucleoside monophosphate biosynthetic process	GO:0009156	10	7.13598e-06	7.86887	8	76	118	8821	AT3G52930,AT1G79550,AT2G36530,AT5G47030,AT3G52300,AT2G36580,AT2G36460,AT2G33040,	8.32531e-05
Biological process	purine ribonucleoside monophosphate biosynthetic process	GO:0009168	11	7.13598e-06	7.86887	8	76	118	8821	AT3G52930,AT1G79550,AT2G36530,AT5G47030,AT3G52300,AT2G36580,AT2G36460,AT2G33040,	8.32531e-05
Biological process	nucleoside monophosphate biosynthetic process	GO:0009124	9	9.54936e-06	7.57005	8	79	118	8821	AT3G52930,AT1G79550,AT2G36530,AT5G47030,AT3G52300,AT2G36580,AT2G36460,AT2G33040,	0.000102125
Biological process	cofactor biosynthetic process	GO:0051188	5	1.30226e-05	6.22952	9	108	118	8821	AT5G50850,AT3G52930,AT5G01410,AT1G02500,AT1G79550,AT4G01850,AT2G36530,AT2G36580,AT2G36460,	0.000135506
Biological process	nucleoside phosphate biosynthetic process	GO:1901293	8	1.4037e-05	6.17237	9	109	118	8821	AT5G50850,AT3G52930,AT1G79550,AT2G36530,AT5G47030,AT3G52300,AT2G36580,AT2G36460,AT2G33040,	0.000142217
Biological process	nucleotide biosynthetic process	GO:0009165	9	1.4037e-05	6.17237	9	109	118	8821	AT5G50850,AT3G52930,AT1G79550,AT2G36530,AT5G47030,AT3G52300,AT2G36580,AT2G36460,AT2G33040,	0.000142217
Biological process	electron transport chain	GO:0022900	5	2.06728e-05	14.3758	5	26	118	8821	AT3G52730,AT4G32470,AT1G14450,AT5G05370,AT3G10860,	0.000198976
Biological process	cofactor metabolic process	GO:0051186	4	2.40216e-05	5.12015	10	146	118	8821	AT5G50850,AT3G52930,AT5G01410,AT1G02500,AT1G76490,AT1G79550,AT4G01850,AT2G36530,AT2G36580,AT2G36460,	0.000225569
Biological process	proton transmembrane transport	GO:1902600	9	2.60035e-05	7.92848	7	66	118	8821	AT1G15690,AT1G78900,AT5G47030,AT3G52300,AT4G38920,AT2G33040,AT4G11150,	0.000238365
Biological process	carbohydrate derivative metabolic process	GO:1901135	4	2.63248e-05	3.90283	13	249	118	8821	AT5G50850,AT3G52930,AT1G76490,AT3G52730,AT1G78900,AT1G79550,AT2G36530,AT4G32470,AT5G47030,AT3G52300,AT2G36580,AT2G36460,AT2G33040,	0.000235699
Biological process	pyruvate metabolic process	GO:0006090	8	2.6838e-05	9.96723	6	45	118	8821	AT5G50850,AT3G52930,AT1G79550,AT2G36530,AT2G36580,AT2G36460,	0.000234833
Biological process	organophosphate biosynthetic process	GO:0090407	6	5.86409e-05	4.61446	10	162	118	8821	AT5G50850,AT3G52930,AT5G01410,AT1G79550,AT2G36530,AT5G47030,AT3G52300,AT2G36580,AT2G36460,AT2G33040,	0.000501706
Biological process	pyridine-containing compound biosynthetic process	GO:0072525	6	8.56722e-05	8.15501	6	55	118	8821	AT3G52930,AT5G01410,AT1G79550,AT2G36530,AT2G36580,AT2G36460,	0.000717039
Biological process	monovalent inorganic cation transport	GO:0015672	7	0.00015483	6.01471	7	87	118	8821	AT1G15690,AT1G78900,AT5G47030,AT3G52300,AT4G38920,AT2G33040,AT4G11150,	0.00119219
Biological process	inorganic cation transmembrane transport	GO:0098662	8	0.000166371	5.94636	7	88	118	8821	AT1G15690,AT1G78900,AT5G47030,AT3G52300,AT4G38920,AT2G33040,AT4G11150,	0.00125594
Biological process	pyridine-containing compound metabolic process	GO:0072524	5	0.000168366	7.23428	6	62	118	8821	AT3G52930,AT5G01410,AT1G79550,AT2G36530,AT2G36580,AT2G36460,	0.00124656
Biological process	inorganic ion transmembrane transport	GO:0098660	7	0.000178599	5.87955	7	89	118	8821	AT1G15690,AT1G78900,AT5G47030,AT3G52300,AT4G38920,AT2G33040,AT4G11150,	0.00129737
Biological process	protein folding	GO:0006457	3	0.000191544	5.81422	7	90	118	8821	AT2G36130,AT1G09210,AT1G56340,AT5G26360,AT5G61790,AT5G58710,AT5G16070,	0.00136564
Biological process	cation transmembrane transport	GO:0098655	7	0.00025113	5.5668	7	94	118	8821	AT1G15690,AT1G78900,AT5G47030,AT3G52300,AT4G38920,AT2G33040,AT4G11150,	0.00175791
Biological process	ATP generation from ADP	GO:0006757	12	0.000252338	8.69235	5	43	118	8821	AT3G52930,AT1G79550,AT2G36530,AT2G36580,AT2G36460,	0.00173482
Biological process	pyruvate biosynthetic process	GO:0042866	9	0.000252338	8.69235	5	43	118	8821	AT3G52930,AT1G79550,AT2G36530,AT2G36580,AT2G36460,	0.00173482
Biological process	purine nucleoside diphosphate metabolic process	GO:0009135	9	0.000252338	8.69235	5	43	118	8821	AT3G52930,AT1G79550,AT2G36530,AT2G36580,AT2G36460,	0.00173482
Biological process	ADP metabolic process	GO:0046031	11	0.000252338	8.69235	5	43	118	8821	AT3G52930,AT1G79550,AT2G36530,AT2G36580,AT2G36460,	0.00173482
Biological process	glycolytic process	GO:0006096	13	0.000252338	8.69235	5	43	118	8821	AT3G52930,AT1G79550,AT2G36530,AT2G36580,AT2G36460,	0.00173482
Biological process	purine ribonucleoside diphosphate metabolic process	GO:0009179	10	0.000252338	8.69235	5	43	118	8821	AT3G52930,AT1G79550,AT2G36530,AT2G36580,AT2G36460,	0.00173482
Biological process	ribonucleoside diphosphate metabolic process	GO:0009185	9	0.000252338	8.69235	5	43	118	8821	AT3G52930,AT1G79550,AT2G36530,AT2G36580,AT2G36460,	0.00173482
Biological process	nucleoside phosphate catabolic process	GO:1901292	8	0.000281674	8.4948	5	44	118	8821	AT3G52930,AT1G79550,AT2G36530,AT2G36580,AT2G36460,	0.00172134
Biological process	nucleotide catabolic process	GO:0009166	9	0.000281674	8.4948	5	44	118	8821	AT3G52930,AT1G79550,AT2G36530,AT2G36580,AT2G36460,	0.00172134
Biological process	carbohydrate derivative biosynthetic process	GO:1901137	5	0.000294013	4.17881	9	161	118	8821	AT5G50850,AT3G52930,AT1G79550,AT2G36530,AT5G47030,AT3G52300,AT2G36580,AT2G36460,AT2G33040,	0.00174146
Biological process	organophosphate catabolic process	GO:0046434	6	0.000385353	7.95258	5	47	118	8821	AT3G52930,AT1G79550,AT2G36530,AT2G36580,AT2G36460,	0.00224789
Biological process	peptide transport	GO:0015833	7	0.000458564	3.93443	9	171	118	8821	AT4G24920,AT2G20840,AT4G31480,AT4G02150,AT1G32050,AT1G79990,AT1G02690,AT3G08530,AT1G79280,	0.00263503
Biological process	protein transport	GO:0015031	8	0.000458564	3.93443	9	171	118	8821	AT4G24920,AT2G20840,AT4G31480,AT4G02150,AT1G32050,AT1G79990,AT1G02690,AT3G08530,AT1G79280,	0.00263503
Biological process	amide transport	GO:0042886	6	0.000458564	3.93443	9	171	118	8821	AT4G24920,AT2G20840,AT4G31480,AT4G02150,AT1G32050,AT1G79990,AT1G02690,AT3G08530,AT1G79280,	0.00263503
Biological process	nucleoside diphosphate phosphorylation	GO:0006165	10	0.000468962	7.62798	5	49	118	8821	AT3G52930,AT1G79550,AT2G36530,AT2G36580,AT2G36460,	0.00257929
Biological process	nucleotide phosphorylation	GO:0046939	9	0.000468962	7.62798	5	49	118	8821	AT3G52930,AT1G79550,AT2G36530,AT2G36580,AT2G36460,	0.00257929
Biological process	nicotinamide nucleotide biosynthetic process	GO:0019359	11	0.000468962	7.62798	5	49	118	8821	AT3G52930,AT1G79550,AT2G36530,AT2G36580,AT2G36460,	0.00257929
Biological process	pyridine nucleotide biosynthetic process	GO:0019363	10	0.000468962	7.62798	5	49	118	8821	AT3G52930,AT1G79550,AT2G36530,AT2G36580,AT2G36460,	0.00257929
Biological process	nucleobase-containing small molecule biosynthetic process	GO:0034404	7	0.000565557	7.32885	5	51	118	8821	AT3G52930,AT1G79550,AT2G36530,AT2G36580,AT2G36460,	0.00294242
Biological process	nucleoside diphosphate metabolic process	GO:0009132	8	0.000565557	7.32885	5	51	118	8821	AT3G52930,AT1G79550,AT2G36530,AT2G36580,AT2G36460,	0.00294242
Biological process	establishment of protein localization	GO:0045184	5	0.000639223	3.75859	9	179	118	8821	AT4G24920,AT2G20840,AT4G31480,AT4G02150,AT1G32050,AT1G79990,AT1G02690,AT3G08530,AT1G79280,	0.00315514
Biological process	organonitrogen compound biosynthetic process	GO:1901566	5	0.000867389	2.09312	21	750	118	8821	AT3G07110,AT5G56940,AT5G50850,AT3G52930,AT5G01410,AT4G36130,AT1G79550,AT2G36530,AT2G19740,AT5G47030,AT1G57720,AT3G52300,AT1G33140,AT4G02230,AT1G09620,AT2G36580,AT2G36460,AT4G27130,AT1G09640,AT3G09500,AT2G33040,	0.00412277
Biological process	nicotinamide nucleotide metabolic process	GO:0046496	10	0.000872098	6.67449	5	56	118	8821	AT3G52930,AT1G79550,AT2G36530,AT2G36580,AT2G36460,	0.00409461
Biological process	pyridine nucleotide metabolic process	GO:0019362	9	0.000872098	6.67449	5	56	118	8821	AT3G52930,AT1G79550,AT2G36530,AT2G36580,AT2G36460,	0.00409461
Biological process	protein localization	GO:0008104	4	0.000874464	3.5978	9	187	118	8821	AT4G24920,AT2G20840,AT4G31480,AT4G02150,AT1G32050,AT1G79990,AT1G02690,AT3G08530,AT1G79280,	0.00400796
Biological process	oxidoreduction coenzyme metabolic process	GO:0006733	6	0.000945864	6.55739	5	57	118	8821	AT3G52930,AT1G79550,AT2G36530,AT2G36580,AT2G36460,	0.00428421
Biological process	carbohydrate catabolic process	GO:0016052	5	0.00102417	6.44433	5	58	118	8821	AT3G52930,AT1G79550,AT2G36530,AT2G36580,AT2G36460,	0.00458496
Biological process	ion transmembrane transport	GO:0034220	6	0.00139248	4.18624	7	125	118	8821	AT1G15690,AT1G78900,AT5G47030,AT3G52300,AT4G38920,AT2G33040,AT4G11150,	0.00582724
Biological process	small molecule metabolic process	GO:0044281	3	0.00180974	2.18354	17	582	118	8821	AT5G50850,AT3G52930,AT5G01410,AT1G76490,AT1G65930,AT3G52730,AT1G78900,AT3G17770,AT1G79550,AT2G36530,AT4G32470,AT5G47030,AT3G52300,AT1G09620,AT2G36580,AT2G36460,AT2G33040,	0.00749191
Biological process	macromolecule localization	GO:0033036	3	0.0018409	3.23456	9	208	118	8821	AT4G24920,AT2G20840,AT4G31480,AT4G02150,AT1G32050,AT1G79990,AT1G02690,AT3G08530,AT1G79280,	0.00753986
Biological process	nucleobase-containing compound catabolic process	GO:0034655	6	0.00209577	5.49664	5	68	118	8821	AT3G52930,AT1G79550,AT2G36530,AT2G36580,AT2G36460,	0.00849338
Biological process	nitrogen compound transport	GO:0071705	5	0.00223566	3.14387	9	214	118	8821	AT4G24920,AT2G20840,AT4G31480,AT4G02150,AT1G32050,AT1G79990,AT1G02690,AT3G08530,AT1G79280,	0.00896594
Biological process	intracellular protein transport	GO:0006886	9	0.00277037	3.7112	7	141	118	8821	AT4G24920,AT4G31480,AT4G02150,AT1G79990,AT1G02690,AT3G08530,AT1G79280,	0.0107736
Biological process	cellular nitrogen compound catabolic process	GO:0044270	5	0.00381887	4.79194	5	78	118	8821	AT3G52930,AT1G79550,AT2G36530,AT2G36580,AT2G36460,	0.0141372
Biological process	heterocycle catabolic process	GO:0046700	5	0.00403412	4.73128	5	79	118	8821	AT3G52930,AT1G79550,AT2G36530,AT2G36580,AT2G36460,	0.0146522
Biological process	aromatic compound catabolic process	GO:0019439	5	0.00403412	4.73128	5	79	118	8821	AT3G52930,AT1G79550,AT2G36530,AT2G36580,AT2G36460,	0.0146522
Biological process	organic cyclic compound catabolic process	GO:1901361	5	0.00425792	4.67214	5	80	118	8821	AT3G52930,AT1G79550,AT2G36530,AT2G36580,AT2G36460,	0.0151787
Biological process	cellular macromolecule localization	GO:0070727	4	0.00501521	3.33299	7	157	118	8821	AT4G24920,AT4G31480,AT4G02150,AT1G79990,AT1G02690,AT3G08530,AT1G79280,	0.0170872
Biological process	cellular protein localization	GO:0034613	5	0.00501521	3.33299	7	157	118	8821	AT4G24920,AT4G31480,AT4G02150,AT1G79990,AT1G02690,AT3G08530,AT1G79280,	0.0170872
Biological process	establishment of localization in cell	GO:0051649	4	0.00574559	3.25018	7	161	118	8821	AT4G24920,AT4G31480,AT4G02150,AT1G79990,AT1G02690,AT3G08530,AT1G79280,	0.0187462
Biological process	intracellular transport	GO:0046907	5	0.00574559	3.25018	7	161	118	8821	AT4G24920,AT4G31480,AT4G02150,AT1G79990,AT1G02690,AT3G08530,AT1G79280,	0.0187462
Biological process	organic substance transport	GO:0071702	5	0.00576782	2.72384	9	247	118	8821	AT4G24920,AT2G20840,AT4G31480,AT4G02150,AT1G32050,AT1G79990,AT1G02690,AT3G08530,AT1G79280,	0.0185051
Biological process	monocarboxylic acid metabolic process	GO:0032787	7	0.00626068	3.61714	6	124	118	8821	AT5G50850,AT3G52930,AT1G79550,AT2G36530,AT2G36580,AT2G36460,	0.0199203
Biological process	monocarboxylic acid biosynthetic process	GO:0072330	8	0.0108061	3.73771	5	100	118	8821	AT3G52930,AT1G79550,AT2G36530,AT2G36580,AT2G36460,	0.0322508
Biological process	cellular catabolic process	GO:0044248	4	0.0112865	2.62296	8	228	118	8821	AT5G42790,AT3G52930,AT1G79550,AT2G36530,AT5G59140,AT2G36580,AT2G36460,AT4G02570,	0.0321875
Biological process	chromosome organization	GO:0051276	5	0.011707	3.66442	5	102	118	8821	AT1G06760,AT5G18620,AT5G56740,AT3G23890,AT1G14900,	0.0331412
Biological process	cellular localization	GO:0051641	3	0.01293	2.7834	7	188	118	8821	AT4G24920,AT4G31480,AT4G02150,AT1G79990,AT1G02690,AT3G08530,AT1G79280,	0.0363362
Biological process	organic substance catabolic process	GO:1901575	4	0.0160676	2.46104	8	243	118	8821	AT5G42790,AT3G52930,AT1G79550,AT2G36530,AT5G59140,AT2G36580,AT2G36460,AT4G02570,	0.0406977
Biological process	organelle organization	GO:0006996	4	0.0175592	2.42119	8	247	118	8821	AT5G59880,AT3G46010,AT5G59890,AT1G06760,AT5G18620,AT5G56740,AT3G23890,AT1G14900,	0.0436148
Biological process	protein-containing complex subunit organization	GO:0043933	4	0.0188305	3.25018	5	115	118	8821	AT5G59880,AT3G46010,AT5G59890,AT1G06760,AT1G14900,	0.0464727
Biological process	amide biosynthetic process	GO:0043604	6	0.0201203	1.94588	12	461	118	8821	AT3G07110,AT5G56940,AT5G50850,AT4G36130,AT2G19740,AT1G57720,AT1G33140,AT4G02230,AT1G09620,AT4G27130,AT1G09640,AT3G09500,	0.0490272
Biological process	cation transport	GO:0006812	6	0.0204061	2.35446	8	254	118	8821	AT3G56090,AT1G15690,AT1G78900,AT5G47030,AT3G52300,AT4G38920,AT2G33040,AT4G11150,	0.0494109
Biological process	microtubule-based process	GO:0007017	3	0.0236436	3.0637	5	122	118	8821	AT4G20890,AT1G50010,AT1G04820,AT5G12250,AT5G44340,	0.0568924
Biological process	catabolic process	GO:0009056	3	0.0250245	2.26528	8	264	118	8821	AT5G42790,AT3G52930,AT1G79550,AT2G36530,AT5G59140,AT2G36580,AT2G36460,AT4G02570,	0.0598412
Biological process	cellular amide metabolic process	GO:0043603	5	0.02733	1.8611	12	482	118	8821	AT3G07110,AT5G56940,AT5G50850,AT4G36130,AT2G19740,AT1G57720,AT1G33140,AT4G02230,AT1G09620,AT4G27130,AT1G09640,AT3G09500,	0.0633858
Biological process	transport	GO:0006810	4	0.0303794	1.49249	23	1152	118	8821	AT3G56090,AT1G15690,AT4G24920,AT1G27310,AT3G01280,AT3G25150,AT2G20840,AT4G31480,AT4G02150,AT1G78900,AT5G47030,AT1G27970,AT1G32050,AT3G52300,AT4G38920,AT5G58060,AT1G79990,AT1G02690,AT1G04750,AT3G08530,AT2G33040,AT4G11150,AT1G79280,	0.0692075
Biological process	translation	GO:0006412	8	0.0313035	1.886	11	436	118	8821	AT3G07110,AT5G56940,AT4G36130,AT2G19740,AT1G57720,AT1G33140,AT4G02230,AT1G09620,AT4G27130,AT1G09640,AT3G09500,	0.0708932
Biological process	vesicle-mediated transport	GO:0016192	5	0.0317991	2.8316	5	132	118	8821	AT4G31480,AT5G58060,AT1G79990,AT1G04750,AT3G08530,	0.0711781
Biological process	establishment of localization	GO:0051234	3	0.0325909	1.4822	23	1160	118	8821	AT3G56090,AT1G15690,AT4G24920,AT1G27310,AT3G01280,AT3G25150,AT2G20840,AT4G31480,AT4G02150,AT1G78900,AT5G47030,AT1G27970,AT1G32050,AT3G52300,AT4G38920,AT5G58060,AT1G79990,AT1G02690,AT1G04750,AT3G08530,AT2G33040,AT4G11150,AT1G79280,	0.0725289
Biological process	peptide biosynthetic process	GO:0043043	7	0.0326779	1.87311	11	439	118	8821	AT3G07110,AT5G56940,AT4G36130,AT2G19740,AT1G57720,AT1G33140,AT4G02230,AT1G09620,AT4G27130,AT1G09640,AT3G09500,	0.0723045
Biological process	localization	GO:0051179	2	0.0349236	1.47204	23	1168	118	8821	AT3G56090,AT1G15690,AT4G24920,AT1G27310,AT3G01280,AT3G25150,AT2G20840,AT4G31480,AT4G02150,AT1G78900,AT5G47030,AT1G27970,AT1G32050,AT3G52300,AT4G38920,AT5G58060,AT1G79990,AT1G02690,AT1G04750,AT3G08530,AT2G33040,AT4G11150,AT1G79280,	0.0763955
Biological process	peptide metabolic process	GO:0006518	6	0.0391343	1.81924	11	452	118	8821	AT3G07110,AT5G56940,AT4G36130,AT2G19740,AT1G57720,AT1G33140,AT4G02230,AT1G09620,AT4G27130,AT1G09640,AT3G09500,	0.0832416
