# Supplementary material for: High-throughput single-cell transcriptomics reveals the female germline differentiation trajectory in Arabidopsis thaliana
Source: Commun Biol. 2021 Oct 1;4:1149. doi: 10.1038/s42003-021-02676-z (PMC8486858; doi:10.1038/s42003-021-02676-z)
Supplement: Supplementary file 11 — Supplementary Data 9. [file 42003_2021_2676_MOESM11_ESM.xlsx]

## Sheet: Remade
Supplementary Data 9. GO analysis of the feature genes in MMC1.10-subcluster 1, 2 and 4, MMC2.6-subcluster 1, 2 and 4, and AGGR.11-subcluster3.
Sheet 1. GO analysis of the feature genes (FGs) in MMC1.10-subcluster1, 2 and MMC2.6-subcluster1, 4.
Sheet 2. GO analysis of the feature genes (FGs) in MMC1.10-subcluster4 and MMC2.6-subcluster2, 4.
Sheet 3. GO analysis of the feature genes (FGs) in AGGR.11-subcluster3.
Feature Genes	Characteristic genes in each cluster were obtained by comparing the differentially expressed genes in each cluster among other clusters in the same sample.
FGs	Log2 FC > 0, q <0.05
p value	Unadjusted p-value
q value	Adjsted p-value, based on bonferroni correction using all genes in the dataset.

## Sheet: MMC1.10-sub1,2 MMC2.6-sub1,4 GO
Class	GO_Name	GO_ID	GO_Level	P_value	EnrichmentScore	HitsGenesCountsInSelectedSet	HitsGenesCountsInBackground	AllGenesCountsInSelectedSet	AllGenesCountsInBackground	GenesOfSelectedSetInGOterm	corrected p-value(BH method)
Molecular function	DNA-binding transcription factor activity	GO:0003700	3	0.00162954	3.03618	10	445	91	12295	AT1G53170,AT2G46270,AT5G49520,AT3G15210,AT5G05410,AT5G01380,AT4G34410,AT1G22810,AT2G40340,AT3G02310,	0.206952
Molecular function	transcription regulator activity	GO:0140110	2	0.00305259	2.78577	10	485	91	12295	AT1G53170,AT2G46270,AT5G49520,AT3G15210,AT5G05410,AT5G01380,AT4G34410,AT1G22810,AT2G40340,AT3G02310,	0.193839
Molecular function	structural constituent of ribosome	GO:0003735	3	0.0329194	2.50204	6	324	91	12295	ATCG00160,AT4G34620,AT5G23740,AT1G48830,AT3G15190,AT4G16720,	0.597252
Molecular function	structural molecule activity	GO:0005198	2	0.0489032	2.27075	6	357	91	12295	ATCG00160,AT4G34620,AT5G23740,AT1G48830,AT3G15190,AT4G16720,	0.310535
Cellular component	photosystem	GO:0009521	4	2.92491e-05	9.53182	6	55	40	3495	AT1G06680,ATCG00340,AT1G79040,AT5G66570,AT4G12800,AT1G31330,	0.00125771
Cellular component	photosynthetic membrane	GO:0034357	4	3.60019e-05	9.19737	6	57	40	3495	AT1G06680,ATCG00340,AT1G79040,AT5G66570,AT4G12800,AT1G31330,	0.000774041
Cellular component	thylakoid	GO:0009579	3	5.32636e-05	8.59426	6	61	40	3495	AT1G06680,ATCG00340,AT1G79040,AT5G66570,AT4G12800,AT1G31330,	0.000763445
Cellular component	membrane protein complex	GO:0098796	3	0.0244772	2.62125	6	200	40	3495	AT1G06680,ATCG00340,AT1G79040,AT5G66570,AT4G12800,AT1G31330,	0.105252
Biological process	photosynthesis	GO:0015979	4	2.96955e-10	13.8221	11	90	78	8821	AT3G47470,AT4G10340,AT2G34420,AT1G06680,ATCG00340,AT1G79040,AT5G66570,AT3G54890,AT4G12800,AT1G31330,AT1G29930,	5.04824e-08
Biological process	photosynthesis, light reaction	GO:0019684	5	3.60319e-07	20.5618	6	33	78	8821	AT3G47470,AT4G10340,AT2G34420,AT5G66570,AT3G54890,AT1G29930,	3.06272e-05
Biological process	photosynthesis, light harvesting	GO:0009765	5	8.65089e-07	26.9261	5	21	78	8821	AT3G47470,AT4G10340,AT2G34420,AT3G54890,AT1G29930,	4.90217e-05
Biological process	generation of precursor metabolites and energy	GO:0006091	4	0.000492192	5.95209	6	114	78	8821	AT3G47470,AT4G10340,AT2G34420,AT5G66570,AT3G54890,AT1G29930,	0.0209182
Biological process	cellular metabolic process	GO:0044237	3	0.00297187	1.33486	50	4236	78	8821	AT3G47470,AT1G53170,ATCG00170,AT5G18400,AT5G65670,ATCG00040,ATCG00160,AT2G46270,AT3G49530,AT2G30020,AT5G49520,AT5G60200,AT3G57530,AT3G15210,AT3G45640,AT4G34620,AT2G22670,AT4G10340,AT5G23740,AT2G34420,AT1G06680,AT2G47060,AT1G60940,AT1G48830,AT5G05410,AT5G01380,AT4G34410,AT1G21980,ATCG00340,AT1G79040,AT5G66210,AT5G66570,AT4G18950,AT4G03210,AT3G53620,AT1G73080,AT1G22810,AT5G54940,AT5G24590,AT2G20630…	0.0842029
Biological process	cellular macromolecule biosynthetic process	GO:0034645	6	0.00788072	1.65147	23	1575	78	8821	AT1G53170,ATCG00170,AT5G65670,ATCG00160,AT2G46270,AT3G49530,AT5G49520,AT5G60200,AT3G15210,AT4G34620,AT2G22670,AT5G23740,AT1G48830,AT5G05410,AT5G01380,AT4G34410,AT1G22810,AT5G54940,AT5G24590,AT2G40340,AT3G15190,AT3G02310,AT4G16720,	0.148858
Biological process	macromolecule biosynthetic process	GO:0009059	5	0.00794189	1.65042	23	1576	78	8821	AT1G53170,ATCG00170,AT5G65670,ATCG00160,AT2G46270,AT3G49530,AT5G49520,AT5G60200,AT3G15210,AT4G34620,AT2G22670,AT5G23740,AT1G48830,AT5G05410,AT5G01380,AT4G34410,AT1G22810,AT5G54940,AT5G24590,AT2G40340,AT3G15190,AT3G02310,AT4G16720,	0.135012
Biological process	cellular nitrogen compound biosynthetic process	GO:0044271	5	0.0089756	1.63383	23	1592	78	8821	AT1G53170,ATCG00170,AT5G65670,ATCG00160,AT2G46270,AT3G49530,AT5G49520,AT5G60200,AT3G15210,AT4G34620,AT2G22670,AT5G23740,AT1G48830,AT5G05410,AT5G01380,AT4G34410,AT1G22810,AT5G54940,AT5G24590,AT2G40340,AT3G15190,AT3G02310,AT4G16720,	0.127154
Biological process	gene expression	GO:0010467	5	0.00935097	1.60411	24	1692	78	8821	AT1G53170,ATCG00170,AT5G65670,ATCG00040,ATCG00160,AT2G46270,AT3G49530,AT5G49520,AT5G60200,AT3G15210,AT4G34620,AT2G22670,AT5G23740,AT1G48830,AT5G05410,AT5G01380,AT4G34410,AT1G22810,AT5G54940,AT5G24590,AT2G40340,AT3G15190,AT3G02310,AT4G16720,	0.122282
Biological process	regulation of cellular metabolic process	GO:0031323	5	0.0123681	1.86617	15	909	78	8821	AT1G53170,AT5G65670,AT2G46270,AT3G49530,AT5G49520,AT5G60200,AT3G15210,AT2G22670,AT5G05410,AT4G34410,AT5G66570,AT1G22810,AT5G24590,AT2G40340,AT3G02310,	0.131411
Biological process	nucleic acid-templated transcription	GO:0097659	9	0.0126409	1.81306	16	998	78	8821	AT1G53170,ATCG00170,AT5G65670,AT2G46270,AT3G49530,AT5G49520,AT5G60200,AT3G15210,AT2G22670,AT5G05410,AT5G01380,AT4G34410,AT1G22810,AT5G24590,AT2G40340,AT3G02310,	0.126409
Biological process	transcription, DNA-templated	GO:0006351	10	0.0126409	1.81306	16	998	78	8821	AT1G53170,ATCG00170,AT5G65670,AT2G46270,AT3G49530,AT5G49520,AT5G60200,AT3G15210,AT2G22670,AT5G05410,AT5G01380,AT4G34410,AT1G22810,AT5G24590,AT2G40340,AT3G02310,	0.126409
Biological process	RNA biosynthetic process	GO:0032774	8	0.0128709	1.80944	16	1000	78	8821	AT1G53170,ATCG00170,AT5G65670,AT2G46270,AT3G49530,AT5G49520,AT5G60200,AT3G15210,AT2G22670,AT5G05410,AT5G01380,AT4G34410,AT1G22810,AT5G24590,AT2G40340,AT3G02310,	0.11516
Biological process	regulation of metabolic process	GO:0019222	4	0.0191092	1.77257	15	957	78	8821	AT1G53170,AT5G65670,AT2G46270,AT3G49530,AT5G49520,AT5G60200,AT3G15210,AT2G22670,AT5G05410,AT4G34410,AT5G66570,AT1G22810,AT5G24590,AT2G40340,AT3G02310,	0.135357
Biological process	regulation of nucleic acid-templated transcription	GO:1903506	9	0.0200717	1.80944	14	875	78	8821	AT1G53170,AT5G65670,AT2G46270,AT3G49530,AT5G49520,AT5G60200,AT3G15210,AT2G22670,AT5G05410,AT4G34410,AT1G22810,AT5G24590,AT2G40340,AT3G02310,	0.136487
Biological process	regulation of transcription, DNA-templated	GO:0006355	10	0.0200717	1.80944	14	875	78	8821	AT1G53170,AT5G65670,AT2G46270,AT3G49530,AT5G49520,AT5G60200,AT3G15210,AT2G22670,AT5G05410,AT4G34410,AT1G22810,AT5G24590,AT2G40340,AT3G02310,	0.136487
Biological process	regulation of RNA biosynthetic process	GO:2001141	8	0.0200717	1.80944	14	875	78	8821	AT1G53170,AT5G65670,AT2G46270,AT3G49530,AT5G49520,AT5G60200,AT3G15210,AT2G22670,AT5G05410,AT4G34410,AT1G22810,AT5G24590,AT2G40340,AT3G02310,	0.136487
Biological process	regulation of RNA metabolic process	GO:0051252	7	0.0202524	1.80737	14	876	78	8821	AT1G53170,AT5G65670,AT2G46270,AT3G49530,AT5G49520,AT5G60200,AT3G15210,AT2G22670,AT5G05410,AT4G34410,AT1G22810,AT5G24590,AT2G40340,AT3G02310,	0.122961
Biological process	regulation of nucleobase-containing compound metabolic process	GO:0019219	6	0.0215523	1.79304	14	883	78	8821	AT1G53170,AT5G65670,AT2G46270,AT3G49530,AT5G49520,AT5G60200,AT3G15210,AT2G22670,AT5G05410,AT4G34410,AT1G22810,AT5G24590,AT2G40340,AT3G02310,	0.12213
Biological process	regulation of macromolecule biosynthetic process	GO:0010556	6	0.0215523	1.79304	14	883	78	8821	AT1G53170,AT5G65670,AT2G46270,AT3G49530,AT5G49520,AT5G60200,AT3G15210,AT2G22670,AT5G05410,AT4G34410,AT1G22810,AT5G24590,AT2G40340,AT3G02310,	0.12213
Biological process	regulation of cellular macromolecule biosynthetic process	GO:2000112	7	0.0215523	1.79304	14	883	78	8821	AT1G53170,AT5G65670,AT2G46270,AT3G49530,AT5G49520,AT5G60200,AT3G15210,AT2G22670,AT5G05410,AT4G34410,AT1G22810,AT5G24590,AT2G40340,AT3G02310,	0.12213
Biological process	regulation of cellular biosynthetic process	GO:0031326	6	0.0217431	1.79101	14	884	78	8821	AT1G53170,AT5G65670,AT2G46270,AT3G49530,AT5G49520,AT5G60200,AT3G15210,AT2G22670,AT5G05410,AT4G34410,AT1G22810,AT5G24590,AT2G40340,AT3G02310,	0.11201
Biological process	regulation of biosynthetic process	GO:0009889	5	0.0217431	1.79101	14	884	78	8821	AT1G53170,AT5G65670,AT2G46270,AT3G49530,AT5G49520,AT5G60200,AT3G15210,AT2G22670,AT5G05410,AT4G34410,AT1G22810,AT5G24590,AT2G40340,AT3G02310,	0.11201
Biological process	nucleobase-containing compound biosynthetic process	GO:0034654	6	0.0234254	1.68948	16	1071	78	8821	AT1G53170,ATCG00170,AT5G65670,AT2G46270,AT3G49530,AT5G49520,AT5G60200,AT3G15210,AT2G22670,AT5G05410,AT5G01380,AT4G34410,AT1G22810,AT5G24590,AT2G40340,AT3G02310,	0.11062
Biological process	regulation of nitrogen compound metabolic process	GO:0051171	5	0.0249742	1.75917	14	900	78	8821	AT1G53170,AT5G65670,AT2G46270,AT3G49530,AT5G49520,AT5G60200,AT3G15210,AT2G22670,AT5G05410,AT4G34410,AT1G22810,AT5G24590,AT2G40340,AT3G02310,	0.114746
Biological process	regulation of primary metabolic process	GO:0080090	5	0.0251875	1.75722	14	901	78	8821	AT1G53170,AT5G65670,AT2G46270,AT3G49530,AT5G49520,AT5G60200,AT3G15210,AT2G22670,AT5G05410,AT4G34410,AT1G22810,AT5G24590,AT2G40340,AT3G02310,	0.112681
Biological process	regulation of gene expression	GO:0010468	6	0.0309813	1.70978	14	926	78	8821	AT1G53170,AT5G65670,AT2G46270,AT3G49530,AT5G49520,AT5G60200,AT3G15210,AT2G22670,AT5G05410,AT4G34410,AT1G22810,AT5G24590,AT2G40340,AT3G02310,	0.135047
Biological process	regulation of macromolecule metabolic process	GO:0060255	5	0.0365691	1.67187	14	947	78	8821	AT1G53170,AT5G65670,AT2G46270,AT3G49530,AT5G49520,AT5G60200,AT3G15210,AT2G22670,AT5G05410,AT4G34410,AT1G22810,AT5G24590,AT2G40340,AT3G02310,	0.14129
Biological process	aromatic compound biosynthetic process	GO:0019438	5	0.0407505	1.57891	16	1146	78	8821	AT1G53170,ATCG00170,AT5G65670,AT2G46270,AT3G49530,AT5G49520,AT5G60200,AT3G15210,AT2G22670,AT5G05410,AT5G01380,AT4G34410,AT1G22810,AT5G24590,AT2G40340,AT3G02310,	0.153946
Biological process	heterocycle biosynthetic process	GO:0018130	5	0.0433349	1.56661	16	1155	78	8821	AT1G53170,ATCG00170,AT5G65670,AT2G46270,AT3G49530,AT5G49520,AT5G60200,AT3G15210,AT2G22670,AT5G05410,AT5G01380,AT4G34410,AT1G22810,AT5G24590,AT2G40340,AT3G02310,	0.156743
Biological process	cellular biosynthetic process	GO:0044249	4	0.0494917	1.38477	24	1960	78	8821	AT1G53170,ATCG00170,AT5G18400,AT5G65670,ATCG00160,AT2G46270,AT3G49530,AT5G49520,AT5G60200,AT3G15210,AT4G34620,AT2G22670,AT5G23740,AT1G48830,AT5G05410,AT5G01380,AT4G34410,AT1G22810,AT5G54940,AT5G24590,AT2G40340,AT3G15190,AT3G02310,AT4G16720,	0.1618

## Sheet: MMC1.10-sub4 MMC2.6-sub2,4 GO
Class	GO_Name	GO_ID	GO_Level	P_value	EnrichmentScore	HitsGenesCountsInSelectedSet	HitsGenesCountsInBackground	AllGenesCountsInSelectedSet	AllGenesCountsInBackground	GenesOfSelectedSetInGOterm	corrected p-value(BH method)
Molecular function	DNA-binding transcription factor activity	GO:0003700	3	0.000743271	3.13321	11	445	97	12295	AT5G49520,AT1G43160,AT4G31800,AT5G01380,AT4G17500,AT2G23320,AT1G22810,AT1G64380,AT2G23340,AT2G40340,AT5G64750,	0.0579752
Molecular function	transcription regulator activity	GO:0140110	2	0.00149331	2.8748	11	485	97	12295	AT5G49520,AT1G43160,AT4G31800,AT5G01380,AT4G17500,AT2G23320,AT1G22810,AT1G64380,AT2G23340,AT2G40340,AT5G64750,	0.0776523
Molecular function	oxidoreductase activity	GO:0016491	3	0.0026219	1.90129	21	1400	97	12295	AT1G74790,AT4G30210,AT2G06050,AT3G23820,AT4G27520,AT1G02190,AT2G38240,AT5G11670,AT5G20230,AT1G76690,AT4G37370,AT1G45145,AT5G22500,AT5G05600,AT5G16970,AT5G07440,AT2G31570,AT5G17000,AT5G16010,AT1G76680,AT5G03630,	0.102254
Molecular function	coenzyme binding	GO:0050662	4	0.031688	2.52663	6	301	97	12295	AT4G30210,AT2G06050,AT5G11670,AT1G76690,AT5G19440,AT1G76680,	0.449393
Biological process	lipid biosynthetic process	GO:0008610	5	0.0126781	3.58577	5	164	75	8821	AT3G23820,AT5G43760,AT1G02190,AT2G26250,AT1G01120,	0.239476
Biological process	cellular lipid metabolic process	GO:0044255	5	0.0263583	2.97003	5	198	75	8821	AT5G43760,AT1G02190,AT2G26250,AT1G21980,AT1G01120,	0.407355
Biological process	lipid metabolic process	GO:0006629	4	0.0275871	2.3726	7	347	75	8821	AT3G23820,AT5G43760,AT1G02190,AT2G26250,AT1G21980,AT1G01120,AT5G16010,	0.390817
Biological process	response to stress	GO:0006950	3	0.0415376	2.17228	7	379	75	8821	AT4G38410,AT4G15910,AT4G02380,AT2G38870,AT3G50970,AT1G20450,AT2G31570,	0.441337

## Sheet: AGGR.11-sub3 GO
Class	GO_Name	GO_ID	GO_Level	P_value	EnrichmentScore	HitsGenesCountsInSelectedSet	HitsGenesCountsInBackground	AllGenesCountsInSelectedSet	AllGenesCountsInBackground	GenesOfSelectedSetInGOterm	corrected p-value(BH method)
Molecular function	structural constituent of ribosome	GO:0003735	3	0.00909772	3.8722	5	324	49	12295	AT1G66580,AT4G16720,AT5G23740,AT5G16130,AT1G48830,	0.309322
Molecular function	structural molecule activity	GO:0005198	2	0.0134399	3.51426	5	357	49	12295	AT1G66580,AT4G16720,AT5G23740,AT5G16130,AT1G48830,	0.228479
Cellular component	cell part	GO:0044464	2	8.07009e-05	1.73794	17	2011	17	3495	AT2G19480,AT5G58430,AT2G21150,AT5G18400,AT5G65670,AT1G48900,AT1G66580,AT3G60820,AT1G24260,AT1G48440,AT4G16720,AT5G57560,AT5G23740,AT5G16010,AT5G16130,AT1G19850,AT1G48830,	0.00314733
Cellular component	cell	GO:0005623	2	8.07009e-05	1.73794	17	2011	17	3495	AT2G19480,AT5G58430,AT2G21150,AT5G18400,AT5G65670,AT1G48900,AT1G66580,AT3G60820,AT1G24260,AT1G48440,AT4G16720,AT5G57560,AT5G23740,AT5G16010,AT5G16130,AT1G19850,AT1G48830,	0.00314733
Cellular component	intracellular part	GO:0044424	3	0.000212153	1.82542	16	1802	17	3495	AT2G19480,AT5G58430,AT2G21150,AT5G18400,AT5G65670,AT1G48900,AT1G66580,AT3G60820,AT1G24260,AT1G48440,AT4G16720,AT5G23740,AT5G16010,AT5G16130,AT1G19850,AT1G48830,	0.00275799
Cellular component	intracellular	GO:0005622	3	0.000401977	1.74969	16	1880	17	3495	AT2G19480,AT5G58430,AT2G21150,AT5G18400,AT5G65670,AT1G48900,AT1G66580,AT3G60820,AT1G24260,AT1G48440,AT4G16720,AT5G23740,AT5G16010,AT5G16130,AT1G19850,AT1G48830,	0.00391928
Cellular component	cytoplasm	GO:0005737	4	0.00194085	2.48595	10	827	17	3495	AT5G58430,AT5G18400,AT1G48900,AT1G66580,AT1G48440,AT4G16720,AT5G23740,AT5G16010,AT5G16130,AT1G48830,	0.0151386
Cellular component	ribonucleoprotein complex	GO:1990904	3	0.00605703	3.33386	6	370	17	3495	AT1G48900,AT1G66580,AT4G16720,AT5G23740,AT5G16130,AT1G48830,	0.0393707
Cellular component	cytoplasmic part	GO:0044444	4	0.0103799	2.36648	8	695	17	3495	AT5G58430,AT1G48900,AT1G66580,AT1G48440,AT4G16720,AT5G23740,AT5G16130,AT1G48830,	0.057831
Cellular component	ribosome	GO:0005840	6	0.0149364	3.23252	5	318	17	3495	AT1G66580,AT4G16720,AT5G23740,AT5G16130,AT1G48830,	0.0728148
Cellular component	intracellular organelle	GO:0043229	4	0.0454838	1.55963	11	1450	17	3495	AT2G19480,AT2G21150,AT5G65670,AT1G66580,AT1G24260,AT1G48440,AT4G16720,AT5G23740,AT5G16130,AT1G19850,AT1G48830,	0.197097
Cellular component	organelle	GO:0043226	2	0.0457194	1.55856	11	1451	17	3495	AT2G19480,AT2G21150,AT5G65670,AT1G66580,AT1G24260,AT1G48440,AT4G16720,AT5G23740,AT5G16130,AT1G19850,AT1G48830,	0.178306
Biological process	cellular macromolecule metabolic process	GO:0044260	5	0.0127929	1.49642	23	3153	43	8821	AT1G53170,AT4G18950,AT5G65670,AT1G73080,AT1G22810,AT5G54940,AT5G05610,AT3G25250,AT2G38470,AT2G16440,AT3G57530,AT3G24550,AT1G66580,AT3G60820,AT1G24260,AT4G16720,AT5G57560,AT5G23740,AT5G16130,AT2G47060,AT5G62230,AT1G19850,AT1G48830,	1
Biological process	cellular macromolecule biosynthetic process	GO:0034645	6	0.014295	1.82346	14	1575	43	8821	AT1G53170,AT5G65670,AT1G22810,AT5G54940,AT5G05610,AT2G38470,AT2G16440,AT1G66580,AT1G24260,AT4G16720,AT5G23740,AT5G16130,AT1G19850,AT1G48830,	1
Biological process	macromolecule biosynthetic process	GO:0009059	5	0.0143722	1.82231	14	1576	43	8821	AT1G53170,AT5G65670,AT1G22810,AT5G54940,AT5G05610,AT2G38470,AT2G16440,AT1G66580,AT1G24260,AT4G16720,AT5G23740,AT5G16130,AT1G19850,AT1G48830,	0.838376
Biological process	cellular metabolic process	GO:0044237	3	0.018121	1.35406	28	4242	43	8821	AT1G53170,AT4G18950,AT5G18400,AT5G65670,AT1G73080,AT1G22810,AT3G55410,AT5G54940,AT5G05610,AT3G25250,AT2G38470,AT2G16440,AT3G57530,AT3G24550,AT1G66580,AT3G60820,AT1G24260,AT1G71010,AT1G76300,AT4G16720,AT5G57560,AT5G23740,AT5G16130,AT2G47060,AT5G62230,AT1G19850,AT1G09940,AT1G48830,	0.792795
Biological process	translation	GO:0006412	8	0.0181864	2.82302	6	436	43	8821	AT5G54940,AT1G66580,AT4G16720,AT5G23740,AT5G16130,AT1G48830,	0.636525
Biological process	peptide biosynthetic process	GO:0043043	7	0.0187504	2.80373	6	439	43	8821	AT5G54940,AT1G66580,AT4G16720,AT5G23740,AT5G16130,AT1G48830,	0.546888
Biological process	cellular nitrogen compound biosynthetic process	GO:0044271	5	0.0195428	1.75655	14	1635	43	8821	AT1G53170,AT5G65670,AT1G22810,AT5G54940,AT5G05610,AT2G38470,AT1G66580,AT1G24260,AT4G16720,AT5G23740,AT5G16130,AT1G19850,AT1G09940,AT1G48830,	0.48857
Biological process	peptide metabolic process	GO:0006518	6	0.0213348	2.72309	6	452	43	8821	AT5G54940,AT1G66580,AT4G16720,AT5G23740,AT5G16130,AT1G48830,	0.466699
Biological process	amide biosynthetic process	GO:0043604	6	0.0232611	2.66993	6	461	43	8821	AT5G54940,AT1G66580,AT4G16720,AT5G23740,AT5G16130,AT1G48830,	0.452299
Biological process	gene expression	GO:0010467	5	0.0258191	1.69737	14	1692	43	8821	AT1G53170,AT5G65670,AT1G22810,AT5G54940,AT5G05610,AT2G38470,AT1G66580,AT1G24260,AT1G76300,AT4G16720,AT5G23740,AT5G16130,AT1G19850,AT1G48830,	0.451834
Biological process	cellular amide metabolic process	GO:0043603	5	0.0282096	2.5536	6	482	43	8821	AT5G54940,AT1G66580,AT4G16720,AT5G23740,AT5G16130,AT1G48830,	0.448788
Biological process	cellular biosynthetic process	GO:0044249	4	0.0441783	1.54706	15	1989	43	8821	AT1G53170,AT5G65670,AT1G22810,AT5G54940,AT5G05610,AT2G38470,AT2G16440,AT1G66580,AT1G24260,AT4G16720,AT5G23740,AT5G16130,AT1G19850,AT1G09940,AT1G48830,	0.515414
Biological process	cellular nitrogen compound metabolic process	GO:0034641	4	0.049942	1.49192	16	2200	43	8821	AT1G53170,AT5G65670,AT1G22810,AT5G54940,AT5G05610,AT2G38470,AT2G16440,AT1G66580,AT1G24260,AT1G76300,AT4G16720,AT5G23740,AT5G16130,AT1G19850,AT1G09940,AT1G48830,	0.546241
