# Supplementary material for: High-throughput single-cell transcriptomics reveals the female germline differentiation trajectory in Arabidopsis thaliana
Source: Commun Biol. 2021 Oct 1;4:1149. doi: 10.1038/s42003-021-02676-z (PMC8486858; doi:10.1038/s42003-021-02676-z)
Supplement: Supplementary file 12 — Supplementary Data 10. [file 42003_2021_2676_MOESM12_ESM.xlsx]

## Sheet: Remade
Supplementary Data 10. Differentially expressed genes (DEGs) and GO analysis across pseudotime.
Sheet 1. Cluster Overview. Related to Figure 4c-4d.
Sheets 2-7. GO analysis of DEGs of six Clusters.
Differentially Expressed Genes				DEGs
DEGs	Log 2FC >1, q <0.05
p value	Unadjusted p-value
q value	Adjsted p-value, based on bonferroni correction using all genes in the dataset.

## Sheet: cluster1-6 DEGs
gene_short_name	status	family	pval	qval	num_cells_expressed	use_for_ordering	Gene_clusters
AT1G01030	OK	negbinomial.size	0.0511726	0.0600932	174	TRUE	4
AT1G01120	OK	negbinomial.size	4.96014e-264	3.19286e-262	462	TRUE	2
AT1G01300	OK	negbinomial.size	0.0166051	0.0203094	617	TRUE	5
AT1G01360	OK	negbinomial.size	0.000125541	0.000173304	623	TRUE	5
AT1G01470	OK	negbinomial.size	9.25618e-23	2.44859e-22	201	TRUE	2
AT1G01560	OK	negbinomial.size	0.730017	0.749864	172	TRUE	4
AT1G01610	OK	negbinomial.size	6.92656e-31	2.40287e-30	375	TRUE	1
AT1G01620	OK	negbinomial.size	0.00174886	0.00227169	1178	TRUE	5
AT1G01690	OK	negbinomial.size	1.33948e-26	4.04171e-26	189	TRUE	3
AT1G01720	OK	negbinomial.size	4.50963e-06	6.64779e-06	1303	TRUE	5
AT1G01770	OK	negbinomial.size	8.05273e-14	1.54819e-13	163	TRUE	3
AT1G01940	OK	negbinomial.size	3.3882e-46	1.89958e-45	257	TRUE	3
AT1G02065	OK	negbinomial.size	3.06389e-10	5.27231e-10	400	TRUE	4
AT1G02190	OK	negbinomial.size	5.03815e-59	3.84048e-58	541	TRUE	1
AT1G02400	OK	negbinomial.size	2.32101e-51	1.49404e-50	410	TRUE	1
AT1G02500	OK	negbinomial.size	8.71759e-22	2.22484e-21	846	TRUE	3
AT1G02690	OK	negbinomial.size	7.25729e-54	4.94634e-53	452	TRUE	3
AT1G02730	OK	negbinomial.size	0.00688295	0.00864972	404	TRUE	5
AT1G02800	OK	negbinomial.size	0.000269294	0.000365936	755	TRUE	5
AT1G03220	OK	negbinomial.size	3.53048e-270	2.45439e-268	490	TRUE	2
AT1G03230	OK	negbinomial.size	2.73138e-37	1.15502e-36	174	TRUE	2
AT1G03260	OK	negbinomial.size	1.03279e-24	2.93779e-24	174	FALSE	3
AT1G03370	OK	negbinomial.size	6.12719e-09	1.00085e-08	333	TRUE	2
AT1G03610	OK	negbinomial.size	1.93585e-06	2.90545e-06	302	TRUE	2
AT1G03780	OK	negbinomial.size	0.00404762	0.00516123	329	TRUE	4
AT1G03860	OK	negbinomial.size	2.93794e-23	7.94111e-23	646	TRUE	3
AT1G04010	OK	negbinomial.size	9.8273e-91	1.34487e-89	202	TRUE	3
AT1G04020	OK	negbinomial.size	7.41412e-18	1.62629e-17	140	TRUE	3
AT1G04150	OK	negbinomial.size	9.22011e-11	1.61213e-10	162	TRUE	5
AT1G04425	OK	negbinomial.size	0.154551	0.17397	180	TRUE	5
AT1G04680	OK	negbinomial.size	7.01168e-05	9.7725e-05	281	TRUE	4
AT1G04820	OK	negbinomial.size	7.14428e-95	1.06126e-93	919	TRUE	3
AT1G04910	OK	negbinomial.size	5.2121e-24	1.4356e-23	152	TRUE	3
AT1G05010	OK	negbinomial.size	1.71562e-63	1.46164e-62	329	TRUE	2
AT1G05100	OK	negbinomial.size	2.18905e-05	3.12362e-05	746	TRUE	5
AT1G05340	OK	negbinomial.size	3.77934e-63	3.17318e-62	925	TRUE	2
AT1G05490	OK	negbinomial.size	7.66576e-10	1.30236e-09	501	TRUE	4
AT1G05550	OK	negbinomial.size	0	0	642	TRUE	1
AT1G05560	OK	negbinomial.size	1.43249e-35	5.78991e-35	96	TRUE	2
AT1G05570	OK	negbinomial.size	5.53053e-23	1.47651e-22	417	TRUE	1
AT1G05575	OK	negbinomial.size	2.48995e-35	9.99041e-35	281	TRUE	2
AT1G05680	OK	negbinomial.size	8.10248e-10	1.37386e-09	132	TRUE	1
AT1G05835	OK	negbinomial.size	9.40846e-10	1.5922e-09	191	TRUE	4
AT1G06660	OK	negbinomial.size	1.31861e-25	3.85168e-25	225	TRUE	3
AT1G06760	OK	negbinomial.size	6.09969e-35	2.41487e-34	756	TRUE	3
AT1G06890	OK	negbinomial.size	1.23752e-30	4.25903e-30	438	TRUE	3
AT1G07135	OK	negbinomial.size	1.19553e-09	2.01535e-09	1194	TRUE	5
AT1G07210	OK	negbinomial.size	1.77673e-07	2.77195e-07	302	TRUE	3
AT1G07370	OK	negbinomial.size	1.73936e-43	9.05095e-43	201	TRUE	3
AT1G07400	OK	negbinomial.size	1.43724e-12	2.65453e-12	218	TRUE	4
AT1G07570	OK	negbinomial.size	5.63606e-67	5.23822e-66	755	TRUE	1
AT1G07590	OK	negbinomial.size	3.46328e-185	1.54338e-183	1217	TRUE	1
AT1G07790	OK	negbinomial.size	0.158943	0.178567	725	TRUE	3
AT1G07820	OK	negbinomial.size	0.00097815	0.00128887	985	TRUE	2
AT1G07890	OK	negbinomial.size	2.19979e-07	3.40752e-07	1589	TRUE	6
AT1G07980	OK	negbinomial.size	5.92331e-15	1.1833e-14	337	TRUE	3
AT1G08200	OK	negbinomial.size	3.90561e-77	4.13899e-76	607	TRUE	3
AT1G08380	OK	negbinomial.size	0.19902	0.221445	613	TRUE	5
AT1G08560	OK	negbinomial.size	0.0717752	0.0835535	333	FALSE	5
AT1G08650	OK	negbinomial.size	0.000794408	0.00105235	247	TRUE	3
AT1G08700	OK	negbinomial.size	8.97909e-41	4.3229e-40	199	TRUE	3
AT1G08880	OK	negbinomial.size	0.0146157	0.0179647	741	TRUE	6
AT1G09070	OK	negbinomial.size	2.44185e-61	1.96479e-60	1562	TRUE	5
AT1G09200	OK	negbinomial.size	4.7963e-10	8.18857e-10	895	TRUE	3
AT1G09210	OK	negbinomial.size	3.23516e-106	5.6795e-105	884	TRUE	3
AT1G09250	OK	negbinomial.size	0.982723	0.984422	254	TRUE	5
AT1G09310	OK	negbinomial.size	1.26327e-169	4.67143e-168	185	TRUE	2
AT1G09560	OK	negbinomial.size	2.51363e-18	5.63701e-18	536	TRUE	2
AT1G09750	OK	negbinomial.size	4.56083e-09	7.46396e-09	134	TRUE	4
AT1G09780	OK	negbinomial.size	1.00604e-22	2.65326e-22	430	TRUE	3
AT1G09940	OK	negbinomial.size	3.40033e-40	1.62356e-39	870	TRUE	1
AT1G09950	OK	negbinomial.size	0.59705	0.625481	385	TRUE	5
AT1G09970	OK	negbinomial.size	6.46258e-15	1.28955e-14	535	TRUE	2
AT1G10020	OK	negbinomial.size	3.21948e-11	5.72132e-11	145	TRUE	3
AT1G10060	OK	negbinomial.size	5.36134e-80	6.17087e-79	96	TRUE	2
AT1G10200	OK	negbinomial.size	0.0319969	0.0382203	200	TRUE	5
AT1G10290	OK	negbinomial.size	2.12286e-33	8.07338e-33	644	TRUE	3
AT1G10370	OK	negbinomial.size	1.62307e-37	6.94802e-37	439	TRUE	2
AT1G10640	OK	negbinomial.size	8.23356e-15	1.63729e-14	147	TRUE	4
AT1G10650	OK	negbinomial.size	3.39287e-43	1.755e-42	555	FALSE	1
AT1G10690	OK	negbinomial.size	6.79934e-49	4.07491e-48	283	TRUE	2
AT1G10960	OK	negbinomial.size	0.0168063	0.0205266	220	TRUE	4
AT1G10980	OK	negbinomial.size	1.07587e-05	1.55304e-05	196	FALSE	4
AT1G11260	OK	negbinomial.size	8.55877e-33	3.21277e-32	731	TRUE	2
AT1G11480	OK	negbinomial.size	1.7019e-43	8.88261e-43	611	TRUE	3
AT1G11905	OK	negbinomial.size	1.16769e-25	3.42234e-25	315	TRUE	3
AT1G11950	OK	negbinomial.size	0.421127	0.453481	161	FALSE	5
AT1G12080	OK	negbinomial.size	1.58349e-13	3.00447e-13	161	TRUE	4
AT1G12090	OK	negbinomial.size	1.27051e-06	1.9218e-06	112	TRUE	4
AT1G12320	OK	negbinomial.size	1.03556e-08	1.67579e-08	363	TRUE	6
AT1G12330	OK	negbinomial.size	0.444298	0.476072	356	TRUE	5
AT1G12750	OK	negbinomial.size	1.84552e-25	5.38172e-25	386	FALSE	1
AT1G12790	OK	negbinomial.size	3.50066e-89	4.73903e-88	172	TRUE	3
AT1G12900	OK	negbinomial.size	2.00113e-05	2.86016e-05	326	TRUE	4
AT1G13210	OK	negbinomial.size	3.11121e-10	5.34844e-10	172	TRUE	1
AT1G13710_KLU	OK	negbinomial.size	4.90728e-07	7.53433e-07	126	TRUE	5
AT1G13960	OK	negbinomial.size	3.49199e-54	2.40836e-53	418	TRUE	2
AT1G14200	OK	negbinomial.size	3.70289e-05	5.23222e-05	310	TRUE	4
AT1G14440	OK	negbinomial.size	0.02742	0.0329799	314	TRUE	5
AT1G14670	OK	negbinomial.size	1.18303e-29	3.92388e-29	588	TRUE	3
AT1G14750_SDS	OK	negbinomial.size	1.14516e-104	1.91374e-103	108	TRUE	3
AT1G14830	OK	negbinomial.size	8.44281e-55	5.94073e-54	721	TRUE	3
AT1G14870	OK	negbinomial.size	3.02371e-08	4.83905e-08	346	TRUE	1
AT1G14890	OK	negbinomial.size	0.219383	0.243013	561	TRUE	5
AT1G14900	OK	negbinomial.size	8.49574e-50	5.25466e-49	826	TRUE	3
AT1G15010	OK	negbinomial.size	1.99214e-12	3.67163e-12	293	TRUE	1
AT1G15290	OK	negbinomial.size	3.71297e-09	6.10515e-09	178	TRUE	4
AT1G15310	OK	negbinomial.size	8.28557e-41	4.00009e-40	172	TRUE	3
AT1G15330	OK	negbinomial.size	0.55793	0.585911	145	TRUE	5
AT1G15430	OK	negbinomial.size	1.17164e-67	1.10669e-66	814	TRUE	2
AT1G15570	OK	negbinomial.size	0.458546	0.489529	236	TRUE	5
AT1G15820	OK	negbinomial.size	0.0297619	0.0356733	395	TRUE	4
AT1G16000	OK	negbinomial.size	1.64287e-13	3.11036e-13	337	TRUE	3
AT1G16030	OK	negbinomial.size	9.60712e-05	0.000132939	128	TRUE	4
AT1G16560	OK	negbinomial.size	2.20366e-16	4.5978e-16	239	TRUE	3
AT1G16630	OK	negbinomial.size	2.66617e-06	3.98435e-06	203	TRUE	4
AT1G16800	OK	negbinomial.size	3.88301e-29	1.27093e-28	162	TRUE	3
AT1G16900	OK	negbinomial.size	8.84294e-11	1.54774e-10	430	TRUE	3
AT1G17140	OK	negbinomial.size	0.393705	0.42527	166	TRUE	5
AT1G17170	OK	negbinomial.size	4.80854e-155	1.5195e-153	414	TRUE	2
AT1G17200	OK	negbinomial.size	2.16083e-16	4.51928e-16	522	TRUE	5
AT1G17360	OK	negbinomial.size	3.67651e-14	7.14739e-14	223	TRUE	2
AT1G17380	OK	negbinomial.size	1.44649e-21	3.64876e-21	1089	TRUE	5
AT1G17420	OK	negbinomial.size	2.34824e-111	4.38844e-110	925	TRUE	1
AT1G17450	OK	negbinomial.size	5.66839e-11	9.98143e-11	207	FALSE	3
AT1G17840	OK	negbinomial.size	1.82238e-27	5.72747e-27	337	FALSE	1
AT1G17860	OK	negbinomial.size	1.8637e-08	2.9964e-08	181	TRUE	1
AT1G18250	OK	negbinomial.size	0.668245	0.693793	399	TRUE	5
AT1G18370	OK	negbinomial.size	0.328914	0.357283	225	FALSE	5
AT1G18640	OK	negbinomial.size	0.297182	0.324844	231	FALSE	3
AT1G18740	OK	negbinomial.size	2.03819e-22	5.30296e-22	1197	TRUE	5
AT1G19020	OK	negbinomial.size	4.08879e-53	2.75439e-52	267	TRUE	2
AT1G19180	OK	negbinomial.size	2.31485e-84	2.87372e-83	713	TRUE	1
AT1G19210	OK	negbinomial.size	0.00125956	0.00164719	160	TRUE	5
AT1G19350	OK	negbinomial.size	0.0221163	0.0267413	608	TRUE	4
AT1G19380	OK	negbinomial.size	0.000597959	0.000797585	670	TRUE	5
AT1G19570	OK	negbinomial.size	0.00522213	0.00659119	500	TRUE	4
AT1G19770	OK	negbinomial.size	5.22821e-06	7.70054e-06	362	TRUE	5
AT1G19835	OK	negbinomial.size	5.34457e-05	7.50312e-05	297	TRUE	4
AT1G19950	OK	negbinomial.size	3.64786e-55	2.57723e-54	163	TRUE	3
AT1G20020	OK	negbinomial.size	0.184549	0.206534	310	TRUE	5
AT1G20030	OK	negbinomial.size	0.120931	0.137102	239	FALSE	5
AT1G20060	OK	negbinomial.size	5.03702e-21	1.24351e-20	212	TRUE	3
AT1G20070	OK	negbinomial.size	6.80348e-41	3.29372e-40	201	TRUE	2
AT1G20220	OK	negbinomial.size	1.23148e-08	1.98729e-08	795	TRUE	3
AT1G20440	OK	negbinomial.size	0.00175692	0.00228045	422	TRUE	1
AT1G20450	OK	negbinomial.size	0.000134302	0.000184958	1186	TRUE	5
AT1G20510	OK	negbinomial.size	0.271699	0.29868	492	TRUE	5
AT1G20575	OK	negbinomial.size	2.04735e-20	4.94208e-20	344	TRUE	3
AT1G20620	OK	negbinomial.size	0.00152081	0.0019799	619	TRUE	5
AT1G20693	OK	negbinomial.size	1.43396e-79	1.62891e-78	699	TRUE	3
AT1G20696	OK	negbinomial.size	8.22752e-32	2.97905e-31	1038	TRUE	3
AT1G20823	OK	negbinomial.size	0.546344	0.574438	329	TRUE	5
AT1G20930	OK	negbinomial.size	4.83411e-46	2.68425e-45	440	TRUE	3
AT1G21010	OK	negbinomial.size	1.51308e-37	6.49318e-37	351	TRUE	2
AT1G21090	OK	negbinomial.size	0.000501721	0.000670763	164	TRUE	4
AT1G21310	OK	negbinomial.size	0.945255	0.949626	154	TRUE	5
AT1G21440	OK	negbinomial.size	0.00344554	0.00441937	272	TRUE	5
AT1G21480	OK	negbinomial.size	1.76728e-19	4.13396e-19	217	TRUE	3
AT1G21680	OK	negbinomial.size	0.00108155	0.00142081	700	TRUE	5
AT1G21830	OK	negbinomial.size	0.473822	0.503979	374	TRUE	5
AT1G21980	OK	negbinomial.size	3.71885e-77	3.96525e-76	594	TRUE	2
AT1G22190	OK	negbinomial.size	0.00468867	0.00592217	631	TRUE	5
AT1G22220	OK	negbinomial.size	0.981339	0.983602	164	TRUE	5
AT1G22260	OK	negbinomial.size	3.15677e-96	4.72971e-95	88	TRUE	3
AT1G22510	OK	negbinomial.size	2.16772e-39	9.96695e-39	401	TRUE	3
AT1G22810	OK	negbinomial.size	7.82453e-171	2.95631e-169	652	TRUE	1
AT1G22890	OK	negbinomial.size	7.3125e-10	1.24355e-09	159	TRUE	5
AT1G22930	OK	negbinomial.size	3.66359e-21	9.14844e-21	858	TRUE	5
AT1G22985	OK	negbinomial.size	2.6357e-18	5.89556e-18	349	TRUE	1
AT1G23420_INO	OK	negbinomial.size	4.21519e-10	7.20354e-10	104	TRUE	1
AT1G23710	OK	negbinomial.size	0.90597	0.913857	1306	TRUE	5
AT1G24150	OK	negbinomial.size	2.68558e-15	5.43368e-15	202	FALSE	1
AT1G24170	OK	negbinomial.size	1.06654e-08	1.72433e-08	243	FALSE	1
AT1G24180	OK	negbinomial.size	1.58454e-05	2.27035e-05	326	TRUE	3
AT1G24260	OK	negbinomial.size	4.94058e-22	1.27589e-21	729	TRUE	5
AT1G24300	OK	negbinomial.size	3.42547e-33	1.29423e-32	264	TRUE	3
AT1G24996	OK	negbinomial.size	5.07249e-125	1.22444e-123	105	TRUE	3
AT1G25220	OK	negbinomial.size	1.67872e-19	3.93739e-19	259	TRUE	2
AT1G25275	OK	negbinomial.size	4.9887e-57	3.68952e-56	760	TRUE	1
AT1G25330	OK	negbinomial.size	6.34109e-10	1.07941e-09	139	TRUE	4
AT1G25400	OK	negbinomial.size	4.00066e-15	8.03832e-15	457	TRUE	5
AT1G26560	OK	negbinomial.size	1.84691e-23	5.02335e-23	282	TRUE	2
AT1G26770	OK	negbinomial.size	4.48545e-18	9.9435e-18	117	TRUE	2
AT1G27130	OK	negbinomial.size	6.3389e-40	3.00191e-39	149	TRUE	2
AT1G27310	OK	negbinomial.size	1.2514e-17	2.72208e-17	1080	TRUE	3
AT1G27430	OK	negbinomial.size	1.17241e-27	3.69808e-27	331	TRUE	3
AT1G27600	OK	negbinomial.size	1.51454e-14	2.98782e-14	203	FALSE	3
AT1G27730	OK	negbinomial.size	1.04847e-45	5.73031e-45	702	TRUE	1
AT1G27950	OK	negbinomial.size	7.89004e-253	4.89746e-251	892	TRUE	1
AT1G28190	OK	negbinomial.size	3.656e-31	1.28887e-30	275	TRUE	2
AT1G28290	OK	negbinomial.size	3.4019e-12	6.21714e-12	1085	TRUE	5
AT1G28330	OK	negbinomial.size	0.899664	0.909079	1246	TRUE	5
AT1G28360	OK	negbinomial.size	4.14673e-05	5.84038e-05	374	TRUE	5
AT1G28370	OK	negbinomial.size	0.0113937	0.0140741	257	TRUE	5
AT1G28480	OK	negbinomial.size	8.45953e-06	1.22932e-05	745	TRUE	5
AT1G29030	OK	negbinomial.size	3.56724e-18	7.91808e-18	297	TRUE	3
AT1G29535	OK	negbinomial.size	1.05392e-18	2.39439e-18	373	TRUE	1
AT1G29550	OK	negbinomial.size	2.50985e-36	1.0386e-35	225	TRUE	3
AT1G29640	OK	negbinomial.size	1.33348e-23	3.63258e-23	186	TRUE	2
AT1G29910	OK	negbinomial.size	1.81157e-06	2.72128e-06	159	TRUE	4
AT1G29930	OK	negbinomial.size	0.173944	0.195041	737	TRUE	5
AT1G30130	OK	negbinomial.size	3.5604e-13	6.6897e-13	164	TRUE	3
AT1G30320	OK	negbinomial.size	0.000204812	0.000279186	524	TRUE	5
AT1G30330	OK	negbinomial.size	1.62343e-10	2.81308e-10	327	TRUE	4
AT1G30380	OK	negbinomial.size	0.22494	0.248535	576	TRUE	5
AT1G30450	OK	negbinomial.size	1.85297e-30	6.3395e-30	288	TRUE	3
AT1G30530	OK	negbinomial.size	0.018394	0.0224343	235	TRUE	5
AT1G30600	OK	negbinomial.size	0.58604	0.614317	243	TRUE	5
AT1G30630	OK	negbinomial.size	1.3841e-11	2.49024e-11	633	TRUE	3
AT1G30690	OK	negbinomial.size	0.00142037	0.0018533	556	FALSE	5
AT1G30820	OK	negbinomial.size	0.109747	0.124994	824	TRUE	5
AT1G30890	OK	negbinomial.size	8.7914e-11	1.54027e-10	230	TRUE	3
AT1G31230	OK	negbinomial.size	4.7701e-20	1.14036e-19	306	FALSE	3
AT1G31310	OK	negbinomial.size	2.80026e-06	4.17756e-06	350	TRUE	4
AT1G31335	OK	negbinomial.size	0.0475646	0.0561217	158	TRUE	5
AT1G31760	OK	negbinomial.size	3.39847e-16	7.04838e-16	748	TRUE	3
AT1G31780	OK	negbinomial.size	1.50485e-21	3.78499e-21	282	TRUE	3
AT1G31812	OK	negbinomial.size	7.83938e-05	0.000108825	1025	TRUE	4
AT1G32200	OK	negbinomial.size	1.99245e-44	1.04936e-43	234	TRUE	3
AT1G32550	OK	negbinomial.size	1.454e-24	4.10904e-24	162	TRUE	3
AT1G32640	OK	negbinomial.size	4.48368e-24	1.24087e-23	1084	TRUE	5
AT1G32860	OK	negbinomial.size	3.01993e-17	6.52005e-17	250	TRUE	2
AT1G32920	OK	negbinomial.size	2.24898e-36	9.32869e-36	1368	TRUE	5
AT1G32928	OK	negbinomial.size	4.36551e-07	6.70845e-07	888	TRUE	5
AT1G33470	OK	negbinomial.size	0.411343	0.443495	187	TRUE	5
AT1G33590	OK	negbinomial.size	0	0	610	TRUE	2
AT1G33600	OK	negbinomial.size	6.2932e-76	6.54945e-75	242	TRUE	2
AT1G34355	OK	negbinomial.size	2.69908e-122	6.0922e-121	258	TRUE	3
AT1G35470	OK	negbinomial.size	3.37586e-09	5.57193e-09	152	TRUE	3
AT1G35780	OK	negbinomial.size	2.5358e-07	3.92101e-07	389	FALSE	4
AT1G36730	OK	negbinomial.size	0.0792398	0.0919351	475	TRUE	5
AT1G43160	OK	negbinomial.size	1.01488e-82	1.23347e-81	298	TRUE	2
AT1G43710	OK	negbinomial.size	5.27899e-27	1.62964e-26	247	FALSE	3
AT1G43910	OK	negbinomial.size	0.204003	0.226554	141	TRUE	4
AT1G44350	OK	negbinomial.size	7.15112e-26	2.10299e-25	275	TRUE	1
AT1G44575	OK	negbinomial.size	1.28278e-10	2.22725e-10	278	TRUE	4
AT1G44760	OK	negbinomial.size	0.961246	0.965133	728	TRUE	5
AT1G44900	OK	negbinomial.size	2.34675e-33	8.90534e-33	220	TRUE	3
AT1G45145	OK	negbinomial.size	9.6833e-32	3.49887e-31	586	TRUE	1
AT1G45230	OK	negbinomial.size	3.81241e-21	9.5064e-21	220	FALSE	3
AT1G45688	OK	negbinomial.size	0.106584	0.12187	262	FALSE	5
AT1G47128	OK	negbinomial.size	0.245137	0.270164	763	TRUE	5
AT1G47210	OK	negbinomial.size	8.31743e-11	1.46165e-10	149	FALSE	3
AT1G47550	OK	negbinomial.size	3.89947e-12	7.11899e-12	375	FALSE	3
AT1G47560	OK	negbinomial.size	1.32189e-09	2.22191e-09	156	TRUE	3
AT1G47570	OK	negbinomial.size	0.0688614	0.0803229	187	TRUE	4
AT1G47870_E2FC	OK	negbinomial.size	6.24823e-27	1.91863e-26	240	TRUE	3
AT1G47970	OK	negbinomial.size	0.705582	0.727776	367	TRUE	5
AT1G48100	OK	negbinomial.size	2.81255e-15	5.68397e-15	212	TRUE	4
AT1G48140	OK	negbinomial.size	1.78674e-10	3.09298e-10	351	TRUE	3
AT1G48230	OK	negbinomial.size	6.37851e-33	2.39954e-32	279	TRUE	3
AT1G48330	OK	negbinomial.size	2.11281e-39	9.74024e-39	711	TRUE	1
AT1G48440	OK	negbinomial.size	2.8851e-14	5.64039e-14	1192	FALSE	1
AT1G48750	OK	negbinomial.size	0.675325	0.699631	74	TRUE	5
AT1G48770	OK	negbinomial.size	3.58467e-07	5.53301e-07	152	TRUE	3
AT1G48830	OK	negbinomial.size	2.33655e-15	4.74963e-15	984	TRUE	5
AT1G49240	OK	negbinomial.size	4.92824e-98	7.64757e-97	810	TRUE	3
AT1G49430	OK	negbinomial.size	9.11747e-15	1.80686e-14	310	FALSE	1
AT1G49730	OK	negbinomial.size	1.07253e-11	1.9377e-11	317	TRUE	1
AT1G49740	OK	negbinomial.size	1.67685e-53	1.13399e-52	485	TRUE	2
AT1G49870	OK	negbinomial.size	0.0112017	0.0138468	174	TRUE	3
AT1G50010	OK	negbinomial.size	1.33316e-195	6.62008e-194	904	TRUE	3
AT1G50240	OK	negbinomial.size	3.01382e-18	6.72402e-18	255	FALSE	3
AT1G50290	OK	negbinomial.size	4.28152e-06	6.31687e-06	474	TRUE	4
AT1G50420	OK	negbinomial.size	0.00084494	0.00111673	281	TRUE	5
AT1G50490	OK	negbinomial.size	3.51473e-05	4.97443e-05	652	TRUE	5
AT1G51060	OK	negbinomial.size	0.00282832	0.0036385	701	FALSE	1
AT1G51670	OK	negbinomial.size	3.26318e-08	5.21269e-08	558	TRUE	4
AT1G51700	OK	negbinomial.size	2.16296e-09	3.59735e-09	392	TRUE	5
AT1G51760	OK	negbinomial.size	1.01468e-52	6.78275e-52	670	TRUE	2
AT1G52030	OK	negbinomial.size	7.20174e-09	1.17087e-08	330	TRUE	4
AT1G52400	OK	negbinomial.size	0.0814624	0.0941994	174	TRUE	4
AT1G52690	OK	negbinomial.size	7.13401e-16	1.46907e-15	279	TRUE	1
AT1G52827	OK	negbinomial.size	7.85633e-93	1.11921e-91	217	TRUE	2
AT1G52890	OK	negbinomial.size	5.54073e-23	1.47696e-22	367	TRUE	1
AT1G53140	OK	negbinomial.size	1.52135e-09	2.54731e-09	250	FALSE	3
AT1G53160	OK	negbinomial.size	5.35292e-11	9.43547e-11	183	TRUE	4
AT1G53170	OK	negbinomial.size	1.14327e-46	6.55779e-46	1096	TRUE	5
AT1G53210	OK	negbinomial.size	0.438234	0.470445	601	TRUE	5
AT1G53540	OK	negbinomial.size	0.02287	0.0275837	47	TRUE	4
AT1G54040	OK	negbinomial.size	0.0511161	0.0600674	60	TRUE	5
AT1G54050	OK	negbinomial.size	6.77495e-09	1.10455e-08	195	TRUE	4
AT1G54150	OK	negbinomial.size	8.77635e-33	3.28735e-32	358	TRUE	3
AT1G54410	OK	negbinomial.size	7.90321e-277	6.24353e-275	798	TRUE	2
AT1G54440	OK	negbinomial.size	8.07554e-27	2.46666e-26	238	TRUE	3
AT1G54690	OK	negbinomial.size	3.76257e-40	1.7916e-39	259	TRUE	3
AT1G55110	OK	negbinomial.size	8.00209e-08	1.26548e-07	429	TRUE	5
AT1G55210	OK	negbinomial.size	1.06486e-10	1.85629e-10	338	TRUE	4
AT1G55330	OK	negbinomial.size	4.2748e-17	9.16105e-17	493	TRUE	1
AT1G55360	OK	negbinomial.size	5.72499e-06	8.40374e-06	390	TRUE	4
AT1G55540	OK	negbinomial.size	5.51811e-17	1.18109e-16	340	TRUE	3
AT1G55670	OK	negbinomial.size	0.028697	0.0344443	434	TRUE	4
AT1G56060	OK	negbinomial.size	0.000451624	0.00060565	363	TRUE	5
AT1G56140	OK	negbinomial.size	0.0311811	0.0372972	250	TRUE	6
AT1G56170	OK	negbinomial.size	0.189267	0.211541	423	TRUE	5
AT1G56210	OK	negbinomial.size	1.16653e-05	1.67973e-05	564	TRUE	4
AT1G56220	OK	negbinomial.size	1.05015e-21	2.67227e-21	1212	TRUE	4
AT1G56340	OK	negbinomial.size	1.13594e-42	5.77272e-42	996	FALSE	3
AT1G56440	OK	negbinomial.size	2.32071e-10	4.00536e-10	161	TRUE	3
AT1G56580	OK	negbinomial.size	0	0	591	TRUE	2
AT1G56660	OK	negbinomial.size	0.540167	0.568631	400	TRUE	5
AT1G57820	OK	negbinomial.size	4.27241e-09	7.01175e-09	372	FALSE	3
AT1G59600	OK	negbinomial.size	1.01299e-20	2.46578e-20	252	TRUE	3
AT1G59610	OK	negbinomial.size	1.6839e-35	6.7903e-35	783	TRUE	3
AT1G59660	OK	negbinomial.size	0.000143058	0.000196084	870	TRUE	6
AT1G59870	OK	negbinomial.size	3.23697e-91	4.46496e-90	371	TRUE	2
AT1G60010	OK	negbinomial.size	7.11338e-77	7.49276e-76	387	TRUE	2
AT1G60070	OK	negbinomial.size	0.000130854	0.000180352	235	FALSE	3
AT1G60160	OK	negbinomial.size	0.652576	0.679555	299	TRUE	4
AT1G60190	OK	negbinomial.size	0.0194901	0.0237046	190	TRUE	5
AT1G60870	OK	negbinomial.size	7.13828e-06	1.04167e-05	162	TRUE	4
AT1G60940	OK	negbinomial.size	2.28999e-51	1.47955e-50	560	TRUE	2
AT1G61340	OK	negbinomial.size	2.8641e-08	4.59208e-08	974	TRUE	5
AT1G61450	OK	negbinomial.size	2.8181e-37	1.18592e-36	242	TRUE	3
AT1G61520	OK	negbinomial.size	0.064179	0.0750627	667	TRUE	4
AT1G61790	OK	negbinomial.size	7.62062e-21	1.86282e-20	294	TRUE	3
AT1G61890	OK	negbinomial.size	6.19081e-21	1.51972e-20	834	TRUE	5
AT1G62180	OK	negbinomial.size	8.02887e-08	1.26856e-07	237	FALSE	1
AT1G62380	OK	negbinomial.size	3.04217e-18	6.77857e-18	379	TRUE	4
AT1G62480	OK	negbinomial.size	2.08673e-13	3.94211e-13	147	TRUE	4
AT1G62500	OK	negbinomial.size	3.28596e-94	4.79916e-93	435	TRUE	4
AT1G62600	OK	negbinomial.size	6.29496e-27	1.92957e-26	216	FALSE	3
AT1G63500	OK	negbinomial.size	2.02411e-48	1.20476e-47	757	TRUE	1
AT1G63640	OK	negbinomial.size	3.4286e-24	9.51902e-24	489	FALSE	3
AT1G63660	OK	negbinomial.size	0.0018079	0.00234487	346	TRUE	5
AT1G64090	OK	negbinomial.size	7.67324e-25	2.18624e-24	656	TRUE	3
AT1G64200	OK	negbinomial.size	9.56911e-12	1.73241e-11	176	FALSE	3
AT1G64380	OK	negbinomial.size	4.29976e-99	6.73242e-98	300	TRUE	2
AT1G64390	OK	negbinomial.size	1.60907e-07	2.5217e-07	673	FALSE	1
AT1G64760	OK	negbinomial.size	0.000274136	0.000372225	677	TRUE	5
AT1G64950	OK	negbinomial.size	0.0510544	0.0600356	433	TRUE	4
AT1G65150	OK	negbinomial.size	3.41187e-09	5.6207e-09	347	TRUE	1
AT1G65295	OK	negbinomial.size	3.74999e-10	6.42116e-10	213	TRUE	1
AT1G65370	OK	negbinomial.size	8.35889e-06	1.21571e-05	491	TRUE	5
AT1G65470	OK	negbinomial.size	5.17759e-50	3.23693e-49	174	TRUE	3
AT1G65540	OK	negbinomial.size	3.2636e-28	1.03885e-27	206	TRUE	3
AT1G65840	OK	negbinomial.size	5.94358e-29	1.93083e-28	189	TRUE	3
AT1G65930	OK	negbinomial.size	1.5024e-45	8.1855e-45	1102	TRUE	3
AT1G66160	OK	negbinomial.size	1.13495e-36	4.7417e-36	388	TRUE	1
AT1G66180	OK	negbinomial.size	0.390348	0.421906	353	TRUE	5
AT1G66250	OK	negbinomial.size	0.651643	0.67899	159	TRUE	5
AT1G66500	OK	negbinomial.size	0.0147396	0.0181042	612	TRUE	5
AT1G66580	OK	negbinomial.size	7.46478e-181	3.24345e-179	1566	TRUE	2
AT1G66620	OK	negbinomial.size	4.72747e-19	1.08682e-18	164	TRUE	3
AT1G66680	OK	negbinomial.size	8.0245e-28	2.54036e-27	534	TRUE	3
AT1G66760	OK	negbinomial.size	2.8064e-19	6.52949e-19	834	TRUE	5
AT1G67090	OK	negbinomial.size	2.07542e-25	6.03192e-25	951	TRUE	4
AT1G67370_ASY1	OK	negbinomial.size	1.08544e-200	5.54851e-199	121	TRUE	3
AT1G67730	OK	negbinomial.size	4.57433e-16	9.45326e-16	298	TRUE	1
AT1G67750	OK	negbinomial.size	1.54763e-14	3.04963e-14	270	TRUE	4
AT1G67856	OK	negbinomial.size	9.57597e-06	1.38692e-05	261	TRUE	4
AT1G67920	OK	negbinomial.size	0.0436416	0.0516331	206	TRUE	5
AT1G68010	OK	negbinomial.size	0.0100673	0.012489	197	TRUE	4
AT1G68185	OK	negbinomial.size	0.787741	0.806298	171	TRUE	5
AT1G68200	OK	negbinomial.size	2.38228e-179	9.62886e-178	84	TRUE	3
AT1G68440	OK	negbinomial.size	5.43899e-16	1.12268e-15	544	TRUE	5
AT1G68530	OK	negbinomial.size	3.09937e-15	6.24908e-15	151	TRUE	1
AT1G68560	OK	negbinomial.size	0.715083	0.736701	490	TRUE	5
AT1G68620	OK	negbinomial.size	0.112943	0.128297	192	TRUE	4
AT1G68640	OK	negbinomial.size	0.992894	0.992894	222	TRUE	5
AT1G69295	OK	negbinomial.size	0.000140236	0.00019252	672	TRUE	5
AT1G69410	OK	negbinomial.size	7.94116e-14	1.52843e-13	1039	TRUE	1
AT1G69680	OK	negbinomial.size	1.14317e-12	2.1159e-12	384	TRUE	2
AT1G69890	OK	negbinomial.size	1.20301e-60	9.46074e-60	403	TRUE	1
AT1G69980	OK	negbinomial.size	1.02955e-22	2.71114e-22	210	TRUE	3
AT1G70185	OK	negbinomial.size	1.09485e-123	2.53713e-122	562	TRUE	3
AT1G70310	OK	negbinomial.size	7.43756e-05	0.000103329	262	TRUE	2
AT1G70330	OK	negbinomial.size	1.65029e-36	6.87819e-36	164	TRUE	3
AT1G70370	OK	negbinomial.size	1.37793e-32	5.12815e-32	480	TRUE	4
AT1G70410	OK	negbinomial.size	0.70817	0.730011	185	TRUE	6
AT1G70420	OK	negbinomial.size	1.06764e-103	1.76719e-102	382	TRUE	2
AT1G70480	OK	negbinomial.size	0.640125	0.66779	254	FALSE	5
AT1G70490	OK	negbinomial.size	1.88053e-28	6.01908e-28	1295	TRUE	3
AT1G70560	OK	negbinomial.size	0.676068	0.699825	231	TRUE	4
AT1G70700	OK	negbinomial.size	3.62524e-10	6.21981e-10	1076	TRUE	5
AT1G70710	OK	negbinomial.size	6.78636e-24	1.8633e-23	920	TRUE	4
AT1G70780	OK	negbinomial.size	0.000419371	0.000563702	837	TRUE	5
AT1G70900	OK	negbinomial.size	7.27264e-21	1.78026e-20	162	TRUE	3
AT1G71410	OK	negbinomial.size	1.09245e-39	5.07666e-39	296	TRUE	3
AT1G71520	OK	negbinomial.size	7.31073e-30	2.44347e-29	193	TRUE	2
AT1G71695	OK	negbinomial.size	1.03589e-30	3.57217e-30	283	TRUE	1
AT1G71697	OK	negbinomial.size	1.68342e-31	6.02012e-31	384	TRUE	2
AT1G71820	OK	negbinomial.size	4.37208e-24	1.21191e-23	321	FALSE	3
AT1G72150	OK	negbinomial.size	9.3525e-36	3.79781e-35	384	TRUE	2
AT1G72160	OK	negbinomial.size	0.000412342	0.000555113	231	FALSE	2
AT1G72450	OK	negbinomial.size	1.36944e-22	3.58447e-22	492	TRUE	1
AT1G72500	OK	negbinomial.size	0.16216	0.182064	218	TRUE	5
AT1G72510	OK	negbinomial.size	2.6133e-10	4.50587e-10	409	TRUE	5
AT1G72520	OK	negbinomial.size	0.2095	0.232362	224	TRUE	4
AT1G72800	OK	negbinomial.size	3.09004e-19	7.1798e-19	227	TRUE	2
AT1G72970	OK	negbinomial.size	0.00413649	0.00526683	586	TRUE	5
AT1G73170	OK	negbinomial.size	9.83675e-40	4.60816e-39	177	TRUE	3
AT1G73480	OK	negbinomial.size	1.45494e-11	2.61498e-11	519	FALSE	1
AT1G73500	OK	negbinomial.size	0.188166	0.210446	248	TRUE	6
AT1G73540	OK	negbinomial.size	0.00101892	0.00134056	395	TRUE	5
AT1G73965	OK	negbinomial.size	2.78289e-39	1.27281e-38	176	TRUE	2
AT1G74030	OK	negbinomial.size	7.48538e-50	4.64628e-49	195	TRUE	3
AT1G74160	OK	negbinomial.size	0.631778	0.659477	161	TRUE	5
AT1G74310	OK	negbinomial.size	1.97205e-05	2.82092e-05	210	TRUE	4
AT1G74430	OK	negbinomial.size	0.0451594	0.05332	736	TRUE	5
AT1G74450	OK	negbinomial.size	3.98278e-07	6.13116e-07	366	TRUE	4
AT1G74790	OK	negbinomial.size	1.86598e-101	3.00284e-100	396	TRUE	2
AT1G74930	OK	negbinomial.size	1.59109e-08	2.56286e-08	320	TRUE	4
AT1G74950	OK	negbinomial.size	3.85543e-05	5.43891e-05	727	TRUE	2
AT1G75210	OK	negbinomial.size	3.08961e-23	8.32519e-23	323	TRUE	3
AT1G75240	OK	negbinomial.size	1.0788e-06	1.63751e-06	513	TRUE	5
AT1G75310	OK	negbinomial.size	5.90633e-21	1.45194e-20	251	FALSE	3
AT1G75580	OK	negbinomial.size	0.0709084	0.0825998	622	TRUE	5
AT1G75680	OK	negbinomial.size	6.16986e-20	1.46693e-19	317	TRUE	3
AT1G75710	OK	negbinomial.size	4.44442e-20	1.06397e-19	327	TRUE	1
AT1G75780	OK	negbinomial.size	6.7979e-71	6.6375e-70	138	TRUE	3
AT1G75860	OK	negbinomial.size	2.3014e-30	7.82747e-30	965	TRUE	1
AT1G76070	OK	negbinomial.size	2.52881e-94	3.72464e-93	399	TRUE	2
AT1G76110	OK	negbinomial.size	1.01866e-07	1.60511e-07	176	TRUE	1
AT1G76150	OK	negbinomial.size	6.52385e-30	2.18467e-29	365	TRUE	3
AT1G76160	OK	negbinomial.size	2.31302e-59	1.77878e-58	901	TRUE	1
AT1G76180	OK	negbinomial.size	1.20297e-15	2.46261e-15	663	TRUE	1
AT1G76540	OK	negbinomial.size	1.69463e-34	6.64847e-34	426	TRUE	3
AT1G76550	OK	negbinomial.size	1.31466e-35	5.32608e-35	298	TRUE	3
AT1G76600	OK	negbinomial.size	1.93266e-177	7.63402e-176	1212	TRUE	1
AT1G76650	OK	negbinomial.size	6.1473e-09	1.00319e-08	460	TRUE	5
AT1G76680	OK	negbinomial.size	6.08335e-274	4.59689e-272	1344	TRUE	1
AT1G76690	OK	negbinomial.size	7.98331e-134	2.20238e-132	544	TRUE	2
AT1G77130	OK	negbinomial.size	1.79224e-54	1.24596e-53	167	TRUE	3
AT1G77390	OK	negbinomial.size	2.90318e-29	9.53825e-29	218	TRUE	3
AT1G77450	OK	negbinomial.size	0.728423	0.748669	432	TRUE	5
AT1G77740	OK	negbinomial.size	0.0086016	0.0107474	279	TRUE	6
AT1G77860	OK	negbinomial.size	8.97676e-121	1.97489e-119	109	TRUE	3
AT1G78070	OK	negbinomial.size	5.71889e-30	1.92625e-29	743	TRUE	1
AT1G78080	OK	negbinomial.size	1.64849e-08	2.65285e-08	1354	TRUE	5
AT1G78210	OK	negbinomial.size	1.55726e-44	8.27684e-44	257	TRUE	2
AT1G78340	OK	negbinomial.size	4.04914e-26	1.2071e-25	117	TRUE	2
AT1G78380	OK	negbinomial.size	0	0	1501	TRUE	1
AT1G78570	OK	negbinomial.size	1.26707e-52	8.43741e-52	345	TRUE	3
AT1G78790	OK	negbinomial.size	1.87808e-50	1.19565e-49	330	TRUE	3
AT1G78830	OK	negbinomial.size	8.51273e-07	1.29782e-06	224	TRUE	2
AT1G79040	OK	negbinomial.size	0.0309706	0.0370709	1336	TRUE	5
AT1G79160	OK	negbinomial.size	5.498e-82	6.59002e-81	292	TRUE	2
AT1G79500	OK	negbinomial.size	1.24402e-37	5.36505e-37	343	TRUE	3
AT1G79530	OK	negbinomial.size	5.52133e-27	1.69842e-26	551	TRUE	3
AT1G80280	OK	negbinomial.size	7.10392e-05	9.89312e-05	276	TRUE	4
AT1G80440	OK	negbinomial.size	6.39705e-06	9.37443e-06	203	FALSE	1
AT1G80450	OK	negbinomial.size	4.91742e-61	3.9204e-60	416	TRUE	2
AT1G80460	OK	negbinomial.size	4.41704e-34	1.70976e-33	458	TRUE	2
AT1G80520	OK	negbinomial.size	0.913559	0.920978	162	TRUE	5
AT1G80840	OK	negbinomial.size	2.47945e-18	5.56754e-18	546	TRUE	1
AT2G01008	OK	negbinomial.size	8.54544e-07	1.30166e-06	388	TRUE	5
AT2G01021	OK	negbinomial.size	0.0893553	0.102915	313	TRUE	4
AT2G01120	OK	negbinomial.size	5.62902e-25	1.60908e-24	181	TRUE	3
AT2G01150	OK	negbinomial.size	0.0046218	0.00584196	559	TRUE	5
AT2G01180	OK	negbinomial.size	1.50357e-13	2.86221e-13	499	TRUE	5
AT2G01610	OK	negbinomial.size	0.016706	0.0204185	265	TRUE	5
AT2G01850	OK	negbinomial.size	4.12394e-31	1.44796e-30	365	TRUE	1
AT2G02010	OK	negbinomial.size	2.01464e-32	7.43408e-32	124	TRUE	2
AT2G02100	OK	negbinomial.size	1.57834e-66	1.45141e-65	843	TRUE	4
AT2G02160	OK	negbinomial.size	1.90952e-49	1.16857e-48	708	TRUE	3
AT2G02990	OK	negbinomial.size	3.92135e-63	3.27659e-62	204	TRUE	2
AT2G03020	OK	negbinomial.size	6.11962e-05	8.54975e-05	209	TRUE	6
AT2G03090	OK	negbinomial.size	3.7566e-07	5.79323e-07	692	TRUE	5
AT2G04215	OK	negbinomial.size	2.97861e-06	4.43221e-06	129	TRUE	5
AT2G05070	OK	negbinomial.size	6.75868e-13	1.26172e-12	219	TRUE	4
AT2G05120	OK	negbinomial.size	2.05302e-15	4.18305e-15	277	TRUE	3
AT2G05380	OK	negbinomial.size	2.31892e-06	3.47139e-06	126	TRUE	5
AT2G05630	OK	negbinomial.size	5.76314e-15	1.15263e-14	399	TRUE	3
AT2G05790	OK	negbinomial.size	1.61249e-13	3.05617e-13	919	TRUE	4
AT2G05920	OK	negbinomial.size	3.24777e-16	6.74387e-16	379	TRUE	4
AT2G06050	OK	negbinomial.size	3.40053e-32	1.2495e-31	985	TRUE	5
AT2G06510	OK	negbinomial.size	9.89091e-20	2.33565e-19	204	TRUE	3
AT2G06520	OK	negbinomial.size	0.427935	0.460242	586	TRUE	5
AT2G06850	OK	negbinomial.size	0.0396291	0.047046	184	FALSE	5
AT2G07170	OK	negbinomial.size	3.11115e-34	1.21237e-33	262	TRUE	3
AT2G07671	OK	negbinomial.size	9.79046e-14	1.87605e-13	256	TRUE	3
AT2G07690	OK	negbinomial.size	8.54684e-14	1.64137e-13	291	TRUE	3
AT2G07696	OK	negbinomial.size	0.0675149	0.0788582	214	TRUE	4
AT2G07708	OK	negbinomial.size	0.0194811	0.0237046	889	TRUE	3
AT2G07718	OK	negbinomial.size	0.190475	0.212617	337	TRUE	3
AT2G07725	OK	negbinomial.size	0.0848341	0.0978378	313	TRUE	3
AT2G07727	OK	negbinomial.size	0.0117169	0.014463	561	TRUE	3
AT2G07734	OK	negbinomial.size	0.00115476	0.00151584	284	TRUE	3
AT2G07773	OK	negbinomial.size	0.000153872	0.000210574	382	TRUE	3
AT2G13680	OK	negbinomial.size	5.11539e-145	1.53285e-143	93	TRUE	3
AT2G15090	OK	negbinomial.size	0.00099224	0.00130645	188	TRUE	5
AT2G15960	OK	negbinomial.size	1.18541e-61	9.58255e-61	579	TRUE	1
AT2G16210	OK	negbinomial.size	0.000428395	0.000575386	421	TRUE	5
AT2G16440	OK	negbinomial.size	4.7034e-19	1.08272e-18	555	TRUE	3
AT2G16586	OK	negbinomial.size	0.810659	0.829268	873	TRUE	5
AT2G16630	OK	negbinomial.size	2.0531e-158	6.7326e-157	339	TRUE	2
AT2G16660	OK	negbinomial.size	2.62126e-50	1.65664e-49	426	TRUE	1
AT2G16900	OK	negbinomial.size	1.35826e-282	1.18033e-280	767	TRUE	2
AT2G17120	OK	negbinomial.size	9.079e-54	6.16379e-53	679	TRUE	2
AT2G17220	OK	negbinomial.size	6.35058e-20	1.50577e-19	291	TRUE	2
AT2G17560	OK	negbinomial.size	0.357485	0.387592	865	TRUE	3
AT2G17730	OK	negbinomial.size	2.91459e-14	5.69164e-14	177	TRUE	2
AT2G17840	OK	negbinomial.size	1.11119e-13	2.12692e-13	1073	TRUE	5
AT2G18030	OK	negbinomial.size	3.46681e-18	7.71487e-18	174	TRUE	3
AT2G18193	OK	negbinomial.size	1.20468e-06	1.82541e-06	138	TRUE	1
AT2G18230	OK	negbinomial.size	9.17134e-127	2.31011e-125	620	TRUE	3
AT2G18330	OK	negbinomial.size	1.78817e-13	3.38176e-13	152	TRUE	3
AT2G18700	OK	negbinomial.size	5.6456e-38	2.47744e-37	722	TRUE	2
AT2G18876	OK	negbinomial.size	1.22794e-27	3.86624e-27	252	TRUE	3
AT2G19180	OK	negbinomial.size	6.67984e-08	1.0583e-07	658	FALSE	1
AT2G19450	OK	negbinomial.size	8.43953e-39	3.77067e-38	220	TRUE	3
AT2G19480	OK	negbinomial.size	0.253533	0.27924	947	TRUE	5
AT2G19810	OK	negbinomial.size	0.00220092	0.00284401	552	TRUE	5
AT2G20370	OK	negbinomial.size	3.58806e-19	8.29262e-19	818	TRUE	5
AT2G20630	OK	negbinomial.size	8.22628e-45	4.41274e-44	591	TRUE	1
AT2G20635	OK	negbinomial.size	1.38361e-15	2.82908e-15	213	TRUE	3
AT2G20840	OK	negbinomial.size	6.45088e-56	4.65213e-55	412	TRUE	3
AT2G20880	OK	negbinomial.size	1.34219e-22	3.51843e-22	210	TRUE	1
AT2G20900	OK	negbinomial.size	9.14377e-10	1.54892e-09	178	TRUE	3
AT2G21060	OK	negbinomial.size	1.33307e-26	4.02934e-26	1089	TRUE	1
AT2G21330	OK	negbinomial.size	9.50609e-10	1.60716e-09	455	TRUE	4
AT2G21380	OK	negbinomial.size	1.83438e-52	1.21222e-51	206	TRUE	3
AT2G21620	OK	negbinomial.size	0.0846301	0.0976674	614	TRUE	5
AT2G21640	OK	negbinomial.size	1.82774e-21	4.59048e-21	138	TRUE	3
AT2G21660	OK	negbinomial.size	1.36017e-123	3.11049e-122	1300	TRUE	3
AT2G21790	OK	negbinomial.size	3.05654e-11	5.43733e-11	391	TRUE	3
AT2G22470	OK	negbinomial.size	2.47398e-272	1.79158e-270	556	TRUE	2
AT2G22500	OK	negbinomial.size	3.13152e-09	5.18341e-09	586	FALSE	5
AT2G22660	OK	negbinomial.size	6.87103e-18	1.51546e-17	646	TRUE	4
AT2G22770	OK	negbinomial.size	4.40365e-36	1.80935e-35	128	TRUE	2
AT2G22880	OK	negbinomial.size	8.53889e-56	6.13247e-55	243	TRUE	2
AT2G22990	OK	negbinomial.size	0.456975	0.488452	154	TRUE	5
AT2G23120	OK	negbinomial.size	8.47275e-35	3.34673e-34	1380	TRUE	5
AT2G23170	OK	negbinomial.size	0.0578522	0.0677541	120	TRUE	4
AT2G23300	OK	negbinomial.size	1.45398e-32	5.39962e-32	144	TRUE	2
AT2G23310	OK	negbinomial.size	1.51177e-20	3.6645e-20	451	TRUE	3
AT2G23340	OK	negbinomial.size	4.24104e-34	1.64529e-33	758	TRUE	2
AT2G23810	OK	negbinomial.size	1.64776e-47	9.675e-47	1110	TRUE	5
AT2G23940	OK	negbinomial.size	1.0689e-12	1.98055e-12	176	TRUE	3
AT2G24270	OK	negbinomial.size	0.00373197	0.00476573	190	TRUE	4
AT2G24440	OK	negbinomial.size	1.76633e-39	8.16459e-39	436	TRUE	3
AT2G24490	OK	negbinomial.size	0.000280585	0.000380684	543	TRUE	6
AT2G25060	OK	negbinomial.size	0.00124081	0.00162389	248	TRUE	5
AT2G25250	OK	negbinomial.size	1.4528e-06	2.18611e-06	203	FALSE	3
AT2G25460	OK	negbinomial.size	0.000814118	0.00107764	439	TRUE	5
AT2G25690	OK	negbinomial.size	0.716661	0.737785	367	TRUE	5
AT2G25880	OK	negbinomial.size	2.60009e-06	3.88895e-06	267	TRUE	3
AT2G25900	OK	negbinomial.size	1.90833e-18	4.30738e-18	856	TRUE	4
AT2G26080	OK	negbinomial.size	5.07145e-39	2.2894e-38	419	TRUE	3
AT2G26190	OK	negbinomial.size	1.38977e-22	3.63222e-22	474	TRUE	5
AT2G26250	OK	negbinomial.size	1.28162e-85	1.63939e-84	692	TRUE	1
AT2G26330	OK	negbinomial.size	5.56265e-05	7.79668e-05	759	TRUE	5
AT2G26440	OK	negbinomial.size	8.64298e-23	2.28986e-22	284	TRUE	4
AT2G26530	OK	negbinomial.size	2.79217e-152	8.51366e-151	326	TRUE	2
AT2G26910	OK	negbinomial.size	0.0296688	0.0355862	344	TRUE	6
AT2G27040	OK	negbinomial.size	1.24306e-13	2.37672e-13	906	TRUE	5
AT2G27385	OK	negbinomial.size	6.11613e-07	9.36549e-07	556	TRUE	5
AT2G27450	OK	negbinomial.size	4.21136e-31	1.4727e-30	243	TRUE	3
AT2G27500	OK	negbinomial.size	8.24157e-23	2.18685e-22	262	TRUE	2
AT2G27530	OK	negbinomial.size	0.00105809	0.00139105	1403	TRUE	5
AT2G27730	OK	negbinomial.size	5.434e-27	1.67452e-26	971	TRUE	3
AT2G27860	OK	negbinomial.size	6.56515e-61	5.21015e-60	733	TRUE	3
AT2G27880	OK	negbinomial.size	4.78167e-08	7.61038e-08	646	TRUE	3
AT2G27970	OK	negbinomial.size	4.28084e-09	7.01897e-09	345	TRUE	3
AT2G28090	OK	negbinomial.size	3.33744e-109	6.10576e-108	153	TRUE	3
AT2G28190	OK	negbinomial.size	0.156084	0.175582	544	TRUE	4
AT2G28370	OK	negbinomial.size	1.40676e-37	6.05184e-37	439	TRUE	3
AT2G28400	OK	negbinomial.size	6.54554e-92	9.2489e-91	813	TRUE	1
AT2G28470	OK	negbinomial.size	0.903011	0.911931	168	FALSE	6
AT2G28520	OK	negbinomial.size	1.33073e-28	4.29092e-28	164	TRUE	3
AT2G28740	OK	negbinomial.size	0.516968	0.546527	560	TRUE	6
AT2G28790	OK	negbinomial.size	2.53932e-19	5.92394e-19	639	TRUE	4
AT2G28900	OK	negbinomial.size	0.378718	0.40959	384	TRUE	4
AT2G28930	OK	negbinomial.size	5.289e-14	1.02478e-13	244	TRUE	1
AT2G29390	OK	negbinomial.size	2.49473e-35	9.99041e-35	214	TRUE	3
AT2G29420	OK	negbinomial.size	3.82793e-268	2.55883e-266	1113	TRUE	1
AT2G29430	OK	negbinomial.size	5.55698e-36	2.27784e-35	176	TRUE	2
AT2G29440	OK	negbinomial.size	3.28505e-163	1.14188e-161	520	TRUE	2
AT2G29450	OK	negbinomial.size	0	0	1261	TRUE	1
AT2G29550	OK	negbinomial.size	2.49489e-15	5.05609e-15	967	TRUE	3
AT2G29570	OK	negbinomial.size	1.96544e-45	1.06473e-44	293	TRUE	3
AT2G29690	OK	negbinomial.size	9.50834e-17	2.01777e-16	157	TRUE	3
AT2G29700	OK	negbinomial.size	2.56343e-12	4.70955e-12	278	TRUE	3
AT2G29960	OK	negbinomial.size	3.96909e-15	7.99338e-15	414	TRUE	3
AT2G30020	OK	negbinomial.size	0.748136	0.767115	680	TRUE	5
AT2G30040	OK	negbinomial.size	1.07635e-41	5.36015e-41	682	TRUE	1
AT2G30060	OK	negbinomial.size	2.07604e-26	6.22096e-26	473	TRUE	3
AT2G30590	OK	negbinomial.size	4.99667e-09	8.16953e-09	374	FALSE	2
AT2G30620	OK	negbinomial.size	4.90963e-31	1.71344e-30	534	TRUE	3
AT2G30860	OK	negbinomial.size	0.00332829	0.0042722	194	TRUE	4
AT2G30870	OK	negbinomial.size	2.98891e-47	1.7432e-46	605	TRUE	2
AT2G30990	OK	negbinomial.size	7.41138e-50	4.61684e-49	216	TRUE	2
AT2G31390	OK	negbinomial.size	7.92295e-05	0.000109897	263	TRUE	3
AT2G31560	OK	negbinomial.size	0.000687772	0.000912479	494	TRUE	5
AT2G31570	OK	negbinomial.size	7.60792e-78	8.2641e-77	756	TRUE	2
AT2G31660	OK	negbinomial.size	3.7429e-17	8.04099e-17	384	TRUE	3
AT2G31865	OK	negbinomial.size	0.0838138	0.0967896	171	FALSE	2
AT2G31880	OK	negbinomial.size	2.25692e-11	4.03968e-11	721	TRUE	5
AT2G31945	OK	negbinomial.size	1.10181e-08	1.77969e-08	196	TRUE	2
AT2G31970	OK	negbinomial.size	1.10936e-16	2.34273e-16	267	FALSE	3
AT2G32150	OK	negbinomial.size	0.00122758	0.00160779	316	TRUE	6
AT2G32190	OK	negbinomial.size	0	0	1149	TRUE	1
AT2G32200	OK	negbinomial.size	1.01051e-186	4.62174e-185	564	TRUE	2
AT2G32210	OK	negbinomial.size	0	0	1346	TRUE	1
AT2G32220	OK	negbinomial.size	9.25083e-09	1.49981e-08	351	TRUE	2
AT2G32235	OK	negbinomial.size	3.82031e-11	6.7752e-11	194	TRUE	3
AT2G32250	OK	negbinomial.size	0.00558798	0.00703761	168	TRUE	3
AT2G32260	OK	negbinomial.size	2.68184e-37	1.13684e-36	411	TRUE	3
AT2G32380	OK	negbinomial.size	1.65716e-33	6.34394e-33	163	TRUE	3
AT2G32440	OK	negbinomial.size	1.28336e-06	1.93955e-06	192	TRUE	4
AT2G32690	OK	negbinomial.size	4.52272e-19	1.04251e-18	620	TRUE	5
AT2G32980	OK	negbinomial.size	1.24886e-17	2.71995e-17	215	TRUE	3
AT2G33380	OK	negbinomial.size	8.84477e-15	1.75482e-14	589	TRUE	4
AT2G33400	OK	negbinomial.size	0.680577	0.704073	186	TRUE	5
AT2G33610	OK	negbinomial.size	1.68771e-18	3.81932e-18	448	TRUE	3
AT2G33793	OK	negbinomial.size	3.24447e-166	1.15079e-164	212	TRUE	3
AT2G33810	OK	negbinomial.size	3.28593e-09	5.42865e-09	302	TRUE	4
AT2G33830	OK	negbinomial.size	1.15487e-05	1.66432e-05	317	TRUE	4
AT2G33860_ARF3	OK	negbinomial.size	3.53177e-09	5.81271e-09	245	TRUE	1
AT2G33880	OK	negbinomial.size	2.99417e-13	5.64411e-13	338	TRUE	5
AT2G34420	OK	negbinomial.size	1.4422e-09	2.4171e-09	822	TRUE	4
AT2G34650	OK	negbinomial.size	7.88243e-53	5.28945e-52	463	TRUE	1
AT2G34680	OK	negbinomial.size	0.845378	0.859723	202	TRUE	5
AT2G34780	OK	negbinomial.size	5.42053e-15	1.08535e-14	167	TRUE	3
AT2G35020	OK	negbinomial.size	3.20172e-23	8.60061e-23	177	TRUE	3
AT2G35290	OK	negbinomial.size	0.532403	0.562161	206	TRUE	5
AT2G35310	OK	negbinomial.size	0.000539732	0.000720471	595	TRUE	5
AT2G35635	OK	negbinomial.size	1.91712e-20	4.64062e-20	624	TRUE	3
AT2G35710	OK	negbinomial.size	1.95089e-46	1.10806e-45	222	TRUE	2
AT2G35760	OK	negbinomial.size	6.11637e-05	8.54975e-05	254	TRUE	4
AT2G36080	OK	negbinomial.size	0.905952	0.913857	151	TRUE	4
AT2G36200	OK	negbinomial.size	6.32493e-22	1.62614e-21	278	FALSE	3
AT2G36220	OK	negbinomial.size	4.71849e-25	1.35103e-24	1056	TRUE	5
AT2G36320	OK	negbinomial.size	7.86732e-75	8.13893e-74	856	TRUE	1
AT2G36380	OK	negbinomial.size	2.4372e-23	6.59791e-23	323	TRUE	1
AT2G36420	OK	negbinomial.size	0.0388723	0.0462066	171	TRUE	5
AT2G36460	OK	negbinomial.size	5.3673e-78	5.90403e-77	342	TRUE	3
AT2G36570	OK	negbinomial.size	5.4625e-10	9.30767e-10	135	TRUE	4
AT2G36580	OK	negbinomial.size	7.02809e-31	2.43323e-30	535	TRUE	3
AT2G36590	OK	negbinomial.size	4.30067e-36	1.77123e-35	153	TRUE	2
AT2G36660	OK	negbinomial.size	1.50414e-193	7.06539e-192	182	TRUE	3
AT2G36830	OK	negbinomial.size	2.06414e-16	4.32226e-16	261	TRUE	4
AT2G36900	OK	negbinomial.size	8.79349e-63	7.27766e-62	532	TRUE	3
AT2G36910	OK	negbinomial.size	1.43758e-07	2.25905e-07	357	TRUE	2
AT2G36950	OK	negbinomial.size	3.42021e-167	1.2384e-165	555	TRUE	2
AT2G37180	OK	negbinomial.size	5.16276e-74	5.30939e-73	277	TRUE	2
AT2G37210	OK	negbinomial.size	0.000205135	0.000279408	160	TRUE	4
AT2G37470	OK	negbinomial.size	0.871602	0.883291	727	TRUE	6
AT2G37500	OK	negbinomial.size	1.55357e-05	2.22781e-05	415	TRUE	5
AT2G37600	OK	negbinomial.size	0.0507101	0.0596711	695	TRUE	5
AT2G37630	OK	negbinomial.size	0.462151	0.493075	174	TRUE	5
AT2G37660	OK	negbinomial.size	1.75978e-29	5.81464e-29	297	FALSE	3
AT2G38010	OK	negbinomial.size	4.29596e-30	1.45543e-29	247	TRUE	2
AT2G38160	OK	negbinomial.size	9.46211e-05	0.000131122	192	FALSE	3
AT2G38210	OK	negbinomial.size	0.358052	0.387964	379	TRUE	5
AT2G38230	OK	negbinomial.size	1.21854e-05	1.75026e-05	530	TRUE	4
AT2G38240	OK	negbinomial.size	2.14451e-31	7.65329e-31	413	TRUE	2
AT2G38290	OK	negbinomial.size	5.51684e-286	5.04646e-284	657	TRUE	2
AT2G38470	OK	negbinomial.size	1.23783e-22	3.24976e-22	757	TRUE	5
AT2G38530	OK	negbinomial.size	1.73516e-105	2.93496e-104	344	TRUE	2
AT2G38540	OK	negbinomial.size	6.08219159378072e-312	7.04723265999391e-310	781	TRUE	1
AT2G38810	OK	negbinomial.size	2.84606e-08	4.56736e-08	869	TRUE	3
AT2G38870	OK	negbinomial.size	5.64350436487331e-318	7.00600757565174e-316	767	TRUE	2
AT2G38960	OK	negbinomial.size	3.62677e-14	7.0586e-14	163	FALSE	3
AT2G39010	OK	negbinomial.size	6.28123e-05	8.76849e-05	147	TRUE	4
AT2G39350	OK	negbinomial.size	0	0	541	TRUE	2
AT2G39360	OK	negbinomial.size	3.19689e-52	2.09668e-51	118	TRUE	2
AT2G39660	OK	negbinomial.size	4.52053e-71	4.46402e-70	665	TRUE	1
AT2G39700	OK	negbinomial.size	5.8602e-29	1.90731e-28	569	TRUE	1
AT2G39705	OK	negbinomial.size	6.77048e-05	9.4439e-05	166	FALSE	2
AT2G39770	OK	negbinomial.size	1.9665e-45	1.06473e-44	908	TRUE	1
AT2G39780	OK	negbinomial.size	1.18767e-07	1.86972e-07	375	TRUE	3
AT2G39870	OK	negbinomial.size	6.10781e-06	8.95812e-06	516	TRUE	5
AT2G40000	OK	negbinomial.size	3.80216e-47	2.21008e-46	1409	TRUE	1
AT2G40010	OK	negbinomial.size	0.224647	0.248369	196	TRUE	3
AT2G40030	OK	negbinomial.size	0.177573	0.198982	445	TRUE	5
AT2G40140	OK	negbinomial.size	3.44308e-63	2.90489e-62	1260	TRUE	5
AT2G40205	OK	negbinomial.size	3.49944e-45	1.88298e-44	1432	TRUE	5
AT2G40340	OK	negbinomial.size	8.97362e-72	8.91209e-71	660	TRUE	2
AT2G40880	OK	negbinomial.size	6.87556e-48	4.0784e-47	307	TRUE	2
AT2G41010	OK	negbinomial.size	0.0303174	0.0363141	553	TRUE	5
AT2G41100	OK	negbinomial.size	2.3392e-19	5.46441e-19	459	TRUE	2
AT2G41110	OK	negbinomial.size	0.785368	0.804343	827	TRUE	6
AT2G41250	OK	negbinomial.size	7.17759e-27	2.19624e-26	348	FALSE	3
AT2G41410	OK	negbinomial.size	0.0450021	0.0531704	757	TRUE	5
AT2G41430	OK	negbinomial.size	2.31731e-81	2.75856e-80	1572	TRUE	5
AT2G42260	OK	negbinomial.size	7.9812e-47	4.59316e-46	161	TRUE	3
AT2G42490	OK	negbinomial.size	1.6907e-44	8.93144e-44	257	TRUE	3
AT2G42840	OK	negbinomial.size	6.75843e-67	6.24795e-66	962	TRUE	5
AT2G42870	OK	negbinomial.size	0.000606072	0.000807168	193	TRUE	5
AT2G42885	OK	negbinomial.size	0.00293788	0.00377665	127	TRUE	4
AT2G43290	OK	negbinomial.size	2.359e-29	7.77978e-29	524	TRUE	1
AT2G43340	OK	negbinomial.size	5.903e-21	1.45194e-20	334	TRUE	1
AT2G43510	OK	negbinomial.size	2.58257e-56	1.87021e-55	318	TRUE	2
AT2G43520	OK	negbinomial.size	0.0388955	0.0462066	319	TRUE	5
AT2G43530	OK	negbinomial.size	0.000693502	0.000919379	183	TRUE	4
AT2G44080	OK	negbinomial.size	8.94501e-17	1.90054e-16	185	TRUE	2
AT2G44350	OK	negbinomial.size	3.93013e-37	1.64989e-36	509	TRUE	3
AT2G44490	OK	negbinomial.size	1.95563e-33	7.45368e-33	151	TRUE	2
AT2G44610	OK	negbinomial.size	2.8796e-45	1.55427e-44	509	TRUE	3
AT2G44770	OK	negbinomial.size	1.81114e-15	3.69456e-15	212	TRUE	3
AT2G44840	OK	negbinomial.size	0.288978	0.316473	172	FALSE	5
AT2G45060	OK	negbinomial.size	4.21271e-42	2.1284e-41	254	TRUE	3
AT2G45170	OK	negbinomial.size	5.36035e-24	1.4741e-23	630	TRUE	2
AT2G45330	OK	negbinomial.size	3.34774e-25	9.66507e-25	186	TRUE	3
AT2G45490	OK	negbinomial.size	0.000250168	0.000340213	314	TRUE	3
AT2G45680	OK	negbinomial.size	0.0702953	0.0819404	485	TRUE	5
AT2G45960	OK	negbinomial.size	0.623528	0.651257	873	TRUE	5
AT2G46140	OK	negbinomial.size	7.61053e-47	4.39439e-46	171	TRUE	2
AT2G46160	OK	negbinomial.size	8.70886e-38	3.784e-37	326	TRUE	1
AT2G46290	OK	negbinomial.size	1.25778e-41	6.22799e-41	195	TRUE	3
AT2G46310	OK	negbinomial.size	9.34415e-06	1.3556e-05	249	FALSE	3
AT2G46330	OK	negbinomial.size	1.21747e-05	1.75018e-05	1061	TRUE	4
AT2G46370	OK	negbinomial.size	3.97525e-21	9.8841e-21	510	TRUE	1
AT2G46400	OK	negbinomial.size	0.0103619	0.012836	270	FALSE	5
AT2G46510	OK	negbinomial.size	1.88741e-07	2.93672e-07	883	TRUE	5
AT2G46600	OK	negbinomial.size	5.47396e-05	7.67857e-05	401	TRUE	5
AT2G46610	OK	negbinomial.size	4.79523e-46	2.67119e-45	272	TRUE	3
AT2G46900	OK	negbinomial.size	1.64645e-44	8.72418e-44	782	TRUE	3
AT2G46980	OK	negbinomial.size	5.29362e-64	4.62328e-63	223	TRUE	3
AT2G47170	OK	negbinomial.size	8.41699e-24	2.30374e-23	1238	TRUE	3
AT2G47240	OK	negbinomial.size	2.38101e-18	5.35342e-18	388	TRUE	5
AT2G47260	OK	negbinomial.size	7.7532e-46	4.29142e-45	755	TRUE	1
AT2G47320	OK	negbinomial.size	1.49702e-21	3.77074e-21	382	FALSE	3
AT2G47485	OK	negbinomial.size	5.45254e-204	2.96141e-202	335	TRUE	2
AT2G47630	OK	negbinomial.size	0.000642301	0.000854108	667	TRUE	5
AT2G47680	OK	negbinomial.size	4.42018e-83	5.44842e-82	228	TRUE	3
AT2G47730	OK	negbinomial.size	3.71962e-296	3.5915e-294	1403	TRUE	1
AT2G47780	OK	negbinomial.size	0.00352579	0.00451239	168	TRUE	4
AT3G01310	OK	negbinomial.size	1.85118e-57	1.38084e-56	341	TRUE	3
AT3G01650	OK	negbinomial.size	1.08068e-31	3.89671e-31	387	TRUE	2
AT3G02110	OK	negbinomial.size	3.20497e-13	6.03493e-13	467	FALSE	5
AT3G02120	OK	negbinomial.size	0.971941	0.975308	195	TRUE	5
AT3G02170	OK	negbinomial.size	6.47053e-13	1.20922e-12	281	TRUE	1
AT3G02210	OK	negbinomial.size	0.193548	0.21577	194	FALSE	5
AT3G02480	OK	negbinomial.size	7.40946e-09	1.20352e-08	261	TRUE	5
AT3G02640	OK	negbinomial.size	0.00415308	0.00528022	189	FALSE	5
AT3G02750	OK	negbinomial.size	1.25657e-43	6.57804e-43	483	TRUE	2
AT3G02790	OK	negbinomial.size	0.00013916	0.000191346	640	TRUE	5
AT3G02820	OK	negbinomial.size	8.94176e-45	4.78178e-44	281	TRUE	3
AT3G02840	OK	negbinomial.size	1.24321e-06	1.88215e-06	428	FALSE	5
AT3G02900	OK	negbinomial.size	1.78636e-14	3.51607e-14	278	TRUE	3
AT3G03110	OK	negbinomial.size	2.27495e-26	6.80526e-26	438	TRUE	3
AT3G03130	OK	negbinomial.size	4.08391e-21	1.01253e-20	164	TRUE	3
AT3G03250	OK	negbinomial.size	1.8923e-130	4.90869e-129	324	TRUE	3
AT3G03450	OK	negbinomial.size	1.68257e-07	2.63215e-07	209	TRUE	4
AT3G03640	OK	negbinomial.size	2.56621e-106	4.59802e-105	486	TRUE	2
AT3G03990	OK	negbinomial.size	1.11021e-18	2.51899e-18	258	TRUE	2
AT3G04010	OK	negbinomial.size	4.89739e-42	2.44588e-41	219	TRUE	2
AT3G04290	OK	negbinomial.size	0.134336	0.152002	328	TRUE	5
AT3G04300	OK	negbinomial.size	7.10473e-21	1.74161e-20	102	TRUE	2
AT3G04620	OK	negbinomial.size	0.106196	0.121506	500	TRUE	6
AT3G04630	OK	negbinomial.size	8.99008e-44	4.72047e-43	667	TRUE	2
AT3G04640	OK	negbinomial.size	2.61962e-27	8.18867e-27	1066	TRUE	2
AT3G04730	OK	negbinomial.size	3.81082e-05	5.38034e-05	665	TRUE	5
AT3G05020	OK	negbinomial.size	6.66535e-22	1.70861e-21	393	FALSE	3
AT3G05030	OK	negbinomial.size	1.35292e-17	2.93555e-17	249	FALSE	3
AT3G05130	OK	negbinomial.size	1.41322e-17	3.06256e-17	155	TRUE	3
AT3G05200	OK	negbinomial.size	1.59709e-31	5.72317e-31	811	TRUE	5
AT3G05220	OK	negbinomial.size	3.30458e-42	1.67445e-41	1116	TRUE	5
AT3G05330	OK	negbinomial.size	0.29696	0.324806	141	FALSE	5
AT3G05490	OK	negbinomial.size	8.66307e-17	1.84515e-16	582	TRUE	1
AT3G05500	OK	negbinomial.size	6.47081e-19	1.47977e-18	1500	TRUE	5
AT3G05510	OK	negbinomial.size	1.04775e-05	1.51496e-05	287	TRUE	4
AT3G05830	OK	negbinomial.size	7.64374e-124	1.79525e-122	557	TRUE	1
AT3G05880	OK	negbinomial.size	2.00251e-48	1.196e-47	1071	TRUE	1
AT3G06355	OK	negbinomial.size	1.54955e-24	4.37195e-24	1474	TRUE	4
AT3G06420	OK	negbinomial.size	1.42797e-21	3.6073e-21	381	TRUE	2
AT3G06500	OK	negbinomial.size	6.49512e-83	7.94966e-82	1156	TRUE	1
AT3G06540	OK	negbinomial.size	5.36211e-07	8.22537e-07	191	TRUE	3
AT3G06600	OK	negbinomial.size	1.04135e-76	1.09028e-75	120	TRUE	3
AT3G06680	OK	negbinomial.size	0.107184	0.122395	1026	TRUE	5
AT3G06750	OK	negbinomial.size	0.0375664	0.0447501	194	FALSE	5
AT3G07390	OK	negbinomial.size	1.71542606286088e-310	0	1339	TRUE	1
AT3G07565	OK	negbinomial.size	0.0797017	0.0923955	363	TRUE	6
AT3G07568	OK	negbinomial.size	5.51435e-35	2.19815e-34	655	TRUE	3
AT3G07720	OK	negbinomial.size	8.73496e-14	1.67565e-13	351	TRUE	3
AT3G08030	OK	negbinomial.size	0.85342	0.866887	802	TRUE	5
AT3G08770	OK	negbinomial.size	1.91015e-195	9.22176e-194	831	TRUE	5
AT3G08940	OK	negbinomial.size	0.0052607	0.00663505	242	TRUE	4
AT3G08947	OK	negbinomial.size	5.67318e-16	1.16963e-15	220	TRUE	3
AT3G09070	OK	negbinomial.size	0.0658447	0.076959	211	FALSE	5
AT3G09350	OK	negbinomial.size	0.29129	0.318805	371	FALSE	5
AT3G09390	OK	negbinomial.size	0.0316822	0.0378705	1338	TRUE	5
AT3G09440	OK	negbinomial.size	3.12588e-16	6.49854e-16	1199	TRUE	1
AT3G09480	OK	negbinomial.size	8.28509e-19	1.88475e-18	241	TRUE	3
AT3G09560	OK	negbinomial.size	2.15735e-66	1.97341e-65	429	TRUE	2
AT3G09570	OK	negbinomial.size	9.05376e-20	2.14087e-19	544	TRUE	2
AT3G10410	OK	negbinomial.size	2.17479e-59	1.6799e-58	456	TRUE	3
AT3G10610	OK	negbinomial.size	0.494168	0.524017	405	TRUE	5
AT3G10720	OK	negbinomial.size	2.34474e-11	4.19255e-11	401	TRUE	5
AT3G10930	OK	negbinomial.size	2.24073e-49	1.36167e-48	626	TRUE	1
AT3G10985	OK	negbinomial.size	3.07709e-05	4.36569e-05	993	TRUE	5
AT3G11070	OK	negbinomial.size	4.87078e-19	1.11828e-18	228	TRUE	3
AT3G11170	OK	negbinomial.size	4.46975e-29	1.46023e-28	725	TRUE	1
AT3G11800	OK	negbinomial.size	9.66788e-16	1.9838e-15	296	TRUE	3
AT3G11910	OK	negbinomial.size	4.78279e-43	2.46661e-42	710	TRUE	3
AT3G12145	OK	negbinomial.size	2.802e-11	4.99474e-11	990	TRUE	4
AT3G12370	OK	negbinomial.size	5.91851e-18	1.30703e-17	312	TRUE	3
AT3G12510	OK	negbinomial.size	4.53878e-18	1.00489e-17	511	TRUE	3
AT3G12530	OK	negbinomial.size	7.61697e-23	2.0242e-22	166	TRUE	3
AT3G12580	OK	negbinomial.size	4.21688e-27	1.30874e-26	241	TRUE	3
AT3G12710	OK	negbinomial.size	0.010545	0.0130536	240	TRUE	5
AT3G12870	OK	negbinomial.size	0.430498	0.462712	128	TRUE	5
AT3G13080	OK	negbinomial.size	1.07978e-09	1.82377e-09	342	TRUE	4
AT3G13110	OK	negbinomial.size	0.0210268	0.0254844	257	FALSE	5
AT3G13175	OK	negbinomial.size	2.43652e-05	3.4682e-05	196	TRUE	4
AT3G13190	OK	negbinomial.size	1.48827e-10	2.58145e-10	218	TRUE	4
AT3G13310	OK	negbinomial.size	6.46398e-26	1.91061e-25	934	TRUE	1
AT3G13510	OK	negbinomial.size	2.97927e-08	4.77232e-08	494	TRUE	5
AT3G13520	OK	negbinomial.size	1.93641e-11	3.4708e-11	499	TRUE	1
AT3G13790	OK	negbinomial.size	1.08436e-31	3.90189e-31	146	TRUE	2
AT3G13910	OK	negbinomial.size	1.10178e-10	1.91873e-10	186	TRUE	2
AT3G13960	OK	negbinomial.size	6.86787e-06	1.0039e-05	128	TRUE	1
AT3G14060	OK	negbinomial.size	0.0447647	0.0529259	173	TRUE	1
AT3G14067	OK	negbinomial.size	5.26268e-19	1.20508e-18	466	TRUE	3
AT3G14240	OK	negbinomial.size	6.58681e-06	9.64438e-06	312	TRUE	4
AT3G14440	OK	negbinomial.size	0.243104	0.268263	163	TRUE	5
AT3G14990	OK	negbinomial.size	0.484713	0.514619	618	TRUE	5
AT3G15060	OK	negbinomial.size	7.7599e-11	1.36505e-10	178	TRUE	3
AT3G15210	OK	negbinomial.size	0.00863652	0.0107821	1371	TRUE	5
AT3G15353	OK	negbinomial.size	0.81538	0.833116	91	TRUE	5
AT3G15360	OK	negbinomial.size	1.01709e-34	4.0084e-34	212	TRUE	3
AT3G15450	OK	negbinomial.size	1.43418e-16	3.01768e-16	1422	TRUE	5
AT3G15480	OK	negbinomial.size	3.84822e-21	9.58196e-21	334	TRUE	3
AT3G15500	OK	negbinomial.size	1.07508e-42	5.47943e-42	232	TRUE	2
AT3G15530	OK	negbinomial.size	3.67367e-25	1.05535e-24	247	TRUE	3
AT3G15540	OK	negbinomial.size	1.40586e-09	2.35848e-09	241	TRUE	1
AT3G15550	OK	negbinomial.size	0.0248611	0.0299436	220	TRUE	5
AT3G15630	OK	negbinomial.size	0.538957	0.567702	837	TRUE	6
AT3G15820	OK	negbinomial.size	9.48523e-16	1.94862e-15	233	TRUE	1
AT3G15940	OK	negbinomial.size	5.43941e-28	1.72513e-27	165	TRUE	3
AT3G16050	OK	negbinomial.size	5.81149e-17	1.24236e-16	351	TRUE	4
AT3G16240	OK	negbinomial.size	0.00017025	0.000232622	549	TRUE	4
AT3G16300	OK	negbinomial.size	3.99223e-15	8.03067e-15	254	TRUE	4
AT3G16370	OK	negbinomial.size	2.69698e-18	6.02487e-18	202	TRUE	1
AT3G16500	OK	negbinomial.size	0.662946	0.689115	153	TRUE	5
AT3G17010	OK	negbinomial.size	0.0538863	0.0631946	134	TRUE	5
AT3G17120	OK	negbinomial.size	0.923614	0.930036	486	TRUE	5
AT3G17130	OK	negbinomial.size	0.191391	0.213503	123	TRUE	5
AT3G17240	OK	negbinomial.size	1.24061e-12	2.29381e-12	400	TRUE	3
AT3G17680	OK	negbinomial.size	0.314722	0.342295	194	TRUE	5
AT3G17770	OK	negbinomial.size	7.07307e-26	2.08356e-25	711	TRUE	3
AT3G17780	OK	negbinomial.size	7.60453e-43	3.89872e-42	283	TRUE	3
AT3G18035	OK	negbinomial.size	0.0201739	0.0245191	784	TRUE	5
AT3G18230	OK	negbinomial.size	9.17916e-57	6.73139e-56	277	TRUE	3
AT3G18490	OK	negbinomial.size	0.110556	0.12575	339	TRUE	5
AT3G18780	OK	negbinomial.size	2.37207e-33	8.98183e-33	706	FALSE	3
AT3G18950	OK	negbinomial.size	1.02907e-20	2.50144e-20	224	TRUE	2
AT3G19180	OK	negbinomial.size	1.22314e-21	3.10339e-21	524	TRUE	3
AT3G19240	OK	negbinomial.size	0.0543675	0.0637159	1348	TRUE	5
AT3G19540	OK	negbinomial.size	2.18422e-14	4.28947e-14	209	TRUE	1
AT3G19590	OK	negbinomial.size	1.49596e-15	3.0552e-15	273	TRUE	3
AT3G19660	OK	negbinomial.size	1.18911e-68	1.13553e-67	150	TRUE	2
AT3G19820	OK	negbinomial.size	3.62173e-10	6.21981e-10	941	TRUE	4
AT3G19910	OK	negbinomial.size	3.67953e-10	6.30673e-10	417	TRUE	3
AT3G20060	OK	negbinomial.size	0.0141849	0.0174476	455	TRUE	2
AT3G20340	OK	negbinomial.size	8.94289e-17	1.90054e-16	458	TRUE	1
AT3G20390	OK	negbinomial.size	0.984596	0.98573	1008	TRUE	5
AT3G20670	OK	negbinomial.size	0.00148087	0.00192935	595	TRUE	6
AT3G20810	OK	negbinomial.size	6.71522e-14	1.29678e-13	236	TRUE	3
AT3G21055	OK	negbinomial.size	0.512162	0.541776	432	TRUE	5
AT3G21070	OK	negbinomial.size	5.07249e-24	1.39936e-23	390	TRUE	2
AT3G21560	OK	negbinomial.size	9.78989e-08	1.544e-07	145	TRUE	2
AT3G21810	OK	negbinomial.size	4.013e-19	9.2624e-19	155	TRUE	3
AT3G22120	OK	negbinomial.size	1.40109e-96	2.11747e-95	502	TRUE	4
AT3G22370	OK	negbinomial.size	3.90928e-07	6.02335e-07	301	TRUE	2
AT3G22420	OK	negbinomial.size	4.14525e-08	6.60352e-08	280	TRUE	4
AT3G22630	OK	negbinomial.size	2.43628e-20	5.86463e-20	444	TRUE	3
AT3G22880_DMC1	OK	negbinomial.size	1.6645e-248	9.97553e-247	205	TRUE	3
AT3G22890	OK	negbinomial.size	2.73143e-06	4.07837e-06	510	TRUE	6
AT3G22910	OK	negbinomial.size	1.96979e-07	3.05669e-07	160	TRUE	1
AT3G23000	OK	negbinomial.size	1.56107e-59	1.21665e-58	350	TRUE	3
AT3G23030	OK	negbinomial.size	0.692469	0.715523	435	TRUE	5
AT3G23280	OK	negbinomial.size	2.85105e-39	1.30056e-38	581	TRUE	1
AT3G23300	OK	negbinomial.size	9.11501e-24	2.49086e-23	240	TRUE	3
AT3G23450	OK	negbinomial.size	4.01066e-07	6.16861e-07	164	TRUE	5
AT3G23670	OK	negbinomial.size	3.14577e-08	5.02976e-08	298	FALSE	3
AT3G23730	OK	negbinomial.size	0.156488	0.175922	287	TRUE	5
AT3G23820	OK	negbinomial.size	2.63495e-91	3.66364e-90	719	TRUE	2
AT3G23830	OK	negbinomial.size	0.222933	0.246788	947	TRUE	3
AT3G23890	OK	negbinomial.size	5.25098e-47	3.04207e-46	621	TRUE	3
AT3G23920	OK	negbinomial.size	1.76115e-09	2.93751e-09	1432	TRUE	5
AT3G24420	OK	negbinomial.size	4.15984e-134	1.1661e-132	240	TRUE	2
AT3G24495	OK	negbinomial.size	7.16212e-40	3.37338e-39	149	TRUE	3
AT3G24500	OK	negbinomial.size	3.51577e-14	6.85023e-14	333	TRUE	4
AT3G24570	OK	negbinomial.size	1.05736e-39	4.92678e-39	366	TRUE	3
AT3G25150	OK	negbinomial.size	1.5896e-46	9.05811e-46	754	TRUE	3
AT3G25220	OK	negbinomial.size	1.82079e-12	3.35938e-12	481	TRUE	3
AT3G25780	OK	negbinomial.size	1.71822e-171	6.63615e-170	925	TRUE	1
AT3G25900	OK	negbinomial.size	4.82955e-38	2.1304e-37	250	TRUE	2
AT3G25980	OK	negbinomial.size	0.00854205	0.0106806	246	FALSE	4
AT3G26650	OK	negbinomial.size	4.89389e-10	8.34699e-10	591	TRUE	4
AT3G27010	OK	negbinomial.size	0.0424813	0.0503288	246	FALSE	5
AT3G27020	OK	negbinomial.size	1.07061e-37	4.64021e-37	273	TRUE	3
AT3G27060	OK	negbinomial.size	4.6681e-22	1.20731e-21	342	FALSE	3
AT3G27190	OK	negbinomial.size	5.74187e-36	2.34809e-35	234	TRUE	3
AT3G27280	OK	negbinomial.size	9.55853e-27	2.90941e-26	498	TRUE	3
AT3G27310	OK	negbinomial.size	1.46973e-30	5.03823e-30	279	TRUE	3
AT3G27360	OK	negbinomial.size	1.27945e-17	2.7796e-17	529	TRUE	1
AT3G27570	OK	negbinomial.size	3.53617e-23	9.48103e-23	459	TRUE	3
AT3G27690	OK	negbinomial.size	1.00613e-08	1.62968e-08	176	TRUE	4
AT3G28210	OK	negbinomial.size	1.68234e-16	3.52702e-16	366	TRUE	1
AT3G28370	OK	negbinomial.size	1.89207e-79	2.12156e-78	202	TRUE	3
AT3G28910	OK	negbinomial.size	7.57187e-118	1.56666e-116	506	TRUE	1
AT3G29240	OK	negbinomial.size	2.77221e-05	3.93635e-05	517	TRUE	4
AT3G30300	OK	negbinomial.size	0.844429	0.859261	279	TRUE	5
AT3G30775	OK	negbinomial.size	0.0213707	0.0258831	323	TRUE	5
AT3G43210	OK	negbinomial.size	2.47073e-28	7.89363e-28	146	TRUE	3
AT3G43720	OK	negbinomial.size	1.6339e-278	1.35225e-276	511	TRUE	2
AT3G44050	OK	negbinomial.size	8.02867e-32	2.91312e-31	357	TRUE	3
AT3G44190	OK	negbinomial.size	4.32545e-46	2.41724e-45	1286	TRUE	1
AT3G44260	OK	negbinomial.size	0.76588	0.784846	309	TRUE	5
AT3G44310	OK	negbinomial.size	1.63402e-07	2.5585e-07	154	TRUE	2
AT3G44590	OK	negbinomial.size	1.32458e-13	2.5298e-13	471	TRUE	3
AT3G44720	OK	negbinomial.size	1.12829e-17	2.46044e-17	300	TRUE	2
AT3G44750	OK	negbinomial.size	2.87097e-06	4.27571e-06	535	TRUE	3
AT3G45640	OK	negbinomial.size	0.00117831	0.00154559	719	TRUE	5
AT3G45930	OK	negbinomial.size	0.00412738	0.00525908	491	TRUE	3
AT3G45980	OK	negbinomial.size	0.000229812	0.000312774	786	TRUE	3
AT3G46030	OK	negbinomial.size	0.306795	0.33472	623	TRUE	6
AT3G46080	OK	negbinomial.size	1.1983e-19	2.81819e-19	228	TRUE	2
AT3G46320	OK	negbinomial.size	1.00522e-14	1.98983e-14	392	TRUE	3
AT3G46600	OK	negbinomial.size	2.52631e-09	4.19763e-09	629	TRUE	5
AT3G46770	OK	negbinomial.size	4.0363e-11	7.14367e-11	411	TRUE	5
AT3G46940	OK	negbinomial.size	3.69745e-34	1.43762e-33	146	TRUE	3
AT3G47340	OK	negbinomial.size	1.26548e-19	2.97216e-19	245	TRUE	1
AT3G47380	OK	negbinomial.size	1.22217e-05	1.75403e-05	312	TRUE	5
AT3G47730	OK	negbinomial.size	0.613009	0.641041	533	TRUE	6
AT3G47850	OK	negbinomial.size	0.00142025	0.0018533	588	TRUE	6
AT3G47960	OK	negbinomial.size	5.06022e-81	5.98276e-80	495	TRUE	2
AT3G48000	OK	negbinomial.size	3.33185e-19	7.71074e-19	477	TRUE	2
AT3G48090	OK	negbinomial.size	0.886241	0.896558	365	TRUE	5
AT3G48170	OK	negbinomial.size	2.272e-65	2.00444e-64	517	TRUE	3
AT3G48570	OK	negbinomial.size	1.28943e-63	1.12052e-62	549	TRUE	2
AT3G48680	OK	negbinomial.size	1.77307e-36	7.37222e-36	517	TRUE	3
AT3G48690	OK	negbinomial.size	0.0280146	0.0336485	466	TRUE	4
AT3G48780	OK	negbinomial.size	2.99641e-12	5.49341e-12	297	TRUE	3
AT3G48990	OK	negbinomial.size	0.1226	0.138904	582	TRUE	6
AT3G49310	OK	negbinomial.size	3.93529e-25	1.12864e-24	269	TRUE	3
AT3G49540	OK	negbinomial.size	2.95111e-07	4.55913e-07	177	TRUE	1
AT3G49570	OK	negbinomial.size	5.80306e-13	1.08682e-12	166	TRUE	1
AT3G49640	OK	negbinomial.size	1.25459e-10	2.18047e-10	187	TRUE	3
AT3G49780	OK	negbinomial.size	1.70045e-33	6.49535e-33	269	TRUE	2
AT3G50070	OK	negbinomial.size	0.84246	0.858262	277	TRUE	5
AT3G50900	OK	negbinomial.size	2.74886e-106	4.87502e-105	211	TRUE	2
AT3G50950	OK	negbinomial.size	1.85501e-09	3.09108e-09	404	TRUE	1
AT3G50970	OK	negbinomial.size	4.09527e-93	5.93132e-92	418	TRUE	2
AT3G51160	OK	negbinomial.size	3.86885e-13	7.2614e-13	288	TRUE	3
AT3G51240	OK	negbinomial.size	0.0800363	0.0926736	187	TRUE	5
AT3G51280	OK	negbinomial.size	0.244698	0.269851	224	TRUE	5
AT3G51600	OK	negbinomial.size	0.0769256	0.0893098	144	TRUE	5
AT3G51610	OK	negbinomial.size	4.74149e-21	1.17222e-20	370	TRUE	3
AT3G51660	OK	negbinomial.size	1.43766e-65	1.27482e-64	274	TRUE	2
AT3G51670	OK	negbinomial.size	0.00040587	0.000546823	846	TRUE	5
AT3G51720	OK	negbinomial.size	0.837589	0.8538	320	TRUE	5
AT3G51740	OK	negbinomial.size	0.662497	0.689061	218	FALSE	5
AT3G51895	OK	negbinomial.size	0.0149535	0.0183421	233	TRUE	5
AT3G52110	OK	negbinomial.size	0.500324	0.529575	267	TRUE	5
AT3G52360	OK	negbinomial.size	2.09652e-126	5.20536e-125	605	TRUE	2
AT3G52470	OK	negbinomial.size	1.00496e-12	1.86406e-12	374	TRUE	5
AT3G52630	OK	negbinomial.size	1.9611e-30	6.69624e-30	142	TRUE	3
AT3G52748	OK	negbinomial.size	9.47991e-81	1.10578e-79	163	TRUE	2
AT3G52905	OK	negbinomial.size	0.00422731	0.00536283	180	FALSE	1
AT3G52920	OK	negbinomial.size	0.348431	0.378011	354	TRUE	5
AT3G53190	OK	negbinomial.size	0.811601	0.829743	219	TRUE	5
AT3G53310	OK	negbinomial.size	2.47773e-14	4.8549e-14	449	TRUE	4
AT3G53420	OK	negbinomial.size	0.112361	0.12772	579	TRUE	5
AT3G53520	OK	negbinomial.size	3.10978e-50	1.95119e-49	352	TRUE	3
AT3G53610	OK	negbinomial.size	2.16027e-21	5.41002e-21	469	TRUE	3
AT3G53730	OK	negbinomial.size	0.00121644	0.0015944	882	TRUE	6
AT3G53990	OK	negbinomial.size	1.74577e-47	1.0216e-46	1068	TRUE	1
AT3G54000	OK	negbinomial.size	2.60588e-37	1.10734e-36	716	TRUE	2
AT3G54110	OK	negbinomial.size	1.69574e-97	2.58526e-96	440	TRUE	3
AT3G54180	OK	negbinomial.size	1.99956e-20	4.83342e-20	178	TRUE	3
AT3G54200	OK	negbinomial.size	2.41084e-50	1.52921e-49	381	TRUE	2
AT3G54220	OK	negbinomial.size	9.28014e-23	2.4512e-22	233	TRUE	2
AT3G54260	OK	negbinomial.size	6.8635e-12	1.24387e-11	185	TRUE	4
AT3G54400	OK	negbinomial.size	8.49595e-08	1.34114e-07	203	TRUE	4
AT3G54560	OK	negbinomial.size	6.64775e-39	2.98548e-38	740	TRUE	3
AT3G54650	OK	negbinomial.size	2.9128e-49	1.76392e-48	386	TRUE	3
AT3G54680	OK	negbinomial.size	4.53216e-11	8.01311e-11	234	TRUE	3
AT3G54690	OK	negbinomial.size	1.1524e-31	4.13815e-31	210	TRUE	3
AT3G54750	OK	negbinomial.size	9.96478e-07	1.5152e-06	242	FALSE	3
AT3G54820	OK	negbinomial.size	5.52762e-08	8.78154e-08	226	TRUE	1
AT3G54890	OK	negbinomial.size	5.15492e-12	9.37161e-12	1085	TRUE	5
AT3G54920	OK	negbinomial.size	0.551628	0.579643	984	TRUE	5
AT3G55020	OK	negbinomial.size	4.54449e-26	1.35014e-25	420	TRUE	3
AT3G55070	OK	negbinomial.size	4.56415e-14	8.86313e-14	191	FALSE	3
AT3G55430	OK	negbinomial.size	8.35182e-118	1.7077e-116	1361	TRUE	5
AT3G55560	OK	negbinomial.size	3.59127e-86	4.65793e-85	427	TRUE	2
AT3G55660	OK	negbinomial.size	0.361483	0.391194	181	TRUE	5
AT3G55740	OK	negbinomial.size	1.45157e-26	4.36476e-26	222	TRUE	2
AT3G55980	OK	negbinomial.size	0.000134708	0.000185371	1152	TRUE	5
AT3G56090	OK	negbinomial.size	1.16379e-29	3.86744e-29	820	TRUE	3
AT3G56100	OK	negbinomial.size	0.457571	0.488788	189	TRUE	5
AT3G56110	OK	negbinomial.size	2.57362e-13	4.85662e-13	220	FALSE	3
AT3G56370	OK	negbinomial.size	0.241442	0.266599	627	TRUE	5
AT3G56400	OK	negbinomial.size	0.000358387	0.000485106	195	FALSE	5
AT3G56880	OK	negbinomial.size	0.000404811	0.000545819	1434	TRUE	5
AT3G56900	OK	negbinomial.size	0.14066	0.158848	176	TRUE	3
AT3G57060	OK	negbinomial.size	1.74656e-09	2.91597e-09	324	TRUE	3
AT3G57150	OK	negbinomial.size	8.9663e-22	2.28496e-21	818	TRUE	4
AT3G57330	OK	negbinomial.size	8.57129e-13	1.59325e-12	161	TRUE	3
AT3G57440	OK	negbinomial.size	9.78598e-106	1.68396e-104	81	TRUE	3
AT3G57520	OK	negbinomial.size	7.1387e-18	1.57051e-17	530	TRUE	4
AT3G57670	OK	negbinomial.size	3.31612e-06	4.9218e-06	206	TRUE	4
AT3G57800	OK	negbinomial.size	1.79452e-05	2.56909e-05	205	TRUE	2
AT3G57860	OK	negbinomial.size	7.64229e-92	1.07115e-90	315	TRUE	3
AT3G58460	OK	negbinomial.size	8.01287e-21	1.95595e-20	369	TRUE	3
AT3G58540	OK	negbinomial.size	1.6193e-62	1.33381e-61	155	TRUE	3
AT3G58780	OK	negbinomial.size	1.73445e-19	4.06263e-19	264	TRUE	1
AT3G59050	OK	negbinomial.size	8.67941e-18	1.89985e-17	304	TRUE	2
AT3G59350	OK	negbinomial.size	2.29752e-10	3.96927e-10	969	TRUE	5
AT3G59410	OK	negbinomial.size	2.83512e-16	5.90113e-16	243	TRUE	3
AT3G59450	OK	negbinomial.size	5.20401e-66	4.71072e-65	121	TRUE	3
AT3G59760	OK	negbinomial.size	0.189404	0.211558	243	FALSE	4
AT3G59820	OK	negbinomial.size	4.93974e-32	1.81124e-31	439	TRUE	3
AT3G59940	OK	negbinomial.size	3.87381e-17	8.31195e-17	414	TRUE	2
AT3G60190	OK	negbinomial.size	0.703102	0.725648	481	TRUE	5
AT3G60450	OK	negbinomial.size	7.71043e-141	2.23346e-139	566	TRUE	2
AT3G60520	OK	negbinomial.size	5.94613e-66	5.3546e-65	177	TRUE	2
AT3G60530	OK	negbinomial.size	0.000662122	0.00087912	307	TRUE	1
AT3G60690	OK	negbinomial.size	6.60232e-23	1.75725e-22	255	TRUE	2
AT3G60820	OK	negbinomial.size	0.535587	0.564837	916	TRUE	6
AT3G60900	OK	negbinomial.size	0.202017	0.224635	161	TRUE	5
AT3G61150	OK	negbinomial.size	1.42876e-26	4.30362e-26	617	TRUE	2
AT3G61250	OK	negbinomial.size	0.000157718	0.000215668	344	FALSE	5
AT3G61310	OK	negbinomial.size	0.922671	0.929624	207	TRUE	5
AT3G61430	OK	negbinomial.size	0.00952999	0.0118393	245	TRUE	5
AT3G61580	OK	negbinomial.size	1.03445e-49	6.37545e-49	517	TRUE	3
AT3G61630	OK	negbinomial.size	0.00913681	0.0113671	166	TRUE	4
AT3G61640	OK	negbinomial.size	0.0325105	0.0388072	1203	TRUE	5
AT3G62260	OK	negbinomial.size	0.875848	0.88656	982	TRUE	5
AT3G62650	OK	negbinomial.size	4.33576e-09	7.10232e-09	183	FALSE	1
AT3G62920	OK	negbinomial.size	3.39922e-09	5.60517e-09	233	TRUE	2
AT3G63010	OK	negbinomial.size	3.3218e-88	4.40708e-87	890	FALSE	1
AT3G63200	OK	negbinomial.size	2.18832e-18	4.93295e-18	141	FALSE	3
AT3G63240	OK	negbinomial.size	2.62909e-05	3.73925e-05	297	TRUE	4
AT3G63300	OK	negbinomial.size	0.134687	0.152301	160	TRUE	5
AT3G63310	OK	negbinomial.size	1.03404e-16	2.18633e-16	235	TRUE	3
AT3G63450	OK	negbinomial.size	6.15141e-08	9.76361e-08	224	TRUE	4
AT3G66658	OK	negbinomial.size	1.70997e-28	5.49339e-28	175	TRUE	3
AT4G00200	OK	negbinomial.size	1.8636e-07	2.90228e-07	224	FALSE	1
AT4G00430	OK	negbinomial.size	1.14874e-117	2.32153e-116	1167	TRUE	1
AT4G00560	OK	negbinomial.size	3.73573e-49	2.25441e-48	421	TRUE	3
AT4G00740	OK	negbinomial.size	1.43977e-29	4.76633e-29	215	TRUE	3
AT4G00820	OK	negbinomial.size	0.0215662	0.0261017	367	TRUE	5
AT4G00930	OK	negbinomial.size	1.55677e-24	4.38517e-24	164	TRUE	3
AT4G01026	OK	negbinomial.size	0.692399	0.715523	452	TRUE	5
AT4G01200	OK	negbinomial.size	2.01339e-63	1.70696e-62	136	TRUE	3
AT4G01250	OK	negbinomial.size	4.20381e-21	1.04077e-20	425	TRUE	1
AT4G01730	OK	negbinomial.size	0.310699	0.338503	169	TRUE	5
AT4G01850	OK	negbinomial.size	6.81806e-115	1.34657e-113	906	TRUE	3
AT4G01870	OK	negbinomial.size	0	0	1093	TRUE	2
AT4G02030	OK	negbinomial.size	3.48958e-18	7.75562e-18	194	TRUE	3
AT4G02060	OK	negbinomial.size	5.11222e-14	9.91634e-14	450	TRUE	3
AT4G02150	OK	negbinomial.size	1.04805e-39	4.89654e-39	468	TRUE	3
AT4G02290	OK	negbinomial.size	7.2379e-32	2.63721e-31	759	TRUE	4
AT4G02380	OK	negbinomial.size	1.61528e-77	1.73294e-76	332	TRUE	2
AT4G02740	OK	negbinomial.size	5.04476e-20	1.20437e-19	320	TRUE	3
AT4G02770	OK	negbinomial.size	0.736723	0.756305	357	TRUE	4
AT4G02800	OK	negbinomial.size	0.675194	0.699631	234	TRUE	5
AT4G03030	OK	negbinomial.size	1.10854e-36	4.64251e-36	231	TRUE	3
AT4G03120	OK	negbinomial.size	1.39561e-13	2.66253e-13	386	TRUE	3
AT4G03190	OK	negbinomial.size	0.000437272	0.000586856	180	TRUE	4
AT4G03210	OK	negbinomial.size	0.00013957	0.000191757	588	TRUE	5
AT4G03400	OK	negbinomial.size	1.44398e-41	7.12963e-41	161	TRUE	2
AT4G03960	OK	negbinomial.size	7.63116e-14	1.47203e-13	159	TRUE	3
AT4G04890	OK	negbinomial.size	1.79198e-32	6.62652e-32	571	TRUE	1
AT4G05010	OK	negbinomial.size	7.77307e-66	6.96371e-65	685	TRUE	1
AT4G05020	OK	negbinomial.size	7.56484e-07	1.15533e-06	581	TRUE	6
AT4G05050	OK	negbinomial.size	2.08832e-05	2.98234e-05	1551	TRUE	5
AT4G05110	OK	negbinomial.size	6.67275e-60	5.22398e-59	202	TRUE	2
AT4G05120	OK	negbinomial.size	3.48989e-59	2.672e-58	241	TRUE	2
AT4G05180	OK	negbinomial.size	0.924437	0.930326	190	TRUE	4
AT4G05190	OK	negbinomial.size	0.107593	0.122782	189	FALSE	5
AT4G05520	OK	negbinomial.size	3.06406e-24	8.52054e-24	181	TRUE	3
AT4G08555	OK	negbinomial.size	3.51746e-89	4.73903e-88	374	TRUE	2
AT4G08590	OK	negbinomial.size	2.48688e-30	8.4418e-30	181	TRUE	3
AT4G08950	OK	negbinomial.size	0.358919	0.388661	514	TRUE	5
AT4G09000	OK	negbinomial.size	6.75034e-43	3.47103e-42	738	FALSE	3
AT4G09030	OK	negbinomial.size	7.3452e-05	0.000102128	392	TRUE	5
AT4G09320	OK	negbinomial.size	5.31614e-06	7.82342e-06	1014	FALSE	5
AT4G09640	OK	negbinomial.size	0.597556	0.625634	189	TRUE	5
AT4G09960	OK	negbinomial.size	0.874366	0.885575	476	TRUE	5
AT4G10340	OK	negbinomial.size	0.203448	0.226082	932	TRUE	5
AT4G11080	OK	negbinomial.size	2.97443e-14	5.80197e-14	319	TRUE	3
AT4G11280	OK	negbinomial.size	1.04996e-05	1.5169e-05	409	TRUE	5
AT4G11600	OK	negbinomial.size	9.90179e-61	7.82242e-60	1060	TRUE	2
AT4G12600	OK	negbinomial.size	0.00147236	0.0019197	485	TRUE	4
AT4G13180	OK	negbinomial.size	2.16096e-32	7.9571e-32	244	TRUE	2
AT4G13340	OK	negbinomial.size	3.90074e-11	6.91079e-11	365	TRUE	1
AT4G13370	OK	negbinomial.size	2.62997e-34	1.02717e-33	180	TRUE	3
AT4G13395	OK	negbinomial.size	0.844191	0.859261	1010	TRUE	5
AT4G13710	OK	negbinomial.size	3.02974e-118	6.34421e-117	296	TRUE	3
AT4G13830	OK	negbinomial.size	0.0726485	0.0845135	327	TRUE	4
AT4G13850	OK	negbinomial.size	7.03163e-06	1.02697e-05	1149	TRUE	5
AT4G14110	OK	negbinomial.size	0.00194075	0.00251343	402	TRUE	3
AT4G14130	OK	negbinomial.size	9.28727e-27	2.8318e-26	267	TRUE	4
AT4G14270	OK	negbinomial.size	4.69618e-26	1.39283e-25	891	TRUE	4
AT4G14660	OK	negbinomial.size	6.89782e-07	1.05532e-06	161	TRUE	3
AT4G14690	OK	negbinomial.size	0.117055	0.132881	219	TRUE	5
AT4G14713	OK	negbinomial.size	2.16498e-16	4.52252e-16	154	FALSE	3
AT4G14716	OK	negbinomial.size	1.12351e-10	1.95461e-10	284	TRUE	3
AT4G14720	OK	negbinomial.size	0.000364219	0.000492616	444	TRUE	2
AT4G14930	OK	negbinomial.size	1.86133e-41	9.1384e-41	404	TRUE	3
AT4G14960	OK	negbinomial.size	6.02179e-120	1.29208e-118	921	TRUE	3
AT4G15140	OK	negbinomial.size	0.0430873	0.0510121	137	FALSE	5
AT4G15470	OK	negbinomial.size	2.77652e-31	9.84814e-31	700	TRUE	3
AT4G15630	OK	negbinomial.size	0	0	323	TRUE	2
AT4G15910	OK	negbinomial.size	7.32976e-121	1.63322e-119	1156	TRUE	1
AT4G15930	OK	negbinomial.size	3.74954e-31	1.31917e-30	557	TRUE	3
AT4G16500	OK	negbinomial.size	1.05962e-33	4.0834e-33	906	TRUE	5
AT4G16660	OK	negbinomial.size	5.2917e-23	1.41492e-22	389	FALSE	3
AT4G16690	OK	negbinomial.size	5.66184e-06	8.31807e-06	149	TRUE	4
AT4G16720	OK	negbinomial.size	0.10024	0.114995	1558	TRUE	5
AT4G17040	OK	negbinomial.size	3.64992e-25	1.05026e-24	652	TRUE	3
AT4G17090	OK	negbinomial.size	0.00278288	0.00358271	367	TRUE	4
AT4G17170	OK	negbinomial.size	3.22237e-31	1.13831e-30	338	TRUE	3
AT4G17230	OK	negbinomial.size	0.016376	0.0200433	1181	TRUE	5
AT4G17460	OK	negbinomial.size	0.0151288	0.0185429	122	TRUE	5
AT4G17500	OK	negbinomial.size	1.58861e-50	1.01508e-49	651	TRUE	1
AT4G17900	OK	negbinomial.size	8.3715e-39	3.74991e-38	327	TRUE	2
AT4G18170_WRKY28	OK	negbinomial.size	8.58743e-21	2.09326e-20	266	TRUE	1
AT4G18490	OK	negbinomial.size	3.48572e-124	8.29888e-123	120	TRUE	3
AT4G18730	OK	negbinomial.size	5.36779e-07	8.22683e-07	1305	TRUE	5
AT4G18950	OK	negbinomial.size	2.66071e-61	2.13102e-60	834	TRUE	1
AT4G18970	OK	negbinomial.size	0.408331	0.440521	143	TRUE	5
AT4G19040	OK	negbinomial.size	2.78943e-12	5.11935e-12	174	FALSE	3
AT4G19120	OK	negbinomial.size	6.86598e-06	1.0039e-05	178	TRUE	3
AT4G19200	OK	negbinomial.size	0.529875	0.559831	982	TRUE	6
AT4G19700	OK	negbinomial.size	4.57989e-24	1.26548e-23	424	TRUE	1
AT4G20320	OK	negbinomial.size	0.979611	0.982437	424	TRUE	5
AT4G20830	OK	negbinomial.size	4.28799e-39	1.94076e-38	323	TRUE	2
AT4G20890	OK	negbinomial.size	1.17084e-68	1.12426e-67	445	TRUE	3
AT4G21070	OK	negbinomial.size	1.06328e-11	1.92299e-11	184	TRUE	3
AT4G21280	OK	negbinomial.size	0.308987	0.3369	465	TRUE	4
AT4G21620	OK	negbinomial.size	0.649232	0.676884	335	TRUE	5
AT4G21720	OK	negbinomial.size	8.79729e-46	4.83851e-45	138	TRUE	3
AT4G21750	OK	negbinomial.size	7.35515e-69	7.14148e-68	555	TRUE	1
AT4G21910	OK	negbinomial.size	0.0134172	0.0165383	250	TRUE	5
AT4G21960	OK	negbinomial.size	0.00243193	0.00314019	131	TRUE	5
AT4G21990	OK	negbinomial.size	4.96043e-58	3.73213e-57	510	TRUE	2
AT4G22190	OK	negbinomial.size	2.03917e-09	3.39471e-09	608	TRUE	5
AT4G22530	OK	negbinomial.size	0.0110008	0.0136081	262	TRUE	6
AT4G22570	OK	negbinomial.size	0.926901	0.932265	382	TRUE	5
AT4G22590	OK	negbinomial.size	8.24269e-06	1.19982e-05	232	TRUE	5
AT4G22780	OK	negbinomial.size	7.84155e-14	1.51093e-13	862	TRUE	5
AT4G22820	OK	negbinomial.size	2.00539e-34	7.84994e-34	277	TRUE	2
AT4G23060	OK	negbinomial.size	0.000375311	0.000507224	467	TRUE	5
AT4G23180	OK	negbinomial.size	2.39344e-21	5.98531e-21	264	FALSE	1
AT4G23190	OK	negbinomial.size	7.23321e-13	1.34741e-12	188	TRUE	2
AT4G23530	OK	negbinomial.size	0.00260944	0.0033644	178	TRUE	1
AT4G23640	OK	negbinomial.size	1.59579e-26	4.79013e-26	208	TRUE	3
AT4G23750	OK	negbinomial.size	2.40883e-05	3.43159e-05	263	TRUE	4
AT4G23800	OK	negbinomial.size	2.95124e-80	3.4195e-79	650	TRUE	3
AT4G23820	OK	negbinomial.size	0.000465894	0.000623825	371	TRUE	5
AT4G24020	OK	negbinomial.size	4.24647e-16	8.78615e-16	171	FALSE	3
AT4G24040	OK	negbinomial.size	0.860718	0.87328	220	TRUE	4
AT4G24110	OK	negbinomial.size	0.0482775	0.0569243	191	TRUE	5
AT4G24230	OK	negbinomial.size	2.3123e-05	3.29678e-05	330	TRUE	2
AT4G24380	OK	negbinomial.size	1.68874e-63	1.44583e-62	1146	TRUE	1
AT4G24420	OK	negbinomial.size	1.25266e-25	3.66519e-25	326	TRUE	3
AT4G24570	OK	negbinomial.size	1.27919e-24	3.62682e-24	650	TRUE	4
AT4G24610	OK	negbinomial.size	3.1346e-09	5.18357e-09	386	TRUE	3
AT4G24960	OK	negbinomial.size	6.67232e-100	1.05423e-98	1135	TRUE	1
AT4G24972	OK	negbinomial.size	8.19202e-72	8.2299e-71	285	TRUE	3
AT4G25100	OK	negbinomial.size	2.27436e-07	3.51989e-07	434	FALSE	5
AT4G25180	OK	negbinomial.size	6.70617e-22	1.71654e-21	285	TRUE	3
AT4G25260	OK	negbinomial.size	8.17604e-109	1.4802e-107	351	TRUE	2
AT4G25470	OK	negbinomial.size	0.000413703	0.000556514	263	TRUE	5
AT4G25610	OK	negbinomial.size	2.59702e-17	5.62095e-17	209	TRUE	3
AT4G25630	OK	negbinomial.size	7.82018e-06	1.13927e-05	270	TRUE	4
AT4G25720	OK	negbinomial.size	3.51835e-25	1.01408e-24	186	FALSE	3
AT4G25960	OK	negbinomial.size	3.10088e-19	7.19538e-19	157	TRUE	1
AT4G25970	OK	negbinomial.size	3.15237e-54	2.1828e-53	390	TRUE	3
AT4G26080	OK	negbinomial.size	1.29533e-73	1.32428e-72	612	TRUE	2
AT4G26210	OK	negbinomial.size	2.65141e-20	6.37366e-20	347	TRUE	3
AT4G26970	OK	negbinomial.size	6.53899e-22	1.6787e-21	373	TRUE	3
AT4G27230	OK	negbinomial.size	0.0014087	0.00184084	527	TRUE	3
AT4G27260	OK	negbinomial.size	7.77375e-36	3.17154e-35	346	TRUE	1
AT4G27280	OK	negbinomial.size	2.95106e-09	4.88937e-09	901	TRUE	5
AT4G27310	OK	negbinomial.size	3.4426e-17	7.41418e-17	213	TRUE	2
AT4G27410	OK	negbinomial.size	9.36357e-06	1.35729e-05	258	TRUE	5
AT4G27440	OK	negbinomial.size	0.196144	0.218524	497	TRUE	5
AT4G27450	OK	negbinomial.size	0.00414203	0.00527002	311	TRUE	4
AT4G27520	OK	negbinomial.size	1.43079e-77	1.54454e-76	853	TRUE	1
AT4G27560	OK	negbinomial.size	0.0681594	0.0795575	323	TRUE	5
AT4G27585	OK	negbinomial.size	3.08818e-23	8.32519e-23	448	TRUE	3
AT4G27652	OK	negbinomial.size	3.28595e-29	1.07754e-28	473	TRUE	2
AT4G27654	OK	negbinomial.size	0.0103093	0.01278	201	TRUE	5
AT4G27657	OK	negbinomial.size	0.0412467	0.0488996	257	TRUE	5
AT4G27720	OK	negbinomial.size	0.662092	0.689051	350	TRUE	5
AT4G28140	OK	negbinomial.size	4.83454e-12	8.80757e-12	251	TRUE	1
AT4G28190	OK	negbinomial.size	0.00988089	0.0122664	268	TRUE	1
AT4G28290	OK	negbinomial.size	2.31179e-14	4.53487e-14	224	TRUE	2
AT4G28310	OK	negbinomial.size	1.79379e-52	1.18993e-51	143	TRUE	3
AT4G28703	OK	negbinomial.size	3.79987e-33	1.43257e-32	481	TRUE	1
AT4G28710	OK	negbinomial.size	3.47897e-22	9.01109e-22	166	TRUE	3
AT4G28750	OK	negbinomial.size	0.43934	0.471051	232	TRUE	4
AT4G29030	OK	negbinomial.size	6.00047e-102	9.83851e-101	860	TRUE	5
AT4G29170	OK	negbinomial.size	1.77339e-84	2.23344e-83	238	TRUE	3
AT4G29190	OK	negbinomial.size	0.462601	0.493251	447	TRUE	5
AT4G29420	OK	negbinomial.size	2.04198e-25	5.94466e-25	191	TRUE	3
AT4G29780	OK	negbinomial.size	1.00405e-16	2.12551e-16	1354	TRUE	5
AT4G29810	OK	negbinomial.size	2.43956e-15	4.95323e-15	276	TRUE	3
AT4G29900	OK	negbinomial.size	4.84855e-71	4.76089e-70	637	TRUE	3
AT4G29950	OK	negbinomial.size	5.13085e-22	1.3211e-21	552	TRUE	1
AT4G30210	OK	negbinomial.size	6.47144e-132	1.70415e-130	943	TRUE	1
AT4G30350	OK	negbinomial.size	1.40345e-06	2.11552e-06	585	TRUE	5
AT4G30530	OK	negbinomial.size	2.37989e-133	6.4629e-132	642	TRUE	2
AT4G30650	OK	negbinomial.size	3.34544e-36	1.38109e-35	374	TRUE	2
AT4G30660	OK	negbinomial.size	4.04442e-12	7.37587e-12	421	TRUE	1
AT4G30850	OK	negbinomial.size	6.70004e-19	1.52817e-18	611	TRUE	1
AT4G30920	OK	negbinomial.size	6.77164e-49	4.07236e-48	591	TRUE	3
AT4G31420	OK	negbinomial.size	2.06203e-40	9.87277e-40	354	TRUE	3
AT4G31550	OK	negbinomial.size	1.723e-54	1.20264e-53	625	TRUE	1
AT4G31610	OK	negbinomial.size	7.18743e-15	1.4309e-14	204	TRUE	4
AT4G31780	OK	negbinomial.size	6.62122e-54	4.53058e-53	891	TRUE	1
AT4G31800	OK	negbinomial.size	1.06672e-50	6.84121e-50	1250	TRUE	5
AT4G31820	OK	negbinomial.size	7.34187e-32	2.66949e-31	504	TRUE	1
AT4G31840	OK	negbinomial.size	0.313396	0.341066	843	TRUE	5
AT4G32020	OK	negbinomial.size	0.74466	0.764002	1241	TRUE	5
AT4G32120	OK	negbinomial.size	4.15217e-31	1.45493e-30	211	TRUE	3
AT4G32300	OK	negbinomial.size	2.5764e-29	8.48064e-29	192	TRUE	2
AT4G32605	OK	negbinomial.size	1.96549e-21	4.92931e-21	285	TRUE	3
AT4G32670	OK	negbinomial.size	0.000289842	0.000392937	318	TRUE	5
AT4G32710	OK	negbinomial.size	0.00443168	0.0056098	171	TRUE	3
AT4G32830	OK	negbinomial.size	0.00876431	0.0109193	232	FALSE	4
AT4G32870	OK	negbinomial.size	2.29939e-16	4.79177e-16	209	TRUE	2
AT4G32940	OK	negbinomial.size	2.72469e-14	5.33278e-14	526	FALSE	3
AT4G33160	OK	negbinomial.size	0.00208975	0.00270237	309	TRUE	5
AT4G33200	OK	negbinomial.size	6.82213e-24	1.87017e-23	450	TRUE	3
AT4G33260	OK	negbinomial.size	0.84819	0.862078	311	FALSE	5
AT4G33400	OK	negbinomial.size	0.000925969	0.0012229	441	FALSE	3
AT4G33700	OK	negbinomial.size	0.0024746	0.00319292	325	TRUE	5
AT4G33870	OK	negbinomial.size	1.18558e-128	3.0302e-127	94	TRUE	3
AT4G33945	OK	negbinomial.size	1.07159e-33	4.12041e-33	378	TRUE	3
AT4G34050	OK	negbinomial.size	0.697569	0.720366	270	TRUE	4
AT4G34160	OK	negbinomial.size	0.446532	0.478172	152	TRUE	5
AT4G34200	OK	negbinomial.size	2.2874e-84	2.86007e-83	657	TRUE	3
AT4G34220	OK	negbinomial.size	0.000130299	0.00017973	139	TRUE	4
AT4G34230	OK	negbinomial.size	0.104148	0.119241	313	TRUE	5
AT4G34400	OK	negbinomial.size	0.0933548	0.10738	655	TRUE	5
AT4G34410	OK	negbinomial.size	3.19142e-05	4.52422e-05	826	TRUE	5
AT4G34590	OK	negbinomial.size	0.00437707	0.00554471	127	TRUE	4
AT4G34620	OK	negbinomial.size	0.011738	0.0144789	1122	TRUE	4
AT4G34710	OK	negbinomial.size	5.65006e-20	1.34518e-19	837	TRUE	5
AT4G34860	OK	negbinomial.size	4.85372e-114	9.47839e-113	203	TRUE	3
AT4G34980	OK	negbinomial.size	3.1109e-12	5.69731e-12	404	TRUE	4
AT4G34990	OK	negbinomial.size	2.47403e-68	2.34965e-67	384	TRUE	2
AT4G35000	OK	negbinomial.size	3.1434e-41	1.53462e-40	785	TRUE	3
AT4G35070	OK	negbinomial.size	2.2374e-18	5.03705e-18	527	FALSE	1
AT4G35100	OK	negbinomial.size	0.487064	0.516799	1312	TRUE	5
AT4G35110	OK	negbinomial.size	2.64647e-10	4.55854e-10	202	TRUE	2
AT4G35190	OK	negbinomial.size	1.55135e-13	2.94672e-13	402	TRUE	4
AT4G35480	OK	negbinomial.size	1.23019e-16	2.59474e-16	219	TRUE	2
AT4G35550	OK	negbinomial.size	0.0221254	0.0267413	480	TRUE	5
AT4G35620	OK	negbinomial.size	0.326124	0.354474	146	FALSE	5
AT4G35730	OK	negbinomial.size	0.048763	0.0574188	475	TRUE	5
AT4G35770	OK	negbinomial.size	0.341762	0.371007	246	TRUE	4
AT4G35840	OK	negbinomial.size	3.97982e-27	1.23959e-26	303	TRUE	1
AT4G35850	OK	negbinomial.size	4.53271e-30	1.53266e-29	394	TRUE	3
AT4G35985	OK	negbinomial.size	0.673784	0.699126	323	TRUE	5
AT4G36010	OK	negbinomial.size	0.108146	0.123332	958	TRUE	5
AT4G36040	OK	negbinomial.size	3.51209e-11	6.23494e-11	772	TRUE	2
AT4G36180	OK	negbinomial.size	2.66625e-05	3.789e-05	338	TRUE	4
AT4G36250	OK	negbinomial.size	3.3416e-05	4.73325e-05	223	TRUE	4
AT4G36360	OK	negbinomial.size	0.538114	0.567157	824	TRUE	5
AT4G36500	OK	negbinomial.size	0	0	689	TRUE	2
AT4G36880	OK	negbinomial.size	4.07785e-21	1.01247e-20	242	TRUE	1
AT4G36950	OK	negbinomial.size	3.5239e-86	4.60492e-85	467	TRUE	2
AT4G37110	OK	negbinomial.size	0.00356068	0.00455369	247	FALSE	4
AT4G37250	OK	negbinomial.size	1.22306e-140	3.48471e-139	450	TRUE	2
AT4G37260	OK	negbinomial.size	0.000491999	0.000658271	490	FALSE	1
AT4G37300	OK	negbinomial.size	0.00314563	0.00404073	410	TRUE	5
AT4G37330	OK	negbinomial.size	0.0231534	0.0279061	142	TRUE	5
AT4G37370	OK	negbinomial.size	5.07626e-79	5.61945e-78	417	TRUE	2
AT4G37430	OK	negbinomial.size	0.0622374	0.0728408	210	TRUE	5
AT4G37450	OK	negbinomial.size	0.271574	0.29868	142	TRUE	5
AT4G37510	OK	negbinomial.size	3.56951e-05	5.04784e-05	156	TRUE	4
AT4G37610	OK	negbinomial.size	0.150445	0.169678	748	TRUE	6
AT4G37730	OK	negbinomial.size	0.000339181	0.000459467	198	TRUE	1
AT4G37750	OK	negbinomial.size	7.349e-18	1.61474e-17	600	TRUE	5
AT4G37870	OK	negbinomial.size	0.452943	0.484738	770	TRUE	5
AT4G37990	OK	negbinomial.size	0.00266102	0.00342835	191	TRUE	5
AT4G38000	OK	negbinomial.size	2.67295e-09	4.43281e-09	208	TRUE	4
AT4G38200	OK	negbinomial.size	1.05259e-32	3.9342e-32	202	TRUE	3
AT4G38220	OK	negbinomial.size	0.889543	0.899375	429	TRUE	5
AT4G38370	OK	negbinomial.size	3.04726e-11	5.42638e-11	248	TRUE	3
AT4G38400	OK	negbinomial.size	1.99729e-12	3.67722e-12	643	TRUE	5
AT4G38410	OK	negbinomial.size	6.87503e-09	1.1188e-08	573	TRUE	5
AT4G38430	OK	negbinomial.size	0.179372	0.200869	883	TRUE	5
AT4G38495	OK	negbinomial.size	0.0227061	0.027405	261	TRUE	3
AT4G38580	OK	negbinomial.size	7.22621e-13	1.34741e-12	401	TRUE	1
AT4G38680	OK	negbinomial.size	0.310846	0.338503	1335	TRUE	3
AT4G38740	OK	negbinomial.size	0.990621	0.991192	829	TRUE	5
AT4G38780	OK	negbinomial.size	8.14536e-26	2.39132e-25	169	TRUE	3
AT4G38970	OK	negbinomial.size	2.05294e-08	3.2976e-08	199	TRUE	4
AT4G39080	OK	negbinomial.size	1.07721e-26	3.26734e-26	483	TRUE	3
AT4G39090	OK	negbinomial.size	1.4554e-08	2.34646e-08	1358	TRUE	5
AT4G39220	OK	negbinomial.size	1.07691e-32	4.01647e-32	502	TRUE	3
AT4G39260	OK	negbinomial.size	6.12736e-13	1.14632e-12	476	TRUE	3
AT4G39330	OK	negbinomial.size	1.04892e-10	1.83035e-10	340	TRUE	5
AT4G39380	OK	negbinomial.size	2.64437e-65	2.32117e-64	141	TRUE	3
AT4G39670	OK	negbinomial.size	0	0	436	TRUE	2
AT4G39830	OK	negbinomial.size	4.89345e-42	2.44588e-41	209	TRUE	2
AT4G39840	OK	negbinomial.size	1.64062e-79	1.85156e-78	714	TRUE	1
AT4G40030	OK	negbinomial.size	0.663422	0.689198	1189	TRUE	5
AT4G40060	OK	negbinomial.size	3.41018e-06	5.05708e-06	334	TRUE	4
AT5G01030	OK	negbinomial.size	0.621263	0.649282	163	FALSE	5
AT5G01040	OK	negbinomial.size	4.18793e-67	3.91323e-66	170	TRUE	2
AT5G01075	OK	negbinomial.size	1.49517e-16	3.13841e-16	291	TRUE	1
AT5G01210	OK	negbinomial.size	0.420617	0.453213	167	TRUE	5
AT5G01240	OK	negbinomial.size	0.0380064	0.0452432	137	TRUE	5
AT5G01340	OK	negbinomial.size	3.42881e-08	5.46723e-08	353	TRUE	2
AT5G01350	OK	negbinomial.size	7.25535e-19	1.65266e-18	1462	TRUE	5
AT5G01370	OK	negbinomial.size	5.12422e-15	1.02721e-14	354	TRUE	4
AT5G01380	OK	negbinomial.size	7.28159e-81	8.55095e-80	614	TRUE	2
AT5G01470	OK	negbinomial.size	1.36348e-24	3.85949e-24	154	TRUE	3
AT5G01630	OK	negbinomial.size	3.44836e-28	1.09566e-27	152	TRUE	3
AT5G01650	OK	negbinomial.size	2.98021e-31	1.05491e-30	879	TRUE	3
AT5G01720	OK	negbinomial.size	9.5773e-11	1.6729e-10	473	TRUE	4
AT5G01750	OK	negbinomial.size	7.57888e-80	8.66586e-79	382	TRUE	2
AT5G01820	OK	negbinomial.size	7.51051e-144	2.21242e-142	586	TRUE	1
AT5G02020	OK	negbinomial.size	8.95905e-55	6.27856e-54	879	TRUE	1
AT5G02380	OK	negbinomial.size	1.32628e-203	6.98507e-202	1242	TRUE	4
AT5G02490	OK	negbinomial.size	3.1199e-06	4.63452e-06	872	TRUE	5
AT5G02500	OK	negbinomial.size	6.81611e-106	1.18464e-104	1541	TRUE	3
AT5G02550	OK	negbinomial.size	7.30231e-13	1.35882e-12	352	TRUE	5
AT5G02600	OK	negbinomial.size	4.58438e-11	8.0972e-11	270	TRUE	2
AT5G03030	OK	negbinomial.size	4.09507e-88	5.39184e-87	789	TRUE	2
AT5G03050	OK	negbinomial.size	6.36233e-98	9.78561e-97	243	TRUE	3
AT5G03210	OK	negbinomial.size	2.55622e-09	4.24328e-09	849	TRUE	5
AT5G03230	OK	negbinomial.size	0.00935744	0.0116332	205	TRUE	4
AT5G03290	OK	negbinomial.size	5.36576e-08	8.53219e-08	395	TRUE	3
AT5G03380	OK	negbinomial.size	8.52115e-46	4.70151e-45	522	TRUE	2
AT5G03560	OK	negbinomial.size	1.57575e-22	4.1121e-22	268	TRUE	3
AT5G03630	OK	negbinomial.size	1.10556e-109	2.04412e-108	1019	TRUE	2
AT5G03885	OK	negbinomial.size	1.80984e-07	2.82108e-07	121	FALSE	1
AT5G04250	OK	negbinomial.size	2.09393e-43	1.08634e-42	394	TRUE	2
AT5G04340	OK	negbinomial.size	1.33546e-21	3.37849e-21	391	TRUE	1
AT5G04740	OK	negbinomial.size	2.81738e-17	6.09031e-17	420	FALSE	3
AT5G04760	OK	negbinomial.size	1.46862e-40	7.05102e-40	678	FALSE	1
AT5G05080	OK	negbinomial.size	0.153448	0.17284	732	TRUE	5
AT5G05110	OK	negbinomial.size	1.42837e-06	2.15122e-06	187	TRUE	3
AT5G05180	OK	negbinomial.size	0.86901	0.881178	158	TRUE	5
AT5G05190	OK	negbinomial.size	1.17927e-34	4.63705e-34	209	TRUE	2
AT5G05410	OK	negbinomial.size	8.35025e-07	1.27416e-06	645	TRUE	5
AT5G05480	OK	negbinomial.size	5.27408e-27	1.62964e-26	171	TRUE	3
AT5G05600	OK	negbinomial.size	3.7672e-66	3.42795e-65	419	TRUE	2
AT5G05680	OK	negbinomial.size	1.63425e-22	4.25835e-22	234	TRUE	3
AT5G05690	OK	negbinomial.size	1.22571e-07	1.92785e-07	315	TRUE	4
AT5G06050	OK	negbinomial.size	4.32976e-20	1.03795e-19	182	TRUE	3
AT5G06120	OK	negbinomial.size	6.69537e-26	1.97564e-25	350	TRUE	3
AT5G06150	OK	negbinomial.size	0.00555443	0.00700043	317	TRUE	5
AT5G06320	OK	negbinomial.size	1.71709e-09	2.86953e-09	1301	TRUE	5
AT5G06370	OK	negbinomial.size	4.96789e-38	2.18587e-37	889	TRUE	1
AT5G06460	OK	negbinomial.size	8.13328e-28	2.57012e-27	294	TRUE	3
AT5G06910	OK	negbinomial.size	8.10382e-16	1.6668e-15	189	TRUE	3
AT5G07030	OK	negbinomial.size	1.26907e-11	2.28563e-11	297	TRUE	4
AT5G07180	OK	negbinomial.size	7.71553e-10	1.30953e-09	431	TRUE	5
AT5G07380	OK	negbinomial.size	2.62633e-57	1.95067e-56	113	TRUE	3
AT5G07440	OK	negbinomial.size	1.37307e-180	5.82048e-179	803	TRUE	2
AT5G07860	OK	negbinomial.size	0.109918	0.125107	172	TRUE	5
AT5G08000	OK	negbinomial.size	3.43215e-13	6.4557e-13	307	TRUE	4
AT5G08160	OK	negbinomial.size	0.00188307	0.00244055	296	TRUE	3
AT5G08790	OK	negbinomial.size	2.8857e-46	1.62309e-45	1349	TRUE	5
AT5G09400	OK	negbinomial.size	5.73064e-29	1.86864e-28	216	TRUE	3
AT5G09440	OK	negbinomial.size	1.07158e-22	2.81755e-22	471	FALSE	1
AT5G09750	OK	negbinomial.size	1.66933e-11	2.99721e-11	173	TRUE	4
AT5G10150	OK	negbinomial.size	7.76521e-126	1.90084e-124	236	TRUE	2
AT5G10390	OK	negbinomial.size	6.27659e-20	1.49026e-19	217	TRUE	3
AT5G10400	OK	negbinomial.size	0.00422263	0.00536079	594	TRUE	3
AT5G10695	OK	negbinomial.size	9.59083e-56	6.85961e-55	1183	TRUE	1
AT5G10830	OK	negbinomial.size	7.9039e-36	3.21709e-35	258	TRUE	2
AT5G10980	OK	negbinomial.size	0.272047	0.298874	1137	TRUE	6
AT5G11110	OK	negbinomial.size	3.96067e-72	4.00211e-71	160	TRUE	3
AT5G11160	OK	negbinomial.size	1.73945e-07	2.71622e-07	194	TRUE	5
AT5G11280	OK	negbinomial.size	1.61483e-24	4.53405e-24	220	TRUE	3
AT5G11650	OK	negbinomial.size	0.0950212	0.109152	819	TRUE	5
AT5G11670	OK	negbinomial.size	2.10859e-24	5.90133e-24	917	TRUE	1
AT5G11740	OK	negbinomial.size	1.45815e-101	2.36847e-100	1596	TRUE	5
AT5G11970	OK	negbinomial.size	2.00794e-59	1.55795e-58	316	TRUE	2
AT5G12010	OK	negbinomial.size	3.51609e-73	3.57367e-72	885	TRUE	1
AT5G12030	OK	negbinomial.size	3.75439e-09	6.16742e-09	81	TRUE	4
AT5G12250	OK	negbinomial.size	8.89246e-72	8.88224e-71	533	TRUE	3
AT5G12350	OK	negbinomial.size	6.78108e-09	1.10455e-08	309	TRUE	3
AT5G12980	OK	negbinomial.size	6.417e-30	2.15304e-29	247	TRUE	3
AT5G13100	OK	negbinomial.size	0.0187176	0.0228129	878	TRUE	5
AT5G13140	OK	negbinomial.size	1.9019e-14	3.73925e-14	199	TRUE	4
AT5G13190	OK	negbinomial.size	5.42402e-13	1.01693e-12	787	TRUE	2
AT5G13200	OK	negbinomial.size	1.53794e-51	1.0011e-50	326	TRUE	2
AT5G13220	OK	negbinomial.size	4.00098e-10	6.8442e-10	1073	TRUE	5
AT5G13400	OK	negbinomial.size	1.01192e-06	1.53734e-06	229	TRUE	5
AT5G13460	OK	negbinomial.size	2.51212e-22	6.5165e-22	452	TRUE	1
AT5G13490	OK	negbinomial.size	4.03754e-06	5.97213e-06	573	TRUE	6
AT5G13520	OK	negbinomial.size	2.83645e-24	7.91293e-24	463	TRUE	3
AT5G13550	OK	negbinomial.size	3.17842e-23	8.55122e-23	180	TRUE	3
AT5G13630	OK	negbinomial.size	0.566493	0.594185	888	TRUE	5
AT5G13740	OK	negbinomial.size	3.71674e-35	1.48499e-34	264	TRUE	3
AT5G13880	OK	negbinomial.size	5.42088e-12	9.84481e-12	188	TRUE	2
AT5G13930	OK	negbinomial.size	2.57538e-19	6.00002e-19	158	TRUE	4
AT5G14140	OK	negbinomial.size	2.67637e-28	8.53492e-28	147	TRUE	3
AT5G14180	OK	negbinomial.size	4.89814e-12	8.9141e-12	278	TRUE	4
AT5G14410	OK	negbinomial.size	2.02535e-56	1.47283e-55	463	TRUE	1
AT5G14470	OK	negbinomial.size	8.74589e-06	1.26987e-05	158	TRUE	6
AT5G14640	OK	negbinomial.size	0.438748	0.470706	474	TRUE	5
AT5G14790	OK	negbinomial.size	9.52145e-17	2.01808e-16	320	TRUE	3
AT5G14920	OK	negbinomial.size	2.84295e-24	7.91835e-24	330	TRUE	1
AT5G15070	OK	negbinomial.size	5.6998e-52	3.72415e-51	214	TRUE	3
AT5G15230	OK	negbinomial.size	0.00169502	0.00220505	717	TRUE	5
AT5G15510	OK	negbinomial.size	3.83737e-16	7.94916e-16	193	TRUE	3
AT5G15640	OK	negbinomial.size	5.55615e-06	8.1697e-06	269	TRUE	6
AT5G15950	OK	negbinomial.size	0.0179827	0.021948	145	TRUE	4
AT5G15970	OK	negbinomial.size	0.140467	0.158734	953	TRUE	5
AT5G16010	OK	negbinomial.size	0	3.02662e-307	1097	TRUE	2
AT5G16050	OK	negbinomial.size	7.51428e-06	1.09562e-05	1396	TRUE	1
AT5G16070	OK	negbinomial.size	5.01261e-32	1.83409e-31	736	TRUE	3
AT5G16220	OK	negbinomial.size	2.47165e-46	1.39472e-45	126	TRUE	3
AT5G16250	OK	negbinomial.size	0.286486	0.314141	328	TRUE	5
AT5G16560	OK	negbinomial.size	0.000175314	0.000239352	273	TRUE	5
AT5G16960	OK	negbinomial.size	1.48012e-16	3.11058e-16	112	TRUE	2
AT5G16970	OK	negbinomial.size	6.52625e-39	2.9385e-38	266	TRUE	2
AT5G16990	OK	negbinomial.size	1.60475e-07	2.5172e-07	297	TRUE	2
AT5G17000	OK	negbinomial.size	4.15761e-79	4.632e-78	339	TRUE	2
AT5G17160	OK	negbinomial.size	3.26191e-39	1.48408e-38	170	TRUE	3
AT5G17300	OK	negbinomial.size	0.438163	0.470445	341	TRUE	5
AT5G17610	OK	negbinomial.size	5.65904e-38	2.47744e-37	331	TRUE	3
AT5G17760	OK	negbinomial.size	0.00687647	0.00864784	368	TRUE	5
AT5G17850	OK	negbinomial.size	6.41701e-14	1.24058e-13	840	TRUE	5
AT5G18310	OK	negbinomial.size	4.69419e-82	5.66562e-81	660	TRUE	2
AT5G18400	OK	negbinomial.size	4.36168e-42	2.19727e-41	1131	FALSE	1
AT5G18460	OK	negbinomial.size	2.5186e-18	5.64088e-18	217	FALSE	1
AT5G18620	OK	negbinomial.size	1.42559e-63	1.22657e-62	695	TRUE	3
AT5G18670	OK	negbinomial.size	0.0139693	0.0172066	706	TRUE	4
AT5G18700	OK	negbinomial.size	1.16228e-19	2.7372e-19	403	TRUE	3
AT5G19140	OK	negbinomial.size	1.33711e-09	2.2453e-09	522	TRUE	4
AT5G19440	OK	negbinomial.size	5.20954e-89	6.96475e-88	845	TRUE	2
AT5G19485	OK	negbinomial.size	3.43621e-20	8.24881e-20	368	TRUE	3
AT5G19760	OK	negbinomial.size	1.58048e-57	1.184e-56	775	TRUE	3
AT5G19910	OK	negbinomial.size	1.10021e-17	2.40222e-17	194	TRUE	3
AT5G19930	OK	negbinomial.size	1.16426e-37	5.03356e-37	226	TRUE	3
AT5G20080	OK	negbinomial.size	8.36568e-30	2.7907e-29	331	TRUE	3
AT5G20150	OK	negbinomial.size	1.6915e-18	3.82292e-18	216	TRUE	2
AT5G20190	OK	negbinomial.size	5.84915e-14	1.13205e-13	644	TRUE	1
AT5G20230	OK	negbinomial.size	6.98974e-48	4.13203e-47	507	TRUE	2
AT5G20250	OK	negbinomial.size	0.0732334	0.0851369	394	FALSE	4
AT5G20270	OK	negbinomial.size	2.83493e-132	7.58017e-131	333	TRUE	2
AT5G21150_AGO9	OK	negbinomial.size	0.833876	0.851014	810	TRUE	6
AT5G22140	OK	negbinomial.size	1.47825e-13	2.81711e-13	183	TRUE	2
AT5G22220_E2FB	OK	negbinomial.size	3.25881e-17	7.02706e-17	225	TRUE	3
AT5G22270	OK	negbinomial.size	3.37212e-180	1.39541e-178	228	TRUE	2
AT5G22500	OK	negbinomial.size	6.99928e-205	3.92411e-203	211	TRUE	2
AT5G22580	OK	negbinomial.size	1.11885e-19	2.63848e-19	208	TRUE	1
AT5G22630	OK	negbinomial.size	0.0878809	0.101285	293	TRUE	4
AT5G22650	OK	negbinomial.size	6.06914e-17	1.29584e-16	1179	TRUE	3
AT5G22880	OK	negbinomial.size	0.466363	0.496654	529	TRUE	3
AT5G22920	OK	negbinomial.size	0.00360792	0.00461071	227	TRUE	4
AT5G23080	OK	negbinomial.size	1.59252e-06	2.3943e-06	397	TRUE	3
AT5G23420	OK	negbinomial.size	9.2262e-59	7.00224e-58	413	TRUE	3
AT5G23670	OK	negbinomial.size	2.52258e-26	7.53305e-26	461	TRUE	3
AT5G23740	OK	negbinomial.size	0.022311	0.0269468	1439	TRUE	5
AT5G23820	OK	negbinomial.size	6.17492e-112	1.16652e-110	208	TRUE	2
AT5G23860	OK	negbinomial.size	0.480719	0.510691	392	TRUE	6
AT5G23910	OK	negbinomial.size	0.00788534	0.00987371	156	TRUE	4
AT5G23940	OK	negbinomial.size	1.9371e-11	3.4708e-11	608	TRUE	5
AT5G24280	OK	negbinomial.size	1.54723e-33	5.93618e-33	435	TRUE	2
AT5G24420	OK	negbinomial.size	0.497352	0.527072	257	TRUE	4
AT5G24570	OK	negbinomial.size	1.24121e-41	6.16351e-41	460	TRUE	1
AT5G24580	OK	negbinomial.size	0.00418361	0.00531514	165	TRUE	4
AT5G24780	OK	negbinomial.size	0.0825371	0.0953786	78	TRUE	5
AT5G24980	OK	negbinomial.size	5.16493e-30	1.74304e-29	159	TRUE	3
AT5G25090	OK	negbinomial.size	0.939745	0.944637	169	TRUE	5
AT5G25220	OK	negbinomial.size	4.49842e-05	6.33057e-05	238	TRUE	5
AT5G25280	OK	negbinomial.size	0.000928954	0.00122591	209	FALSE	3
AT5G25350	OK	negbinomial.size	7.7487e-17	1.65242e-16	303	TRUE	2
AT5G25450	OK	negbinomial.size	0.00825088	0.010324	300	TRUE	2
AT5G25540	OK	negbinomial.size	1.02752e-15	2.10593e-15	395	TRUE	3
AT5G25570	OK	negbinomial.size	3.18834e-52	2.09668e-51	346	TRUE	3
AT5G25610	OK	negbinomial.size	0.127061	0.143864	140	TRUE	5
AT5G26000	OK	negbinomial.size	0.00601092	0.0075648	16	TRUE	5
AT5G26850	OK	negbinomial.size	0.0929359	0.106969	1020	TRUE	5
AT5G27120	OK	negbinomial.size	0.0278313	0.0334515	359	TRUE	4
AT5G27150	OK	negbinomial.size	0.0039366	0.00502336	199	FALSE	1
AT5G27420	OK	negbinomial.size	4.97123e-05	6.98464e-05	275	FALSE	5
AT5G27550	OK	negbinomial.size	2.24364e-15	4.56611e-15	159	TRUE	3
AT5G27660	OK	negbinomial.size	1.21054e-09	2.03868e-09	416	TRUE	3
AT5G27670	OK	negbinomial.size	0.000614349	0.000817563	435	TRUE	3
AT5G27970	OK	negbinomial.size	9.72549e-18	2.12615e-17	218	FALSE	3
AT5G28640	OK	negbinomial.size	3.03646e-06	4.51443e-06	992	TRUE	5
AT5G33300	OK	negbinomial.size	8.68815e-40	4.08108e-39	154	TRUE	3
AT5G35735	OK	negbinomial.size	0.675478	0.699631	360	TRUE	5
AT5G36950	OK	negbinomial.size	2.30752e-24	6.4477e-24	133	TRUE	3
AT5G37010	OK	negbinomial.size	1.27879e-44	6.81757e-44	243	TRUE	3
AT5G37310	OK	negbinomial.size	2.26006e-23	6.12791e-23	173	TRUE	3
AT5G37540	OK	negbinomial.size	0.821145	0.838513	271	TRUE	5
AT5G37770	OK	negbinomial.size	0.0156889	0.0192159	797	TRUE	5
AT5G38410	OK	negbinomial.size	0.000150086	0.000205555	142	TRUE	4
AT5G38480	OK	negbinomial.size	1.083e-21	2.75183e-21	928	TRUE	3
AT5G38830	OK	negbinomial.size	0.118739	0.134706	793	TRUE	6
AT5G39050	OK	negbinomial.size	2.51165e-25	7.28757e-25	301	TRUE	1
AT5G39320	OK	negbinomial.size	5.66605e-78	6.19346e-77	316	TRUE	3
AT5G39550	OK	negbinomial.size	1.45339e-46	8.30921e-46	283	TRUE	3
AT5G40260	OK	negbinomial.size	1.67508e-120	3.63912e-119	84	TRUE	3
AT5G40270	OK	negbinomial.size	1.66481e-55	1.181e-54	232	TRUE	3
AT5G40370	OK	negbinomial.size	8.77207e-09	1.42352e-08	742	TRUE	3
AT5G40460	OK	negbinomial.size	2.66323e-11	4.75225e-11	563	FALSE	1
AT5G40880	OK	negbinomial.size	3.31499e-08	5.29059e-08	312	TRUE	3
AT5G41080	OK	negbinomial.size	6.25586e-12	1.13494e-11	222	TRUE	3
AT5G41360	OK	negbinomial.size	2.08104e-07	3.22645e-07	201	FALSE	3
AT5G41790	OK	negbinomial.size	5.1239e-19	1.17485e-18	298	TRUE	3
AT5G41810	OK	negbinomial.size	5.32311e-93	7.64592e-92	331	TRUE	2
AT5G42050	OK	negbinomial.size	8.26328e-69	7.97865e-68	1367	TRUE	5
AT5G42100	OK	negbinomial.size	0.288624	0.316286	566	TRUE	5
AT5G42380	OK	negbinomial.size	5.90242e-35	2.3421e-34	798	TRUE	5
AT5G42420	OK	negbinomial.size	8.42617e-20	1.99519e-19	147	TRUE	3
AT5G42560	OK	negbinomial.size	2.12405e-30	7.23842e-30	341	TRUE	3
AT5G42650	OK	negbinomial.size	4.88123e-26	1.44524e-25	751	TRUE	1
AT5G43020	OK	negbinomial.size	0.0804185	0.0930542	414	TRUE	5
AT5G43650	OK	negbinomial.size	0.106789	0.122024	242	TRUE	4
AT5G43660	OK	negbinomial.size	4.04412e-27	1.25737e-26	171	TRUE	3
AT5G43700	OK	negbinomial.size	5.71208e-05	7.99967e-05	207	TRUE	4
AT5G43760	OK	negbinomial.size	1.05986e-211	6.14014e-210	484	TRUE	2
AT5G43810	OK	negbinomial.size	0.0527268	0.0618765	365	TRUE	5
AT5G43830	OK	negbinomial.size	6.15942e-163	2.05867e-161	969	TRUE	3
AT5G44070	OK	negbinomial.size	6.4006e-25	1.82664e-24	715	TRUE	2
AT5G44080	OK	negbinomial.size	4.24756e-06	6.27209e-06	242	FALSE	3
AT5G44210	OK	negbinomial.size	1.8796e-35	7.56191e-35	277	TRUE	1
AT5G44340	OK	negbinomial.size	1.28283e-85	1.63939e-84	1249	TRUE	3
AT5G44500	OK	negbinomial.size	1.55046e-28	4.99017e-28	247	TRUE	3
AT5G44560	OK	negbinomial.size	1.53066e-09	2.56044e-09	533	FALSE	5
AT5G45100	OK	negbinomial.size	7.00769e-07	1.07118e-06	165	TRUE	2
AT5G45350	OK	negbinomial.size	5.66096e-21	1.39557e-20	1029	TRUE	1
AT5G45630	OK	negbinomial.size	0.834399	0.851048	234	TRUE	5
AT5G45670	OK	negbinomial.size	0.038575	0.0458887	424	TRUE	5
AT5G45775	OK	negbinomial.size	6.6406e-19	1.5166e-18	1308	TRUE	5
AT5G46340	OK	negbinomial.size	4.56022e-05	6.41234e-05	165	TRUE	2
AT5G46740	OK	negbinomial.size	3.2347e-12	5.9178e-12	265	TRUE	3
AT5G46880	OK	negbinomial.size	7.42029e-18	1.62629e-17	352	TRUE	1
AT5G47110	OK	negbinomial.size	1.15136e-05	1.66063e-05	267	TRUE	4
AT5G47220	OK	negbinomial.size	1.08142e-55	7.70292e-55	272	TRUE	2
AT5G47230	OK	negbinomial.size	2.43445e-27	7.62355e-27	411	TRUE	1
AT5G47500	OK	negbinomial.size	0.00014153	0.000194143	253	TRUE	5
AT5G47590	OK	negbinomial.size	0.219128	0.242886	747	TRUE	5
AT5G47600	OK	negbinomial.size	1.51996e-13	2.89026e-13	815	TRUE	4
AT5G47640	OK	negbinomial.size	0.565849	0.593868	475	TRUE	5
AT5G47910	OK	negbinomial.size	0.000392764	0.000529987	401	TRUE	5
AT5G48180	OK	negbinomial.size	9.62177e-27	2.92354e-26	445	TRUE	2
AT5G48310	OK	negbinomial.size	1.16925e-05	1.68224e-05	261	FALSE	3
AT5G48390	OK	negbinomial.size	2.07667e-38	9.23081e-38	204	TRUE	3
AT5G48480	OK	negbinomial.size	2.00014e-49	1.21973e-48	1398	TRUE	3
AT5G48485	OK	negbinomial.size	1.70731e-118	3.61867e-117	516	TRUE	4
AT5G48500	OK	negbinomial.size	0.0484882	0.0571339	445	TRUE	5
AT5G48520	OK	negbinomial.size	1.46852e-39	6.80612e-39	238	TRUE	3
AT5G48900	OK	negbinomial.size	5.64788e-31	1.96714e-30	209	TRUE	2
AT5G48930	OK	negbinomial.size	4.10975e-26	1.22307e-25	318	TRUE	2
AT5G49010	OK	negbinomial.size	1.30122e-16	2.74123e-16	180	TRUE	3
AT5G49160	OK	negbinomial.size	3.93204e-67	3.69399e-66	393	TRUE	3
AT5G49450	OK	negbinomial.size	0.00203685	0.00263593	207	TRUE	1
AT5G49460	OK	negbinomial.size	9.81734e-05	0.00013574	695	TRUE	5
AT5G49480	OK	negbinomial.size	1.90128e-113	3.67158e-112	1101	TRUE	1
AT5G49520	OK	negbinomial.size	8.67755e-39	3.86707e-38	510	TRUE	1
AT5G49650	OK	negbinomial.size	1.87255e-28	6.00459e-28	226	FALSE	3
AT5G49700	OK	negbinomial.size	1.01784e-61	8.26637e-61	200	TRUE	2
AT5G50350	OK	negbinomial.size	1.10612e-28	3.5733e-28	322	TRUE	3
AT5G50780	OK	negbinomial.size	7.34013e-63	6.1039e-62	166	TRUE	3
AT5G51480	OK	negbinomial.size	8.18265e-66	7.29305e-65	119	TRUE	3
AT5G51550	OK	negbinomial.size	2.22163e-06	3.32861e-06	480	TRUE	4
AT5G51600	OK	negbinomial.size	4.35972e-15	8.74964e-15	175	FALSE	3
AT5G51750	OK	negbinomial.size	2.49605e-15	5.05609e-15	466	TRUE	5
AT5G51830	OK	negbinomial.size	1.9618e-51	1.27224e-50	401	TRUE	2
AT5G51840	OK	negbinomial.size	4.98679e-22	1.28591e-21	164	TRUE	3
AT5G51990	OK	negbinomial.size	0.0209199	0.0253725	442	TRUE	5
AT5G52310	OK	negbinomial.size	1.73216e-07	2.70728e-07	111	TRUE	1
AT5G52540	OK	negbinomial.size	1.4545e-30	4.99588e-30	182	FALSE	3
AT5G52640	OK	negbinomial.size	1.23028e-24	3.49382e-24	124	TRUE	3
AT5G52870	OK	negbinomial.size	2.31281e-22	6.00848e-22	181	TRUE	2
AT5G53120	OK	negbinomial.size	4.6623e-27	1.4444e-26	384	TRUE	2
AT5G53280	OK	negbinomial.size	2.0357e-12	3.74396e-12	178	TRUE	3
AT5G53570	OK	negbinomial.size	1.96423e-07	3.05079e-07	599	TRUE	5
AT5G54100	OK	negbinomial.size	2.24714e-31	7.98676e-31	171	TRUE	3
AT5G54165	OK	negbinomial.size	4.60934e-163	1.57079e-161	840	TRUE	1
AT5G54170	OK	negbinomial.size	2.00022e-115	3.99585e-114	1196	TRUE	1
AT5G54300	OK	negbinomial.size	0.00172435	0.00224153	310	FALSE	1
AT5G54490	OK	negbinomial.size	9.61335e-30	3.20077e-29	311	TRUE	2
AT5G54500	OK	negbinomial.size	2.81509e-38	1.24812e-37	491	TRUE	2
AT5G54640	OK	negbinomial.size	0.499922	0.529472	621	TRUE	6
AT5G54940	OK	negbinomial.size	1.66124e-37	7.09395e-37	1502	TRUE	5
AT5G54960	OK	negbinomial.size	8.33707e-11	1.46362e-10	156	FALSE	3
AT5G54980	OK	negbinomial.size	0.0746968	0.0867801	331	TRUE	4
AT5G55090	OK	negbinomial.size	6.98765e-08	1.10606e-07	140	TRUE	2
AT5G55120	OK	negbinomial.size	0.09369	0.107694	739	TRUE	5
AT5G55180	OK	negbinomial.size	2.77131302065272e-318	3.70503231928651e-316	1196	TRUE	1
AT5G55700	OK	negbinomial.size	7.66562e-29	2.4856e-28	366	TRUE	3
AT5G55820	OK	negbinomial.size	6.64595e-41	3.23548e-40	292	TRUE	3
AT5G56030	OK	negbinomial.size	1.35824e-18	3.07774e-18	1251	TRUE	4
AT5G56120	OK	negbinomial.size	0.151624	0.170897	250	TRUE	5
AT5G56350	OK	negbinomial.size	0.540866	0.569022	459	TRUE	6
AT5G56740	OK	negbinomial.size	8.27906e-38	3.60627e-37	480	TRUE	3
AT5G56950	OK	negbinomial.size	1.05999e-14	2.09587e-14	198	TRUE	3
AT5G56980	OK	negbinomial.size	6.68479e-154	2.07467e-152	824	TRUE	1
AT5G57010	OK	negbinomial.size	1.73936e-105	2.93496e-104	414	TRUE	1
AT5G57035	OK	negbinomial.size	7.21814e-05	0.000100441	233	TRUE	3
AT5G57130	OK	negbinomial.size	0.00462039	0.00584196	354	TRUE	5
AT5G57490	OK	negbinomial.size	5.47666e-54	3.76223e-53	207	TRUE	3
AT5G57560	OK	negbinomial.size	4.88383e-62	3.98502e-61	983	FALSE	1
AT5G57660	OK	negbinomial.size	0.206622	0.229316	353	TRUE	5
AT5G57710	OK	negbinomial.size	7.18397e-31	2.48225e-30	579	TRUE	1
AT5G57720	OK	negbinomial.size	0.0360932	0.0430542	160	TRUE	4
AT5G57735	OK	negbinomial.size	1.40729e-112	2.68777e-111	147	TRUE	2
AT5G57800	OK	negbinomial.size	7.89827e-34	3.05049e-33	234	TRUE	2
AT5G57950	OK	negbinomial.size	1.56116e-32	5.78529e-32	256	TRUE	3
AT5G58060	OK	negbinomial.size	1.46053e-41	7.19093e-41	550	TRUE	3
AT5G58070	OK	negbinomial.size	7.03606e-22	1.79833e-21	947	TRUE	1
AT5G58140	OK	negbinomial.size	0.00864182	0.0107821	207	TRUE	4
AT5G58700	OK	negbinomial.size	1.11605e-09	1.88321e-09	215	FALSE	1
AT5G58710	OK	negbinomial.size	8.31579e-43	4.25084e-42	795	TRUE	3
AT5G59030	OK	negbinomial.size	7.11776e-18	1.56789e-17	188	TRUE	2
AT5G59140	OK	negbinomial.size	5.87083e-35	2.3349e-34	555	TRUE	3
AT5G59550	OK	negbinomial.size	9.46823e-05	0.000131122	1217	TRUE	5
AT5G59690	OK	negbinomial.size	1.65693e-56	1.20998e-55	791	TRUE	3
AT5G59730	OK	negbinomial.size	1.36166e-06	2.0543e-06	545	TRUE	5
AT5G59820	OK	negbinomial.size	3.69466e-39	1.67658e-38	1437	TRUE	5
AT5G59840	OK	negbinomial.size	2.18496e-20	5.26692e-20	345	TRUE	3
AT5G59870	OK	negbinomial.size	3.01815e-15	6.09239e-15	506	TRUE	3
AT5G59890	OK	negbinomial.size	3.09746e-50	1.9505e-49	491	TRUE	3
AT5G59910	OK	negbinomial.size	1.55929e-24	4.38517e-24	945	TRUE	3
AT5G59970	OK	negbinomial.size	9.17186e-57	6.73139e-56	733	TRUE	3
AT5G60150	OK	negbinomial.size	3.53869e-17	7.61169e-17	180	TRUE	3
AT5G60200	OK	negbinomial.size	0.454997	0.486637	319	TRUE	5
AT5G60250	OK	negbinomial.size	3.90063e-85	4.94839e-84	200	TRUE	3
AT5G60400	OK	negbinomial.size	0.716985	0.737785	355	TRUE	5
AT5G60670	OK	negbinomial.size	1.20725e-14	2.38431e-14	680	TRUE	4
AT5G60680	OK	negbinomial.size	1.49493e-07	2.34706e-07	735	TRUE	5
AT5G60690	OK	negbinomial.size	0.109056	0.124288	189	TRUE	5
AT5G60750	OK	negbinomial.size	0.533975	0.563478	163	TRUE	6
AT5G60800	OK	negbinomial.size	8.86987e-13	1.64699e-12	423	TRUE	5
AT5G60850	OK	negbinomial.size	0.00769356	0.00964748	405	TRUE	5
AT5G60930	OK	negbinomial.size	1.08196e-06	1.64087e-06	403	TRUE	3
AT5G61030	OK	negbinomial.size	0.172584	0.193642	281	TRUE	5
AT5G61060	OK	negbinomial.size	0.599617	0.627413	303	TRUE	5
AT5G61390	OK	negbinomial.size	5.51926e-18	1.22042e-17	298	TRUE	2
AT5G61440	OK	negbinomial.size	0.0140484	0.0172918	213	TRUE	4
AT5G61790	OK	negbinomial.size	1.22578e-58	9.26264e-58	835	TRUE	3
AT5G61820	OK	negbinomial.size	1.16652e-49	7.164e-49	1099	TRUE	2
AT5G61865	OK	negbinomial.size	7.07655e-40	3.34213e-39	152	TRUE	3
AT5G62200	OK	negbinomial.size	1.96116e-46	1.11026e-45	411	TRUE	3
AT5G62230	OK	negbinomial.size	6.60048e-15	1.31555e-14	574	TRUE	5
AT5G62350	OK	negbinomial.size	1.25617e-21	3.18254e-21	621	TRUE	1
AT5G62470	OK	negbinomial.size	2.04259e-156	6.5741e-155	545	TRUE	1
AT5G62500	OK	negbinomial.size	6.1181e-38	2.67167e-37	224	TRUE	2
AT5G62540	OK	negbinomial.size	4.63295e-42	2.32718e-41	633	TRUE	2
AT5G63110	OK	negbinomial.size	3.34211e-25	9.66487e-25	350	TRUE	3
AT5G63350	OK	negbinomial.size	5.3498e-11	9.43547e-11	199	TRUE	4
AT5G63530	OK	negbinomial.size	1.02914e-05	1.4893e-05	217	TRUE	4
AT5G63550	OK	negbinomial.size	2.10717e-10	3.64403e-10	445	FALSE	3
AT5G63790	OK	negbinomial.size	1.81862e-62	1.49093e-61	1096	TRUE	1
AT5G63860	OK	negbinomial.size	2.12007e-23	5.75733e-23	521	TRUE	3
AT5G63950	OK	negbinomial.size	1.8137e-24	5.08422e-24	349	TRUE	3
AT5G64130	OK	negbinomial.size	2.98692e-41	1.46233e-40	1085	TRUE	3
AT5G64150	OK	negbinomial.size	3.2144e-27	1.00299e-26	152	FALSE	3
AT5G64250	OK	negbinomial.size	0.00728138	0.00913721	249	FALSE	2
AT5G64260	OK	negbinomial.size	3.72709e-06	5.52232e-06	965	TRUE	5
AT5G64310	OK	negbinomial.size	0.196471	0.218748	1582	TRUE	5
AT5G64570	OK	negbinomial.size	2.51105e-11	4.48531e-11	237	TRUE	4
AT5G64620	OK	negbinomial.size	0.463328	0.493725	236	TRUE	4
AT5G64667	OK	negbinomial.size	0.00344803	0.00441937	139	TRUE	4
AT5G64750	OK	negbinomial.size	1.37813e-63	1.19163e-62	581	TRUE	2
AT5G64810	OK	negbinomial.size	2.75636e-37	1.16276e-36	214	TRUE	2
AT5G64860	OK	negbinomial.size	6.36534e-31	2.21259e-30	252	FALSE	3
AT5G64870	OK	negbinomial.size	2.19859e-06	3.29694e-06	240	TRUE	1
AT5G64900	OK	negbinomial.size	3.13632e-19	7.2679e-19	193	FALSE	1
AT5G64910	OK	negbinomial.size	5.98757e-100	9.54716e-99	474	TRUE	3
AT5G65010	OK	negbinomial.size	0.424064	0.456361	192	TRUE	5
AT5G65020	OK	negbinomial.size	3.78489e-40	1.7973e-39	356	TRUE	1
AT5G65140	OK	negbinomial.size	2.33067e-37	9.9282e-37	119	TRUE	2
AT5G65207	OK	negbinomial.size	0.0043588	0.00552559	1222	TRUE	6
AT5G65240	OK	negbinomial.size	1.58037e-47	9.3108e-47	349	TRUE	2
AT5G65260	OK	negbinomial.size	3.3335e-38	1.4742e-37	576	TRUE	3
AT5G65300	OK	negbinomial.size	0.000932254	0.00122933	407	TRUE	5
AT5G65360	OK	negbinomial.size	6.70224e-41	3.25377e-40	668	TRUE	3
AT5G65480	OK	negbinomial.size	0.079743	0.0923955	571	TRUE	5
AT5G65630	OK	negbinomial.size	1.28492e-26	3.89059e-26	794	TRUE	1
AT5G65650	OK	negbinomial.size	2.2367e-31	7.96594e-31	188	TRUE	3
AT5G65660	OK	negbinomial.size	3.54039e-23	9.48103e-23	294	TRUE	2
AT5G65683	OK	negbinomial.size	1.03544e-20	2.51339e-20	256	TRUE	2
AT5G66060	OK	negbinomial.size	8.5801e-29	2.77695e-28	202	TRUE	3
AT5G66090	OK	negbinomial.size	8.40413e-11	1.4739e-10	233	TRUE	3
AT5G66230	OK	negbinomial.size	0.00723253	0.00908246	273	TRUE	5
AT5G66600	OK	negbinomial.size	1.14913e-11	2.07178e-11	276	FALSE	1
AT5G66750	OK	negbinomial.size	5.31721e-20	1.26767e-19	314	TRUE	3
AT5G66920	OK	negbinomial.size	0.278306	0.305556	170	TRUE	4
AT5G66940	OK	negbinomial.size	0.000530928	0.000709265	395	TRUE	5
AT5G67070	OK	negbinomial.size	0.0207499	0.0251839	654	TRUE	5
AT5G67100	OK	negbinomial.size	5.86282e-30	1.9709e-29	333	TRUE	3
AT5G67110	OK	negbinomial.size	0.468727	0.498865	528	TRUE	5
AT5G67130	OK	negbinomial.size	0.723367	0.743912	326	TRUE	5
AT5G67190	OK	negbinomial.size	2.62511e-39	1.20381e-38	404	TRUE	2
AT5G67230	OK	negbinomial.size	3.33e-25	9.64589e-25	171	TRUE	3
AT5G67270	OK	negbinomial.size	6.15458e-32	2.2472e-31	334	TRUE	3
AT5G67300	OK	negbinomial.size	0.0401713	0.0476572	607	TRUE	5
AT5G67360	OK	negbinomial.size	0.102789	0.117763	689	TRUE	5
AT5G67510	OK	negbinomial.size	0.0191295	0.0232986	806	TRUE	3
AT5G67600_WIH1	OK	negbinomial.size	1.01123e-45	5.5442e-45	607	TRUE	2
AT5G67620	OK	negbinomial.size	1.2064e-23	3.29155e-23	169	TRUE	1
ATCG00020	OK	negbinomial.size	3.76855e-06	5.579e-06	841	TRUE	4
ATCG00040	OK	negbinomial.size	3.98195e-05	5.61284e-05	669	TRUE	4
ATCG00130	OK	negbinomial.size	0.0366004	0.0436292	404	TRUE	4
ATCG00160	OK	negbinomial.size	0.0202462	0.0245897	1124	TRUE	4
ATCG00170	OK	negbinomial.size	0.0149544	0.0183421	941	TRUE	4
ATCG00180	OK	negbinomial.size	0.00867038	0.01081	543	TRUE	5
ATCG00190	OK	negbinomial.size	0.0255229	0.0307194	308	TRUE	4
ATCG00220	OK	negbinomial.size	0.403335	0.435402	255	TRUE	5
ATCG00280	OK	negbinomial.size	0.000649205	0.000862629	352	TRUE	4
ATCG00300	OK	negbinomial.size	0.000818573	0.00108271	602	TRUE	4
ATCG00340	OK	negbinomial.size	0.100704	0.115451	1320	TRUE	5
ATCG00360	OK	negbinomial.size	0.29761	0.325107	210	TRUE	5
ATCG00470	OK	negbinomial.size	6.41593e-08	1.01742e-07	1334	TRUE	4
ATCG00500	OK	negbinomial.size	0.857325	0.870346	949	TRUE	5
ATCG00540	OK	negbinomial.size	0.142833	0.161197	961	TRUE	5
ATCG00570	OK	negbinomial.size	9.59353e-07	1.46003e-06	750	TRUE	4
ATCG00660	OK	negbinomial.size	0.304954	0.332921	256	TRUE	5
ATCG00670	OK	negbinomial.size	0.0969792	0.111328	591	TRUE	5
ATCG00720	OK	negbinomial.size	0.284692	0.31237	147	TRUE	5
ATCG00740	OK	negbinomial.size	2.86663e-06	4.2729e-06	1497	TRUE	4
ATCG00770	OK	negbinomial.size	0.000194864	0.000265835	495	FALSE	4
ATCG00780	OK	negbinomial.size	0.000110002	0.000151975	730	TRUE	4
ATCG00790	OK	negbinomial.size	0.000383709	0.000518171	1510	TRUE	4
ATCG00800	OK	negbinomial.size	0.000602057	0.000802435	1198	FALSE	4
ATCG00820	OK	negbinomial.size	1.29942e-06	1.96212e-06	1503	TRUE	4
ATCG01090	OK	negbinomial.size	6.01141e-05	8.4121e-05	506	TRUE	5
ATCG01130	OK	negbinomial.size	1.30201e-09	2.1906e-09	1611	TRUE	4
ATMG00020	OK	negbinomial.size	0.000460622	0.000617241	1475	TRUE	4
ATMG00080	OK	negbinomial.size	1.14679e-11	2.06971e-11	1318	TRUE	3
ATMG00090	OK	negbinomial.size	8.52382e-15	1.69307e-14	1459	TRUE	4
ATMG00180	OK	negbinomial.size	2.33531e-27	7.3263e-27	280	TRUE	3
ATMG00570	OK	negbinomial.size	0.00348021	0.00445734	301	TRUE	3
ATMG00660	OK	negbinomial.size	0.00890018	0.0110806	335	TRUE	3
ATMG00830	OK	negbinomial.size	4.1041e-06	6.06541e-06	751	TRUE	3
ATMG01000	OK	negbinomial.size	1.96249e-07	3.05079e-07	512	TRUE	3
ATMG01360	OK	negbinomial.size	0.268355	0.295377	1183	TRUE	5
ENSRNA049493783	OK	negbinomial.size	0.474443	0.504331	180	TRUE	5
ENSRNA049493786	OK	negbinomial.size	0.223538	0.247301	220	TRUE	5
ENSRNA049493787	OK	negbinomial.size	0.00779811	0.00977153	787	TRUE	5

## Sheet: cluster1 DEG GO
GO ID (level1)	GO Term (level1)	GO ID (level2)	GO Term (level2)	number_of_out (All)	Genes_of_out
GO:0008150	Biological Process	GO:0050896	response to stimulus	107	AT1G02400,AT1G05680,AT1G07570,AT1G07590,AT1G09940,AT1G10650,AT1G14870,AT1G15010,AT1G17420,AT1G17840,AT1G19180,AT1G20440,AT1G22810,AT1G22985,AT1G25275,AT1G27730,AT1G27950,AT1G44350,AT1G45145,AT1G49430,AT1G52690,AT1G52890,AT1G63500,AT1G66160,AT1G68530,AT1G71695,AT1G72450,AT1G76180,AT1G76680,AT1G78380,AT1G80440,AT1G80840,AT2G16660,AT2G20880,AT2G21060,AT2G26250,AT2G28930,AT2G29420,AT2G29450,AT2G33860…
GO:0008150	Biological Process	GO:0050789	regulation of biological process	72	AT1G05570,AT1G07570,AT1G10650,AT1G19180,AT1G22810,AT1G22985,AT1G27730,AT1G44350,AT1G45145,AT1G51060,AT1G52890,AT1G62180,AT1G63500,AT1G69410,AT1G72450,AT1G76110,AT1G80440,AT1G80840,AT2G20880,AT2G21060,AT2G28930,AT2G30040,AT2G33860,AT2G34650,AT2G39660,AT2G46370,AT2G47260,AT3G02170,AT3G05490,AT3G06500,AT3G07390,AT3G13960,AT3G15540,AT3G28910,AT3G50950,AT3G58780,AT3G63010,AT4G00200,AT4G01250,AT4G04890…
GO:0008150	Biological Process	GO:0065007	biological regulation	75	AT1G05570,AT1G05680,AT1G07570,AT1G10650,AT1G19180,AT1G22810,AT1G22985,AT1G27730,AT1G44350,AT1G45145,AT1G51060,AT1G52690,AT1G52890,AT1G62180,AT1G63500,AT1G69410,AT1G72450,AT1G76110,AT1G80440,AT1G80840,AT2G20880,AT2G21060,AT2G28930,AT2G30040,AT2G33860,AT2G34650,AT2G39660,AT2G46370,AT2G47260,AT3G02170,AT3G05490,AT3G06500,AT3G07390,AT3G13960,AT3G15540,AT3G28910,AT3G50950,AT3G58780,AT3G63010,AT4G00200…
GO:0008150	Biological Process	GO:0032502	developmental process	51	AT1G05570,AT1G05680,AT1G17420,AT1G17840,AT1G19180,AT1G23420,AT1G27730,AT1G27950,AT1G49430,AT1G52690,AT1G52890,AT1G67730,AT1G68530,AT1G76110,AT1G76680,AT2G01850,AT2G21060,AT2G26250,AT2G33860,AT2G34650,AT2G39700,AT2G46370,AT3G02170,AT3G06500,AT3G07390,AT3G13960,AT3G15540,AT3G28910,AT3G58780,AT3G60530,AT3G63010,AT4G01250,AT4G04890,AT4G15910,AT4G17500,AT4G21750,AT4G24960,AT4G28190,AT4G31780,AT4G31820…
GO:0008150	Biological Process	GO:0044699	single-organism process	107	AT1G01610,AT1G02400,AT1G05570,AT1G05680,AT1G07570,AT1G09940,AT1G13210,AT1G17420,AT1G17840,AT1G19180,AT1G22810,AT1G22985,AT1G23420,AT1G24150,AT1G24170,AT1G27730,AT1G27950,AT1G44350,AT1G45145,AT1G49430,AT1G51060,AT1G52690,AT1G52890,AT1G62180,AT1G63500,AT1G67730,AT1G68530,AT1G69410,AT1G71695,AT1G72450,AT1G73480,AT1G76110,AT1G76160,AT1G76680,AT1G78380,AT1G80440,AT2G18193,AT2G20880,AT2G21060,AT2G26250…
GO:0008150	Biological Process	GO:0032501	multicellular organismal process	43	AT1G05680,AT1G17420,AT1G17840,AT1G19180,AT1G23420,AT1G27730,AT1G27950,AT1G49430,AT1G52690,AT1G52890,AT1G67730,AT1G68530,AT1G76110,AT1G76680,AT2G21060,AT2G26250,AT2G33860,AT2G34650,AT2G46370,AT3G06500,AT3G07390,AT3G13960,AT3G15540,AT3G58780,AT3G63010,AT4G01250,AT4G04890,AT4G15910,AT4G17500,AT4G21750,AT4G24960,AT4G28190,AT4G31780,AT4G31820,AT4G36880,AT5G04340,AT5G27150,AT5G46880,AT5G49450,AT5G52310…
GO:0008150	Biological Process	GO:0009987	cellular process	122	AT1G01610,AT1G02400,AT1G05570,AT1G05680,AT1G07570,AT1G09940,AT1G10650,AT1G13210,AT1G17420,AT1G19180,AT1G22810,AT1G22985,AT1G24150,AT1G24170,AT1G27730,AT1G44350,AT1G45145,AT1G49430,AT1G49730,AT1G51060,AT1G52890,AT1G62180,AT1G63500,AT1G64390,AT1G66160,AT1G67730,AT1G68530,AT1G69410,AT1G71695,AT1G72450,AT1G76110,AT1G76680,AT1G78380,AT1G80440,AT1G80840,AT2G01850,AT2G20630,AT2G20880,AT2G21060,AT2G26250…
GO:0008150	Biological Process	GO:0051704	multi-organism process	27	AT1G15010,AT1G17420,AT1G19180,AT1G20440,AT1G27950,AT1G44350,AT1G45145,AT1G49430,AT1G80840,AT2G39660,AT2G39770,AT2G40000,AT2G46370,AT2G47260,AT2G47730,AT3G09440,AT3G25780,AT3G28910,AT4G19700,AT4G23180,AT4G31550,AT5G09440,AT5G42650,AT5G49450,AT5G49520,AT5G52310,AT5G65630
GO:0008150	Biological Process	GO:0023052	signaling	28	AT1G07570,AT1G19180,AT1G22810,AT1G22985,AT1G63500,AT1G72450,AT1G80440,AT2G20880,AT2G28930,AT2G33860,AT2G34650,AT2G39660,AT2G46370,AT3G05490,AT3G07390,AT3G15540,AT3G50950,AT3G58780,AT3G63010,AT4G17500,AT4G18950,AT4G28140,AT5G01820,AT5G14920,AT5G44210,AT5G47230,AT5G49450,AT5G58700
GO:0008150	Biological Process	GO:0048518	positive regulation of biological process	15	AT1G69410,AT2G20880,AT2G28930,AT2G30040,AT2G39660,AT2G46370,AT3G58780,AT3G63010,AT4G17500,AT4G27260,AT4G31820,AT5G47230,AT5G49450,AT5G49520,AT5G58070
GO:0008150	Biological Process	GO:0008152	metabolic process	107	AT1G01610,AT1G02400,AT1G05570,AT1G05680,AT1G07570,AT1G09940,AT1G10650,AT1G12750,AT1G17420,AT1G19180,AT1G22810,AT1G22985,AT1G24170,AT1G27730,AT1G44350,AT1G45145,AT1G49430,AT1G49730,AT1G51060,AT1G52890,AT1G62180,AT1G63500,AT1G64390,AT1G66160,AT1G67730,AT1G68530,AT1G69410,AT1G71695,AT1G72450,AT1G73480,AT1G76110,AT1G76160,AT1G76680,AT1G78380,AT1G80440,AT1G80840,AT2G01850,AT2G20630,AT2G20880,AT2G21060…
GO:0008150	Biological Process	GO:0048519	negative regulation of biological process	13	AT1G19180,AT1G27730,AT1G51060,AT1G72450,AT1G80440,AT1G80840,AT2G46370,AT4G04890,AT4G19700,AT4G24960,AT5G44210,AT5G46880,AT5G62350
GO:0008150	Biological Process	GO:0002376	immune system process	7	AT1G44350,AT1G80840,AT2G39660,AT2G40000,AT2G46370,AT3G28910,AT5G64900
GO:0008150	Biological Process	GO:0022414	reproductive process	19	AT1G17420,AT1G17840,AT1G19180,AT1G23420,AT1G52690,AT2G21060,AT2G33860,AT2G34650,AT3G15540,AT3G58780,AT3G63010,AT4G04890,AT4G21750,AT4G24960,AT4G28190,AT4G31820,AT5G46880,AT5G49450,AT5G58070
GO:0008150	Biological Process	GO:0000003	reproduction	19	AT1G17420,AT1G17840,AT1G19180,AT1G23420,AT1G52690,AT2G21060,AT2G33860,AT2G34650,AT3G15540,AT3G58780,AT3G63010,AT4G04890,AT4G21750,AT4G24960,AT4G28190,AT4G31820,AT5G46880,AT5G49450,AT5G58070
GO:0008150	Biological Process	GO:0040007	growth	8	AT1G17420,AT1G27730,AT1G68530,AT2G34650,AT2G39700,AT3G02170,AT3G58780,AT4G28190
GO:0008150	Biological Process	GO:0048511	rhythmic process	2	AT3G06500,AT5G52310
GO:0008150	Biological Process	GO:0071840	cellular component organization or biogenesis	22	AT1G05570,AT1G13210,AT1G24150,AT1G24170,AT1G51060,AT1G64390,AT1G68530,AT1G69410,AT1G76110,AT2G01850,AT2G30040,AT2G34650,AT2G38540,AT2G39700,AT3G02170,AT3G07390,AT4G13340,AT4G31780,AT5G01075,AT5G11670,AT5G18400,AT5G57560
GO:0008150	Biological Process	GO:0051179	localization	16	AT1G13210,AT1G17840,AT1G27950,AT1G48440,AT2G18193,AT2G34650,AT2G38540,AT3G22910,AT3G54820,AT4G00430,AT4G25960,AT4G31820,AT4G38580,AT5G27150,AT5G58070,AT5G65020
GO:0003674	Molecular Function	GO:0001071	nucleic acid binding transcription factor activity	33	AT1G22810,AT1G22985,AT1G23420,AT1G27730,AT1G52890,AT1G75710,AT1G76110,AT1G80840,AT2G20880,AT2G33860,AT2G47260,AT3G15540,AT3G28910,AT3G58780,AT3G60530,AT4G01250,AT4G04890,AT4G17500,AT4G18170,AT4G21750,AT4G28140,AT4G31550,AT4G37260,AT4G37730,AT5G04340,AT5G04760,AT5G44210,AT5G46880,AT5G47230,AT5G49450,AT5G49520,AT5G62470,AT5G63790
GO:0003674	Molecular Function	GO:0005488	binding	115	AT1G02400,AT1G07570,AT1G09940,AT1G10650,AT1G13210,AT1G17420,AT1G17840,AT1G19180,AT1G22810,AT1G22985,AT1G23420,AT1G24150,AT1G27730,AT1G27950,AT1G44350,AT1G49430,AT1G49730,AT1G51060,AT1G52890,AT1G64390,AT1G69410,AT1G71695,AT1G72450,AT1G75710,AT1G76110,AT1G76160,AT1G76180,AT1G76680,AT1G78380,AT1G80440,AT1G80840,AT2G18193,AT2G20630,AT2G20880,AT2G21060,AT2G26250,AT2G28930,AT2G29450,AT2G30040,AT2G33860…
GO:0003674	Molecular Function	GO:0004871	signal transducer activity	8	AT1G07570,AT1G63500,AT2G28930,AT2G30040,AT2G39660,AT3G05490,AT4G31820,AT5G58700
GO:0003674	Molecular Function	GO:0060089	molecular transducer activity	5	AT1G07570,AT1G63500,AT2G28930,AT2G39660,AT4G30850
GO:0003674	Molecular Function	GO:0000988	transcription factor activity, protein binding	5	AT1G19180,AT1G72450,AT3G28910,AT4G37260,AT5G62470
GO:0003674	Molecular Function	GO:0016209	antioxidant activity	4	AT1G45145,AT1G71695,AT1G78380,AT2G47730
GO:0003674	Molecular Function	GO:0003824	catalytic activity	75	AT1G01610,AT1G02190,AT1G02400,AT1G05570,AT1G05680,AT1G07570,AT1G09940,AT1G10650,AT1G12750,AT1G13210,AT1G17420,AT1G17840,AT1G24170,AT1G44350,AT1G45145,AT1G49430,AT1G49730,AT1G62180,AT1G63500,AT1G64390,AT1G65295,AT1G66160,AT1G67730,AT1G71695,AT1G73480,AT1G76160,AT1G76680,AT1G78380,AT2G01850,AT2G18193,AT2G20630,AT2G26250,AT2G28930,AT2G29420,AT2G29450,AT2G30040,AT2G34650,AT2G36380,AT2G39660,AT2G39770…
GO:0003674	Molecular Function	GO:0045735	nutrient reservoir activity	1	AT5G58070
GO:0003674	Molecular Function	GO:0009055	electron carrier activity	2	AT3G44190,AT4G27520
GO:0003674	Molecular Function	GO:0098772	molecular function regulator	3	AT1G17860,AT5G40460,AT5G62350
GO:0003674	Molecular Function	GO:0005215	transporter activity	9	AT1G13210,AT1G17840,AT2G36380,AT3G22910,AT3G54820,AT4G00430,AT4G25960,AT5G27150,AT5G58070
GO:0003674	Molecular Function	GO:0005198	structural molecule activity	2	AT3G07390,AT4G13340
GO:0005575	Cellular Component	GO:0044464	cell part	188	AT1G01610,AT1G02400,AT1G05570,AT1G05680,AT1G07570,AT1G07590,AT1G09940,AT1G10650,AT1G12750,AT1G13210,AT1G14870,AT1G15010,AT1G17420,AT1G17840,AT1G17860,AT1G19180,AT1G20440,AT1G22810,AT1G22985,AT1G23420,AT1G24150,AT1G24170,AT1G27730,AT1G27950,AT1G45145,AT1G48440,AT1G49430,AT1G49730,AT1G51060,AT1G52690,AT1G52890,AT1G55330,AT1G62180,AT1G63500,AT1G65150,AT1G66160,AT1G67730,AT1G68530,AT1G69410,AT1G69890…
GO:0005575	Cellular Component	GO:0005623	cell	188	AT1G01610,AT1G02400,AT1G05570,AT1G05680,AT1G07570,AT1G07590,AT1G09940,AT1G10650,AT1G12750,AT1G13210,AT1G14870,AT1G15010,AT1G17420,AT1G17840,AT1G17860,AT1G19180,AT1G20440,AT1G22810,AT1G22985,AT1G23420,AT1G24150,AT1G24170,AT1G27730,AT1G27950,AT1G45145,AT1G48440,AT1G49430,AT1G49730,AT1G51060,AT1G52690,AT1G52890,AT1G55330,AT1G62180,AT1G63500,AT1G65150,AT1G66160,AT1G67730,AT1G68530,AT1G69410,AT1G69890…
GO:0005575	Cellular Component	GO:0030054	cell junction	18	AT1G05570,AT1G24150,AT1G45145,AT1G49430,AT1G63500,AT1G71695,AT1G76160,AT2G29450,AT2G39700,AT3G05490,AT3G09440,AT3G53990,AT4G13340,AT4G38580,AT5G01820,AT5G09440,AT5G11670,AT5G58070
GO:0005575	Cellular Component	GO:0055044	symplast	17	AT1G05570,AT1G45145,AT1G49430,AT1G63500,AT1G71695,AT1G76160,AT2G29450,AT2G39700,AT3G05490,AT3G09440,AT3G53990,AT4G13340,AT4G38580,AT5G01820,AT5G09440,AT5G11670,AT5G58070
GO:0005575	Cellular Component	GO:0016020	membrane	81	AT1G01610,AT1G05570,AT1G07570,AT1G12750,AT1G13210,AT1G14870,AT1G15010,AT1G17840,AT1G20440,AT1G24150,AT1G24170,AT1G27950,AT1G45145,AT1G48440,AT1G49730,AT1G55330,AT1G63500,AT1G67730,AT1G68530,AT1G71695,AT1G73480,AT1G76180,AT1G78380,AT2G16660,AT2G18193,AT2G26250,AT2G28930,AT2G29450,AT2G30040,AT2G32190,AT2G32210,AT2G34650,AT2G36380,AT2G38540,AT2G39660,AT2G39700,AT2G43290,AT2G46160,AT2G47730,AT3G05880…
GO:0005575	Cellular Component	GO:0043226	organelle	149	AT1G01610,AT1G05680,AT1G07570,AT1G07590,AT1G09940,AT1G10650,AT1G12750,AT1G13210,AT1G15010,AT1G17420,AT1G19180,AT1G20440,AT1G22810,AT1G22985,AT1G23420,AT1G24170,AT1G27730,AT1G27950,AT1G48440,AT1G49430,AT1G51060,AT1G52890,AT1G62180,AT1G65150,AT1G67730,AT1G68530,AT1G69890,AT1G71695,AT1G72450,AT1G73480,AT1G75710,AT1G75860,AT1G76110,AT1G76180,AT1G76600,AT1G78380,AT1G80440,AT1G80840,AT2G16660,AT2G18193…
GO:0005575	Cellular Component	GO:0005576	extracellular region	30	AT1G17860,AT1G25275,AT1G27950,AT1G44350,AT1G45145,AT1G64390,AT1G65295,AT1G71695,AT1G76160,AT2G01850,AT2G38540,AT2G39700,AT2G43290,AT3G05490,AT3G06500,AT3G07390,AT3G09440,AT3G16370,AT4G13340,AT4G27520,AT4G36880,AT5G09440,AT5G10695,AT5G11670,AT5G14920,AT5G18460,AT5G27150,AT5G57560,AT5G58070,AT5G65020
GO:0005575	Cellular Component	GO:0044425	membrane part	46	AT1G01610,AT1G05570,AT1G12750,AT1G13210,AT1G14870,AT1G15010,AT1G17840,AT1G24150,AT1G24170,AT1G27950,AT1G48440,AT1G49730,AT1G55330,AT1G67730,AT1G68530,AT1G73480,AT2G16660,AT2G18193,AT2G26250,AT2G30040,AT2G32190,AT2G32210,AT2G36380,AT2G43290,AT2G46160,AT3G05880,AT3G07390,AT3G11170,AT3G13520,AT3G15820,AT3G22910,AT3G54820,AT4G00430,AT4G23180,AT4G24960,AT4G25960,AT4G27520,AT4G30210,AT4G30660,AT4G30850…
GO:0005575	Cellular Component	GO:0044421	extracellular region part	2	AT4G36880,AT5G09440
GO:0005575	Cellular Component	GO:0099512	supramolecular fiber	2	AT3G02170,AT5G67620
GO:0005575	Cellular Component	GO:0044422	organelle part	34	AT1G12750,AT1G13210,AT1G24170,AT1G51060,AT1G62180,AT1G67730,AT1G68530,AT1G76600,AT1G78380,AT2G21060,AT2G26250,AT2G38540,AT2G39660,AT2G43290,AT2G47730,AT3G02170,AT3G05830,AT3G09440,AT3G11170,AT3G25780,AT4G17500,AT4G30210,AT4G31780,AT4G35840,AT4G38580,AT4G39840,AT5G11670,AT5G12010,AT5G16050,AT5G18400,AT5G27150,AT5G42650,AT5G58070,AT5G67620
GO:0005575	Cellular Component	GO:0031974	membrane-enclosed lumen	7	AT1G51060,AT1G76600,AT2G21060,AT2G39660,AT3G05830,AT3G09440,AT5G18400
GO:0005575	Cellular Component	GO:0032991	macromolecular complex	7	AT1G05570,AT1G51060,AT1G78070,AT1G80440,AT3G09440,AT3G23280,AT3G60530

## Sheet: cluster2 DEG GO
GO ID (level1)	GO Term (level1)	GO ID (level2)	GO Term (level2)	number_of_out (All)	Genes_of_out
GO:0008150	Biological Process	GO:0050896	response to stimulus	128	AT1G01120,AT1G01470,AT1G03220,AT1G03230,AT1G05010,AT1G05560,AT1G09560,AT1G09970,AT1G10370,AT1G13960,AT1G17170,AT1G19020,AT1G25220,AT1G27130,AT1G32860,AT1G33590,AT1G33600,AT1G43160,AT1G51760,AT1G52827,AT1G54410,AT1G59870,AT1G60940,AT1G64380,AT1G66580,AT1G70420,AT1G71520,AT1G71697,AT1G73965,AT1G74950,AT1G76690,AT1G78340,AT1G78830,AT1G80460,AT2G02990,AT2G17120,AT2G17220,AT2G17730,AT2G18700,AT2G22880…
GO:0008150	Biological Process	GO:0044699	single-organism process	141	AT1G01120,AT1G01470,AT1G05010,AT1G05560,AT1G05575,AT1G09560,AT1G09970,AT1G10060,AT1G10370,AT1G10690,AT1G11260,AT1G17170,AT1G25220,AT1G26560,AT1G26770,AT1G27130,AT1G33590,AT1G33600,AT1G43160,AT1G49740,AT1G56580,AT1G59870,AT1G60940,AT1G64380,AT1G71520,AT1G72150,AT1G72160,AT1G73965,AT1G74790,AT1G74950,AT1G76690,AT1G78340,AT1G80460,AT2G02010,AT2G02990,AT2G16900,AT2G17220,AT2G18700,AT2G23300,AT2G23340…
GO:0008150	Biological Process	GO:0051704	multi-organism process	32	AT1G01470,AT1G05010,AT1G13960,AT1G25220,AT1G59870,AT1G72150,AT1G80460,AT2G31865,AT2G36910,AT2G38290,AT2G38870,AT2G39350,AT2G43510,AT2G44490,AT3G23820,AT3G50970,AT3G51660,AT4G02380,AT4G23190,AT4G24230,AT4G30650,AT4G37370,AT5G05190,AT5G20230,AT5G44070,AT5G47220,AT5G53120,AT5G57800,AT5G59030,AT5G64250,AT5G64750,AT5G64810
GO:0008150	Biological Process	GO:0008152	metabolic process	133	AT1G01120,AT1G05010,AT1G05560,AT1G05575,AT1G09970,AT1G10060,AT1G10370,AT1G13960,AT1G17170,AT1G25220,AT1G26560,AT1G27130,AT1G32860,AT1G43160,AT1G49740,AT1G51760,AT1G54410,AT1G59870,AT1G60940,AT1G64380,AT1G66580,AT1G70310,AT1G71520,AT1G71697,AT1G74790,AT1G74950,AT1G76690,AT1G78340,AT1G80460,AT2G02010,AT2G02990,AT2G16900,AT2G17120,AT2G17220,AT2G17730,AT2G18700,AT2G22770,AT2G23300,AT2G23340,AT2G27500…
GO:0008150	Biological Process	GO:0023052	signaling	29	AT1G09970,AT1G33590,AT1G33600,AT1G43160,AT1G60940,AT1G64380,AT1G71520,AT1G73965,AT1G74950,AT2G17220,AT2G23300,AT2G23340,AT2G36910,AT2G40340,AT2G44080,AT3G01650,AT3G15500,AT3G22370,AT3G59940,AT4G14720,AT4G26080,AT4G37250,AT5G05190,AT5G20270,AT5G25350,AT5G47220,AT5G64750,AT5G64810,AT5G67190
GO:0008150	Biological Process	GO:0048519	negative regulation of biological process	16	AT1G10370,AT1G13960,AT1G54410,AT1G59870,AT1G74950,AT3G01650,AT3G55560,AT3G59940,AT3G61150,AT4G14720,AT4G26080,AT5G13190,AT5G20270,AT5G25350,AT5G57735,AT5G64750
GO:0008150	Biological Process	GO:0009987	cellular process	137	AT1G01120,AT1G05010,AT1G05560,AT1G05575,AT1G09560,AT1G09970,AT1G10060,AT1G10370,AT1G10690,AT1G11260,AT1G13960,AT1G17170,AT1G25220,AT1G26770,AT1G27130,AT1G32860,AT1G33590,AT1G33600,AT1G43160,AT1G54410,AT1G56580,AT1G59870,AT1G60940,AT1G64380,AT1G66580,AT1G70310,AT1G71520,AT1G71697,AT1G72150,AT1G72160,AT1G73965,AT1G74950,AT1G76690,AT1G78340,AT1G80460,AT2G02010,AT2G02990,AT2G16900,AT2G17120,AT2G17220…
GO:0008150	Biological Process	GO:0050789	regulation of biological process	58	AT1G09560,AT1G09970,AT1G10370,AT1G13960,AT1G25220,AT1G33590,AT1G33600,AT1G43160,AT1G54410,AT1G59870,AT1G60940,AT1G64380,AT1G71520,AT1G73965,AT1G74950,AT2G16900,AT2G17220,AT2G22770,AT2G23300,AT2G23340,AT2G30590,AT2G36910,AT2G38530,AT2G40340,AT2G44080,AT3G01650,AT3G15500,AT3G20060,AT3G22370,AT3G46080,AT3G54220,AT3G55560,AT3G57800,AT3G59940,AT3G61150,AT4G14720,AT4G21990,AT4G26080,AT4G27310,AT4G34990…
GO:0008150	Biological Process	GO:0051179	localization	30	AT1G09560,AT1G11260,AT1G59870,AT1G72150,AT1G72160,AT2G36590,AT2G36910,AT2G37180,AT2G38290,AT2G38530,AT2G44490,AT2G45170,AT3G06420,AT3G09560,AT3G43720,AT3G47960,AT3G48570,AT3G54220,AT3G55740,AT4G05110,AT4G05120,AT4G24230,AT4G39670,AT5G01340,AT5G02600,AT5G03380,AT5G05190,AT5G20230,AT5G44070,AT5G59030
GO:0008150	Biological Process	GO:0002376	immune system process	6	AT1G59870,AT2G44490,AT3G55560,AT4G23190,AT5G13190,AT5G47220
GO:0008150	Biological Process	GO:0065007	biological regulation	61	AT1G09560,AT1G09970,AT1G10370,AT1G13960,AT1G25220,AT1G33590,AT1G33600,AT1G43160,AT1G54410,AT1G59870,AT1G60940,AT1G64380,AT1G71520,AT1G73965,AT1G74950,AT2G16900,AT2G17220,AT2G22770,AT2G23300,AT2G23340,AT2G30590,AT2G36910,AT2G38530,AT2G40340,AT2G43510,AT2G44080,AT3G01650,AT3G15500,AT3G20060,AT3G22370,AT3G44310,AT3G46080,AT3G54220,AT3G55560,AT3G57800,AT3G59940,AT3G61150,AT4G14720,AT4G21990,AT4G26080…
GO:0008150	Biological Process	GO:0098754	detoxification	1	AT1G52827
GO:0008150	Biological Process	GO:0032502	developmental process	38	AT1G01120,AT1G01470,AT1G05010,AT1G09560,AT1G09970,AT1G10370,AT1G25220,AT1G26770,AT1G56580,AT1G60940,AT1G66580,AT1G72150,AT1G73965,AT2G02990,AT2G36910,AT2G38530,AT2G39350,AT2G39705,AT2G44080,AT2G46140,AT3G03990,AT3G04630,AT3G15500,AT3G43720,AT3G49780,AT3G54220,AT3G61150,AT4G02380,AT4G14720,AT4G34990,AT5G01040,AT5G02600,AT5G13200,AT5G22500,AT5G47220,AT5G57800,AT5G59030,AT5G67600
GO:0008150	Biological Process	GO:0032501	multicellular organismal process	34	AT1G01120,AT1G01470,AT1G05010,AT1G09560,AT1G09970,AT1G10370,AT1G25220,AT1G60940,AT1G72150,AT1G73965,AT2G36910,AT2G38530,AT2G39350,AT2G39705,AT2G44080,AT2G46140,AT3G03990,AT3G04630,AT3G15500,AT3G43720,AT3G47960,AT3G49780,AT3G54220,AT3G61150,AT4G02380,AT4G14720,AT5G01040,AT5G02600,AT5G13200,AT5G22500,AT5G47220,AT5G57800,AT5G59030,AT5G67600
GO:0008150	Biological Process	GO:0048518	positive regulation of biological process	6	AT1G43160,AT2G40340,AT3G01650,AT5G20150,AT5G47220,AT5G48930
GO:0008150	Biological Process	GO:0071840	cellular component organization or biogenesis	21	AT1G05560,AT1G26770,AT1G32860,AT1G43160,AT1G56580,AT1G59870,AT1G66580,AT1G72150,AT2G16900,AT2G22770,AT2G27500,AT2G36910,AT2G38530,AT2G39350,AT2G44490,AT3G20060,AT4G35110,AT5G05190,AT5G44070,AT5G46340,AT5G62540
GO:0008150	Biological Process	GO:0040007	growth	4	AT1G10370,AT1G26770,AT1G72150,AT2G44080
GO:0008150	Biological Process	GO:0022414	reproductive process	13	AT1G01470,AT1G05010,AT1G72150,AT2G36910,AT2G46140,AT3G61150,AT5G01040,AT5G02600,AT5G13200,AT5G22500,AT5G57800,AT5G59030,AT5G67600
GO:0008150	Biological Process	GO:0000003	reproduction	13	AT1G01470,AT1G05010,AT1G72150,AT2G36910,AT2G46140,AT3G61150,AT5G01040,AT5G02600,AT5G13200,AT5G22500,AT5G57800,AT5G59030,AT5G67600
GO:0008150	Biological Process	GO:0001906	cell killing	1	AT2G43510
GO:0003674	Molecular Function	GO:0003824	catalytic activity	107	AT1G01120,AT1G05010,AT1G05560,AT1G09970,AT1G10060,AT1G10370,AT1G17170,AT1G19020,AT1G21980,AT1G25220,AT1G26560,AT1G27130,AT1G32860,AT1G49740,AT1G51760,AT1G59870,AT1G60940,AT1G70310,AT1G70420,AT1G71697,AT1G74790,AT1G76690,AT1G78210,AT1G78340,AT1G80460,AT2G02010,AT2G02990,AT2G17220,AT2G17730,AT2G18700,AT2G23300,AT2G27500,AT2G29440,AT2G30870,AT2G31570,AT2G31865,AT2G35710,AT2G36910,AT2G38010,AT2G38240…
GO:0003674	Molecular Function	GO:0005488	binding	121	AT1G05010,AT1G05560,AT1G07820,AT1G09560,AT1G09970,AT1G10060,AT1G10690,AT1G13960,AT1G17170,AT1G21980,AT1G43160,AT1G51760,AT1G54410,AT1G59870,AT1G60940,AT1G64380,AT1G70310,AT1G71520,AT1G71697,AT1G72150,AT1G72160,AT1G72800,AT1G73965,AT1G74790,AT1G74950,AT1G76690,AT1G78830,AT1G80460,AT2G02010,AT2G02990,AT2G16900,AT2G17120,AT2G17220,AT2G17730,AT2G22770,AT2G23300,AT2G23340,AT2G30590,AT2G30870,AT2G31570…
GO:0003674	Molecular Function	GO:0005215	transporter activity	19	AT1G11260,AT1G59870,AT1G72150,AT1G72160,AT2G36590,AT2G36910,AT2G37180,AT2G38290,AT2G39350,AT3G47960,AT3G48570,AT3G55740,AT4G05110,AT4G05120,AT4G39670,AT5G01340,AT5G25450,AT5G44070,AT5G59030
GO:0003674	Molecular Function	GO:0001071	nucleic acid binding transcription factor activity	22	AT1G13960,AT1G43160,AT1G64380,AT1G71520,AT2G22770,AT2G23340,AT2G30590,AT2G40340,AT3G15500,AT3G46080,AT3G54220,AT3G55560,AT3G57800,AT3G61150,AT4G27310,AT4G34990,AT5G01380,AT5G47220,AT5G49700,AT5G64750,AT5G64810,AT5G67190
GO:0003674	Molecular Function	GO:0009055	electron carrier activity	3	AT4G20830,AT5G20230,AT5G22140
GO:0003674	Molecular Function	GO:0098772	molecular function regulator	5	AT1G10690,AT2G38870,AT2G40880,AT2G43510,AT4G25260
GO:0003674	Molecular Function	GO:0000988	transcription factor activity, protein binding	3	AT1G74950,AT4G14720,AT4G34990
GO:0003674	Molecular Function	GO:0045735	nutrient reservoir activity	1	AT1G09560
GO:0003674	Molecular Function	GO:0016209	antioxidant activity	2	AT2G31570,AT4G11600
GO:0003674	Molecular Function	GO:0060089	molecular transducer activity	2	AT2G17220,AT5G20270
GO:0003674	Molecular Function	GO:0004871	signal transducer activity	3	AT2G17220,AT4G36950,AT5G55090
GO:0003674	Molecular Function	GO:0005198	structural molecule activity	3	AT1G26770,AT1G66580,AT2G32220
GO:0005575	Cellular Component	GO:0044464	cell part	231	AT1G01120,AT1G01470,AT1G03220,AT1G03230,AT1G03370,AT1G03610,AT1G05010,AT1G05340,AT1G05560,AT1G05575,AT1G07820,AT1G09310,AT1G09560,AT1G09970,AT1G10060,AT1G10370,AT1G10690,AT1G11260,AT1G13960,AT1G15430,AT1G17170,AT1G20070,AT1G21010,AT1G21980,AT1G25220,AT1G26560,AT1G26770,AT1G27130,AT1G28190,AT1G29640,AT1G32860,AT1G33590,AT1G33600,AT1G43160,AT1G49740,AT1G51760,AT1G54410,AT1G56580,AT1G59870,AT1G60010…
GO:0005575	Cellular Component	GO:0005623	cell	231	AT1G01120,AT1G01470,AT1G03220,AT1G03230,AT1G03370,AT1G03610,AT1G05010,AT1G05340,AT1G05560,AT1G05575,AT1G07820,AT1G09310,AT1G09560,AT1G09970,AT1G10060,AT1G10370,AT1G10690,AT1G11260,AT1G13960,AT1G15430,AT1G17170,AT1G20070,AT1G21010,AT1G21980,AT1G25220,AT1G26560,AT1G26770,AT1G27130,AT1G28190,AT1G29640,AT1G32860,AT1G33590,AT1G33600,AT1G43160,AT1G49740,AT1G51760,AT1G54410,AT1G56580,AT1G59870,AT1G60010…
GO:0005575	Cellular Component	GO:0016020	membrane	109	AT1G01120,AT1G03220,AT1G03230,AT1G03370,AT1G05575,AT1G09970,AT1G11260,AT1G21980,AT1G26770,AT1G32860,AT1G33590,AT1G33600,AT1G49740,AT1G51760,AT1G52827,AT1G59870,AT1G60940,AT1G66580,AT1G70310,AT1G72150,AT1G72160,AT1G74790,AT1G76070,AT1G78830,AT2G02990,AT2G16900,AT2G17120,AT2G17220,AT2G17730,AT2G22470,AT2G23300,AT2G26530,AT2G27500,AT2G30870,AT2G31570,AT2G31945,AT2G32220,AT2G35710,AT2G36590,AT2G36910…
GO:0005575	Cellular Component	GO:0055044	symplast	18	AT1G03220,AT1G09560,AT1G11260,AT1G49740,AT1G72150,AT1G78830,AT2G17120,AT2G36910,AT2G38010,AT2G38290,AT2G41100,AT3G44310,AT3G47960,AT3G54200,AT4G15630,AT4G20830,AT5G19440,AT5G22140
GO:0005575	Cellular Component	GO:0030054	cell junction	18	AT1G03220,AT1G09560,AT1G11260,AT1G49740,AT1G72150,AT1G78830,AT2G17120,AT2G36910,AT2G38010,AT2G38290,AT2G41100,AT3G44310,AT3G47960,AT3G54200,AT4G15630,AT4G20830,AT5G19440,AT5G22140
GO:0005575	Cellular Component	GO:0005576	extracellular region	39	AT1G03220,AT1G03230,AT1G09310,AT1G09560,AT1G17360,AT1G26560,AT1G26770,AT1G32860,AT1G72150,AT1G73965,AT1G78830,AT2G02990,AT2G16630,AT2G23300,AT2G27500,AT2G30870,AT2G38010,AT2G38530,AT2G38870,AT2G40880,AT2G43510,AT2G46140,AT3G03640,AT3G04010,AT3G13790,AT3G44310,AT3G49780,AT4G11600,AT4G20830,AT4G23190,AT4G24230,AT4G25260,AT4G37250,AT4G37370,AT4G39830,AT5G01040,AT5G23820,AT5G48900,AT5G54500
GO:0005575	Cellular Component	GO:0044425	membrane part	60	AT1G01120,AT1G03370,AT1G05575,AT1G11260,AT1G26770,AT1G32860,AT1G59870,AT1G72150,AT1G72160,AT1G74790,AT2G17120,AT2G17730,AT2G22470,AT2G23300,AT2G27500,AT2G31945,AT2G35710,AT2G36590,AT2G36910,AT2G37180,AT2G38290,AT2G39350,AT2G39360,AT2G44080,AT3G04010,AT3G04640,AT3G09570,AT3G21070,AT3G22370,AT3G23820,AT3G43720,AT3G47960,AT3G48570,AT3G52360,AT3G54200,AT3G55740,AT4G05110,AT4G05120,AT4G15630,AT4G20830…
GO:0005575	Cellular Component	GO:0043226	organelle	174	AT1G01120,AT1G03220,AT1G03230,AT1G03370,AT1G03610,AT1G05340,AT1G05560,AT1G05575,AT1G07820,AT1G09310,AT1G09560,AT1G10060,AT1G10370,AT1G10690,AT1G11260,AT1G13960,AT1G15430,AT1G20070,AT1G21010,AT1G21980,AT1G25220,AT1G26560,AT1G28190,AT1G29640,AT1G33590,AT1G43160,AT1G51760,AT1G54410,AT1G59870,AT1G60010,AT1G60940,AT1G64380,AT1G66580,AT1G70310,AT1G70420,AT1G71520,AT1G72150,AT1G72160,AT1G74950,AT1G76070…
GO:0005575	Cellular Component	GO:0099512	supramolecular fiber	4	AT2G45170,AT3G04630,AT3G06420,AT5G62500
GO:0005575	Cellular Component	GO:0031012	extracellular matrix	1	AT3G49780
GO:0005575	Cellular Component	GO:0044421	extracellular region part	2	AT1G73965,AT4G24230
GO:0005575	Cellular Component	GO:0031974	membrane-enclosed lumen	4	AT1G51760,AT3G48000,AT5G16970,AT5G65140
GO:0005575	Cellular Component	GO:0044422	organelle part	31	AT1G01120,AT1G51760,AT1G59870,AT1G66580,AT2G17730,AT2G32220,AT2G38530,AT2G41100,AT2G44490,AT2G45170,AT3G04630,AT3G06420,AT3G09560,AT3G22370,AT3G23820,AT3G44720,AT3G48000,AT3G48570,AT4G36040,AT5G01340,AT5G03030,AT5G03630,AT5G07440,AT5G16010,AT5G16970,AT5G25450,AT5G46340,AT5G54500,AT5G57800,AT5G62500,AT5G65140
GO:0005575	Cellular Component	GO:0032991	macromolecular complex	7	AT1G01120,AT1G25220,AT1G66580,AT2G32220,AT4G26080,AT5G25350,AT5G25450

## Sheet: cluster3 DEG GO
GO ID (level1)	GO Term (level1)	GO ID (level2)	GO Term (level2)	number_of_out (All)	Genes_of_out
GO:0008150	Biological Process	GO:0071840	cellular component organization or biogenesis	121	AT1G01690,AT1G04020,AT1G06660,AT1G06760,AT1G08200,AT1G10290,AT1G14750,AT1G14830,AT1G14900,AT1G15310,AT1G20693,AT1G20696,AT1G22260,AT1G27600,AT1G44900,AT1G47870,AT1G49240,AT1G50240,AT1G53140,AT1G54150,AT1G54440,AT1G54690,AT1G57820,AT1G59610,AT1G64090,AT1G65470,AT1G67370,AT1G71820,AT1G74030,AT1G75680,AT1G75780,AT1G76540,AT1G77130,AT1G77390,AT1G78570,AT1G78790,AT1G79500,AT2G05120,AT2G06510,AT2G07690…
GO:0008150	Biological Process	GO:0009987	cellular process	311	AT1G01690,AT1G01940,AT1G02500,AT1G04010,AT1G04020,AT1G04820,AT1G06660,AT1G06760,AT1G07210,AT1G07370,AT1G07980,AT1G08200,AT1G08650,AT1G08700,AT1G09210,AT1G09780,AT1G10290,AT1G11480,AT1G14750,AT1G14830,AT1G14900,AT1G15310,AT1G16900,AT1G18640,AT1G20575,AT1G20693,AT1G20696,AT1G20930,AT1G22260,AT1G24180,AT1G27600,AT1G29550,AT1G31230,AT1G32200,AT1G43710,AT1G44900,AT1G47210,AT1G47550,AT1G47560,AT1G47870…
GO:0008150	Biological Process	GO:0044699	single-organism process	265	AT1G01690,AT1G02500,AT1G02690,AT1G04010,AT1G04020,AT1G04820,AT1G06660,AT1G06890,AT1G07370,AT1G08650,AT1G08700,AT1G09780,AT1G10290,AT1G14750,AT1G14830,AT1G15310,AT1G16900,AT1G18640,AT1G20575,AT1G20930,AT1G22260,AT1G24180,AT1G27310,AT1G27600,AT1G30450,AT1G30630,AT1G31230,AT1G31780,AT1G32200,AT1G34355,AT1G43710,AT1G44900,AT1G47210,AT1G47550,AT1G47560,AT1G47870,AT1G48140,AT1G48230,AT1G49240,AT1G50010…
GO:0008150	Biological Process	GO:0051179	localization	74	AT1G02690,AT1G06890,AT1G10290,AT1G11905,AT1G14670,AT1G15310,AT1G27310,AT1G30450,AT1G30630,AT1G31780,AT1G47550,AT1G47560,AT1G48230,AT1G54440,AT1G55540,AT1G59610,AT1G60070,AT1G64200,AT1G71820,AT1G75310,AT1G78570,AT2G05120,AT2G05630,AT2G07671,AT2G20840,AT2G21660,AT2G23310,AT2G28520,AT2G30060,AT2G31660,AT2G36900,AT2G44610,AT2G46310,AT2G47170,AT3G03250,AT3G05030,AT3G06540,AT3G08947,AT3G15060,AT3G17780…
GO:0008150	Biological Process	GO:0022414	reproductive process	59	AT1G01690,AT1G06660,AT1G14750,AT1G22260,AT1G43710,AT1G47550,AT1G47560,AT1G50240,AT1G55540,AT1G61790,AT1G67370,AT1G71820,AT1G77390,AT1G78790,AT1G79500,AT1G79530,AT2G06510,AT2G13680,AT2G19450,AT2G21660,AT2G31970,AT2G34780,AT2G35020,AT2G38810,AT2G42260,AT2G45330,AT2G46310,AT2G46980,AT3G03110,AT3G19590,AT3G20810,AT3G22880,AT3G23670,AT3G23890,AT3G43210,AT3G44750,AT3G48680,AT3G54180,AT3G54560,AT3G54650…
GO:0008150	Biological Process	GO:0000003	reproduction	59	AT1G01690,AT1G06660,AT1G14750,AT1G22260,AT1G43710,AT1G47550,AT1G47560,AT1G50240,AT1G55540,AT1G61790,AT1G67370,AT1G71820,AT1G77390,AT1G78790,AT1G79500,AT1G79530,AT2G06510,AT2G13680,AT2G19450,AT2G21660,AT2G31970,AT2G34780,AT2G35020,AT2G38810,AT2G42260,AT2G45330,AT2G46310,AT2G46980,AT3G03110,AT3G19590,AT3G20810,AT3G22880,AT3G23670,AT3G23890,AT3G43210,AT3G44750,AT3G48680,AT3G54180,AT3G54560,AT3G54650…
GO:0008150	Biological Process	GO:0048519	negative regulation of biological process	34	AT1G04020,AT1G47870,AT1G54440,AT1G54690,AT1G57820,AT1G68200,AT2G27880,AT2G31660,AT2G34780,AT2G38810,AT2G39780,AT2G42260,AT3G15360,AT3G19590,AT3G23890,AT3G54560,AT3G55070,AT3G57330,AT3G57860,AT4G08590,AT4G14713,AT4G21070,AT4G27230,AT5G02500,AT5G22650,AT5G23080,AT5G27670,AT5G39550,AT5G49160,AT5G56740,AT5G59870,AT5G63110,AT5G66750,AT5G67100
GO:0008150	Biological Process	GO:0032502	developmental process	90	AT1G01690,AT1G04010,AT1G04020,AT1G06660,AT1G09780,AT1G14830,AT1G18640,AT1G20930,AT1G27600,AT1G34355,AT1G43710,AT1G44900,AT1G47550,AT1G47870,AT1G49240,AT1G50240,AT1G55540,AT1G59610,AT1G65470,AT1G66620,AT1G71820,AT1G74030,AT1G75780,AT1G76540,AT1G77390,AT1G78570,AT1G79500,AT1G79530,AT2G06510,AT2G13680,AT2G19450,AT2G21660,AT2G33610,AT2G34780,AT2G35020,AT2G38810,AT2G39780,AT2G42260,AT2G45330,AT2G46310…
GO:0008150	Biological Process	GO:0008152	metabolic process	242	AT1G01690,AT1G01940,AT1G02500,AT1G04010,AT1G04020,AT1G06660,AT1G07210,AT1G07370,AT1G07980,AT1G08200,AT1G08650,AT1G08700,AT1G09780,AT1G11480,AT1G14750,AT1G14900,AT1G16900,AT1G18640,AT1G20575,AT1G20930,AT1G22260,AT1G24180,AT1G27600,AT1G29550,AT1G31230,AT1G32200,AT1G43710,AT1G44900,AT1G47210,AT1G47870,AT1G48140,AT1G50240,AT1G54150,AT1G54440,AT1G54690,AT1G57820,AT1G61790,AT1G62600,AT1G64200,AT1G65470…
GO:0008150	Biological Process	GO:0032501	multicellular organismal process	82	AT1G01690,AT1G04010,AT1G04020,AT1G06660,AT1G09780,AT1G14830,AT1G18640,AT1G20930,AT1G27600,AT1G34355,AT1G43710,AT1G44900,AT1G47550,AT1G47560,AT1G49240,AT1G50240,AT1G55540,AT1G59610,AT1G61790,AT1G65470,AT1G66620,AT1G71820,AT1G76540,AT1G77390,AT1G79500,AT1G79530,AT2G06510,AT2G13680,AT2G19450,AT2G21660,AT2G33610,AT2G34780,AT2G35020,AT2G38810,AT2G42260,AT2G45330,AT2G46310,AT3G03110,AT3G03250,AT3G14067…
GO:0008150	Biological Process	GO:0044848	biological phase	2	AT1G20930,AT5G51600
GO:0008150	Biological Process	GO:0050789	regulation of biological process	106	AT1G04020,AT1G06660,AT1G07370,AT1G07980,AT1G08650,AT1G08700,AT1G14750,AT1G14900,AT1G20930,AT1G29550,AT1G44900,AT1G47210,AT1G47870,AT1G54440,AT1G54690,AT1G57820,AT1G59610,AT1G65470,AT1G68200,AT1G76540,AT1G77390,AT1G78570,AT2G05120,AT2G13680,AT2G19450,AT2G20900,AT2G21660,AT2G25880,AT2G27880,AT2G27970,AT2G29570,AT2G29700,AT2G31660,AT2G32250,AT2G33610,AT2G34780,AT2G36460,AT2G36660,AT2G38810,AT2G39780…
GO:0008150	Biological Process	GO:0007610	behavior	1	AT5G51600
GO:0008150	Biological Process	GO:0065007	biological regulation	116	AT1G04020,AT1G06660,AT1G07370,AT1G07980,AT1G08650,AT1G08700,AT1G14750,AT1G14900,AT1G20930,AT1G29550,AT1G44900,AT1G47210,AT1G47870,AT1G54440,AT1G54690,AT1G56340,AT1G57820,AT1G59610,AT1G65470,AT1G65540,AT1G68200,AT1G76540,AT1G77390,AT1G78570,AT1G79530,AT2G05120,AT2G13680,AT2G19450,AT2G20900,AT2G21660,AT2G23310,AT2G25880,AT2G27880,AT2G27970,AT2G28520,AT2G29570,AT2G29700,AT2G31660,AT2G31970,AT2G32250…
GO:0008150	Biological Process	GO:0050896	response to stimulus	124	AT1G02500,AT1G04020,AT1G04820,AT1G08650,AT1G08700,AT1G09210,AT1G09780,AT1G14750,AT1G16900,AT1G20575,AT1G20930,AT1G24180,AT1G49240,AT1G50010,AT1G54440,AT1G56340,AT1G59610,AT1G65470,AT1G65930,AT1G74030,AT1G75780,AT1G76540,AT1G78570,AT1G78790,AT1G79530,AT2G06510,AT2G19450,AT2G20900,AT2G21640,AT2G21660,AT2G21790,AT2G27880,AT2G29550,AT2G29570,AT2G29700,AT2G31970,AT2G32250,AT2G36460,AT2G37660,AT2G42260…
GO:0008150	Biological Process	GO:0048518	positive regulation of biological process	22	AT1G04020,AT1G20930,AT1G54440,AT1G57820,AT1G65470,AT1G76540,AT2G19450,AT2G27970,AT2G32250,AT2G42260,AT3G06540,AT3G15360,AT3G54180,AT3G57860,AT4G21070,AT4G29810,AT5G15070,AT5G22220,AT5G39550,AT5G59890,AT5G63950,AT5G66750
GO:0008150	Biological Process	GO:0040007	growth	16	AT1G44900,AT1G49240,AT1G71820,AT1G75780,AT1G79500,AT2G13680,AT3G03110,AT3G18780,AT3G27310,AT3G51160,AT3G54180,AT3G63310,AT4G17170,AT4G23640,AT5G23080,AT5G57490
GO:0008150	Biological Process	GO:0051704	multi-organism process	35	AT1G44900,AT1G47550,AT1G47560,AT1G61790,AT1G65930,AT1G71820,AT1G79500,AT2G06510,AT2G13680,AT2G27880,AT2G37660,AT2G42260,AT3G01310,AT3G03110,AT3G12580,AT3G44750,AT3G54560,AT3G54650,AT3G57330,AT3G57860,AT4G03960,AT4G17170,AT4G29810,AT5G01650,AT5G02500,AT5G05680,AT5G13740,AT5G22650,AT5G49160,AT5G51600,AT5G52640,AT5G56950,AT5G57490,AT5G59890,AT5G66750
GO:0008150	Biological Process	GO:0048511	rhythmic process	4	AT2G21660,AT2G32250,AT3G20810,AT5G63860
GO:0008150	Biological Process	GO:0002376	immune system process	8	AT2G21660,AT2G27880,AT3G01310,AT4G29810,AT4G39260,AT5G05680,AT5G52640,AT5G59890
GO:0008150	Biological Process	GO:0023052	signaling	23	AT1G08650,AT1G08700,AT1G20930,AT1G76540,AT1G78570,AT2G20900,AT2G29700,AT2G32250,AT2G36460,AT2G46310,AT2G47170,AT3G06540,AT3G23000,AT3G54180,AT3G63310,AT4G02060,AT4G14110,AT4G14713,AT4G29810,AT4G32710,AT5G38480,AT5G57950,AT5G59890
GO:0003674	Molecular Function	GO:0005488	binding	279	AT1G02500,AT1G02690,AT1G04020,AT1G04820,AT1G06760,AT1G07370,AT1G07790,AT1G07980,AT1G08200,AT1G08650,AT1G09200,AT1G09210,AT1G09780,AT1G10290,AT1G11480,AT1G14830,AT1G14900,AT1G15310,AT1G16800,AT1G16900,AT1G20220,AT1G20693,AT1G20696,AT1G20930,AT1G22510,AT1G24180,AT1G27310,AT1G29550,AT1G31230,AT1G43710,AT1G44900,AT1G47550,AT1G47560,AT1G47870,AT1G49240,AT1G50240,AT1G53140,AT1G54150,AT1G54440,AT1G54690…
GO:0003674	Molecular Function	GO:0003824	catalytic activity	213	AT1G01940,AT1G02500,AT1G04010,AT1G04020,AT1G04910,AT1G08200,AT1G08650,AT1G08700,AT1G09780,AT1G10290,AT1G14750,AT1G14830,AT1G15310,AT1G16900,AT1G18640,AT1G20060,AT1G20575,AT1G20930,AT1G21480,AT1G24180,AT1G27600,AT1G31230,AT1G32200,AT1G43710,AT1G44900,AT1G47210,AT1G48140,AT1G50240,AT1G53140,AT1G54150,AT1G54440,AT1G57820,AT1G59610,AT1G61790,AT1G62600,AT1G63640,AT1G64200,AT1G65840,AT1G65930,AT1G66680…
GO:0003674	Molecular Function	GO:0005198	structural molecule activity	24	AT1G04820,AT1G07210,AT1G20693,AT1G20696,AT1G30630,AT1G49240,AT1G50010,AT1G55540,AT1G75780,AT2G05120,AT2G07725,AT2G07734,AT2G17560,AT2G29550,AT2G40010,AT3G12370,AT3G18780,AT3G44590,AT4G14960,AT4G20890,AT5G12250,AT5G44340,AT5G67510,ATMG00080
GO:0003674	Molecular Function	GO:0005215	transporter activity	39	AT1G02690,AT1G06890,AT1G27310,AT1G30450,AT1G30630,AT1G48230,AT1G55540,AT1G60070,AT1G61790,AT1G64200,AT1G70330,AT2G05120,AT2G07671,AT2G20840,AT2G28520,AT2G31660,AT3G03110,AT3G05030,AT3G08947,AT3G27020,AT3G49310,AT3G54110,AT3G57330,AT4G02150,AT4G23640,AT4G29900,AT4G39080,AT5G03560,AT5G05680,AT5G06120,AT5G09400,AT5G13550,AT5G13740,AT5G19760,AT5G40260,AT5G42420,AT5G57490,ATMG00570,ATMG00830
GO:0003674	Molecular Function	GO:0098772	molecular function regulator	11	AT1G07370,AT1G70490,AT1G77390,AT2G27970,AT2G29570,AT2G47170,AT3G06540,AT3G15360,AT4G38200,AT5G05110,AT5G63860
GO:0003674	Molecular Function	GO:0045735	nutrient reservoir activity	2	AT3G63200,AT4G39080
GO:0003674	Molecular Function	GO:0016209	antioxidant activity	3	AT3G15360,AT4G33870,AT4G35000
GO:0003674	Molecular Function	GO:0000988	transcription factor activity, protein binding	3	AT1G04020,AT4G14713,AT5G19910
GO:0003674	Molecular Function	GO:0009055	electron carrier activity	2	AT1G32550,AT5G40370
GO:0003674	Molecular Function	GO:0060089	molecular transducer activity	2	AT4G32710,AT5G63860
GO:0003674	Molecular Function	GO:0004871	signal transducer activity	3	AT4G29810,AT4G32710,AT5G63860
GO:0003674	Molecular Function	GO:0001071	nucleic acid binding transcription factor activity	17	AT1G07980,AT1G20693,AT1G20696,AT1G47870,AT1G68200,AT2G17560,AT2G32250,AT2G46310,AT3G20810,AT4G11080,AT4G23800,AT4G24020,AT4G31420,AT5G22220,AT5G23420,AT5G44080,AT5G67100
GO:0005575	Cellular Component	GO:0044422	organelle part	215	AT1G02690,AT1G03860,AT1G04010,AT1G04020,AT1G04820,AT1G04910,AT1G06760,AT1G06890,AT1G07370,AT1G07790,AT1G08700,AT1G09210,AT1G09780,AT1G10290,AT1G14670,AT1G14830,AT1G14900,AT1G16900,AT1G20693,AT1G20696,AT1G21480,AT1G22260,AT1G22510,AT1G24180,AT1G27310,AT1G27600,AT1G30450,AT1G30630,AT1G31230,AT1G31780,AT1G32200,AT1G44900,AT1G47870,AT1G48140,AT1G48230,AT1G49240,AT1G50010,AT1G54150,AT1G54440,AT1G54690…
GO:0005575	Cellular Component	GO:0044464	cell part	507	AT1G01690,AT1G01770,AT1G01940,AT1G02500,AT1G02690,AT1G03260,AT1G03860,AT1G04010,AT1G04020,AT1G04820,AT1G04910,AT1G06660,AT1G06760,AT1G06890,AT1G07210,AT1G07370,AT1G07790,AT1G07980,AT1G08200,AT1G08650,AT1G08700,AT1G09200,AT1G09210,AT1G09780,AT1G10020,AT1G10290,AT1G11480,AT1G11905,AT1G12790,AT1G14670,AT1G14750,AT1G14830,AT1G14900,AT1G15310,AT1G16560,AT1G16800,AT1G16900,AT1G17450,AT1G18640,AT1G20060…
GO:0005575	Cellular Component	GO:0005623	cell	507	AT1G01690,AT1G01770,AT1G01940,AT1G02500,AT1G02690,AT1G03260,AT1G03860,AT1G04010,AT1G04020,AT1G04820,AT1G04910,AT1G06660,AT1G06760,AT1G06890,AT1G07210,AT1G07370,AT1G07790,AT1G07980,AT1G08200,AT1G08650,AT1G08700,AT1G09200,AT1G09210,AT1G09780,AT1G10020,AT1G10290,AT1G11480,AT1G11905,AT1G12790,AT1G14670,AT1G14750,AT1G14830,AT1G14900,AT1G15310,AT1G16560,AT1G16800,AT1G16900,AT1G17450,AT1G18640,AT1G20060…
GO:0005575	Cellular Component	GO:0043226	organelle	439	AT1G01690,AT1G01770,AT1G01940,AT1G02690,AT1G03860,AT1G04010,AT1G04020,AT1G04820,AT1G04910,AT1G06660,AT1G06760,AT1G06890,AT1G07210,AT1G07370,AT1G07790,AT1G07980,AT1G08200,AT1G08650,AT1G08700,AT1G09200,AT1G09210,AT1G09780,AT1G10020,AT1G10290,AT1G11480,AT1G11905,AT1G12790,AT1G14670,AT1G14750,AT1G14830,AT1G14900,AT1G16800,AT1G16900,AT1G17450,AT1G18640,AT1G20060,AT1G20220,AT1G20575,AT1G20693,AT1G20696…
GO:0005575	Cellular Component	GO:0032991	macromolecular complex	119	AT1G03860,AT1G04020,AT1G04820,AT1G06760,AT1G07210,AT1G07790,AT1G14900,AT1G15310,AT1G20575,AT1G20693,AT1G20696,AT1G20930,AT1G31780,AT1G44900,AT1G47550,AT1G47560,AT1G47870,AT1G48140,AT1G50010,AT1G54690,AT1G55540,AT1G57820,AT1G60070,AT1G61790,AT1G64200,AT1G65470,AT1G67370,AT1G71820,AT1G74030,AT1G76540,AT1G76550,AT1G78790,AT2G01120,AT2G05120,AT2G06510,AT2G07671,AT2G07690,AT2G07725,AT2G07734,AT2G13680…
GO:0005575	Cellular Component	GO:0031974	membrane-enclosed lumen	67	AT1G02690,AT1G07370,AT1G09210,AT1G14900,AT1G22260,AT1G24180,AT1G44900,AT1G47870,AT1G54440,AT1G54690,AT1G56340,AT1G57820,AT1G64090,AT1G67370,AT1G78790,AT2G01120,AT2G06510,AT2G07690,AT2G16440,AT2G25880,AT2G27730,AT2G30620,AT2G31970,AT2G38810,AT2G44350,AT2G45490,AT2G46610,AT2G46980,AT3G12530,AT3G17240,AT3G22880,AT3G25220,AT3G44750,AT3G45980,AT3G54560,AT4G01850,AT4G02060,AT4G02150,AT4G08590,AT4G11080…
GO:0005575	Cellular Component	GO:0099512	supramolecular fiber	23	AT1G10290,AT1G14830,AT1G59610,AT1G63640,AT1G75780,AT2G05630,AT2G21380,AT2G25880,AT2G29550,AT2G32980,AT2G36200,AT2G45490,AT3G19590,AT3G23670,AT3G43210,AT4G14960,AT4G20890,AT5G12250,AT5G18700,AT5G44340,AT5G48520,AT5G51600,AT5G67270
GO:0005575	Cellular Component	GO:0055044	symplast	41	AT1G09780,AT1G10290,AT1G14830,AT1G20220,AT1G49240,AT1G56340,AT1G59610,AT1G64090,AT1G65930,AT1G71820,AT1G78570,AT2G21660,AT2G29550,AT2G36460,AT2G44610,AT2G46290,AT3G03110,AT3G11910,AT3G15480,AT3G43210,AT3G54110,AT4G01850,AT4G05520,AT4G09000,AT4G14960,AT4G20890,AT4G29900,AT4G35000,AT4G38780,AT4G39260,AT5G02500,AT5G18700,AT5G19760,AT5G38480,AT5G44340,AT5G51480,AT5G58710,AT5G59840,AT5G59870,AT5G60930…
GO:0005575	Cellular Component	GO:0030054	cell junction	41	AT1G09780,AT1G10290,AT1G14830,AT1G20220,AT1G49240,AT1G56340,AT1G59610,AT1G64090,AT1G65930,AT1G71820,AT1G78570,AT2G21660,AT2G29550,AT2G36460,AT2G44610,AT2G46290,AT3G03110,AT3G11910,AT3G15480,AT3G43210,AT3G54110,AT4G01850,AT4G05520,AT4G09000,AT4G14960,AT4G20890,AT4G29900,AT4G35000,AT4G38780,AT4G39260,AT5G02500,AT5G18700,AT5G19760,AT5G38480,AT5G44340,AT5G51480,AT5G58710,AT5G59840,AT5G59870,AT5G60930…
GO:0005575	Cellular Component	GO:0016020	membrane	187	AT1G02500,AT1G03260,AT1G03860,AT1G04010,AT1G04020,AT1G04820,AT1G04910,AT1G06890,AT1G08700,AT1G09780,AT1G10290,AT1G11905,AT1G14670,AT1G14830,AT1G16000,AT1G16560,AT1G16900,AT1G20575,AT1G21480,AT1G22510,AT1G27600,AT1G30130,AT1G30450,AT1G30630,AT1G30890,AT1G43710,AT1G47550,AT1G47560,AT1G48140,AT1G48230,AT1G49240,AT1G50010,AT1G54150,AT1G56340,AT1G59610,AT1G60070,AT1G61790,AT1G63640,AT1G64090,AT1G64200…
GO:0005575	Cellular Component	GO:0044425	membrane part	104	AT1G03260,AT1G03860,AT1G04010,AT1G04910,AT1G06890,AT1G08700,AT1G11905,AT1G14670,AT1G16000,AT1G16560,AT1G16900,AT1G27600,AT1G30130,AT1G30450,AT1G30890,AT1G48140,AT1G48230,AT1G54150,AT1G60070,AT1G61790,AT1G64090,AT1G64200,AT1G69980,AT1G70330,AT1G77130,AT2G07671,AT2G07773,AT2G13680,AT2G19450,AT2G20840,AT2G23310,AT2G23940,AT2G27730,AT2G28370,AT2G28520,AT2G29390,AT2G32380,AT2G36900,AT2G38960,AT3G05030…
GO:0005575	Cellular Component	GO:0019012	virion	1	AT5G44500
GO:0005575	Cellular Component	GO:0044423	virion part	1	AT5G44500
GO:0005575	Cellular Component	GO:0044421	extracellular region part	1	AT4G01850
GO:0005575	Cellular Component	GO:0005576	extracellular region	40	AT1G08200,AT1G09210,AT1G09780,AT1G30130,AT1G48140,AT1G56340,AT1G61790,AT1G65930,AT1G71820,AT1G75680,AT2G21660,AT2G26080,AT2G29960,AT2G37660,AT2G39780,AT3G05030,AT3G10410,AT3G11800,AT3G12580,AT3G14067,AT3G15480,AT3G17240,AT3G22630,AT3G63200,AT3G66658,AT4G01850,AT4G09000,AT4G13710,AT4G32940,AT4G33870,AT4G39260,AT5G02500,AT5G05110,AT5G17610,AT5G27660,AT5G37310,AT5G39320,AT5G40370,AT5G44340,AT5G58710

## Sheet: cluster4 DEG GO
GO ID (level1)	GO Term (level1)	GO ID (level2)	GO Term (level2)	number_of_out (All)	Genes_of_out
GO:0008150	Biological Process	GO:0008152	metabolic process	135	AT1G01030,AT1G01560,AT1G02065,AT1G04680,AT1G10640,AT1G10960,AT1G12900,AT1G15820,AT1G19350,AT1G19570,AT1G25330,AT1G29910,AT1G30330,AT1G31310,AT1G35780,AT1G44575,AT1G48100,AT1G52400,AT1G53160,AT1G55210,AT1G55670,AT1G61520,AT1G62380,AT1G64950,AT1G67090,AT1G67750,AT1G68010,AT1G70560,AT1G70710,AT1G72520,AT1G74310,AT1G74930,AT2G05070,AT2G05920,AT2G07696,AT2G21330,AT2G24270,AT2G25900,AT2G26440,AT2G28190…
GO:0008150	Biological Process	GO:0050896	response to stimulus	89	AT1G01560,AT1G07400,AT1G09750,AT1G10960,AT1G15820,AT1G16030,AT1G19350,AT1G19570,AT1G29910,AT1G30330,AT1G31812,AT1G43910,AT1G44575,AT1G50290,AT1G51670,AT1G52030,AT1G52400,AT1G53540,AT1G54050,AT1G55210,AT1G61520,AT1G62380,AT1G62480,AT1G67090,AT1G68010,AT1G70560,AT1G70710,AT1G72520,AT1G74310,AT1G74930,AT2G02100,AT2G05070,AT2G21330,AT2G22660,AT2G23170,AT2G26440,AT2G28190,AT2G28790,AT2G28900,AT2G30860…
GO:0008150	Biological Process	GO:0009987	cellular process	136	AT1G01030,AT1G01560,AT1G02065,AT1G03780,AT1G10960,AT1G12900,AT1G15820,AT1G16030,AT1G19350,AT1G19570,AT1G19835,AT1G25330,AT1G29910,AT1G30330,AT1G31310,AT1G44575,AT1G48100,AT1G52400,AT1G53160,AT1G55210,AT1G55670,AT1G60160,AT1G61520,AT1G62380,AT1G67090,AT1G68010,AT1G70560,AT1G70710,AT1G72520,AT1G74310,AT1G74930,AT2G05070,AT2G07696,AT2G21330,AT2G22660,AT2G25900,AT2G26440,AT2G28190,AT2G28900,AT2G30860…
GO:0008150	Biological Process	GO:0044699	single-organism process	109	AT1G01030,AT1G01560,AT1G02065,AT1G03780,AT1G10960,AT1G12090,AT1G12900,AT1G19350,AT1G19570,AT1G19835,AT1G25330,AT1G30330,AT1G31812,AT1G44575,AT1G52030,AT1G52400,AT1G53160,AT1G55210,AT1G55670,AT1G60160,AT1G60870,AT1G62380,AT1G62500,AT1G64950,AT1G67090,AT1G68010,AT1G70560,AT1G70710,AT1G72520,AT1G74450,AT1G74930,AT2G05070,AT2G21330,AT2G22660,AT2G24270,AT2G28190,AT2G28900,AT2G30860,AT2G32440,AT2G33380…
GO:0008150	Biological Process	GO:0065007	biological regulation	66	AT1G01030,AT1G01560,AT1G02065,AT1G19350,AT1G19570,AT1G25330,AT1G30330,AT1G31310,AT1G52400,AT1G53160,AT1G55670,AT1G62380,AT1G70560,AT1G74310,AT1G74930,AT2G02100,AT2G05070,AT2G22660,AT2G23170,AT2G25900,AT2G28190,AT2G32440,AT2G33380,AT2G33810,AT2G36080,AT2G36570,AT2G36830,AT2G37210,AT2G42885,AT2G43530,AT2G47780,AT3G03450,AT3G19820,AT3G22420,AT3G24500,AT3G25980,AT3G53310,AT3G57670,AT3G61630,AT4G03190…
GO:0008150	Biological Process	GO:0050789	regulation of biological process	57	AT1G01030,AT1G01560,AT1G02065,AT1G19350,AT1G19570,AT1G25330,AT1G30330,AT1G31310,AT1G52400,AT1G53160,AT1G55670,AT1G62380,AT1G70560,AT1G74310,AT1G74930,AT2G05070,AT2G22660,AT2G25900,AT2G28190,AT2G33380,AT2G33810,AT2G36080,AT2G36570,AT2G36830,AT2G47780,AT3G03450,AT3G22420,AT3G24500,AT3G25980,AT3G53310,AT3G57670,AT3G61630,AT4G03190,AT4G13830,AT4G23750,AT4G25630,AT4G31610,AT4G32830,AT4G34220,AT4G34590…
GO:0008150	Biological Process	GO:0022414	reproductive process	26	AT1G01030,AT1G02065,AT1G30330,AT1G52030,AT1G53160,AT1G60870,AT1G70560,AT1G72520,AT2G33810,AT3G03450,AT3G12145,AT3G22420,AT3G57670,AT3G59760,AT3G61630,AT4G03190,AT4G23750,AT4G31610,AT4G34620,AT4G38000,AT4G40060,AT5G01370,AT5G05690,AT5G09750,AT5G56030,AT5G64667
GO:0008150	Biological Process	GO:0000003	reproduction	26	AT1G01030,AT1G02065,AT1G30330,AT1G52030,AT1G53160,AT1G60870,AT1G70560,AT1G72520,AT2G33810,AT3G03450,AT3G12145,AT3G22420,AT3G57670,AT3G59760,AT3G61630,AT4G03190,AT4G23750,AT4G31610,AT4G34620,AT4G38000,AT4G40060,AT5G01370,AT5G05690,AT5G09750,AT5G56030,AT5G64667
GO:0008150	Biological Process	GO:0048518	positive regulation of biological process	15	AT1G19570,AT1G25330,AT1G52400,AT1G62380,AT1G74310,AT2G05070,AT2G33810,AT2G47780,AT3G24500,AT4G34220,AT4G34590,AT4G38000,AT4G40060,AT5G05690,AT5G47110
GO:0008150	Biological Process	GO:0051704	multi-organism process	22	AT1G09750,AT1G16030,AT1G19350,AT1G19570,AT1G52400,AT1G70560,AT1G72520,AT1G74930,AT2G02100,AT2G26440,AT2G28790,AT2G30860,AT2G33380,AT2G39010,AT2G42885,AT2G43530,AT3G57670,AT3G59760,AT5G14180,AT5G48485,AT5G56030,AT5G64570
GO:0008150	Biological Process	GO:0032502	developmental process	37	AT1G01030,AT1G02065,AT1G19350,AT1G19835,AT1G30330,AT1G52030,AT1G53160,AT1G60870,AT1G62380,AT1G70560,AT1G72520,AT1G74450,AT1G74930,AT2G32440,AT2G33810,AT2G33830,AT2G47780,AT3G03450,AT3G12145,AT3G19820,AT3G22420,AT3G57670,AT3G59760,AT3G61630,AT4G03190,AT4G23750,AT4G31610,AT4G34220,AT4G34620,AT4G35770,AT4G38000,AT4G40060,AT5G05690,AT5G09750,AT5G20250,AT5G56030,AT5G64667
GO:0008150	Biological Process	GO:0071840	cellular component organization or biogenesis	29	AT1G03780,AT1G19835,AT1G44575,AT1G48100,AT1G52400,AT1G67090,AT1G70710,AT2G26440,AT2G28900,AT2G36570,AT2G47780,AT3G19820,AT3G25980,AT3G57150,AT3G57670,AT3G59760,AT4G02290,AT4G14130,AT4G25630,AT4G32830,AT4G34620,AT4G34980,AT4G40060,AT5G05690,AT5G38410,AT5G56030,AT5G58140,AT5G60670,ATCG00820
GO:0008150	Biological Process	GO:0048519	negative regulation of biological process	12	AT1G19350,AT2G25900,AT2G28190,AT2G36080,AT3G03450,AT3G25980,AT4G03190,AT4G34590,AT4G40060,AT5G56030,AT5G58140,AT5G64620
GO:0008150	Biological Process	GO:0023052	signaling	20	AT1G01560,AT1G19350,AT1G19570,AT1G30330,AT1G52400,AT1G70560,AT1G74930,AT2G22660,AT2G36570,AT2G36830,AT3G03450,AT3G22420,AT3G24500,AT3G61630,AT4G23750,AT4G34220,AT4G36180,AT5G43700,AT5G48485,AT5G58140
GO:0008150	Biological Process	GO:0040007	growth	9	AT1G70710,AT1G72520,AT2G47780,AT3G19820,AT3G57670,AT3G59760,AT4G03190,AT4G40060,AT5G05690
GO:0008150	Biological Process	GO:0051179	localization	25	AT1G12090,AT1G19570,AT1G31812,AT1G44575,AT1G60160,AT1G62500,AT1G70560,AT2G28900,AT2G36830,AT2G39010,AT3G13080,AT3G16240,AT3G22120,AT3G61630,AT4G23750,AT4G24570,AT5G13930,AT5G24580,AT5G47110,AT5G48485,AT5G58140,AT5G63530,ATCG00130,ATCG00470,ATCG01130
GO:0008150	Biological Process	GO:0032501	multicellular organismal process	32	AT1G01030,AT1G02065,AT1G30330,AT1G52030,AT1G53160,AT1G60870,AT1G62380,AT1G70560,AT1G72520,AT1G74450,AT1G74930,AT2G32440,AT2G33810,AT2G33830,AT3G03450,AT3G12145,AT3G22420,AT3G57670,AT3G59760,AT3G61630,AT4G03190,AT4G23750,AT4G31610,AT4G34220,AT4G34620,AT4G38000,AT4G40060,AT5G01370,AT5G05690,AT5G09750,AT5G56030,AT5G64667
GO:0008150	Biological Process	GO:0022610	biological adhesion	1	AT1G52030
GO:0008150	Biological Process	GO:0098754	detoxification	1	AT2G28190
GO:0008150	Biological Process	GO:0001906	cell killing	3	AT2G02100,AT2G42885,AT2G43530
GO:0008150	Biological Process	GO:0002376	immune system process	4	AT1G09750,AT5G48485,AT5G56030,AT5G64570
GO:0008150	Biological Process	GO:0048511	rhythmic process	1	AT5G58140
GO:0003674	Molecular Function	GO:0005488	binding	126	AT1G01030,AT1G01560,AT1G02065,AT1G03780,AT1G04680,AT1G07400,AT1G09750,AT1G10960,AT1G12090,AT1G12900,AT1G14200,AT1G15820,AT1G16030,AT1G19350,AT1G19570,AT1G19835,AT1G25330,AT1G29910,AT1G30330,AT1G31812,AT1G43910,AT1G44575,AT1G52030,AT1G52400,AT1G53160,AT1G55670,AT1G56210,AT1G61520,AT1G62380,AT1G62500,AT1G64950,AT1G67090,AT1G67750,AT1G67856,AT1G68010,AT1G70560,AT1G72520,AT1G74310,AT1G74930,AT2G05070…
GO:0003674	Molecular Function	GO:0005198	structural molecule activity	11	AT2G07696,AT4G34620,AT5G60670,ATCG00160,ATCG00770,ATCG00780,ATCG00790,ATCG00800,ATCG00820,ATMG00020,ATMG00090
GO:0003674	Molecular Function	GO:0001071	nucleic acid binding transcription factor activity	24	AT1G01030,AT1G19350,AT1G25330,AT1G30330,AT1G31310,AT1G53160,AT1G74930,AT2G25900,AT2G33810,AT2G36080,AT3G03450,AT3G24500,AT3G53310,AT3G57670,AT3G61630,AT4G23750,AT4G31610,AT4G34590,AT4G38000,AT4G40060,AT5G09750,AT5G43650,AT5G43700,AT5G57720
GO:0003674	Molecular Function	GO:0003824	catalytic activity	87	AT1G01560,AT1G04680,AT1G10640,AT1G12900,AT1G19570,AT1G35780,AT1G43910,AT1G48100,AT1G52400,AT1G55360,AT1G62380,AT1G64950,AT1G67090,AT1G67750,AT1G68010,AT1G68620,AT1G70370,AT1G70560,AT1G70710,AT1G72520,AT1G74310,AT1G80280,AT2G05790,AT2G05920,AT2G21330,AT2G23170,AT2G24270,AT2G26440,AT2G28190,AT2G30860,AT2G32440,AT2G33380,AT2G36570,AT2G37210,AT2G38230,AT3G05510,AT3G13080,AT3G14240,AT3G16050,AT3G19820…
GO:0003674	Molecular Function	GO:0016209	antioxidant activity	3	AT1G19570,AT2G28190,AT2G30860
GO:0003674	Molecular Function	GO:0009055	electron carrier activity	3	AT1G10960,ATCG00020,ATCG00280
GO:0003674	Molecular Function	GO:0005215	transporter activity	14	AT1G19570,AT1G44575,AT1G60160,AT2G28900,AT2G36830,AT2G39010,AT3G13080,AT3G16240,AT4G24570,AT5G47110,AT5G48485,ATCG00130,ATCG00470,ATCG01130
GO:0003674	Molecular Function	GO:0098772	molecular function regulator	5	AT2G02100,AT2G26440,AT2G43530,AT3G12145,AT5G64620
GO:0003674	Molecular Function	GO:0000988	transcription factor activity, protein binding	2	AT3G03450,AT3G24500
GO:0003674	Molecular Function	GO:0060089	molecular transducer activity	1	AT5G58140
GO:0003674	Molecular Function	GO:0004871	signal transducer activity	2	AT1G01560,AT5G58140
GO:0005575	Cellular Component	GO:0044464	cell part	197	AT1G01030,AT1G01560,AT1G02065,AT1G03780,AT1G05490,AT1G07400,AT1G09750,AT1G10960,AT1G10980,AT1G12900,AT1G14200,AT1G15290,AT1G15820,AT1G16030,AT1G16630,AT1G19350,AT1G19570,AT1G19835,AT1G21090,AT1G25330,AT1G29910,AT1G30330,AT1G31310,AT1G31812,AT1G35780,AT1G43910,AT1G44575,AT1G47570,AT1G48100,AT1G50290,AT1G51670,AT1G52030,AT1G52400,AT1G53160,AT1G53540,AT1G54050,AT1G55670,AT1G56210,AT1G56220,AT1G60160…
GO:0005575	Cellular Component	GO:0005623	cell	197	AT1G01030,AT1G01560,AT1G02065,AT1G03780,AT1G05490,AT1G07400,AT1G09750,AT1G10960,AT1G10980,AT1G12900,AT1G14200,AT1G15290,AT1G15820,AT1G16030,AT1G16630,AT1G19350,AT1G19570,AT1G19835,AT1G21090,AT1G25330,AT1G29910,AT1G30330,AT1G31310,AT1G31812,AT1G35780,AT1G43910,AT1G44575,AT1G47570,AT1G48100,AT1G50290,AT1G51670,AT1G52030,AT1G52400,AT1G53160,AT1G53540,AT1G54050,AT1G55670,AT1G56210,AT1G56220,AT1G60160…
GO:0005575	Cellular Component	GO:0032991	macromolecular complex	45	AT1G15820,AT1G29910,AT1G44575,AT1G52030,AT1G55670,AT1G61520,AT1G67090,AT2G05070,AT2G07696,AT2G21330,AT2G28900,AT2G34420,AT3G08940,AT3G25980,AT3G27690,AT3G57150,AT4G02770,AT4G03190,AT4G05180,AT4G21280,AT4G25630,AT4G28750,AT4G32830,AT4G34620,AT4G37510,AT5G38410,AT5G47110,AT5G60670,ATCG00020,ATCG00130,ATCG00160,ATCG00170,ATCG00190,ATCG00280,ATCG00300,ATCG00470,ATCG00570,ATCG00770,ATCG00780,ATCG00790…
GO:0005575	Cellular Component	GO:0044422	organelle part	67	AT1G03780,AT1G10960,AT1G12900,AT1G15820,AT1G19570,AT1G19835,AT1G29910,AT1G44575,AT1G52400,AT1G55670,AT1G61520,AT1G67090,AT1G74310,AT2G05070,AT2G21330,AT2G28190,AT2G28900,AT2G30860,AT2G32440,AT2G33380,AT2G34420,AT2G36830,AT3G08940,AT3G13080,AT3G16240,AT3G19820,AT3G24500,AT3G25980,AT3G26650,AT3G27690,AT3G29240,AT3G57150,AT3G59760,AT4G02770,AT4G03190,AT4G05180,AT4G17090,AT4G21280,AT4G24570,AT4G25630…
GO:0005575	Cellular Component	GO:0005576	extracellular region	42	AT1G04680,AT1G09750,AT1G10640,AT1G12900,AT1G19570,AT1G48100,AT1G52030,AT1G52400,AT1G55210,AT1G55360,AT1G67090,AT1G67750,AT1G68010,AT1G70370,AT1G70710,AT2G02100,AT2G05920,AT2G21330,AT2G26440,AT2G28190,AT2G28790,AT2G30860,AT2G42885,AT2G43530,AT3G13080,AT3G14240,AT3G26650,AT3G54400,AT4G02290,AT4G05180,AT4G14130,AT4G34980,AT4G38970,AT5G07030,AT5G14180,AT5G38410,AT5G48485,AT5G51550,AT5G64570,AT5G64620…
GO:0005575	Cellular Component	GO:0055044	symplast	19	AT1G10980,AT1G43910,AT1G52400,AT1G62380,AT2G05920,AT2G28790,AT2G30860,AT3G13080,AT3G16240,AT3G57150,AT3G57520,AT4G27450,AT5G08000,AT5G20250,AT5G27120,AT5G48485,AT5G51550,AT5G56030,AT5G66920
GO:0005575	Cellular Component	GO:0030054	cell junction	19	AT1G10980,AT1G43910,AT1G52400,AT1G62380,AT2G05920,AT2G28790,AT2G30860,AT3G13080,AT3G16240,AT3G57150,AT3G57520,AT4G27450,AT5G08000,AT5G20250,AT5G27120,AT5G48485,AT5G51550,AT5G56030,AT5G66920
GO:0005575	Cellular Component	GO:0043226	organelle	158	AT1G01030,AT1G01560,AT1G02065,AT1G03780,AT1G05490,AT1G10960,AT1G10980,AT1G12900,AT1G14200,AT1G15820,AT1G16030,AT1G16630,AT1G19350,AT1G19570,AT1G19835,AT1G25330,AT1G29910,AT1G30330,AT1G31310,AT1G35780,AT1G43910,AT1G44575,AT1G47570,AT1G50290,AT1G51670,AT1G52400,AT1G53160,AT1G55670,AT1G56210,AT1G56220,AT1G60160,AT1G61520,AT1G62380,AT1G64950,AT1G67090,AT1G67856,AT1G68010,AT1G68620,AT1G70560,AT1G70710…
GO:0005575	Cellular Component	GO:0009295	nucleoid	4	ATCG00170,ATCG00190,ATCG00740,ATCG00800
GO:0005575	Cellular Component	GO:0016020	membrane	77	AT1G04680,AT1G10980,AT1G12900,AT1G15820,AT1G16030,AT1G16630,AT1G19570,AT1G19835,AT1G21090,AT1G29910,AT1G31812,AT1G43910,AT1G44575,AT1G55670,AT1G60160,AT1G60870,AT1G61520,AT1G62380,AT1G64950,AT1G67090,AT1G74450,AT1G80280,AT2G02100,AT2G05070,AT2G05790,AT2G22660,AT2G28900,AT2G30860,AT2G32440,AT2G33380,AT2G34420,AT2G35760,AT2G36570,AT2G36830,AT2G39010,AT2G46330,AT3G08940,AT3G13080,AT3G13175,AT3G16240…
GO:0005575	Cellular Component	GO:0099512	supramolecular fiber	4	AT1G03780,AT1G19835,AT3G25980,AT4G32830
GO:0005575	Cellular Component	GO:0044425	membrane part	46	AT1G10980,AT1G15820,AT1G16630,AT1G21090,AT1G44575,AT1G55670,AT1G60160,AT1G61520,AT1G74450,AT1G80280,AT2G05070,AT2G28900,AT2G32440,AT2G34420,AT2G35760,AT2G36570,AT2G36830,AT2G39010,AT2G46330,AT3G08940,AT3G13080,AT3G13175,AT3G16240,AT3G16300,AT3G19820,AT3G27690,AT3G54260,AT4G02770,AT4G05180,AT4G21280,AT4G24040,AT4G24570,AT4G28750,AT4G34220,AT4G36180,AT5G05690,AT5G08000,AT5G47110,AT5G54980,ATCG00020…
GO:0005575	Cellular Component	GO:0031974	membrane-enclosed lumen	10	AT1G52400,AT3G24500,AT3G57150,AT4G25630,AT4G32830,AT5G27120,ATCG00160,ATCG00780,ATMG00020,ATMG00090
GO:0005575	Cellular Component	GO:0031012	extracellular matrix	1	AT5G64570
GO:0005575	Cellular Component	GO:0044421	extracellular region part	2	AT5G64570,AT5G64667

## Sheet: cluster5 DEG GO
GO ID (level1)	GO Term (level1)	GO ID (level2)	GO Term (level2)	number_of_out (All)	Genes_of_out
GO:0008150	Biological Process	GO:0050896	response to stimulus	192	AT1G01300,AT1G01360,AT1G01620,AT1G01720,AT1G02730,AT1G02800,AT1G08560,AT1G14440,AT1G15330,AT1G17200,AT1G17380,AT1G18250,AT1G18370,AT1G19210,AT1G19770,AT1G20020,AT1G20030,AT1G20450,AT1G20510,AT1G20620,AT1G20823,AT1G22190,AT1G22220,AT1G24260,AT1G28290,AT1G28330,AT1G28360,AT1G28370,AT1G28480,AT1G29930,AT1G30530,AT1G32640,AT1G32920,AT1G47128,AT1G50420,AT1G51700,AT1G53170,AT1G53210,AT1G54040,AT1G61340…
GO:0008150	Biological Process	GO:0050789	regulation of biological process	133	AT1G01360,AT1G01720,AT1G09250,AT1G13710,AT1G14440,AT1G14890,AT1G15570,AT1G17140,AT1G17380,AT1G19210,AT1G19770,AT1G20450,AT1G20823,AT1G22190,AT1G22220,AT1G24260,AT1G28360,AT1G28370,AT1G28480,AT1G32640,AT1G36730,AT1G50420,AT1G50490,AT1G51700,AT1G53170,AT1G55110,AT1G56170,AT1G60190,AT1G68640,AT1G70700,AT1G74160,AT1G74430,AT1G75240,AT1G77450,AT1G78080,AT2G01150,AT2G01610,AT2G16210,AT2G19810,AT2G20370…
GO:0008150	Biological Process	GO:0008152	metabolic process	243	AT1G01300,AT1G01720,AT1G02730,AT1G02800,AT1G05100,AT1G08380,AT1G09250,AT1G09950,AT1G12330,AT1G13710,AT1G14440,AT1G14890,AT1G15570,AT1G17380,AT1G19210,AT1G20020,AT1G20510,AT1G20620,AT1G20823,AT1G21440,AT1G22190,AT1G24260,AT1G28360,AT1G28370,AT1G28480,AT1G29930,AT1G30380,AT1G30530,AT1G30600,AT1G32640,AT1G36730,AT1G47128,AT1G48830,AT1G50420,AT1G50490,AT1G51700,AT1G53170,AT1G54040,AT1G55110,AT1G56170…
GO:0008150	Biological Process	GO:0009987	cellular process	259	AT1G01360,AT1G01620,AT1G01720,AT1G02730,AT1G02800,AT1G05100,AT1G08380,AT1G08560,AT1G09250,AT1G09950,AT1G10200,AT1G12330,AT1G13710,AT1G14440,AT1G15570,AT1G17380,AT1G18370,AT1G19210,AT1G19770,AT1G20020,AT1G20510,AT1G20620,AT1G20823,AT1G21310,AT1G22190,AT1G22220,AT1G24260,AT1G28360,AT1G28370,AT1G28480,AT1G29930,AT1G30380,AT1G30690,AT1G32640,AT1G36730,AT1G47128,AT1G48830,AT1G50420,AT1G50490,AT1G51700…
GO:0008150	Biological Process	GO:0065007	biological regulation	137	AT1G01360,AT1G01720,AT1G09250,AT1G13710,AT1G14440,AT1G14890,AT1G15570,AT1G17140,AT1G17380,AT1G19210,AT1G19770,AT1G20450,AT1G20823,AT1G22190,AT1G22220,AT1G24260,AT1G28360,AT1G28370,AT1G28480,AT1G32640,AT1G36730,AT1G50420,AT1G50490,AT1G51700,AT1G53170,AT1G53210,AT1G55110,AT1G56170,AT1G60190,AT1G68640,AT1G70700,AT1G74160,AT1G74430,AT1G75240,AT1G77450,AT1G78080,AT2G01150,AT2G01610,AT2G16210,AT2G19810…
GO:0008150	Biological Process	GO:0051704	multi-organism process	55	AT1G02800,AT1G15330,AT1G18250,AT1G20020,AT1G20030,AT1G32640,AT1G47128,AT1G54040,AT1G61340,AT2G06050,AT2G19480,AT2G23810,AT2G26330,AT2G27040,AT2G30020,AT2G37630,AT2G38470,AT2G40030,AT2G40140,AT2G41430,AT2G43520,AT3G02840,AT3G05200,AT3G10985,AT3G15210,AT3G18490,AT3G30775,AT3G44260,AT3G45640,AT3G48090,AT3G54920,AT3G56400,AT3G60190,AT4G09960,AT4G31800,AT4G34410,AT4G36010,AT4G37330,AT4G37430,AT4G37750…
GO:0008150	Biological Process	GO:0044699	single-organism process	209	AT1G01360,AT1G01620,AT1G01720,AT1G02730,AT1G02800,AT1G08380,AT1G08560,AT1G09070,AT1G10200,AT1G13710,AT1G14440,AT1G15330,AT1G15570,AT1G17140,AT1G17380,AT1G18370,AT1G19210,AT1G19770,AT1G20020,AT1G20450,AT1G20510,AT1G20620,AT1G20823,AT1G22190,AT1G22220,AT1G24260,AT1G28360,AT1G28370,AT1G28480,AT1G30530,AT1G30690,AT1G32640,AT1G48750,AT1G50490,AT1G53170,AT1G53210,AT1G54040,AT1G60190,AT1G63660,AT1G66760…
GO:0008150	Biological Process	GO:0002376	immune system process	21	AT1G20020,AT2G01180,AT2G27040,AT2G37630,AT3G05200,AT3G15210,AT3G18490,AT3G45640,AT3G48090,AT3G54920,AT3G56400,AT4G31800,AT4G37870,AT4G37990,AT4G38740,AT5G03210,AT5G06320,AT5G13220,AT5G27420,AT5G37770,AT5G43810
GO:0008150	Biological Process	GO:0023052	signaling	50	AT1G01360,AT1G01720,AT1G17380,AT1G19210,AT1G19770,AT1G22190,AT1G22220,AT1G24260,AT1G28360,AT1G28370,AT1G28480,AT1G32640,AT1G53170,AT1G70700,AT1G72970,AT1G75240,AT1G78080,AT2G01150,AT2G20370,AT2G30020,AT2G31880,AT2G42870,AT2G44840,AT2G46510,AT3G02110,AT3G04730,AT3G15210,AT3G16500,AT3G23030,AT3G45640,AT3G48090,AT3G51740,AT3G56100,AT3G56370,AT3G56400,AT3G63300,AT4G09960,AT4G33260,AT4G34410,AT4G38740…
GO:0008150	Biological Process	GO:0032502	developmental process	79	AT1G01720,AT1G02730,AT1G02800,AT1G13710,AT1G14440,AT1G15330,AT1G15570,AT1G18370,AT1G20450,AT1G20823,AT1G24260,AT1G28370,AT1G32640,AT1G54040,AT1G60190,AT1G68640,AT1G72970,AT1G74160,AT1G74430,AT1G77450,AT1G78080,AT2G03090,AT2G06050,AT2G06850,AT2G20370,AT2G23810,AT2G26330,AT2G27530,AT2G31880,AT2G33880,AT2G34680,AT2G37630,AT2G42870,AT2G45680,AT2G46400,AT2G46600,AT3G05500,AT3G09070,AT3G10985,AT3G27010…
GO:0008150	Biological Process	GO:0048518	positive regulation of biological process	25	AT1G13710,AT1G15570,AT1G24260,AT1G32640,AT1G56170,AT1G75240,AT1G77450,AT2G01150,AT2G31880,AT2G33880,AT2G38470,AT3G05500,AT3G14990,AT3G15210,AT3G45640,AT3G48090,AT3G55660,AT3G56400,AT4G09960,AT4G14690,AT4G27410,AT4G33260,AT5G05410,AT5G08790,AT5G53570
GO:0008150	Biological Process	GO:0032501	multicellular organismal process	67	AT1G01720,AT1G02730,AT1G02800,AT1G13710,AT1G14440,AT1G15330,AT1G15570,AT1G18370,AT1G20450,AT1G20823,AT1G24260,AT1G28370,AT1G32640,AT1G54040,AT1G60190,AT1G68640,AT1G72970,AT1G77450,AT2G06050,AT2G26330,AT2G27530,AT2G31880,AT2G33880,AT2G34680,AT2G37630,AT2G45680,AT2G46400,AT3G09070,AT3G27010,AT3G45640,AT3G50070,AT3G56400,AT3G61250,AT3G63300,AT4G09960,AT4G11280,AT4G13395,AT4G13850,AT4G14690,AT4G17460…
GO:0008150	Biological Process	GO:0048519	negative regulation of biological process	23	AT1G01720,AT1G14890,AT1G17380,AT1G19770,AT1G70700,AT2G01610,AT2G27040,AT2G31880,AT2G37630,AT2G40030,AT2G42870,AT2G45680,AT2G46510,AT3G15210,AT3G17130,AT3G27010,AT3G56400,AT4G01026,AT5G08790,AT5G13220,AT5G43810,AT5G47910,AT5G60800
GO:0008150	Biological Process	GO:0022414	reproductive process	37	AT1G13710,AT1G14440,AT1G15330,AT1G20823,AT1G24260,AT1G68640,AT1G77450,AT2G06050,AT2G26330,AT2G31880,AT2G33880,AT2G37630,AT3G09070,AT3G45640,AT3G50070,AT3G61250,AT4G09960,AT4G11280,AT4G17460,AT4G34160,AT4G34710,AT4G37300,AT4G37450,AT4G37750,AT4G38400,AT4G38430,AT5G07180,AT5G08790,AT5G16560,AT5G23940,AT5G37770,AT5G43810,AT5G57660,AT5G60800,AT5G62230,AT5G67110,AT5G67360
GO:0008150	Biological Process	GO:0000003	reproduction	37	AT1G13710,AT1G14440,AT1G15330,AT1G20823,AT1G24260,AT1G68640,AT1G77450,AT2G06050,AT2G26330,AT2G31880,AT2G33880,AT2G37630,AT3G09070,AT3G45640,AT3G50070,AT3G61250,AT4G09960,AT4G11280,AT4G17460,AT4G34160,AT4G34710,AT4G37300,AT4G37450,AT4G37750,AT4G38400,AT4G38430,AT5G07180,AT5G08790,AT5G16560,AT5G23940,AT5G37770,AT5G43810,AT5G57660,AT5G60800,AT5G62230,AT5G67110,AT5G67360
GO:0008150	Biological Process	GO:0048511	rhythmic process	5	AT2G17840,AT4G21960,AT4G25100,AT4G30350,AT5G17300
GO:0008150	Biological Process	GO:0040011	locomotion	2	AT1G15330,AT3G45640
GO:0008150	Biological Process	GO:0022610	biological adhesion	1	AT2G26330
GO:0008150	Biological Process	GO:0040007	growth	13	AT1G13710,AT1G74160,AT2G03090,AT2G06850,AT2G20370,AT2G26330,AT2G33880,AT2G42870,AT3G02210,AT3G05500,AT3G54920,AT4G38400,AT4G38430
GO:0008150	Biological Process	GO:0098754	detoxification	1	AT4G25100
GO:0008150	Biological Process	GO:0071840	cellular component organization or biogenesis	45	AT1G02730,AT1G02800,AT1G08560,AT1G10200,AT1G21310,AT1G50490,AT1G64760,AT1G68560,AT1G74160,AT1G79040,AT2G03090,AT2G06850,AT2G19480,AT2G20370,AT2G26330,AT2G27040,AT2G27530,AT2G45680,AT2G46600,AT3G02210,AT3G05330,AT3G05500,AT3G06680,AT3G10720,AT3G18035,AT3G23730,AT3G27010,AT3G54920,AT3G60190,AT4G03210,AT4G05190,AT4G10340,AT4G13850,AT4G18730,AT4G21960,AT4G23820,AT4G38400,AT4G38430,AT5G08790,AT5G23940…
GO:0008150	Biological Process	GO:0051179	localization	37	AT1G01620,AT1G08560,AT1G09070,AT1G17140,AT1G19770,AT1G20823,AT1G22220,AT1G30690,AT1G48750,AT1G53210,AT1G66760,AT2G22500,AT2G26330,AT2G45960,AT3G05500,AT3G08770,AT3G09070,AT3G51600,AT3G51670,AT3G51895,AT3G53420,AT3G60190,AT3G61430,AT4G14690,AT4G21910,AT4G27720,AT4G35100,AT5G01240,AT5G13400,AT5G17850,AT5G23940,AT5G44560,AT5G53570,AT5G57130,AT5G59730,AT5G60800,ATMG01360
GO:0008150	Biological Process	GO:0001906	cell killing	1	AT2G43520
GO:0003674	Molecular Function	GO:0001071	nucleic acid binding transcription factor activity	70	AT1G01720,AT1G09250,AT1G10200,AT1G11950,AT1G14440,AT1G19210,AT1G22190,AT1G24260,AT1G28360,AT1G28370,AT1G32640,AT1G50420,AT1G51700,AT1G53170,AT1G55110,AT1G56170,AT1G68640,AT1G74430,AT1G75240,AT1G77450,AT1G78080,AT2G16210,AT2G19810,AT2G33880,AT2G35310,AT2G37630,AT2G38470,AT2G40140,AT2G44840,AT2G45680,AT2G46400,AT2G46510,AT3G02790,AT3G04730,AT3G15210,AT3G16500,AT3G17010,AT3G23030,AT3G27010,AT3G46600…
GO:0003674	Molecular Function	GO:0005488	binding	231	AT1G01360,AT1G01620,AT1G01720,AT1G05100,AT1G08380,AT1G08560,AT1G09070,AT1G09250,AT1G09950,AT1G10200,AT1G13710,AT1G14440,AT1G15570,AT1G17140,AT1G17200,AT1G17380,AT1G18370,AT1G19210,AT1G20020,AT1G20450,AT1G20510,AT1G20620,AT1G20823,AT1G22190,AT1G24260,AT1G28360,AT1G28370,AT1G28480,AT1G29930,AT1G30320,AT1G30380,AT1G30690,AT1G32640,AT1G33470,AT1G36730,AT1G45688,AT1G47128,AT1G48750,AT1G48830,AT1G50420…
GO:0003674	Molecular Function	GO:0098772	molecular function regulator	18	AT1G01360,AT1G14890,AT1G15570,AT1G54040,AT2G01610,AT2G43520,AT3G17130,AT3G47380,AT3G55660,AT4G01026,AT4G16500,AT4G33260,AT4G34160,AT4G35620,AT4G38430,AT5G06150,AT5G53570,AT5G55120
GO:0003674	Molecular Function	GO:0000988	transcription factor activity, protein binding	10	AT1G17380,AT1G50420,AT1G70700,AT1G74430,AT2G37630,AT2G42870,AT3G61250,AT5G13220,AT5G28640,AT5G67300
GO:0003674	Molecular Function	GO:0009055	electron carrier activity	7	AT1G28480,AT2G25060,AT4G31840,AT5G25090,ATCG00540,ATCG00720,ATMG01360
GO:0003674	Molecular Function	GO:0005198	structural molecule activity	12	AT1G21310,AT1G48830,AT2G27530,AT2G37600,AT2G40205,AT3G06680,AT3G10610,AT4G16720,AT4G18730,AT5G23740,AT5G45775,ATCG00660
GO:0003674	Molecular Function	GO:0045735	nutrient reservoir activity	2	AT5G24780,AT5G25610
GO:0003674	Molecular Function	GO:0004871	signal transducer activity	8	AT1G05100,AT2G26330,AT2G31880,AT3G45640,AT3G48090,AT4G33260,AT5G06320,AT5G67070
GO:0003674	Molecular Function	GO:0016209	antioxidant activity	4	AT1G20620,AT4G21960,AT4G25100,AT5G47910
GO:0003674	Molecular Function	GO:0005215	transporter activity	21	AT1G01620,AT1G19770,AT1G30690,AT1G53210,AT1G61890,AT1G66760,AT2G22500,AT2G45960,AT3G51600,AT3G51670,AT3G51895,AT3G53420,AT3G61430,AT4G14690,AT4G21910,AT4G27720,AT4G35100,AT5G01240,AT5G13400,AT5G17850,ATMG01360
GO:0003674	Molecular Function	GO:0060089	molecular transducer activity	3	AT1G01360,AT2G26330,AT2G31880
GO:0003674	Molecular Function	GO:0003824	catalytic activity	132	AT1G02730,AT1G02800,AT1G04150,AT1G05100,AT1G12330,AT1G13710,AT1G18370,AT1G20020,AT1G20510,AT1G20620,AT1G20823,AT1G21440,AT1G28480,AT1G30530,AT1G30820,AT1G47128,AT1G50490,AT1G60190,AT1G63660,AT1G64760,AT1G66250,AT1G68560,AT1G69295,AT1G72970,AT1G73540,AT2G01150,AT2G01180,AT2G06050,AT2G06850,AT2G15090,AT2G20370,AT2G21620,AT2G22990,AT2G26330,AT2G27040,AT2G30020,AT2G31880,AT2G37500,AT2G38210,AT2G40030…
GO:0005575	Cellular Component	GO:0005623	cell	387	AT1G01300,AT1G01360,AT1G01620,AT1G01720,AT1G02730,AT1G05100,AT1G08380,AT1G08560,AT1G09070,AT1G09250,AT1G09950,AT1G10200,AT1G11950,AT1G12330,AT1G13710,AT1G14440,AT1G14890,AT1G15330,AT1G15570,AT1G17140,AT1G17200,AT1G17380,AT1G18370,AT1G18740,AT1G19210,AT1G20020,AT1G20450,AT1G20510,AT1G20620,AT1G20823,AT1G21310,AT1G21440,AT1G21680,AT1G21830,AT1G22190,AT1G22220,AT1G22890,AT1G22930,AT1G23710,AT1G24260…
GO:0005575	Cellular Component	GO:0044464	cell part	386	AT1G01300,AT1G01360,AT1G01620,AT1G01720,AT1G02730,AT1G05100,AT1G08380,AT1G08560,AT1G09070,AT1G09250,AT1G09950,AT1G10200,AT1G11950,AT1G12330,AT1G13710,AT1G14440,AT1G14890,AT1G15330,AT1G15570,AT1G17140,AT1G17200,AT1G17380,AT1G18370,AT1G18740,AT1G19210,AT1G20020,AT1G20450,AT1G20510,AT1G20620,AT1G20823,AT1G21310,AT1G21440,AT1G21680,AT1G21830,AT1G22190,AT1G22220,AT1G22890,AT1G22930,AT1G23710,AT1G24260…
GO:0005575	Cellular Component	GO:0055044	symplast	36	AT1G08560,AT1G20450,AT1G20620,AT1G22220,AT1G22930,AT1G28290,AT1G30600,AT1G47128,AT1G53210,AT1G64760,AT1G68560,AT1G69295,AT1G74160,AT2G06850,AT2G23810,AT2G25060,AT2G34680,AT3G05220,AT3G12870,AT3G14990,AT3G51600,AT3G51740,AT3G52470,AT3G53420,AT3G55430,AT3G60190,AT3G61430,AT4G09320,AT4G16500,AT4G35100,AT5G06320,AT5G25090,AT5G42100,AT5G64260,AT5G65010,AT5G67070
GO:0005575	Cellular Component	GO:0030054	cell junction	36	AT1G08560,AT1G20450,AT1G20620,AT1G22220,AT1G22930,AT1G28290,AT1G30600,AT1G47128,AT1G53210,AT1G64760,AT1G68560,AT1G69295,AT1G74160,AT2G06850,AT2G23810,AT2G25060,AT2G34680,AT3G05220,AT3G12870,AT3G14990,AT3G51600,AT3G51740,AT3G52470,AT3G53420,AT3G55430,AT3G60190,AT3G61430,AT4G09320,AT4G16500,AT4G35100,AT5G06320,AT5G25090,AT5G42100,AT5G64260,AT5G65010,AT5G67070
GO:0005575	Cellular Component	GO:0005576	extracellular region	71	AT1G01300,AT1G02800,AT1G18250,AT1G20020,AT1G20030,AT1G20620,AT1G21310,AT1G21680,AT1G28290,AT1G30600,AT1G31335,AT1G33470,AT1G47128,AT1G48750,AT1G64760,AT1G66180,AT1G68560,AT1G72500,AT1G72970,AT2G01610,AT2G03090,AT2G05380,AT2G06850,AT2G15090,AT2G22990,AT2G23810,AT2G25060,AT2G26330,AT2G42840,AT2G43520,AT3G02110,AT3G04290,AT3G05200,AT3G08770,AT3G10720,AT3G13510,AT3G15353,AT3G17130,AT3G18490,AT3G23730…
GO:0005575	Cellular Component	GO:0016020	membrane	160	AT1G01300,AT1G01360,AT1G01620,AT1G02730,AT1G04150,AT1G07135,AT1G08380,AT1G08560,AT1G09070,AT1G10200,AT1G13710,AT1G17140,AT1G17200,AT1G18740,AT1G19380,AT1G19770,AT1G20020,AT1G20030,AT1G20450,AT1G20510,AT1G20620,AT1G20823,AT1G21680,AT1G25400,AT1G28290,AT1G29930,AT1G30320,AT1G30380,AT1G30690,AT1G31335,AT1G45688,AT1G48830,AT1G53210,AT1G61890,AT1G64760,AT1G66250,AT1G66760,AT1G68440,AT1G69295,AT1G72500…
GO:0005575	Cellular Component	GO:0044425	membrane part	108	AT1G01620,AT1G02730,AT1G04150,AT1G07135,AT1G08380,AT1G08560,AT1G09070,AT1G13710,AT1G17140,AT1G17200,AT1G18740,AT1G19380,AT1G19770,AT1G20030,AT1G20450,AT1G20510,AT1G20823,AT1G25400,AT1G29930,AT1G30380,AT1G30690,AT1G31335,AT1G45688,AT1G53210,AT1G64760,AT1G66250,AT1G66760,AT1G68440,AT1G69295,AT1G79040,AT2G01180,AT2G06520,AT2G15090,AT2G16586,AT2G20370,AT2G22500,AT2G23810,AT2G25060,AT2G26330,AT2G31880…
GO:0005575	Cellular Component	GO:0043226	organelle	299	AT1G01360,AT1G01620,AT1G01720,AT1G02730,AT1G08380,AT1G09070,AT1G09250,AT1G09950,AT1G10200,AT1G11950,AT1G12330,AT1G13710,AT1G14440,AT1G14890,AT1G15570,AT1G17140,AT1G17380,AT1G18370,AT1G18740,AT1G19210,AT1G20020,AT1G20450,AT1G20510,AT1G20620,AT1G20823,AT1G21440,AT1G21680,AT1G21830,AT1G22190,AT1G22220,AT1G22890,AT1G22930,AT1G23710,AT1G24260,AT1G25400,AT1G28330,AT1G28360,AT1G28370,AT1G28480,AT1G29930…
GO:0005575	Cellular Component	GO:0044421	extracellular region part	6	AT1G47128,AT2G05380,AT3G02110,AT4G08950,AT4G39090,AT5G64260
GO:0005575	Cellular Component	GO:0032991	macromolecular complex	45	AT1G08380,AT1G08560,AT1G18370,AT1G20620,AT1G29930,AT1G30380,AT1G47128,AT1G48830,AT1G56170,AT1G79040,AT2G06520,AT2G27040,AT2G27530,AT2G37600,AT2G40030,AT2G40205,AT3G05330,AT3G06680,AT3G10610,AT3G18035,AT3G21055,AT3G44260,AT3G54890,AT4G05190,AT4G10340,AT4G14690,AT4G16720,AT4G18730,AT4G33260,AT5G13630,AT5G23740,AT5G26000,AT5G43810,AT5G44560,AT5G45775,AT5G49460,AT5G59730,ATCG00220,ATCG00340,ATCG00500…
GO:0005575	Cellular Component	GO:0031012	extracellular matrix	1	AT2G05380
GO:0005575	Cellular Component	GO:0099512	supramolecular fiber	3	AT1G18370,AT3G60190,AT4G05190
GO:0005575	Cellular Component	GO:0009295	nucleoid	1	ATCG00180
GO:0005575	Cellular Component	GO:0044422	organelle part	70	AT1G02730,AT1G08380,AT1G09070,AT1G18370,AT1G20020,AT1G20620,AT1G21440,AT1G21680,AT1G29930,AT1G30380,AT1G45688,AT1G48830,AT1G53210,AT1G56170,AT1G79040,AT2G06520,AT2G15090,AT2G20370,AT2G22500,AT2G27040,AT2G27530,AT2G37500,AT2G37600,AT2G37630,AT2G38210,AT2G40030,AT2G40205,AT2G46400,AT3G05330,AT3G06680,AT3G10610,AT3G14440,AT3G14990,AT3G15210,AT3G18035,AT3G20390,AT3G21055,AT3G30300,AT3G54890,AT3G60190…
GO:0005575	Cellular Component	GO:0031974	membrane-enclosed lumen	8	AT2G27040,AT2G37630,AT2G40030,AT2G46400,AT3G05330,AT3G15210,AT4G37870,AT5G60800

## Sheet: cluster6 DEG GO
GO ID (level1)	GO Term (level1)	GO ID (level2)	GO Term (level2)	number_of_out (All)	Genes_of_out
GO:0008150	Biological Process	GO:0048519	negative regulation of biological process	6	AT1G08880,AT1G70410,AT2G24490,AT3G20670,AT5G21150,AT5G54640
GO:0008150	Biological Process	GO:0050896	response to stimulus	16	AT1G07890,AT1G70410,AT1G73500,AT1G77740,AT2G24490,AT2G26910,AT2G28740,AT3G22890,AT3G48990,AT3G60820,AT4G37610,AT5G21150,AT5G23860,AT5G38830,AT5G54640,AT5G60750
GO:0008150	Biological Process	GO:0051704	multi-organism process	7	AT1G73500,AT2G41110,AT3G04620,AT3G48990,AT3G60820,AT5G21150,AT5G54640
GO:0008150	Biological Process	GO:0044699	single-organism process	21	AT1G07890,AT1G08880,AT1G59660,AT1G70410,AT1G73500,AT1G77740,AT2G24490,AT2G26910,AT2G41110,AT3G04620,AT3G20670,AT3G47730,AT3G48990,AT4G05020,AT5G13490,AT5G15640,AT5G21150,AT5G23860,AT5G38830,AT5G54640,AT5G56350
GO:0008150	Biological Process	GO:0032501	multicellular organismal process	9	AT1G07890,AT1G70410,AT1G73500,AT1G77740,AT2G26910,AT2G41110,AT3G04620,AT3G48990,AT5G21150
GO:0008150	Biological Process	GO:0009987	cellular process	23	AT1G07890,AT1G08880,AT1G56140,AT1G59660,AT1G70410,AT1G73500,AT2G24490,AT2G26910,AT2G28740,AT3G04620,AT3G20670,AT3G22890,AT3G48990,AT3G60820,AT4G37610,AT5G13490,AT5G14470,AT5G15640,AT5G21150,AT5G23860,AT5G38830,AT5G54640,AT5G56350
GO:0008150	Biological Process	GO:0022414	reproductive process	6	AT1G07890,AT1G77740,AT2G41110,AT3G04620,AT3G48990,AT5G21150
GO:0008150	Biological Process	GO:0000003	reproduction	6	AT1G07890,AT1G77740,AT2G41110,AT3G04620,AT3G48990,AT5G21150
GO:0008150	Biological Process	GO:0071840	cellular component organization or biogenesis	7	AT1G08880,AT1G59660,AT2G28740,AT3G20670,AT5G13490,AT5G14470,AT5G54640
GO:0008150	Biological Process	GO:0032502	developmental process	8	AT1G07890,AT1G70410,AT1G73500,AT1G77740,AT2G26910,AT3G04620,AT3G48990,AT5G21150
GO:0008150	Biological Process	GO:0002376	immune system process	2	AT3G60820,AT5G21150
GO:0008150	Biological Process	GO:0051179	localization	5	AT1G59660,AT2G26910,AT3G47730,AT5G13490,AT5G15640
GO:0008150	Biological Process	GO:0065007	biological regulation	10	AT1G08880,AT1G70410,AT1G73500,AT2G24490,AT3G20670,AT3G48990,AT4G37610,AT5G13490,AT5G21150,AT5G54640
GO:0008150	Biological Process	GO:0050789	regulation of biological process	9	AT1G08880,AT1G70410,AT1G73500,AT2G24490,AT3G20670,AT3G48990,AT4G37610,AT5G21150,AT5G54640
GO:0008150	Biological Process	GO:0008152	metabolic process	18	AT1G07890,AT1G08880,AT1G56140,AT1G73500,AT2G24490,AT2G28470,AT2G41110,AT3G20670,AT3G22890,AT3G48990,AT3G60820,AT4G05020,AT4G37610,AT5G14470,AT5G38830,AT5G54640,AT5G56350,AT5G60750
GO:0008150	Biological Process	GO:0048518	positive regulation of biological process	2	AT1G73500,AT3G48990
GO:0008150	Biological Process	GO:0040007	growth	1	AT1G77740
GO:0008150	Biological Process	GO:0023052	signaling	1	AT1G73500
GO:0003674	Molecular Function	GO:0005488	binding	30	AT1G07890,AT1G08880,AT1G56140,AT1G59660,AT1G70410,AT1G73500,AT1G77740,AT2G24490,AT2G26910,AT2G28470,AT2G28740,AT2G37470,AT2G41110,AT3G04620,AT3G20670,AT3G22890,AT3G46030,AT3G47730,AT3G48990,AT3G53730,AT4G05020,AT4G37610,AT5G10980,AT5G13490,AT5G14470,AT5G21150,AT5G23860,AT5G38830,AT5G54640,AT5G56350
GO:0003674	Molecular Function	GO:0003824	catalytic activity	19	AT1G07890,AT1G56140,AT1G70410,AT1G73500,AT1G77740,AT2G26910,AT2G28470,AT2G32150,AT3G22890,AT3G47730,AT3G48990,AT3G60820,AT4G05020,AT4G37610,AT5G14470,AT5G23860,AT5G38830,AT5G56350,AT5G60750
GO:0003674	Molecular Function	GO:0005215	transporter activity	4	AT1G59660,AT2G26910,AT3G47730,AT5G13490
GO:0003674	Molecular Function	GO:0005198	structural molecule activity	2	AT1G59660,AT5G23860
GO:0003674	Molecular Function	GO:0016209	antioxidant activity	1	AT1G07890
GO:0003674	Molecular Function	GO:0000988	transcription factor activity, protein binding	1	AT4G37610
GO:0003674	Molecular Function	GO:0098772	molecular function regulator	1	AT1G73500
GO:0003674	Molecular Function	GO:0004871	signal transducer activity	1	AT1G73500
GO:0005575	Cellular Component	GO:0044422	organelle part	16	AT1G07890,AT1G08880,AT1G59660,AT1G70410,AT2G28740,AT2G37470,AT3G20670,AT3G22890,AT3G46030,AT3G48990,AT4G05020,AT5G10980,AT5G13490,AT5G15640,AT5G23860,AT5G54640
GO:0005575	Cellular Component	GO:0032991	macromolecular complex	11	AT1G08880,AT1G59660,AT2G28740,AT2G37470,AT3G20670,AT3G46030,AT3G60820,AT4G37610,AT5G10980,AT5G23860,AT5G54640
GO:0005575	Cellular Component	GO:0044464	cell part	37	AT1G07890,AT1G08880,AT1G56140,AT1G59660,AT1G70410,AT1G73500,AT1G77740,AT2G03020,AT2G24490,AT2G26910,AT2G28470,AT2G28740,AT2G37470,AT2G41110,AT3G07565,AT3G15630,AT3G20670,AT3G22890,AT3G46030,AT3G47730,AT3G47850,AT3G48990,AT3G53730,AT3G60820,AT4G05020,AT4G22530,AT4G37610,AT5G10980,AT5G13490,AT5G14470,AT5G15640,AT5G21150,AT5G23860,AT5G38830,AT5G54640,AT5G56350,AT5G60750
GO:0005575	Cellular Component	GO:0005623	cell	37	AT1G07890,AT1G08880,AT1G56140,AT1G59660,AT1G70410,AT1G73500,AT1G77740,AT2G03020,AT2G24490,AT2G26910,AT2G28470,AT2G28740,AT2G37470,AT2G41110,AT3G07565,AT3G15630,AT3G20670,AT3G22890,AT3G46030,AT3G47730,AT3G47850,AT3G48990,AT3G53730,AT3G60820,AT4G05020,AT4G22530,AT4G37610,AT5G10980,AT5G13490,AT5G14470,AT5G15640,AT5G21150,AT5G23860,AT5G38830,AT5G54640,AT5G56350,AT5G60750
GO:0005575	Cellular Component	GO:0031974	membrane-enclosed lumen	4	AT1G08880,AT2G28740,AT3G20670,AT5G54640
GO:0005575	Cellular Component	GO:0043226	organelle	29	AT1G07890,AT1G08880,AT1G59660,AT1G70410,AT1G73500,AT2G24490,AT2G28470,AT2G28740,AT2G37470,AT3G07565,AT3G15630,AT3G20670,AT3G22890,AT3G46030,AT3G47730,AT3G47850,AT3G48990,AT3G53730,AT3G60820,AT4G05020,AT4G22530,AT4G37610,AT5G10980,AT5G13490,AT5G15640,AT5G21150,AT5G23860,AT5G54640,AT5G60750
GO:0005575	Cellular Component	GO:0055044	symplast	3	AT1G07890,AT3G46030,AT3G48990
GO:0005575	Cellular Component	GO:0030054	cell junction	3	AT1G07890,AT3G46030,AT3G48990
GO:0005575	Cellular Component	GO:0099512	supramolecular fiber	1	AT5G23860
GO:0005575	Cellular Component	GO:0016020	membrane	13	AT1G07890,AT1G56140,AT1G70410,AT1G77740,AT2G26910,AT3G22890,AT3G47730,AT3G60820,AT4G05020,AT5G13490,AT5G15640,AT5G23860,AT5G60750
GO:0005575	Cellular Component	GO:0005576	extracellular region	4	AT2G28470,AT3G47730,AT3G48990,AT3G60820
GO:0005575	Cellular Component	GO:0044425	membrane part	6	AT1G56140,AT2G26910,AT3G47730,AT4G05020,AT5G13490,AT5G60750
