# Supplementary material for: High-throughput single-cell transcriptomics reveals the female germline differentiation trajectory in Arabidopsis thaliana
Source: Commun Biol. 2021 Oct 1;4:1149. doi: 10.1038/s42003-021-02676-z (PMC8486858; doi:10.1038/s42003-021-02676-z)
Supplement: Supplementary file 13 — Supplementary Data 11. [file 42003_2021_2676_MOESM13_ESM.xlsx]

## Sheet: Remade
Supplementary Data 11. Differentially expressed genes (DEGs) with branch-specific expression and GO analysis across pseudotime.
Sheet 1. Cluster Overview. Related to Figure 4e.
Sheets 2-7. GO analysis of DEGs of six Clusters.
Differentially Expressed Genes				DEGs
DEGs	Log 2FC >1, q <0.01
p value	Unadjusted p-value
q value	Adjsted p-value, based on bonferroni correction using all genes in the dataset.

## Sheet: cluster1-6 DEGs
gene_short_name	status	family	pval	qval	num_cells_expressed	use_for_ordering	Gene_clusters
AT1G01030	OK	negbinomial.size	3.08e-32	1.49e-30	174	TRUE	2
AT1G01060	OK	negbinomial.size	1.35e-27	5.1e-26	332	FALSE	2
AT1G01100	OK	negbinomial.size	5.09e-06	2.67e-05	1600	FALSE	2
AT1G01110	OK	negbinomial.size	0.001659	0.004895	244	FALSE	2
AT1G01140	OK	negbinomial.size	3.2e-08	2.47e-07	486	FALSE	2
AT1G01170	OK	negbinomial.size	1.13e-22	3.23e-21	492	FALSE	2
AT1G01300	OK	negbinomial.size	9.15e-28	3.5e-26	617	TRUE	1
AT1G01350	OK	negbinomial.size	1.38e-07	9.66e-07	614	FALSE	4
AT1G01360	OK	negbinomial.size	2.52e-13	3.52e-12	623	TRUE	1
AT1G01470	OK	negbinomial.size	1.39e-11	1.63e-10	201	TRUE	3
AT1G01500	OK	negbinomial.size	2.93e-14	4.43e-13	88	FALSE	4
AT1G01540	OK	negbinomial.size	2.57e-05	0.000119	285	FALSE	1
AT1G01550	OK	negbinomial.size	5.01e-06	2.63e-05	1167	FALSE	1
AT1G01560	OK	negbinomial.size	1.41e-09	1.31e-08	172	TRUE	2
AT1G01610	OK	negbinomial.size	9.6e-05	0.000395	375	TRUE	1
AT1G01620	OK	negbinomial.size	1.23e-81	2.77e-79	1178	TRUE	2
AT1G01690	OK	negbinomial.size	0.00023	0.000862	189	TRUE	3
AT1G01720	OK	negbinomial.size	1.65e-89	4.16e-87	1303	TRUE	1
AT1G01725	OK	negbinomial.size	3.33e-05	0.00015	200	FALSE	3
AT1G01770	OK	negbinomial.size	0.000323	0.001165	163	TRUE	3
AT1G01810	OK	negbinomial.size	0.000243	0.000904	72	FALSE	4
AT1G01940	OK	negbinomial.size	3.8e-13	5.2e-12	257	TRUE	3
AT1G02065	OK	negbinomial.size	7.82e-79	1.71e-76	400	TRUE	2
AT1G02090	OK	negbinomial.size	6.45e-06	3.33e-05	608	FALSE	4
AT1G02140	OK	negbinomial.size	1.08e-09	1.02e-08	972	FALSE	4
AT1G02170	OK	negbinomial.size	1.96e-06	1.12e-05	215	FALSE	4
AT1G02190	OK	negbinomial.size	5.01e-12	6.17e-11	541	TRUE	1
AT1G02290	OK	negbinomial.size	0.002664	0.00742	71	FALSE	3
AT1G02305	OK	negbinomial.size	0.00136	0.004123	321	FALSE	2
AT1G02340	OK	negbinomial.size	2.05e-06	1.17e-05	89	FALSE	1
AT1G02500	OK	negbinomial.size	1.33e-05	6.44e-05	846	TRUE	4
AT1G02680	OK	negbinomial.size	0.000125	0.000501	285	FALSE	4
AT1G02690	OK	negbinomial.size	2.32e-07	1.56e-06	452	TRUE	4
AT1G02730	OK	negbinomial.size	0.001489	0.004467	404	TRUE	2
AT1G02770	OK	negbinomial.size	6.2e-05	0.000266	188	FALSE	4
AT1G02780	OK	negbinomial.size	2.7e-12	3.39e-11	1551	FALSE	6
AT1G02800	OK	negbinomial.size	1.29e-12	1.68e-11	755	TRUE	1
AT1G02870	OK	negbinomial.size	6.75e-10	6.52e-09	563	FALSE	3
AT1G02880	OK	negbinomial.size	8.87e-14	1.29e-12	419	FALSE	3
AT1G02970	OK	negbinomial.size	0.000413	0.00145	85	FALSE	4
AT1G03070	OK	negbinomial.size	3.22e-05	0.000146	35	FALSE	3
AT1G03150	OK	negbinomial.size	1.91e-06	1.09e-05	251	FALSE	4
AT1G03180	OK	negbinomial.size	3.28e-06	1.78e-05	104	FALSE	3
AT1G03270	OK	negbinomial.size	4.24e-06	2.26e-05	134	FALSE	3
AT1G03350	OK	negbinomial.size	1.22e-05	5.99e-05	308	FALSE	4
AT1G03360	OK	negbinomial.size	4.81e-09	4.2e-08	384	FALSE	4
AT1G03380	OK	negbinomial.size	7.11e-06	3.63e-05	118	FALSE	4
AT1G03590	OK	negbinomial.size	0.000181	0.0007	378	TRUE	5
AT1G03600	OK	negbinomial.size	3.77e-05	0.000168	373	FALSE	2
AT1G03630	OK	negbinomial.size	3.46e-10	3.46e-09	102	FALSE	2
AT1G03650	OK	negbinomial.size	2.96e-06	1.63e-05	93	FALSE	4
AT1G03720	OK	negbinomial.size	0.000301	0.001092	209	FALSE	2
AT1G03760	OK	negbinomial.size	2.39e-05	0.000111	382	FALSE	3
AT1G03780	OK	negbinomial.size	0.000976	0.003085	329	TRUE	2
AT1G03860	OK	negbinomial.size	1e-21	2.68e-20	646	TRUE	4
AT1G03900	OK	negbinomial.size	0.003285	0.00887	342	FALSE	3
AT1G03905	OK	negbinomial.size	0.001371	0.004153	41	FALSE	4
AT1G03910	OK	negbinomial.size	0.000836	0.002699	660	FALSE	3
AT1G03970	OK	negbinomial.size	0.000542	0.001837	277	FALSE	4
AT1G04010	OK	negbinomial.size	1.15e-27	4.4e-26	202	TRUE	3
AT1G04020	OK	negbinomial.size	6.48e-07	4.04e-06	140	TRUE	4
AT1G04030	OK	negbinomial.size	1.52e-05	7.31e-05	196	FALSE	3
AT1G04053	OK	negbinomial.size	0.003168	0.008592	68	FALSE	4
AT1G04070	OK	negbinomial.size	9.06e-08	6.52e-07	257	FALSE	4
AT1G04130	OK	negbinomial.size	0.004915	0.012554	188	FALSE	4
AT1G04230	OK	negbinomial.size	0.000972	0.003074	188	FALSE	4
AT1G04260	OK	negbinomial.size	0.00027	0.000994	291	FALSE	3
AT1G04280	OK	negbinomial.size	0.00109	0.0034	117	FALSE	1
AT1G04400	OK	negbinomial.size	0.00117	0.003618	471	FALSE	2
AT1G04425	OK	negbinomial.size	0.002506	0.007029	180	TRUE	1
AT1G04530	OK	negbinomial.size	2.14e-06	1.21e-05	314	FALSE	2
AT1G04550	OK	negbinomial.size	1.81e-06	1.04e-05	329	FALSE	1
AT1G04630	OK	negbinomial.size	5.02e-06	2.64e-05	680	FALSE	3
AT1G04650	OK	negbinomial.size	5.7e-12	6.96e-11	86	FALSE	3
AT1G04680	OK	negbinomial.size	8.8e-22	2.37e-20	281	TRUE	2
AT1G04730	OK	negbinomial.size	4.28e-06	2.28e-05	89	FALSE	4
AT1G04750	OK	negbinomial.size	2.98e-11	3.37e-10	807	FALSE	4
AT1G04760	OK	negbinomial.size	5.84e-06	3.03e-05	98	FALSE	3
AT1G04820	OK	negbinomial.size	2.31e-21	6.04e-20	919	TRUE	4
AT1G04830	OK	negbinomial.size	2.62e-06	1.46e-05	230	FALSE	4
AT1G04880	OK	negbinomial.size	3.11e-14	4.69e-13	91	FALSE	4
AT1G04910	OK	negbinomial.size	3.45e-05	0.000155	152	TRUE	3
AT1G04930	OK	negbinomial.size	8.69e-07	5.3e-06	97	FALSE	3
AT1G05000	OK	negbinomial.size	0.004801	0.012308	29	FALSE	4
AT1G05100	OK	negbinomial.size	9.03e-42	6.52e-40	746	TRUE	1
AT1G05190	OK	negbinomial.size	2.03e-22	5.72e-21	731	FALSE	2
AT1G05270	OK	negbinomial.size	0.000147	0.000579	262	FALSE	4
AT1G05410	OK	negbinomial.size	0.00615	0.015243	174	FALSE	4
AT1G05460	OK	negbinomial.size	0.000758	0.002474	238	FALSE	4
AT1G05490	OK	negbinomial.size	9.86e-44	7.82e-42	501	TRUE	2
AT1G05550	OK	negbinomial.size	0	0	642	TRUE	5
AT1G05570	OK	negbinomial.size	3.35e-07	2.19e-06	417	TRUE	1
AT1G05710	OK	negbinomial.size	7.13e-08	5.21e-07	331	FALSE	1
AT1G05820	OK	negbinomial.size	0.006119	0.015179	25	FALSE	3
AT1G05835	OK	negbinomial.size	1.17e-40	8.16e-39	191	TRUE	2
AT1G05850	OK	negbinomial.size	2.95e-16	5.46e-15	560	TRUE	2
AT1G06040	OK	negbinomial.size	2.57e-45	2.14e-43	474	FALSE	2
AT1G06060	OK	negbinomial.size	0.000336	0.001207	217	FALSE	3
AT1G06110	OK	negbinomial.size	1.23e-07	8.72e-07	311	FALSE	2
AT1G06270	OK	negbinomial.size	1.3e-06	7.71e-06	59	FALSE	4
AT1G06320	OK	negbinomial.size	4.01e-31	1.87e-29	66	FALSE	3
AT1G06350	OK	negbinomial.size	5.42e-12	6.63e-11	32	FALSE	1
AT1G06360	OK	negbinomial.size	0.001017	0.003196	115	FALSE	1
AT1G06390	OK	negbinomial.size	7.34e-05	0.000311	477	FALSE	1
AT1G06410	OK	negbinomial.size	1.06e-10	1.13e-09	901	FALSE	2
AT1G06420	OK	negbinomial.size	5.28e-08	3.93e-07	259	FALSE	2
AT1G06430	OK	negbinomial.size	0.002838	0.007826	164	FALSE	2
AT1G06470	OK	negbinomial.size	0.001211	0.003725	90	FALSE	4
AT1G06490	OK	negbinomial.size	0.000536	0.001819	22	FALSE	4
AT1G06620	OK	negbinomial.size	0.000273	0.001001	267	FALSE	1
AT1G06660	OK	negbinomial.size	8.69e-12	1.04e-10	225	TRUE	3
AT1G06680	OK	negbinomial.size	1.88e-20	4.6e-19	1026	FALSE	1
AT1G06760	OK	negbinomial.size	5.47e-15	8.93e-14	756	TRUE	4
AT1G06780	OK	negbinomial.size	8.5e-05	0.000354	115	FALSE	4
AT1G06890	OK	negbinomial.size	1.11e-16	2.13e-15	438	TRUE	3
AT1G06900	OK	negbinomial.size	0.003401	0.009134	330	FALSE	4
AT1G07060	OK	negbinomial.size	1.43e-07	1e-06	23	FALSE	3
AT1G07135	OK	negbinomial.size	1.51e-71	2.85e-69	1194	TRUE	1
AT1G07140	OK	negbinomial.size	5.98e-11	6.56e-10	1039	FALSE	3
AT1G07210	OK	negbinomial.size	0.002793	0.007724	302	TRUE	4
AT1G07320	OK	negbinomial.size	0.003907	0.010286	491	FALSE	6
AT1G07360	OK	negbinomial.size	2.49e-10	2.53e-09	474	FALSE	3
AT1G07370	OK	negbinomial.size	2.58e-10	2.62e-09	201	TRUE	4
AT1G07400	OK	negbinomial.size	2.45e-36	1.39e-34	218	TRUE	2
AT1G07410	OK	negbinomial.size	4.39e-05	0.000194	58	FALSE	4
AT1G07420	OK	negbinomial.size	1.9e-05	8.98e-05	165	FALSE	4
AT1G07570	OK	negbinomial.size	1.38e-15	2.4e-14	755	TRUE	5
AT1G07728	OK	negbinomial.size	0.004062	0.010626	243	FALSE	4
AT1G07745	OK	negbinomial.size	0.00168	0.004947	119	FALSE	4
AT1G07750	OK	negbinomial.size	3.25e-05	0.000147	83	FALSE	4
AT1G07770	OK	negbinomial.size	9.51e-16	1.67e-14	1527	FALSE	4
AT1G07790	OK	negbinomial.size	4.77e-11	5.27e-10	725	TRUE	4
AT1G07820	OK	negbinomial.size	1.01e-12	1.33e-11	985	TRUE	4
AT1G07830	OK	negbinomial.size	0.000322	0.001161	631	FALSE	3
AT1G07870	OK	negbinomial.size	3.46e-06	1.87e-05	632	FALSE	1
AT1G07890	OK	negbinomial.size	7.7e-54	8.56e-52	1589	TRUE	6
AT1G07920	OK	negbinomial.size	4.1e-19	9.38e-18	1350	FALSE	4
AT1G07930	OK	negbinomial.size	2.25e-15	3.81e-14	1316	FALSE	4
AT1G07940	OK	negbinomial.size	8.94e-29	3.62e-27	1402	FALSE	4
AT1G07980	OK	negbinomial.size	1.83e-07	1.26e-06	337	TRUE	4
AT1G07990	OK	negbinomial.size	0.000735	0.002409	410	FALSE	3
AT1G08050	OK	negbinomial.size	9.91e-11	1.06e-09	127	FALSE	3
AT1G08200	OK	negbinomial.size	2.05e-08	1.63e-07	607	TRUE	3
AT1G08220	OK	negbinomial.size	7.32e-05	0.00031	74	FALSE	4
AT1G08230	OK	negbinomial.size	2.39e-14	3.65e-13	92	FALSE	1
AT1G08260	OK	negbinomial.size	4.64e-05	0.000204	185	FALSE	4
AT1G08315	OK	negbinomial.size	4.63e-13	6.3e-12	96	FALSE	3
AT1G08380	OK	negbinomial.size	1.95e-20	4.77e-19	613	TRUE	2
AT1G08480	OK	negbinomial.size	4.48e-06	2.38e-05	632	FALSE	4
AT1G08560	OK	negbinomial.size	0.007634	0.018371	333	TRUE	1
AT1G08570	OK	negbinomial.size	1.28e-09	1.2e-08	930	FALSE	1
AT1G08630	OK	negbinomial.size	1.28e-15	2.23e-14	115	FALSE	2
AT1G08650	OK	negbinomial.size	2.1e-05	9.84e-05	247	TRUE	4
AT1G08660	OK	negbinomial.size	0.001222	0.003754	198	FALSE	4
AT1G08700	OK	negbinomial.size	3.68e-08	2.81e-07	199	TRUE	4
AT1G08770	OK	negbinomial.size	0.003041	0.008294	218	FALSE	4
AT1G08780	OK	negbinomial.size	1.25e-07	8.85e-07	459	FALSE	3
AT1G08820	OK	negbinomial.size	5.89e-11	6.47e-10	651	FALSE	3
AT1G08880	OK	negbinomial.size	3.29e-14	4.94e-13	741	TRUE	4
AT1G09000	OK	negbinomial.size	0.002781	0.007697	101	FALSE	3
AT1G09070	OK	negbinomial.size	7.11e-20	1.69e-18	1562	TRUE	1
AT1G09130	OK	negbinomial.size	1.55e-06	9.04e-06	419	TRUE	4
AT1G09200	OK	negbinomial.size	1.84e-20	4.54e-19	895	TRUE	3
AT1G09210	OK	negbinomial.size	8.26e-09	6.96e-08	884	TRUE	4
AT1G09310	OK	negbinomial.size	5e-70	8.96e-68	185	TRUE	5
AT1G09320	OK	negbinomial.size	0.001548	0.004616	268	FALSE	4
AT1G09560	OK	negbinomial.size	1.8e-12	2.32e-11	536	TRUE	2
AT1G09570	OK	negbinomial.size	3.64e-16	6.68e-15	333	FALSE	2
AT1G09580	OK	negbinomial.size	4.58e-05	0.000202	184	FALSE	3
AT1G09590	OK	negbinomial.size	3.5e-11	3.93e-10	1266	FALSE	6
AT1G09630	OK	negbinomial.size	8.9e-06	4.47e-05	295	FALSE	4
AT1G09640	OK	negbinomial.size	5.66e-20	1.36e-18	1081	FALSE	4
AT1G09660	OK	negbinomial.size	5.46e-10	5.33e-09	421	FALSE	2
AT1G09740	OK	negbinomial.size	4.34e-05	0.000192	39	FALSE	3
AT1G09750	OK	negbinomial.size	7.72e-24	2.38e-22	134	TRUE	2
AT1G09760	OK	negbinomial.size	2.73e-06	1.51e-05	470	FALSE	4
AT1G09770	OK	negbinomial.size	0.000295	0.001074	1031	FALSE	3
AT1G09780	OK	negbinomial.size	1.58e-16	2.97e-15	430	TRUE	4
AT1G09794	OK	negbinomial.size	5.2e-10	5.09e-09	232	FALSE	3
AT1G09800	OK	negbinomial.size	0.000849	0.002736	130	FALSE	4
AT1G09863	OK	negbinomial.size	0.000153	0.0006	119	FALSE	4
AT1G09940	OK	negbinomial.size	0.001539	0.004593	870	TRUE	1
AT1G09950	OK	negbinomial.size	1.22e-14	1.92e-13	385	TRUE	1
AT1G10020	OK	negbinomial.size	0.000137	0.000543	145	TRUE	4
AT1G10090	OK	negbinomial.size	4.28e-11	4.76e-10	78	FALSE	4
AT1G10200	OK	negbinomial.size	1.58e-11	1.83e-10	200	TRUE	1
AT1G10270	OK	negbinomial.size	0.000818	0.002646	152	FALSE	4
AT1G10290	OK	negbinomial.size	0.00075	0.002453	644	TRUE	3
AT1G10310	OK	negbinomial.size	0.001062	0.003317	239	FALSE	3
AT1G10350	OK	negbinomial.size	0.002487	0.006988	115	FALSE	4
AT1G10370	OK	negbinomial.size	2.46e-18	5.32e-17	439	TRUE	3
AT1G10417	OK	negbinomial.size	5.02e-09	4.38e-08	58	FALSE	3
AT1G10640	OK	negbinomial.size	5.07e-44	4.08e-42	147	TRUE	2
AT1G10650	OK	negbinomial.size	0.006913	0.016865	555	TRUE	1
AT1G10710	OK	negbinomial.size	2.53e-10	2.56e-09	27	FALSE	3
AT1G10720	OK	negbinomial.size	1.32e-05	6.43e-05	91	FALSE	4
AT1G10840	OK	negbinomial.size	3.27e-06	1.78e-05	910	FALSE	4
AT1G10960	OK	negbinomial.size	2.3e-06	1.3e-05	220	TRUE	2
AT1G11050	OK	negbinomial.size	0.000782	0.002545	156	FALSE	1
AT1G11100	OK	negbinomial.size	2.73e-16	5.06e-15	109	FALSE	3
AT1G11120	OK	negbinomial.size	0.000178	0.000687	334	FALSE	1
AT1G11125	OK	negbinomial.size	8.71e-11	9.35e-10	112	FALSE	2
AT1G11130	OK	negbinomial.size	1.47e-08	1.19e-07	251	FALSE	2
AT1G11260	OK	negbinomial.size	2.41e-22	6.72e-21	731	TRUE	5
AT1G11310	OK	negbinomial.size	5.86e-09	5.04e-08	153	FALSE	2
AT1G11480	OK	negbinomial.size	1.48e-15	2.56e-14	611	TRUE	4
AT1G11650	OK	negbinomial.size	2.66e-08	2.08e-07	723	FALSE	2
AT1G11660	OK	negbinomial.size	0.000294	0.001072	284	FALSE	4
AT1G11700	OK	negbinomial.size	5.37e-12	6.58e-11	131	FALSE	2
AT1G11840	OK	negbinomial.size	1.05e-08	8.73e-08	736	FALSE	2
AT1G11860	OK	negbinomial.size	2.06e-10	2.11e-09	362	FALSE	2
AT1G11905	OK	negbinomial.size	4.36e-16	7.94e-15	315	TRUE	4
AT1G11930	OK	negbinomial.size	0.000148	0.000584	529	FALSE	2
AT1G11960	OK	negbinomial.size	6.2e-09	5.32e-08	559	FALSE	1
AT1G12080	OK	negbinomial.size	8.84e-30	3.89e-28	161	TRUE	2
AT1G12090	OK	negbinomial.size	1.08e-17	2.25e-16	112	TRUE	2
AT1G12230	OK	negbinomial.size	2.97e-13	4.11e-12	478	FALSE	2
AT1G12320	OK	negbinomial.size	6.84e-15	1.11e-13	363	TRUE	3
AT1G12330	OK	negbinomial.size	2.26e-16	4.2e-15	356	TRUE	1
AT1G12420	OK	negbinomial.size	0.000352	0.001259	147	FALSE	1
AT1G12430	OK	negbinomial.size	9.47e-07	5.73e-06	277	FALSE	1
AT1G12440	OK	negbinomial.size	6.2e-17	1.22e-15	537	FALSE	1
AT1G12580	OK	negbinomial.size	4.48e-10	4.42e-09	465	FALSE	1
AT1G12680	OK	negbinomial.size	0.000967	0.003061	522	FALSE	3
AT1G12760	OK	negbinomial.size	3.78e-07	2.45e-06	536	FALSE	3
AT1G12790	OK	negbinomial.size	5.77e-24	1.8e-22	172	TRUE	3
AT1G12800	OK	negbinomial.size	2.55e-07	1.69e-06	257	FALSE	2
AT1G12820	OK	negbinomial.size	7.77e-11	8.42e-10	251	TRUE	1
AT1G12860	OK	negbinomial.size	7.25e-11	7.87e-10	162	FALSE	2
AT1G12900	OK	negbinomial.size	3.56e-38	2.19e-36	326	TRUE	2
AT1G12910	OK	negbinomial.size	3.72e-07	2.41e-06	408	FALSE	4
AT1G13250	OK	negbinomial.size	6.06e-10	5.9e-09	109	FALSE	2
AT1G13280	OK	negbinomial.size	0.003224	0.008728	138	FALSE	2
AT1G13330	OK	negbinomial.size	4.35e-07	2.79e-06	79	FALSE	3
AT1G13380	OK	negbinomial.size	1.12e-06	6.72e-06	447	FALSE	2
AT1G13440	OK	negbinomial.size	3.91e-15	6.5e-14	1555	FALSE	4
AT1G13690	OK	negbinomial.size	4.33e-06	2.3e-05	422	FALSE	4
AT1G13740	OK	negbinomial.size	0.001359	0.004122	149	FALSE	2
AT1G13780	OK	negbinomial.size	0.000219	0.000826	139	FALSE	4
AT1G13810	OK	negbinomial.size	0.000269	0.00099	109	FALSE	3
AT1G13880	OK	negbinomial.size	0.000531	0.001806	596	FALSE	1
AT1G13990	OK	negbinomial.size	9.72e-07	5.87e-06	307	FALSE	3
AT1G14010	OK	negbinomial.size	1.48e-05	7.1e-05	309	TRUE	3
AT1G14140	OK	negbinomial.size	2.44e-05	0.000113	146	FALSE	4
AT1G14230	OK	negbinomial.size	6.89e-05	0.000293	106	FALSE	3
AT1G14290	OK	negbinomial.size	2.84e-06	1.56e-05	123	FALSE	3
AT1G14320	OK	negbinomial.size	2.91e-06	1.6e-05	1421	FALSE	6
AT1G14350	OK	negbinomial.size	0.000301	0.001092	144	FALSE	1
AT1G14380	OK	negbinomial.size	3.56e-08	2.72e-07	329	TRUE	1
AT1G14440	OK	negbinomial.size	6.45e-24	2.01e-22	314	TRUE	1
AT1G14450	OK	negbinomial.size	2.1e-07	1.42e-06	839	FALSE	4
AT1G14510	OK	negbinomial.size	0.006662	0.016334	581	FALSE	2
AT1G14590	OK	negbinomial.size	5.19e-05	0.000226	124	FALSE	3
AT1G14610	OK	negbinomial.size	0.000151	0.000593	604	FALSE	3
AT1G14670	OK	negbinomial.size	3.76e-05	0.000168	588	TRUE	3
AT1G14690	OK	negbinomial.size	2.94e-05	0.000134	498	FALSE	2
AT1G14750_SDS	OK	negbinomial.size	9.91e-30	4.31e-28	108	TRUE	3
AT1G14790	OK	negbinomial.size	4.06e-08	3.09e-07	183	FALSE	2
AT1G14830	OK	negbinomial.size	2.34e-08	1.84e-07	721	TRUE	3
AT1G14890	OK	negbinomial.size	2.86e-57	3.7e-55	561	TRUE	2
AT1G14910	OK	negbinomial.size	1.09e-05	5.43e-05	370	TRUE	3
AT1G14980	OK	negbinomial.size	1.29e-06	7.65e-06	1053	FALSE	6
AT1G14990	OK	negbinomial.size	0.000264	0.000974	90	FALSE	4
AT1G15010	OK	negbinomial.size	2.09e-10	2.14e-09	293	TRUE	5
AT1G15100	OK	negbinomial.size	9.06e-09	7.56e-08	242	TRUE	3
AT1G15130	OK	negbinomial.size	7.54e-10	7.25e-09	533	TRUE	3
AT1G15170	OK	negbinomial.size	0.000924	0.002943	43	FALSE	3
AT1G15190	OK	negbinomial.size	0.000372	0.001322	24	FALSE	3
AT1G15200	OK	negbinomial.size	0.000568	0.001916	777	FALSE	4
AT1G15250	OK	negbinomial.size	0.000811	0.002626	324	FALSE	4
AT1G15290	OK	negbinomial.size	6.58e-17	1.29e-15	178	TRUE	2
AT1G15310	OK	negbinomial.size	4.72e-15	7.79e-14	172	TRUE	4
AT1G15330	OK	negbinomial.size	3.25e-10	3.26e-09	145	TRUE	1
AT1G15340	OK	negbinomial.size	9.7e-07	5.86e-06	1105	FALSE	1
AT1G15350	OK	negbinomial.size	9.84e-07	5.93e-06	48	FALSE	4
AT1G15400	OK	negbinomial.size	5.71e-05	0.000247	345	FALSE	2
AT1G15440	OK	negbinomial.size	0.003259	0.008813	305	FALSE	4
AT1G15500	OK	negbinomial.size	5.68e-25	1.86e-23	920	FALSE	2
AT1G15570	OK	negbinomial.size	1.39e-06	8.19e-06	236	TRUE	2
AT1G15690	OK	negbinomial.size	6.14e-05	0.000264	1311	FALSE	4
AT1G15740	OK	negbinomial.size	1.44e-17	2.96e-16	383	TRUE	2
AT1G15750	OK	negbinomial.size	2.38e-14	3.63e-13	642	FALSE	2
AT1G15820	OK	negbinomial.size	4.39e-08	3.32e-07	395	TRUE	2
AT1G15870	OK	negbinomial.size	0.001038	0.003252	134	FALSE	4
AT1G15920	OK	negbinomial.size	2.66e-05	0.000122	347	FALSE	4
AT1G15950	OK	negbinomial.size	2.18e-06	1.23e-05	131	FALSE	2
AT1G16000	OK	negbinomial.size	9.85e-05	0.000404	337	TRUE	4
AT1G16210	OK	negbinomial.size	5.23e-10	5.12e-09	615	FALSE	3
AT1G16300	OK	negbinomial.size	0.007487	0.018078	322	FALSE	3
AT1G16330	OK	negbinomial.size	0.000925	0.002944	64	FALSE	3
AT1G16460	OK	negbinomial.size	5.41e-05	0.000235	221	FALSE	2
AT1G16560	OK	negbinomial.size	4.39e-07	2.81e-06	239	TRUE	3
AT1G16610	OK	negbinomial.size	6.53e-05	0.00028	901	FALSE	4
AT1G16790	OK	negbinomial.size	1.22e-07	8.64e-07	290	FALSE	4
AT1G16800	OK	negbinomial.size	3.19e-12	3.98e-11	162	TRUE	4
AT1G16810	OK	negbinomial.size	0.000311	0.001125	694	FALSE	4
AT1G16900	OK	negbinomial.size	7.5e-10	7.22e-09	430	TRUE	3
AT1G16960	OK	negbinomial.size	6.05e-22	1.64e-20	113	FALSE	2
AT1G17070	OK	negbinomial.size	0.000424	0.001482	259	FALSE	4
AT1G17130	OK	negbinomial.size	2.85e-09	2.55e-08	381	FALSE	4
AT1G17140	OK	negbinomial.size	1.24e-06	7.38e-06	166	TRUE	1
AT1G17170	OK	negbinomial.size	######	######	414	TRUE	3
AT1G17200	OK	negbinomial.size	2.3e-05	0.000107	522	TRUE	1
AT1G17270	OK	negbinomial.size	4.58e-12	5.67e-11	66	FALSE	3
AT1G17330	OK	negbinomial.size	8.24e-05	0.000344	136	FALSE	3
AT1G17370	OK	negbinomial.size	0.002931	0.008045	893	FALSE	1
AT1G17380	OK	negbinomial.size	4.48e-37	2.66e-35	1089	TRUE	1
AT1G17420	OK	negbinomial.size	1.38e-24	4.41e-23	925	TRUE	5
AT1G17510	OK	negbinomial.size	0.001271	0.003883	348	FALSE	4
AT1G17520	OK	negbinomial.size	0.001114	0.003466	345	FALSE	3
AT1G17730	OK	negbinomial.size	9.35e-07	5.67e-06	380	FALSE	4
AT1G17830	OK	negbinomial.size	2.2e-07	1.49e-06	235	FALSE	2
AT1G17840	OK	negbinomial.size	0.005853	0.014613	337	TRUE	5
AT1G17880	OK	negbinomial.size	3.33e-09	2.96e-08	1155	FALSE	4
AT1G17930	OK	negbinomial.size	1.48e-06	8.68e-06	226	FALSE	4
AT1G17970	OK	negbinomial.size	8.66e-07	5.28e-06	121	FALSE	4
AT1G18080	OK	negbinomial.size	1.84e-21	4.85e-20	1316	FALSE	6
AT1G18250	OK	negbinomial.size	0.000222	0.000837	399	TRUE	1
AT1G18340	OK	negbinomial.size	0.002823	0.00779	105	FALSE	3
AT1G18400	OK	negbinomial.size	8.16e-11	8.81e-10	41	FALSE	2
AT1G18540	OK	negbinomial.size	1.85e-20	4.56e-19	1364	FALSE	6
AT1G18650	OK	negbinomial.size	0.000586	0.001969	384	FALSE	1
AT1G18660	OK	negbinomial.size	0.00371	0.00984	352	FALSE	1
AT1G18690	OK	negbinomial.size	0.00063	0.002101	154	FALSE	3
AT1G18740	OK	negbinomial.size	######	######	1197	TRUE	1
AT1G18840	OK	negbinomial.size	0.001152	0.003572	183	FALSE	2
AT1G19000	OK	negbinomial.size	1.14e-06	6.83e-06	470	FALSE	1
AT1G19300	OK	negbinomial.size	3.28e-06	1.79e-05	154	FALSE	2
AT1G19350	OK	negbinomial.size	5.04e-11	5.55e-10	608	TRUE	1
AT1G19380	OK	negbinomial.size	3.82e-31	1.79e-29	670	TRUE	1
AT1G19570	OK	negbinomial.size	5.85e-43	4.47e-41	500	TRUE	2
AT1G19580	OK	negbinomial.size	8.5e-09	7.15e-08	623	TRUE	3
AT1G19660	OK	negbinomial.size	9.48e-17	1.83e-15	478	FALSE	2
AT1G19770	OK	negbinomial.size	0.00223	0.006354	362	TRUE	1
AT1G19835	OK	negbinomial.size	3.29e-20	7.98e-19	297	TRUE	2
AT1G19880	OK	negbinomial.size	0.001992	0.005759	714	FALSE	4
AT1G19910	OK	negbinomial.size	1.26e-17	2.61e-16	769	FALSE	3
AT1G19920	OK	negbinomial.size	4.82e-08	3.61e-07	264	FALSE	2
AT1G19950	OK	negbinomial.size	9.41e-19	2.1e-17	163	TRUE	3
AT1G20010	OK	negbinomial.size	3.26e-05	0.000147	212	FALSE	1
AT1G20020	OK	negbinomial.size	1.76e-21	4.65e-20	310	TRUE	1
AT1G20060	OK	negbinomial.size	2.35e-08	1.85e-07	212	TRUE	3
AT1G20140	OK	negbinomial.size	0.000325	0.001172	465	FALSE	4
AT1G20220	OK	negbinomial.size	6.51e-16	1.16e-14	795	TRUE	4
AT1G20225	OK	negbinomial.size	0.000533	0.001813	254	FALSE	3
AT1G20330	OK	negbinomial.size	1.51e-11	1.76e-10	519	TRUE	1
AT1G20340	OK	negbinomial.size	3.31e-13	4.55e-12	1028	FALSE	1
AT1G20410	OK	negbinomial.size	0.00387	0.010213	243	FALSE	3
AT1G20450	OK	negbinomial.size	0	0	1186	TRUE	2
AT1G20460	OK	negbinomial.size	6.6e-05	0.000283	219	FALSE	3
AT1G20575	OK	negbinomial.size	1.17e-09	1.1e-08	344	TRUE	4
AT1G20580	OK	negbinomial.size	0.000148	0.000582	1082	FALSE	4
AT1G20620	OK	negbinomial.size	4.66e-21	1.2e-19	619	TRUE	1
AT1G20650	OK	negbinomial.size	1.01e-13	1.46e-12	301	FALSE	1
AT1G20693	OK	negbinomial.size	5e-28	1.96e-26	699	TRUE	4
AT1G20696	OK	negbinomial.size	1.18e-21	3.16e-20	1038	TRUE	4
AT1G20720	OK	negbinomial.size	2.44e-06	1.36e-05	79	FALSE	4
AT1G20823	OK	negbinomial.size	4.42e-12	5.48e-11	329	TRUE	1
AT1G20930	OK	negbinomial.size	1.31e-23	3.97e-22	440	TRUE	4
AT1G20970	OK	negbinomial.size	1.8e-11	2.08e-10	494	FALSE	3
AT1G21070	OK	negbinomial.size	0.000344	0.001233	100	FALSE	3
AT1G21090	OK	negbinomial.size	7.57e-06	3.86e-05	164	TRUE	2
AT1G21160	OK	negbinomial.size	6.52e-06	3.36e-05	347	FALSE	4
AT1G21170	OK	negbinomial.size	1.57e-05	7.54e-05	276	FALSE	3
AT1G21410	OK	negbinomial.size	3.06e-05	0.000139	227	FALSE	1
AT1G21440	OK	negbinomial.size	0.000866	0.002784	272	TRUE	1
AT1G21480	OK	negbinomial.size	0.000414	0.001453	217	TRUE	4
AT1G21500	OK	negbinomial.size	2.58e-08	2.02e-07	113	FALSE	2
AT1G21590	OK	negbinomial.size	3.49e-06	1.89e-05	214	FALSE	1
AT1G21630	OK	negbinomial.size	0.006136	0.015216	398	FALSE	4
AT1G21640	OK	negbinomial.size	7.26e-05	0.000308	142	FALSE	3
AT1G21680	OK	negbinomial.size	5.96e-29	2.45e-27	700	TRUE	1
AT1G21710	OK	negbinomial.size	0.000472	0.001628	265	FALSE	3
AT1G21770	OK	negbinomial.size	2.37e-06	1.33e-05	229	FALSE	2
AT1G21830	OK	negbinomial.size	4.4e-09	3.87e-08	374	TRUE	2
AT1G21880	OK	negbinomial.size	0.00239	0.006744	469	FALSE	1
AT1G21950	OK	negbinomial.size	8.67e-10	8.27e-09	24	FALSE	4
AT1G22030	OK	negbinomial.size	0.000407	0.00143	117	FALSE	2
AT1G22160	OK	negbinomial.size	3.29e-11	3.71e-10	129	FALSE	2
AT1G22190	OK	negbinomial.size	1.53e-19	3.6e-18	631	TRUE	1
AT1G22220	OK	negbinomial.size	2e-07	1.36e-06	164	TRUE	1
AT1G22260	OK	negbinomial.size	4.49e-35	2.47e-33	88	TRUE	3
AT1G22270	OK	negbinomial.size	1.92e-06	1.1e-05	338	FALSE	4
AT1G22275	OK	negbinomial.size	4.88e-12	6.02e-11	98	FALSE	3
AT1G22280	OK	negbinomial.size	1.21e-08	9.89e-08	1018	FALSE	5
AT1G22300	OK	negbinomial.size	1.43e-07	9.99e-07	1003	FALSE	2
AT1G22490	OK	negbinomial.size	3.5e-07	2.28e-06	102	FALSE	2
AT1G22510	OK	negbinomial.size	1.55e-25	5.28e-24	401	TRUE	3
AT1G22520	OK	negbinomial.size	2.07e-09	1.88e-08	420	FALSE	3
AT1G22540	OK	negbinomial.size	5.66e-07	3.56e-06	50	FALSE	3
AT1G22700	OK	negbinomial.size	2.36e-05	0.00011	172	FALSE	2
AT1G22780	OK	negbinomial.size	2.34e-07	1.56e-06	1373	FALSE	4
AT1G22810	OK	negbinomial.size	5.31e-33	2.66e-31	652	TRUE	5
AT1G22840	OK	negbinomial.size	5.29e-35	2.88e-33	1192	FALSE	3
AT1G22870	OK	negbinomial.size	4.92e-05	0.000215	203	TRUE	4
AT1G22890	OK	negbinomial.size	2.01e-17	4.09e-16	159	TRUE	1
AT1G22920	OK	negbinomial.size	0.007838	0.018767	384	FALSE	4
AT1G22930	OK	negbinomial.size	2.01e-05	9.46e-05	858	TRUE	1
AT1G23000	OK	negbinomial.size	0.001489	0.004467	122	FALSE	1
AT1G23100	OK	negbinomial.size	9e-08	6.49e-07	125	FALSE	4
AT1G23205	OK	negbinomial.size	0.000205	0.000777	61	FALSE	2
AT1G23290	OK	negbinomial.size	7.97e-08	5.79e-07	1253	FALSE	6
AT1G23310	OK	negbinomial.size	1.22e-17	2.52e-16	381	FALSE	2
AT1G23390	OK	negbinomial.size	0.001898	0.005518	51	FALSE	3
AT1G23550	OK	negbinomial.size	7.76e-18	1.62e-16	70	FALSE	3
AT1G23700	OK	negbinomial.size	3.07e-13	4.24e-12	34	FALSE	3
AT1G23710	OK	negbinomial.size	7.5e-48	6.94e-46	1306	TRUE	1
AT1G23890	OK	negbinomial.size	6.21e-07	3.88e-06	314	FALSE	2
AT1G23900	OK	negbinomial.size	0.000667	0.00221	273	FALSE	3
AT1G23935	OK	negbinomial.size	0.000201	0.000767	210	FALSE	2
AT1G24020	OK	negbinomial.size	3.11e-34	1.63e-32	28	FALSE	1
AT1G24095	OK	negbinomial.size	4.56e-06	2.41e-05	75	FALSE	3
AT1G24120	OK	negbinomial.size	6.34e-11	6.93e-10	297	FALSE	3
AT1G24180	OK	negbinomial.size	0.000457	0.001583	326	TRUE	4
AT1G24260	OK	negbinomial.size	0.000142	0.000562	729	TRUE	1
AT1G24300	OK	negbinomial.size	4.11e-07	2.65e-06	264	TRUE	3
AT1G24350	OK	negbinomial.size	3.42e-05	0.000154	92	FALSE	4
AT1G24450	OK	negbinomial.size	3.37e-07	2.2e-06	363	FALSE	2
AT1G24510	OK	negbinomial.size	0.0045	0.011639	844	FALSE	4
AT1G24610	OK	negbinomial.size	0.001623	0.004808	125	FALSE	4
AT1G24996	OK	negbinomial.size	1.08e-31	5.18e-30	105	TRUE	3
AT1G25175	OK	negbinomial.size	6.38e-07	3.98e-06	256	FALSE	1
AT1G25275	OK	negbinomial.size	1.09e-55	1.29e-53	760	TRUE	5
AT1G25330	OK	negbinomial.size	1.34e-30	6.1e-29	139	TRUE	2
AT1G25400	OK	negbinomial.size	6.58e-07	4.09e-06	457	TRUE	1
AT1G25510	OK	negbinomial.size	0.00121	0.003725	120	FALSE	2
AT1G25540	OK	negbinomial.size	0.002779	0.007697	391	FALSE	3
AT1G25550	OK	negbinomial.size	0.000308	0.001117	48	FALSE	4
AT1G25570	OK	negbinomial.size	0.003373	0.009073	128	FALSE	3
AT1G26190	OK	negbinomial.size	6.13e-08	4.52e-07	156	FALSE	2
AT1G26300	OK	negbinomial.size	0.000841	0.002713	215	FALSE	4
AT1G26330	OK	negbinomial.size	1.32e-11	1.55e-10	136	FALSE	3
AT1G26340	OK	negbinomial.size	5.97e-06	3.1e-05	168	FALSE	4
AT1G26580	OK	negbinomial.size	0.003042	0.008295	785	FALSE	1
AT1G26630	OK	negbinomial.size	2.82e-16	5.22e-15	1578	FALSE	6
AT1G26660	OK	negbinomial.size	3.56e-07	2.32e-06	394	FALSE	4
AT1G26670	OK	negbinomial.size	0.000164	0.000639	545	FALSE	3
AT1G26780	OK	negbinomial.size	0.000184	0.00071	113	FALSE	1
AT1G26830	OK	negbinomial.size	2.59e-07	1.72e-06	380	FALSE	3
AT1G26840	OK	negbinomial.size	2.95e-14	4.46e-13	71	FALSE	4
AT1G26850	OK	negbinomial.size	1.67e-07	1.15e-06	663	FALSE	2
AT1G27090	OK	negbinomial.size	6.73e-05	0.000288	683	FALSE	4
AT1G27100	OK	negbinomial.size	1.15e-05	5.65e-05	855	FALSE	1
AT1G27310	OK	negbinomial.size	1.06e-18	2.35e-17	1080	TRUE	4
AT1G27400	OK	negbinomial.size	6.9e-05	0.000294	1373	FALSE	6
AT1G27430	OK	negbinomial.size	7.28e-09	6.18e-08	331	TRUE	3
AT1G27435	OK	negbinomial.size	2.87e-13	3.98e-12	682	FALSE	4
AT1G27460	OK	negbinomial.size	0.000164	0.00064	73	FALSE	3
AT1G27530	OK	negbinomial.size	5.88e-05	0.000253	374	FALSE	4
AT1G27695	OK	negbinomial.size	8.76e-06	4.41e-05	552	FALSE	4
AT1G27700	OK	negbinomial.size	1.1e-08	9.04e-08	123	FALSE	4
AT1G27720	OK	negbinomial.size	3.6e-18	7.7e-17	96	FALSE	3
AT1G27730	OK	negbinomial.size	4.35e-08	3.29e-07	702	TRUE	5
AT1G27750	OK	negbinomial.size	0.006944	0.016928	321	FALSE	4
AT1G27752	OK	negbinomial.size	2.15e-07	1.45e-06	393	FALSE	4
AT1G27770	OK	negbinomial.size	4.06e-46	3.52e-44	1065	TRUE	1
AT1G27880	OK	negbinomial.size	0.000237	0.000885	78	FALSE	4
AT1G27900	OK	negbinomial.size	5.44e-08	4.05e-07	164	FALSE	4
AT1G27930	OK	negbinomial.size	1.35e-07	9.46e-07	134	FALSE	1
AT1G27950	OK	negbinomial.size	2.07e-56	2.55e-54	892	TRUE	1
AT1G27970	OK	negbinomial.size	4.16e-21	1.08e-19	1081	FALSE	3
AT1G28060	OK	negbinomial.size	0.00829	0.019699	506	FALSE	4
AT1G28110	OK	negbinomial.size	0.000492	0.001689	167	FALSE	1
AT1G28200	OK	negbinomial.size	3.94e-13	5.39e-12	619	FALSE	3
AT1G28240	OK	negbinomial.size	0.003906	0.010284	209	FALSE	3
AT1G28290	OK	negbinomial.size	2.15e-78	4.65e-76	1085	TRUE	2
AT1G28330	OK	negbinomial.size	######	1.13e-98	1246	TRUE	1
AT1G28360	OK	negbinomial.size	9.08e-44	7.27e-42	374	TRUE	2
AT1G28370	OK	negbinomial.size	6.24e-05	0.000268	257	TRUE	1
AT1G28395	OK	negbinomial.size	8.25e-05	0.000344	366	FALSE	4
AT1G28480	OK	negbinomial.size	1.88e-30	8.5e-29	745	TRUE	1
AT1G28490	OK	negbinomial.size	0.000116	0.000468	328	FALSE	4
AT1G28510	OK	negbinomial.size	7.38e-05	0.000312	103	FALSE	3
AT1G28540	OK	negbinomial.size	1.66e-09	1.53e-08	111	FALSE	3
AT1G28760	OK	negbinomial.size	1.15e-07	8.17e-07	385	FALSE	3
AT1G29030	OK	negbinomial.size	1.39e-06	8.18e-06	297	TRUE	4
AT1G29070	OK	negbinomial.size	8.09e-08	5.88e-07	651	FALSE	2
AT1G29120	OK	negbinomial.size	0.00031	0.001121	105	FALSE	3
AT1G29220	OK	negbinomial.size	0.000204	0.000776	386	FALSE	3
AT1G29240	OK	negbinomial.size	1.31e-09	1.22e-08	83	FALSE	2
AT1G29260	OK	negbinomial.size	5.57e-08	4.14e-07	259	FALSE	3
AT1G29330	OK	negbinomial.size	4.12e-27	1.53e-25	629	FALSE	3
AT1G29470	OK	negbinomial.size	0.000118	0.000477	554	FALSE	1
AT1G29550	OK	negbinomial.size	2.47e-07	1.65e-06	225	TRUE	3
AT1G29760	OK	negbinomial.size	1.54e-07	1.07e-06	236	FALSE	3
AT1G29910	OK	negbinomial.size	4e-27	1.49e-25	159	TRUE	2
AT1G29920	OK	negbinomial.size	9.25e-13	1.23e-11	98	FALSE	2
AT1G29930	OK	negbinomial.size	7.55e-13	1.01e-11	737	TRUE	1
AT1G29970	OK	negbinomial.size	1.52e-07	1.06e-06	478	FALSE	3
AT1G29980	OK	negbinomial.size	3.95e-48	3.69e-46	861	TRUE	2
AT1G30130	OK	negbinomial.size	0.000165	0.000643	164	TRUE	4
AT1G30270	OK	negbinomial.size	7.8e-08	5.68e-07	111	FALSE	4
AT1G30320	OK	negbinomial.size	2.71e-22	7.52e-21	524	TRUE	2
AT1G30330	OK	negbinomial.size	1.31e-33	6.69e-32	327	TRUE	2
AT1G30380	OK	negbinomial.size	1.02e-08	8.46e-08	576	TRUE	2
AT1G30450	OK	negbinomial.size	6.48e-11	7.07e-10	288	TRUE	4
AT1G30530	OK	negbinomial.size	0.000525	0.001791	235	TRUE	1
AT1G30600	OK	negbinomial.size	0.00164	0.00485	243	TRUE	2
AT1G30620	OK	negbinomial.size	3.32e-05	0.00015	530	FALSE	2
AT1G30630	OK	negbinomial.size	6.69e-09	5.71e-08	633	TRUE	4
AT1G30640	OK	negbinomial.size	0.005883	0.014669	138	FALSE	3
AT1G30820	OK	negbinomial.size	5.49e-27	2.02e-25	824	TRUE	2
AT1G30880	OK	negbinomial.size	2.34e-05	0.000109	1219	FALSE	4
AT1G30890	OK	negbinomial.size	0.000185	0.000712	230	TRUE	3
AT1G31130	OK	negbinomial.size	1.44e-06	8.43e-06	439	FALSE	1
AT1G31240	OK	negbinomial.size	0.000218	0.000825	29	FALSE	3
AT1G31310	OK	negbinomial.size	5.01e-40	3.34e-38	350	TRUE	2
AT1G31330	OK	negbinomial.size	1.16e-16	2.22e-15	993	TRUE	1
AT1G31335	OK	negbinomial.size	0.000112	0.000454	158	TRUE	1
AT1G31340	OK	negbinomial.size	1.54e-15	2.65e-14	716	FALSE	4
AT1G31440	OK	negbinomial.size	1.75e-07	1.2e-06	155	FALSE	2
AT1G31760	OK	negbinomial.size	3.77e-12	4.7e-11	748	TRUE	4
AT1G31780	OK	negbinomial.size	0.002005	0.005791	282	TRUE	4
AT1G31814	OK	negbinomial.size	4.91e-05	0.000215	44	FALSE	4
AT1G31817	OK	negbinomial.size	0.002817	0.007777	268	FALSE	4
AT1G31850	OK	negbinomial.size	3.83e-06	2.06e-05	368	FALSE	2
AT1G31870	OK	negbinomial.size	6.46e-06	3.34e-05	290	FALSE	4
AT1G31930	OK	negbinomial.size	7.08e-11	7.69e-10	315	FALSE	1
AT1G31970	OK	negbinomial.size	3.35e-16	6.17e-15	1028	FALSE	1
AT1G32060	OK	negbinomial.size	3.06e-23	9.01e-22	216	FALSE	2
AT1G32090	OK	negbinomial.size	0.00286	0.00788	155	FALSE	2
AT1G32190	OK	negbinomial.size	0.000112	0.000455	253	FALSE	1
AT1G32200	OK	negbinomial.size	3.26e-05	0.000147	234	TRUE	3
AT1G32210	OK	negbinomial.size	0.000897	0.002868	819	FALSE	3
AT1G32230	OK	negbinomial.size	0.002057	0.005916	620	FALSE	3
AT1G32260	OK	negbinomial.size	0.000693	0.002284	107	FALSE	4
AT1G32330	OK	negbinomial.size	0.002122	0.006085	130	FALSE	3
AT1G32380	OK	negbinomial.size	1.41e-08	1.15e-07	211	FALSE	3
AT1G32550	OK	negbinomial.size	0.000722	0.002369	162	TRUE	3
AT1G32640	OK	negbinomial.size	######	######	1084	TRUE	1
AT1G32760	OK	negbinomial.size	0.004181	0.010891	101	FALSE	3
AT1G32900	OK	negbinomial.size	6.92e-13	9.28e-12	139	FALSE	2
AT1G32920	OK	negbinomial.size	1.19e-65	2.02e-63	1368	TRUE	1
AT1G32928	OK	negbinomial.size	2.65e-10	2.68e-09	888	TRUE	1
AT1G32930	OK	negbinomial.size	0.000129	0.000514	216	FALSE	2
AT1G32990	OK	negbinomial.size	1.44e-06	8.43e-06	307	FALSE	2
AT1G33120	OK	negbinomial.size	9.98e-10	9.47e-09	1322	FALSE	6
AT1G33140	OK	negbinomial.size	9.97e-22	2.68e-20	1415	FALSE	4
AT1G33330	OK	negbinomial.size	9.98e-05	0.000409	102	FALSE	3
AT1G33470	OK	negbinomial.size	2.79e-06	1.54e-05	187	TRUE	2
AT1G33500	OK	negbinomial.size	3.69e-19	8.47e-18	103	FALSE	3
AT1G33520	OK	negbinomial.size	0.000534	0.001815	443	FALSE	4
AT1G34000	OK	negbinomial.size	2.07e-07	1.41e-06	127	FALSE	2
AT1G34030	OK	negbinomial.size	5.06e-08	3.78e-07	967	FALSE	4
AT1G34130	OK	negbinomial.size	0.004116	0.010747	320	FALSE	4
AT1G34160	OK	negbinomial.size	0.002073	0.005955	64	FALSE	3
AT1G34210	OK	negbinomial.size	0.000194	0.000742	125	FALSE	2
AT1G34260	OK	negbinomial.size	1.27e-08	1.04e-07	366	FALSE	3
AT1G34340	OK	negbinomial.size	5.22e-05	0.000227	128	FALSE	3
AT1G34350	OK	negbinomial.size	0.003982	0.010444	128	FALSE	4
AT1G34355	OK	negbinomial.size	2.06e-28	8.23e-27	258	TRUE	3
AT1G34630	OK	negbinomial.size	0.00086	0.002768	133	FALSE	4
AT1G35220	OK	negbinomial.size	0.001559	0.004643	174	FALSE	3
AT1G35470	OK	negbinomial.size	0.001852	0.005399	152	TRUE	3
AT1G36050	OK	negbinomial.size	0.001612	0.004781	220	FALSE	4
AT1G36160	OK	negbinomial.size	2.27e-07	1.52e-06	627	FALSE	1
AT1G36980	OK	negbinomial.size	0.000387	0.001365	841	FALSE	3
AT1G41880	OK	negbinomial.size	0.000785	0.002554	1419	FALSE	6
AT1G43170	OK	negbinomial.size	8.42e-07	5.15e-06	1497	FALSE	2
AT1G43770	OK	negbinomial.size	0.004631	0.011929	126	FALSE	4
AT1G43860	OK	negbinomial.size	1.22e-05	5.99e-05	248	FALSE	3
AT1G44446	OK	negbinomial.size	0.005956	0.01483	225	FALSE	2
AT1G44575	OK	negbinomial.size	8.09e-59	1.13e-56	278	TRUE	2
AT1G44760	OK	negbinomial.size	5.7e-48	5.31e-46	728	TRUE	1
AT1G44780	OK	negbinomial.size	6.46e-09	5.52e-08	111	FALSE	4
AT1G44890	OK	negbinomial.size	0.000404	0.001421	90	FALSE	4
AT1G44900	OK	negbinomial.size	0.000824	0.002664	220	TRUE	4
AT1G44910	OK	negbinomial.size	0.001535	0.004586	568	FALSE	4
AT1G44960	OK	negbinomial.size	0.00693	0.016895	143	FALSE	4
AT1G45160	OK	negbinomial.size	0.00858	0.020286	169	FALSE	3
AT1G45207	OK	negbinomial.size	4.38e-05	0.000193	291	FALSE	3
AT1G45332	OK	negbinomial.size	0.003989	0.010457	166	FALSE	4
AT1G45474	OK	negbinomial.size	8.88e-12	1.06e-10	71	FALSE	2
AT1G46264	OK	negbinomial.size	0.000603	0.002021	64	FALSE	2
AT1G47056	OK	negbinomial.size	3.03e-05	0.000138	123	FALSE	4
AT1G47128	OK	negbinomial.size	5.34e-34	2.77e-32	763	TRUE	2
AT1G47330	OK	negbinomial.size	0.004309	0.011192	69	FALSE	3
AT1G47420	OK	negbinomial.size	1.1e-05	5.44e-05	590	FALSE	3
AT1G47530	OK	negbinomial.size	4.67e-17	9.24e-16	437	FALSE	1
AT1G47550	OK	negbinomial.size	0.009181	0.021482	375	TRUE	3
AT1G47560	OK	negbinomial.size	0.000268	0.000988	156	TRUE	3
AT1G47640	OK	negbinomial.size	1.19e-05	5.84e-05	446	FALSE	4
AT1G47750	OK	negbinomial.size	0.000107	0.000434	70	FALSE	4
AT1G47870_E2FC	OK	negbinomial.size	1.54e-08	1.24e-07	240	TRUE	3
AT1G48100	OK	negbinomial.size	1.6e-53	1.76e-51	212	TRUE	2
AT1G48110	OK	negbinomial.size	0.001182	0.003651	273	FALSE	4
AT1G48140	OK	negbinomial.size	7.85e-08	5.71e-07	351	TRUE	4
AT1G48160	OK	negbinomial.size	1.99e-08	1.59e-07	343	FALSE	3
AT1G48170	OK	negbinomial.size	6.9e-06	3.53e-05	178	FALSE	4
AT1G48180	OK	negbinomial.size	0.000523	0.001783	42	FALSE	4
AT1G48230	OK	negbinomial.size	4.86e-08	3.64e-07	279	TRUE	3
AT1G48330	OK	negbinomial.size	0.000245	0.000913	711	TRUE	5
AT1G48420	OK	negbinomial.size	0.000227	0.000853	343	FALSE	3
AT1G48480	OK	negbinomial.size	0.002498	0.007011	175	FALSE	1
AT1G48540	OK	negbinomial.size	0.004414	0.011442	119	FALSE	3
AT1G48550	OK	negbinomial.size	0.000379	0.001341	68	FALSE	4
AT1G48560	OK	negbinomial.size	0.006478	0.015942	137	FALSE	3
AT1G48605	OK	negbinomial.size	0.000213	0.000807	35	FALSE	3
AT1G48610	OK	negbinomial.size	2.07e-05	9.72e-05	433	TRUE	3
AT1G48620	OK	negbinomial.size	1.22e-07	8.62e-07	554	FALSE	1
AT1G48630	OK	negbinomial.size	4.74e-08	3.56e-07	543	TRUE	4
AT1G48740	OK	negbinomial.size	2.73e-11	3.09e-10	123	FALSE	3
AT1G48750	OK	negbinomial.size	7.14e-92	1.92e-89	74	TRUE	1
AT1G48770	OK	negbinomial.size	2.01e-11	2.32e-10	152	TRUE	3
AT1G48830	OK	negbinomial.size	1.86e-09	1.71e-08	984	TRUE	2
AT1G48920	OK	negbinomial.size	2.12e-13	2.99e-12	1169	FALSE	2
AT1G49160	OK	negbinomial.size	0.000523	0.001783	24	FALSE	4
AT1G49240	OK	negbinomial.size	3.05e-43	2.37e-41	810	TRUE	3
AT1G49300	OK	negbinomial.size	0.000321	0.001159	397	FALSE	3
AT1G49340	OK	negbinomial.size	0.000555	0.001877	285	TRUE	4
AT1G49400	OK	negbinomial.size	2.8e-07	1.85e-06	268	FALSE	4
AT1G49410	OK	negbinomial.size	2.81e-14	4.27e-13	798	FALSE	4
AT1G49430	OK	negbinomial.size	0.005961	0.014837	310	TRUE	1
AT1G49450	OK	negbinomial.size	1.14e-07	8.09e-07	58	FALSE	2
AT1G49475	OK	negbinomial.size	0.002929	0.008044	56	FALSE	2
AT1G49480	OK	negbinomial.size	0.003689	0.009799	391	FALSE	1
AT1G49600	OK	negbinomial.size	0.001947	0.005641	221	TRUE	2
AT1G49620_KRP7	OK	negbinomial.size	0.000486	0.001671	103	FALSE	4
AT1G49630	OK	negbinomial.size	0.00095	0.003014	134	FALSE	3
AT1G49760	OK	negbinomial.size	5.85e-05	0.000252	683	FALSE	2
AT1G49840	OK	negbinomial.size	0.00121	0.003724	291	FALSE	1
AT1G49910	OK	negbinomial.size	0.000308	0.001116	86	FALSE	3
AT1G49920	OK	negbinomial.size	3.78e-06	2.03e-05	68	FALSE	4
AT1G50000	OK	negbinomial.size	1.37e-05	6.62e-05	73	FALSE	4
AT1G50010	OK	negbinomial.size	4.09e-31	1.9e-29	904	TRUE	4
AT1G50040	OK	negbinomial.size	4.1e-06	2.19e-05	39	FALSE	3
AT1G50290	OK	negbinomial.size	2.34e-40	1.6e-38	474	TRUE	2
AT1G50300	OK	negbinomial.size	1.34e-06	7.89e-06	358	FALSE	3
AT1G50380	OK	negbinomial.size	0.001239	0.0038	279	FALSE	4
AT1G50420	OK	negbinomial.size	8.33e-09	7.01e-08	281	TRUE	1
AT1G50430	OK	negbinomial.size	0.000937	0.00298	384	FALSE	1
AT1G50490	OK	negbinomial.size	9.83e-05	0.000403	652	TRUE	2
AT1G50600	OK	negbinomial.size	5.87e-08	4.35e-07	716	TRUE	5
AT1G50710	OK	negbinomial.size	0.004946	0.012619	184	FALSE	4
AT1G50920	OK	negbinomial.size	0.003328	0.008968	795	FALSE	6
AT1G51070	OK	negbinomial.size	4.78e-07	3.04e-06	165	FALSE	2
AT1G51360	OK	negbinomial.size	0.000578	0.001946	42	FALSE	3
AT1G51400	OK	negbinomial.size	3.12e-15	5.22e-14	451	FALSE	2
AT1G51510	OK	negbinomial.size	4.13e-08	3.14e-07	957	FALSE	4
AT1G51570	OK	negbinomial.size	9.78e-14	1.42e-12	545	FALSE	2
AT1G51670	OK	negbinomial.size	6.3e-28	2.44e-26	558	TRUE	2
AT1G51690	OK	negbinomial.size	3.03e-05	0.000138	531	FALSE	1
AT1G51700	OK	negbinomial.size	3.63e-06	1.96e-05	392	TRUE	5
AT1G51710	OK	negbinomial.size	5.23e-09	4.53e-08	585	FALSE	3
AT1G52030	OK	negbinomial.size	9.27e-54	1.02e-51	330	TRUE	2
AT1G52220	OK	negbinomial.size	0.000174	0.000675	244	FALSE	2
AT1G52300	OK	negbinomial.size	1.18e-14	1.87e-13	1552	FALSE	6
AT1G52370	OK	negbinomial.size	0.002697	0.007501	318	FALSE	4
AT1G52380	OK	negbinomial.size	6.54e-07	4.07e-06	473	FALSE	4
AT1G52400	OK	negbinomial.size	1.08e-38	6.86e-37	174	TRUE	2
AT1G52410	OK	negbinomial.size	1.24e-09	1.16e-08	100	FALSE	2
AT1G52530	OK	negbinomial.size	7.04e-05	0.000299	28	FALSE	4
AT1G53070	OK	negbinomial.size	8.53e-11	9.19e-10	130	FALSE	2
AT1G53160	OK	negbinomial.size	1.84e-29	7.88e-28	183	TRUE	2
AT1G53170	OK	negbinomial.size	6.67e-08	4.9e-07	1096	TRUE	1
AT1G53210	OK	negbinomial.size	4.83e-29	1.99e-27	601	TRUE	1
AT1G53250	OK	negbinomial.size	0.000592	0.001989	144	FALSE	3
AT1G53300	OK	negbinomial.size	0.002104	0.006035	355	FALSE	2
AT1G53310	OK	negbinomial.size	0.006092	0.01512	279	FALSE	2
AT1G53490	OK	negbinomial.size	1.06e-06	6.35e-06	120	FALSE	3
AT1G53520	OK	negbinomial.size	2.26e-05	0.000105	97	FALSE	2
AT1G53540	OK	negbinomial.size	1.2e-11	1.41e-10	47	TRUE	2
AT1G53645	OK	negbinomial.size	0.008687	0.020501	269	FALSE	4
AT1G53840	OK	negbinomial.size	3.51e-05	0.000158	636	FALSE	5
AT1G53910	OK	negbinomial.size	5.6e-13	7.57e-12	877	FALSE	2
AT1G54040	OK	negbinomial.size	4.5e-30	2.02e-28	60	TRUE	1
AT1G54050	OK	negbinomial.size	4.83e-31	2.24e-29	195	TRUE	2
AT1G54150	OK	negbinomial.size	7.67e-12	9.26e-11	358	TRUE	3
AT1G54280	OK	negbinomial.size	1.4e-14	2.19e-13	51	FALSE	3
AT1G54360	OK	negbinomial.size	0.001421	0.004284	274	FALSE	3
AT1G54410	OK	negbinomial.size	######	######	798	TRUE	5
AT1G54440	OK	negbinomial.size	4.17e-09	3.67e-08	238	TRUE	4
AT1G54460	OK	negbinomial.size	0.000333	0.001199	340	FALSE	1
AT1G54520	OK	negbinomial.size	3.67e-06	1.98e-05	186	FALSE	3
AT1G54560	OK	negbinomial.size	0.00016	0.000626	34	FALSE	3
AT1G54580	OK	negbinomial.size	0.000641	0.002135	802	FALSE	3
AT1G54690	OK	negbinomial.size	1.21e-17	2.49e-16	259	TRUE	4
AT1G54780	OK	negbinomial.size	3.19e-07	2.09e-06	174	FALSE	2
AT1G54960	OK	negbinomial.size	1.88e-07	1.29e-06	111	FALSE	3
AT1G55110	OK	negbinomial.size	2.62e-05	0.000121	429	TRUE	1
AT1G55130	OK	negbinomial.size	0.002984	0.00817	181	FALSE	3
AT1G55190	OK	negbinomial.size	0.000241	0.000899	113	FALSE	4
AT1G55210	OK	negbinomial.size	1.03e-37	6.29e-36	338	TRUE	2
AT1G55310	OK	negbinomial.size	2.62e-06	1.46e-05	728	FALSE	1
AT1G55350	OK	negbinomial.size	2.02e-05	9.5e-05	489	FALSE	1
AT1G55360	OK	negbinomial.size	1.34e-29	5.75e-28	390	TRUE	2
AT1G55490	OK	negbinomial.size	1.42e-19	3.34e-18	467	TRUE	2
AT1G55535	OK	negbinomial.size	0.000774	0.002522	104	FALSE	3
AT1G55540	OK	negbinomial.size	1.64e-06	9.51e-06	340	TRUE	4
AT1G55670	OK	negbinomial.size	8.38e-24	2.58e-22	434	TRUE	2
AT1G55820	OK	negbinomial.size	6.21e-05	0.000267	397	FALSE	3
AT1G55840	OK	negbinomial.size	0.000358	0.001279	174	FALSE	2
AT1G55890	OK	negbinomial.size	2.03e-05	9.55e-05	294	TRUE	3
AT1G55900	OK	negbinomial.size	3.24e-05	0.000147	334	FALSE	4
AT1G56090	OK	negbinomial.size	0.003687	0.009799	164	FALSE	3
AT1G56140	OK	negbinomial.size	5.45e-21	1.39e-19	250	TRUE	3
AT1G56170	OK	negbinomial.size	2.5e-06	1.39e-05	423	TRUE	2
AT1G56200	OK	negbinomial.size	2.68e-06	1.48e-05	997	FALSE	4
AT1G56210	OK	negbinomial.size	1.67e-32	8.22e-31	564	TRUE	2
AT1G56220	OK	negbinomial.size	2.01e-40	1.39e-38	1212	TRUE	1
AT1G56280	OK	negbinomial.size	3.83e-36	2.16e-34	1350	TRUE	1
AT1G56300	OK	negbinomial.size	2.06e-07	1.4e-06	95	FALSE	3
AT1G56440	OK	negbinomial.size	0.000244	0.000909	161	TRUE	3
AT1G56660	OK	negbinomial.size	3.95e-40	2.64e-38	400	TRUE	1
AT1G57720	OK	negbinomial.size	6.27e-12	7.62e-11	1312	FALSE	4
AT1G57820	OK	negbinomial.size	0.009887	0.022912	372	TRUE	3
AT1G57860	OK	negbinomial.size	0.000734	0.002406	1200	FALSE	6
AT1G58030	OK	negbinomial.size	1.61e-06	9.37e-06	631	FALSE	1
AT1G58060	OK	negbinomial.size	8.32e-07	5.1e-06	201	FALSE	3
AT1G58290	OK	negbinomial.size	1.58e-07	1.09e-06	563	FALSE	1
AT1G58360	OK	negbinomial.size	2.34e-08	1.84e-07	286	FALSE	1
AT1G58440	OK	negbinomial.size	8.27e-06	4.19e-05	125	FALSE	3
AT1G58602	OK	negbinomial.size	4.41e-22	1.21e-20	392	FALSE	2
AT1G59520	OK	negbinomial.size	0.000396	0.001394	167	FALSE	3
AT1G59600	OK	negbinomial.size	8.14e-06	4.12e-05	252	TRUE	4
AT1G59610	OK	negbinomial.size	5.25e-15	8.61e-14	783	TRUE	3
AT1G59640	OK	negbinomial.size	2.96e-15	4.97e-14	373	FALSE	1
AT1G59650	OK	negbinomial.size	3.27e-06	1.78e-05	79	FALSE	2
AT1G59660	OK	negbinomial.size	9.01e-10	8.58e-09	870	TRUE	3
AT1G59750	OK	negbinomial.size	7.07e-06	3.61e-05	654	FALSE	1
AT1G59850	OK	negbinomial.size	0.000248	0.000922	14	FALSE	4
AT1G59900	OK	negbinomial.size	0.000173	0.000669	673	FALSE	3
AT1G60000	OK	negbinomial.size	0.000534	0.001816	203	FALSE	2
AT1G60010	OK	negbinomial.size	4.62e-36	2.58e-34	387	TRUE	5
AT1G60160	OK	negbinomial.size	2.11e-13	2.98e-12	299	TRUE	2
AT1G60170	OK	negbinomial.size	0.004982	0.012702	609	FALSE	4
AT1G60190	OK	negbinomial.size	2.65e-14	4.03e-13	190	TRUE	1
AT1G60460	OK	negbinomial.size	3.25e-08	2.5e-07	37	FALSE	4
AT1G60770	OK	negbinomial.size	0.000666	0.002208	443	FALSE	4
AT1G60800	OK	negbinomial.size	5.79e-13	7.81e-12	281	FALSE	2
AT1G60870	OK	negbinomial.size	4.67e-16	8.44e-15	162	TRUE	2
AT1G60930	OK	negbinomial.size	2.65e-08	2.07e-07	31	FALSE	3
AT1G60950	OK	negbinomial.size	9.41e-12	1.12e-10	439	FALSE	2
AT1G60990	OK	negbinomial.size	0.009012	0.021174	83	FALSE	4
AT1G60995	OK	negbinomial.size	1.04e-09	9.81e-09	148	FALSE	4
AT1G61040	OK	negbinomial.size	0.000205	0.00078	479	FALSE	3
AT1G61340	OK	negbinomial.size	1.33e-28	5.35e-27	974	TRUE	1
AT1G61415	OK	negbinomial.size	2.4e-06	1.34e-05	22	FALSE	3
AT1G61450	OK	negbinomial.size	1.15e-06	6.88e-06	242	TRUE	3
AT1G61520	OK	negbinomial.size	7.74e-29	3.14e-27	667	TRUE	2
AT1G61580	OK	negbinomial.size	9.83e-11	1.05e-09	95	FALSE	4
AT1G61690	OK	negbinomial.size	4.56e-05	0.000201	348	FALSE	3
AT1G61770	OK	negbinomial.size	0.00075	0.002451	191	FALSE	3
AT1G61790	OK	negbinomial.size	2.09e-06	1.19e-05	294	TRUE	4
AT1G61890	OK	negbinomial.size	1.13e-28	4.54e-27	834	TRUE	2
AT1G61900	OK	negbinomial.size	0.000402	0.001412	388	FALSE	1
AT1G62020	OK	negbinomial.size	0.003365	0.009054	444	FALSE	4
AT1G62130	OK	negbinomial.size	0.005871	0.014644	60	FALSE	4
AT1G62305	OK	negbinomial.size	0.001229	0.003774	46	FALSE	3
AT1G62360	OK	negbinomial.size	5.53e-13	7.49e-12	92	FALSE	2
AT1G62380	OK	negbinomial.size	9.64e-98	2.87e-95	379	TRUE	2
AT1G62390	OK	negbinomial.size	0.007669	0.018439	500	FALSE	2
AT1G62480	OK	negbinomial.size	5.05e-28	1.98e-26	147	TRUE	2
AT1G62500	OK	negbinomial.size	######	######	435	TRUE	2
AT1G62740	OK	negbinomial.size	0.005221	0.013235	350	FALSE	4
AT1G62820	OK	negbinomial.size	2.47e-08	1.93e-07	154	FALSE	4
AT1G62840	OK	negbinomial.size	0.000199	0.000757	66	FALSE	3
AT1G62870	OK	negbinomial.size	1.95e-17	3.97e-16	104	FALSE	2
AT1G63240	OK	negbinomial.size	4.04e-07	2.61e-06	224	FALSE	2
AT1G63440	OK	negbinomial.size	5.13e-17	1.01e-15	66	FALSE	3
AT1G63500	OK	negbinomial.size	1.22e-11	1.43e-10	757	TRUE	5
AT1G63540	OK	negbinomial.size	8.23e-08	5.97e-07	143	FALSE	4
AT1G63690	OK	negbinomial.size	0.000765	0.002495	455	FALSE	3
AT1G63780	OK	negbinomial.size	2.03e-08	1.62e-07	446	FALSE	4
AT1G63855	OK	negbinomial.size	0.003884	0.010243	68	FALSE	4
AT1G63970	OK	negbinomial.size	0.002448	0.006891	147	FALSE	4
AT1G63990	OK	negbinomial.size	2.44e-05	0.000113	22	FALSE	3
AT1G64040	OK	negbinomial.size	2.21e-11	2.53e-10	424	FALSE	3
AT1G64080	OK	negbinomial.size	2.71e-12	3.41e-11	302	FALSE	2
AT1G64090	OK	negbinomial.size	2.5e-24	7.89e-23	656	TRUE	4
AT1G64190	OK	negbinomial.size	5.23e-07	3.31e-06	276	FALSE	4
AT1G64200	OK	negbinomial.size	0.0051	0.012969	176	TRUE	3
AT1G64230	OK	negbinomial.size	0.000872	0.0028	896	FALSE	5
AT1G64350	OK	negbinomial.size	0.002613	0.007296	205	FALSE	4
AT1G64385	OK	negbinomial.size	0.000384	0.001357	195	FALSE	4
AT1G64530	OK	negbinomial.size	0.002291	0.006502	152	FALSE	3
AT1G64600	OK	negbinomial.size	0.000979	0.003093	164	FALSE	4
AT1G64720	OK	negbinomial.size	1.11e-06	6.62e-06	988	FALSE	1
AT1G64750	OK	negbinomial.size	1.19e-11	1.4e-10	1175	FALSE	4
AT1G64760	OK	negbinomial.size	1.51e-11	1.76e-10	677	TRUE	1
AT1G64880	OK	negbinomial.size	0.000188	0.000722	453	FALSE	4
AT1G64940	OK	negbinomial.size	2.81e-10	2.84e-09	246	FALSE	2
AT1G64950	OK	negbinomial.size	4.72e-29	1.95e-27	433	TRUE	2
AT1G64970	OK	negbinomial.size	1.62e-18	3.54e-17	194	FALSE	2
AT1G64990	OK	negbinomial.size	0.003303	0.008908	217	FALSE	4
AT1G65010	OK	negbinomial.size	1.63e-09	1.51e-08	288	FALSE	2
AT1G65020	OK	negbinomial.size	3.21e-06	1.75e-05	332	FALSE	3
AT1G65032	OK	negbinomial.size	0.001739	0.005101	179	FALSE	4
AT1G65150	OK	negbinomial.size	2.3e-17	4.64e-16	347	TRUE	6
AT1G65370	OK	negbinomial.size	4.15e-09	3.66e-08	491	TRUE	6
AT1G65470	OK	negbinomial.size	1.79e-09	1.65e-08	174	TRUE	4
AT1G65540	OK	negbinomial.size	1.31e-05	6.38e-05	206	TRUE	3
AT1G65580	OK	negbinomial.size	0.00049	0.001684	329	FALSE	3
AT1G65730	OK	negbinomial.size	7.65e-13	1.02e-11	174	TRUE	3
AT1G65840	OK	negbinomial.size	0.000842	0.002715	189	TRUE	3
AT1G65930	OK	negbinomial.size	8.78e-17	1.7e-15	1102	TRUE	4
AT1G65950	OK	negbinomial.size	0.00273	0.007575	98	FALSE	3
AT1G65980	OK	negbinomial.size	1.78e-17	3.65e-16	1253	FALSE	1
AT1G66040	OK	negbinomial.size	0.001025	0.003217	22	FALSE	3
AT1G66050	OK	negbinomial.size	8.37e-10	8.01e-09	61	FALSE	3
AT1G66130	OK	negbinomial.size	6.41e-09	5.49e-08	106	FALSE	2
AT1G66150	OK	negbinomial.size	0.000638	0.002127	353	FALSE	1
AT1G66170	OK	negbinomial.size	5.02e-08	3.75e-07	15	FALSE	3
AT1G66180	OK	negbinomial.size	7.51e-28	2.88e-26	353	TRUE	1
AT1G66240	OK	negbinomial.size	5.85e-14	8.64e-13	497	FALSE	5
AT1G66250	OK	negbinomial.size	0.003436	0.009217	159	TRUE	1
AT1G66260	OK	negbinomial.size	1.81e-05	8.6e-05	972	FALSE	3
AT1G66330	OK	negbinomial.size	1.86e-17	3.81e-16	349	FALSE	1
AT1G66410	OK	negbinomial.size	1.81e-12	2.33e-11	1097	FALSE	4
AT1G66620	OK	negbinomial.size	1.44e-10	1.51e-09	164	TRUE	4
AT1G66680	OK	negbinomial.size	1.62e-10	1.68e-09	534	TRUE	3
AT1G66760	OK	negbinomial.size	3.46e-11	3.89e-10	834	TRUE	1
AT1G66810	OK	negbinomial.size	4.05e-10	4.02e-09	29	FALSE	3
AT1G67040	OK	negbinomial.size	0.000346	0.001239	114	FALSE	2
AT1G67080	OK	negbinomial.size	8.13e-05	0.00034	98	FALSE	2
AT1G67090	OK	negbinomial.size	######	######	951	TRUE	2
AT1G67190	OK	negbinomial.size	1.43e-05	6.91e-05	72	FALSE	3
AT1G67230	OK	negbinomial.size	1.57e-07	1.09e-06	675	FALSE	2
AT1G67250	OK	negbinomial.size	1.16e-10	1.22e-09	488	FALSE	4
AT1G67300	OK	negbinomial.size	6.31e-10	6.13e-09	310	TRUE	3
AT1G67370_ASY1	OK	negbinomial.size	2.33e-54	2.62e-52	121	TRUE	3
AT1G67430	OK	negbinomial.size	1.4e-15	2.43e-14	1515	FALSE	6
AT1G67440	OK	negbinomial.size	1.31e-05	6.36e-05	131	FALSE	3
AT1G67560	OK	negbinomial.size	3.57e-10	3.56e-09	381	FALSE	5
AT1G67590	OK	negbinomial.size	6.6e-06	3.4e-05	104	FALSE	2
AT1G67650	OK	negbinomial.size	9.38e-07	5.69e-06	23	FALSE	4
AT1G67680	OK	negbinomial.size	4.68e-07	2.99e-06	466	FALSE	4
AT1G67700	OK	negbinomial.size	0.000523	0.001783	323	FALSE	1
AT1G67720	OK	negbinomial.size	2.65e-08	2.06e-07	118	FALSE	2
AT1G67730	OK	negbinomial.size	0.001578	0.004693	298	TRUE	5
AT1G67740	OK	negbinomial.size	0.0001	0.000411	477	FALSE	2
AT1G67750	OK	negbinomial.size	1.52e-47	1.39e-45	270	TRUE	2
AT1G67785	OK	negbinomial.size	4.62e-12	5.71e-11	944	FALSE	3
AT1G67830	OK	negbinomial.size	2.08e-16	3.88e-15	124	FALSE	2
AT1G67840	OK	negbinomial.size	0.000139	0.000551	169	TRUE	2
AT1G67856	OK	negbinomial.size	1.83e-34	9.67e-33	261	TRUE	2
AT1G67880	OK	negbinomial.size	3.28e-09	2.92e-08	195	FALSE	1
AT1G68010	OK	negbinomial.size	4.9e-16	8.84e-15	197	TRUE	2
AT1G68020	OK	negbinomial.size	0.002777	0.007692	224	FALSE	2
AT1G68050	OK	negbinomial.size	1.5e-05	7.21e-05	67	FALSE	3
AT1G68060	OK	negbinomial.size	1.51e-07	1.05e-06	424	TRUE	3
AT1G68200	OK	negbinomial.size	2.32e-65	3.83e-63	84	TRUE	3
AT1G68300	OK	negbinomial.size	0.000117	0.000473	274	FALSE	3
AT1G68370	OK	negbinomial.size	3e-08	2.32e-07	340	FALSE	3
AT1G68440	OK	negbinomial.size	1.91e-09	1.75e-08	544	TRUE	2
AT1G68560	OK	negbinomial.size	3.28e-21	8.56e-20	490	TRUE	1
AT1G68620	OK	negbinomial.size	1.42e-15	2.45e-14	192	TRUE	2
AT1G68640	OK	negbinomial.size	3.29e-06	1.79e-05	222	TRUE	1
AT1G69030	OK	negbinomial.size	5.39e-05	0.000234	169	FALSE	3
AT1G69210	OK	negbinomial.size	0.00249	0.00699	75	FALSE	4
AT1G69220	OK	negbinomial.size	4.65e-08	3.5e-07	478	TRUE	4
AT1G69252	OK	negbinomial.size	4.46e-14	6.62e-13	530	FALSE	1
AT1G69260	OK	negbinomial.size	7e-08	5.12e-07	231	FALSE	1
AT1G69270	OK	negbinomial.size	1.23e-09	1.15e-08	360	FALSE	1
AT1G69295	OK	negbinomial.size	2.86e-09	2.56e-08	672	TRUE	1
AT1G69420	OK	negbinomial.size	1e-08	8.32e-08	405	FALSE	2
AT1G69440	OK	negbinomial.size	1.2e-08	9.83e-08	107	FALSE	2
AT1G69460	OK	negbinomial.size	0.003495	0.009349	447	FALSE	3
AT1G69510	OK	negbinomial.size	4.6e-10	4.54e-09	526	FALSE	4
AT1G69600	OK	negbinomial.size	7.24e-08	5.28e-07	108	FALSE	2
AT1G69620	OK	negbinomial.size	2.03e-06	1.16e-05	1553	FALSE	6
AT1G69670	OK	negbinomial.size	5.41e-06	2.83e-05	140	FALSE	4
AT1G69680	OK	negbinomial.size	2.43e-25	8.21e-24	384	TRUE	3
AT1G69700	OK	negbinomial.size	2.38e-10	2.43e-09	567	FALSE	1
AT1G69720	OK	negbinomial.size	1.25e-05	6.11e-05	55	FALSE	4
AT1G69740	OK	negbinomial.size	7.14e-05	0.000303	669	FALSE	5
AT1G69770	OK	negbinomial.size	0.004664	0.011994	267	FALSE	3
AT1G69780	OK	negbinomial.size	5.56e-07	3.5e-06	139	FALSE	2
AT1G69830	OK	negbinomial.size	0.008488	0.020112	414	FALSE	3
AT1G69850	OK	negbinomial.size	9.76e-10	9.27e-09	59	FALSE	2
AT1G69910	OK	negbinomial.size	0.000137	0.000545	171	TRUE	2
AT1G69980	OK	negbinomial.size	1.01e-08	8.36e-08	210	TRUE	3
AT1G70070	OK	negbinomial.size	0.000867	0.002784	40	FALSE	3
AT1G70090	OK	negbinomial.size	0.003949	0.01037	502	FALSE	1
AT1G70100	OK	negbinomial.size	0.000435	0.001515	151	FALSE	1
AT1G70185	OK	negbinomial.size	1e-16	1.93e-15	562	TRUE	4
AT1G70210	OK	negbinomial.size	9.26e-09	7.72e-08	151	FALSE	1
AT1G70280	OK	negbinomial.size	3.69e-06	1.99e-05	151	FALSE	1
AT1G70330	OK	negbinomial.size	6.57e-07	4.09e-06	164	TRUE	3
AT1G70350	OK	negbinomial.size	2.02e-09	1.84e-08	422	FALSE	4
AT1G70370	OK	negbinomial.size	1.46e-57	1.93e-55	480	TRUE	2
AT1G70410	OK	negbinomial.size	4.09e-20	9.9e-19	185	TRUE	4
AT1G70490	OK	negbinomial.size	3.48e-23	1.02e-21	1295	TRUE	3
AT1G70560	OK	negbinomial.size	2.23e-06	1.26e-05	231	TRUE	2
AT1G70600	OK	negbinomial.size	2.16e-07	1.46e-06	1497	FALSE	6
AT1G70610	OK	negbinomial.size	0.002193	0.006254	148	FALSE	4
AT1G70700	OK	negbinomial.size	3.97e-50	3.99e-48	1076	TRUE	2
AT1G70710	OK	negbinomial.size	2.44e-28	9.69e-27	920	TRUE	2
AT1G70770	OK	negbinomial.size	0.001388	0.004198	380	FALSE	1
AT1G70780	OK	negbinomial.size	1.23e-34	6.58e-33	837	TRUE	1
AT1G70830	OK	negbinomial.size	2.99e-23	8.82e-22	29	FALSE	1
AT1G70900	OK	negbinomial.size	8.7e-09	7.3e-08	162	TRUE	3
AT1G71100	OK	negbinomial.size	4.98e-06	2.62e-05	233	FALSE	4
AT1G71110	OK	negbinomial.size	5.8e-06	3.02e-05	188	FALSE	3
AT1G71170	OK	negbinomial.size	1.88e-05	8.89e-05	107	FALSE	3
AT1G71190	OK	negbinomial.size	5.83e-06	3.03e-05	153	FALSE	4
AT1G71410	OK	negbinomial.size	2.55e-06	1.42e-05	296	TRUE	3
AT1G71697	OK	negbinomial.size	5.17e-16	9.33e-15	384	TRUE	3
AT1G71730	OK	negbinomial.size	4.62e-15	7.63e-14	390	TRUE	4
AT1G71760	OK	negbinomial.size	5.11e-06	2.68e-05	37	FALSE	3
AT1G71770	OK	negbinomial.size	1.99e-18	4.34e-17	113	FALSE	4
AT1G71780	OK	negbinomial.size	4.84e-12	5.99e-11	297	TRUE	4
AT1G71810	OK	negbinomial.size	0.00027	0.000991	51	FALSE	3
AT1G71820	OK	negbinomial.size	0.007503	0.018107	321	TRUE	4
AT1G71850	OK	negbinomial.size	7.15e-07	4.42e-06	64	FALSE	4
AT1G71860	OK	negbinomial.size	2.24e-08	1.77e-07	374	FALSE	4
AT1G71865	OK	negbinomial.size	5.88e-08	4.35e-07	200	FALSE	4
AT1G71940	OK	negbinomial.size	0.002981	0.008166	104	FALSE	4
AT1G71950	OK	negbinomial.size	4.63e-29	1.92e-27	1301	FALSE	5
AT1G71980	OK	negbinomial.size	2.58e-11	2.93e-10	308	FALSE	2
AT1G72020	OK	negbinomial.size	1.86e-12	2.39e-11	872	FALSE	3
AT1G72170	OK	negbinomial.size	2.82e-06	1.55e-05	360	FALSE	3
AT1G72310	OK	negbinomial.size	0.001484	0.004457	167	FALSE	1
AT1G72370	OK	negbinomial.size	8.13e-16	1.44e-14	1472	FALSE	6
AT1G72410	OK	negbinomial.size	0.000812	0.002628	275	FALSE	2
AT1G72450	OK	negbinomial.size	2.98e-05	0.000136	492	TRUE	5
AT1G72480	OK	negbinomial.size	5.28e-07	3.33e-06	239	FALSE	2
AT1G72500	OK	negbinomial.size	1.92e-15	3.29e-14	218	TRUE	2
AT1G72510	OK	negbinomial.size	0.000442	0.001538	409	TRUE	5
AT1G72520	OK	negbinomial.size	2.63e-15	4.44e-14	224	TRUE	2
AT1G72650	OK	negbinomial.size	2.41e-05	0.000112	263	FALSE	1
AT1G72810	OK	negbinomial.size	0.000769	0.002506	216	FALSE	1
AT1G72970	OK	negbinomial.size	2.67e-13	3.72e-12	586	TRUE	1
AT1G73010	OK	negbinomial.size	0.001692	0.00498	47	FALSE	4
AT1G73050	OK	negbinomial.size	2.48e-10	2.52e-09	28	FALSE	3
AT1G73170	OK	negbinomial.size	0.000437	0.001522	177	TRUE	3
AT1G73200	OK	negbinomial.size	0.000974	0.003081	172	FALSE	3
AT1G73250	OK	negbinomial.size	2.45e-06	1.37e-05	104	FALSE	3
AT1G73430	OK	negbinomial.size	0.000256	0.000946	269	FALSE	3
AT1G73440	OK	negbinomial.size	8.79e-05	0.000365	138	FALSE	4
AT1G73660	OK	negbinomial.size	1.46e-08	1.18e-07	476	TRUE	1
AT1G73840	OK	negbinomial.size	0.001018	0.003199	416	FALSE	3
AT1G73875	OK	negbinomial.size	0.001457	0.004383	146	FALSE	4
AT1G73940	OK	negbinomial.size	0.00011	0.000447	498	FALSE	4
AT1G74030	OK	negbinomial.size	2.44e-17	4.9e-16	195	TRUE	3
AT1G74060	OK	negbinomial.size	0.002448	0.006891	1303	FALSE	6
AT1G74240	OK	negbinomial.size	1.56e-06	9.08e-06	213	FALSE	4
AT1G74250	OK	negbinomial.size	9.22e-15	1.48e-13	297	FALSE	3
AT1G74310	OK	negbinomial.size	4.02e-23	1.18e-21	210	TRUE	2
AT1G74430	OK	negbinomial.size	2.8e-25	9.42e-24	736	TRUE	2
AT1G74440	OK	negbinomial.size	0.002871	0.007906	275	FALSE	2
AT1G74450	OK	negbinomial.size	8.98e-33	4.46e-31	366	TRUE	2
AT1G74470	OK	negbinomial.size	1.1e-56	1.38e-54	933	TRUE	1
AT1G74490	OK	negbinomial.size	3.32e-05	0.00015	138	FALSE	1
AT1G74520	OK	negbinomial.size	0.003824	0.010106	259	FALSE	1
AT1G74560	OK	negbinomial.size	5.15e-05	0.000224	779	FALSE	6
AT1G74870	OK	negbinomial.size	2.98e-08	2.31e-07	49	FALSE	4
AT1G74920	OK	negbinomial.size	8.91e-15	1.44e-13	787	FALSE	2
AT1G74930	OK	negbinomial.size	3.47e-21	9.01e-20	320	TRUE	2
AT1G75060	OK	negbinomial.size	0.000922	0.002939	364	FALSE	6
AT1G75080	OK	negbinomial.size	1e-12	1.32e-11	509	FALSE	1
AT1G75150	OK	negbinomial.size	6.35e-07	3.97e-06	127	FALSE	4
AT1G75200	OK	negbinomial.size	0.000495	0.001698	312	FALSE	4
AT1G75210	OK	negbinomial.size	0.000169	0.000657	323	TRUE	4
AT1G75240	OK	negbinomial.size	1.75e-32	8.59e-31	513	TRUE	1
AT1G75340	OK	negbinomial.size	0.005752	0.014405	207	FALSE	4
AT1G75370	OK	negbinomial.size	0.003844	0.010154	231	FALSE	3
AT1G75380	OK	negbinomial.size	2.66e-07	1.76e-06	403	FALSE	1
AT1G75580	OK	negbinomial.size	2e-17	4.07e-16	622	TRUE	1
AT1G75680	OK	negbinomial.size	9.04e-05	0.000374	317	TRUE	3
AT1G75710	OK	negbinomial.size	0.000595	0.001996	327	TRUE	1
AT1G75780	OK	negbinomial.size	1.91e-43	1.5e-41	138	TRUE	3
AT1G75810	OK	negbinomial.size	0.000112	0.000455	302	FALSE	3
AT1G75990	OK	negbinomial.size	2.64e-12	3.32e-11	348	FALSE	4
AT1G76010	OK	negbinomial.size	7.07e-07	4.37e-06	929	FALSE	4
AT1G76060	OK	negbinomial.size	0.001799	0.005258	111	FALSE	4
AT1G76100	OK	negbinomial.size	0.002129	0.006101	85	FALSE	2
AT1G76140	OK	negbinomial.size	2.03e-05	9.55e-05	458	TRUE	3
AT1G76150	OK	negbinomial.size	4.81e-07	3.06e-06	365	TRUE	3
AT1G76160	OK	negbinomial.size	0.000213	0.000806	901	TRUE	1
AT1G76300	OK	negbinomial.size	9.76e-10	9.27e-09	816	FALSE	6
AT1G76380	OK	negbinomial.size	1.55e-08	1.25e-07	454	FALSE	1
AT1G76420	OK	negbinomial.size	4.77e-08	3.58e-07	31	FALSE	1
AT1G76490	OK	negbinomial.size	0.000758	0.002474	817	FALSE	3
AT1G76540	OK	negbinomial.size	6.33e-07	3.96e-06	426	TRUE	3
AT1G76550	OK	negbinomial.size	1.67e-13	2.38e-12	298	TRUE	3
AT1G76650	OK	negbinomial.size	1.82e-18	3.98e-17	460	TRUE	1
AT1G76680	OK	negbinomial.size	9.76e-99	2.96e-96	1344	TRUE	5
AT1G76740	OK	negbinomial.size	0.000611	0.002047	84	FALSE	4
AT1G76990	OK	negbinomial.size	1.63e-10	1.7e-09	441	FALSE	2
AT1G77130	OK	negbinomial.size	8.27e-14	1.21e-12	167	TRUE	4
AT1G77138	OK	negbinomial.size	0.000446	0.001548	22	FALSE	3
AT1G77180	OK	negbinomial.size	0.003935	0.010344	943	FALSE	4
AT1G77310	OK	negbinomial.size	7.95e-12	9.59e-11	112	FALSE	3
AT1G77390	OK	negbinomial.size	1.61e-07	1.11e-06	218	TRUE	3
AT1G77410	OK	negbinomial.size	7.78e-07	4.78e-06	98	FALSE	3
AT1G77450	OK	negbinomial.size	4.22e-33	2.13e-31	432	TRUE	2
AT1G77510	OK	negbinomial.size	5.96e-05	0.000256	218	FALSE	3
AT1G77550	OK	negbinomial.size	0.001411	0.00426	177	FALSE	4
AT1G77590	OK	negbinomial.size	2.4e-05	0.000112	583	FALSE	4
AT1G77710	OK	negbinomial.size	1.2e-12	1.57e-11	975	FALSE	4
AT1G77720	OK	negbinomial.size	0.00867	0.020471	159	FALSE	4
AT1G77740	OK	negbinomial.size	1.5e-12	1.94e-11	279	TRUE	3
AT1G77770	OK	negbinomial.size	2.31e-08	1.83e-07	286	FALSE	4
AT1G77840	OK	negbinomial.size	5.08e-10	4.99e-09	403	FALSE	3
AT1G77850	OK	negbinomial.size	1.21e-05	5.94e-05	38	FALSE	3
AT1G77860	OK	negbinomial.size	5.25e-40	3.48e-38	109	TRUE	3
AT1G77940	OK	negbinomial.size	4.93e-06	2.6e-05	1334	FALSE	6
AT1G78020	OK	negbinomial.size	4.84e-07	3.08e-06	105	FALSE	2
AT1G78040	OK	negbinomial.size	1.51e-22	4.31e-21	1413	FALSE	1
AT1G78070	OK	negbinomial.size	2.47e-11	2.81e-10	743	TRUE	5
AT1G78080	OK	negbinomial.size	1.83e-51	1.95e-49	1354	TRUE	1
AT1G78140	OK	negbinomial.size	6.3e-06	3.26e-05	86	FALSE	3
AT1G78150	OK	negbinomial.size	3.14e-05	0.000142	675	FALSE	2
AT1G78270	OK	negbinomial.size	0.002577	0.007208	87	FALSE	3
AT1G78370	OK	negbinomial.size	0.000228	0.000854	61	FALSE	2
AT1G78380	OK	negbinomial.size	######	######	1501	TRUE	5
AT1G78420	OK	negbinomial.size	0.003054	0.008325	473	FALSE	1
AT1G78480	OK	negbinomial.size	2.95e-05	0.000135	29	FALSE	3
AT1G78570	OK	negbinomial.size	2.63e-08	2.05e-07	345	TRUE	3
AT1G78630	OK	negbinomial.size	1.8e-05	8.55e-05	446	FALSE	2
AT1G78660	OK	negbinomial.size	0.000116	0.000467	167	TRUE	3
AT1G78790	OK	negbinomial.size	1.37e-13	1.98e-12	330	TRUE	3
AT1G78830	OK	negbinomial.size	5.39e-12	6.6e-11	224	TRUE	3
AT1G78870	OK	negbinomial.size	0.003943	0.010357	330	FALSE	3
AT1G78960	OK	negbinomial.size	0.000848	0.002733	86	FALSE	4
AT1G79010	OK	negbinomial.size	3.24e-08	2.49e-07	728	FALSE	4
AT1G79040	OK	negbinomial.size	3.74e-84	8.91e-82	1336	TRUE	1
AT1G79280	OK	negbinomial.size	0.001656	0.004887	816	FALSE	4
AT1G79350	OK	negbinomial.size	0.003813	0.010082	436	FALSE	3
AT1G79390	OK	negbinomial.size	7.16e-05	0.000304	427	FALSE	4
AT1G79460	OK	negbinomial.size	0.003902	0.010281	113	FALSE	4
AT1G79490	OK	negbinomial.size	1.82e-05	8.62e-05	105	FALSE	4
AT1G79500	OK	negbinomial.size	4.21e-06	2.25e-05	343	TRUE	3
AT1G79530	OK	negbinomial.size	2.72e-13	3.8e-12	551	TRUE	4
AT1G79550	OK	negbinomial.size	5.11e-11	5.62e-10	847	TRUE	4
AT1G79570	OK	negbinomial.size	0.000274	0.001005	360	FALSE	3
AT1G79610	OK	negbinomial.size	7.6e-07	4.67e-06	473	FALSE	3
AT1G79640	OK	negbinomial.size	1.44e-12	1.87e-11	73	FALSE	3
AT1G79690	OK	negbinomial.size	4.35e-18	9.21e-17	472	FALSE	2
AT1G79820	OK	negbinomial.size	3.19e-06	1.74e-05	337	FALSE	4
AT1G79830	OK	negbinomial.size	1.12e-05	5.52e-05	593	FALSE	4
AT1G79850	OK	negbinomial.size	3.44e-09	3.05e-08	494	FALSE	2
AT1G79870	OK	negbinomial.size	1.59e-05	7.62e-05	213	FALSE	4
AT1G79900	OK	negbinomial.size	0.000753	0.00246	59	FALSE	4
AT1G79930	OK	negbinomial.size	0.0002	0.000762	1020	FALSE	4
AT1G79940	OK	negbinomial.size	0.003232	0.008747	262	FALSE	4
AT1G79950	OK	negbinomial.size	1.86e-07	1.28e-06	308	FALSE	4
AT1G79985	OK	negbinomial.size	0.000663	0.0022	385	FALSE	3
AT1G79990	OK	negbinomial.size	0.000107	0.000437	741	FALSE	4
AT1G80010	OK	negbinomial.size	0.00915	0.021424	171	FALSE	4
AT1G80030	OK	negbinomial.size	0.000985	0.003109	179	FALSE	3
AT1G80040	OK	negbinomial.size	8.99e-07	5.47e-06	674	FALSE	3
AT1G80060	OK	negbinomial.size	1.34e-11	1.57e-10	128	FALSE	3
AT1G80200	OK	negbinomial.size	0.001732	0.005085	32	FALSE	3
AT1G80230	OK	negbinomial.size	1.62e-19	3.77e-18	432	TRUE	4
AT1G80280	OK	negbinomial.size	1.22e-11	1.43e-10	276	TRUE	2
AT1G80670	OK	negbinomial.size	3.77e-15	6.27e-14	987	FALSE	3
AT1G80680	OK	negbinomial.size	0.000836	0.002698	329	FALSE	3
AT1G80690	OK	negbinomial.size	6.01e-08	4.44e-07	75	FALSE	1
AT1G80840	OK	negbinomial.size	1.7e-13	2.42e-12	546	TRUE	5
AT2G01008	OK	negbinomial.size	1.94e-07	1.33e-06	388	TRUE	6
AT2G01120	OK	negbinomial.size	3.2e-08	2.47e-07	181	TRUE	4
AT2G01150	OK	negbinomial.size	5.08e-32	2.43e-30	559	TRUE	2
AT2G01180	OK	negbinomial.size	0.000184	0.000709	499	TRUE	1
AT2G01220	OK	negbinomial.size	0.000234	0.000877	446	FALSE	4
AT2G01250	OK	negbinomial.size	1.62e-06	9.38e-06	1148	FALSE	6
AT2G01330	OK	negbinomial.size	1.72e-05	8.19e-05	82	FALSE	4
AT2G01410	OK	negbinomial.size	0.000102	0.000417	71	FALSE	4
AT2G01450	OK	negbinomial.size	7.71e-08	5.62e-07	1106	FALSE	2
AT2G01460	OK	negbinomial.size	1.08e-07	7.74e-07	143	FALSE	3
AT2G01480	OK	negbinomial.size	0.003039	0.008292	259	FALSE	4
AT2G01500	OK	negbinomial.size	2.46e-06	1.37e-05	36	FALSE	2
AT2G01570	OK	negbinomial.size	3.05e-06	1.67e-05	356	FALSE	1
AT2G01610	OK	negbinomial.size	9.83e-21	2.48e-19	265	TRUE	2
AT2G01620	OK	negbinomial.size	0.00331	0.008925	86	FALSE	4
AT2G01820	OK	negbinomial.size	1.45e-05	7.01e-05	413	FALSE	2
AT2G01910	OK	negbinomial.size	1.2e-09	1.13e-08	358	FALSE	1
AT2G02061	OK	negbinomial.size	0.000123	0.000491	32	FALSE	3
AT2G02070	OK	negbinomial.size	1.3e-10	1.37e-09	64	FALSE	2
AT2G02100	OK	negbinomial.size	######	######	843	TRUE	2
AT2G02160	OK	negbinomial.size	5.45e-06	2.84e-05	708	TRUE	4
AT2G02170	OK	negbinomial.size	2.52e-12	3.19e-11	270	FALSE	2
AT2G02180	OK	negbinomial.size	7.33e-07	4.51e-06	371	FALSE	3
AT2G02350	OK	negbinomial.size	0.002609	0.007285	69	FALSE	3
AT2G02370	OK	negbinomial.size	0.000736	0.00241	236	FALSE	3
AT2G02390	OK	negbinomial.size	0.001164	0.003604	161	FALSE	3
AT2G02480	OK	negbinomial.size	2.93e-06	1.61e-05	131	FALSE	4
AT2G02540	OK	negbinomial.size	5.8e-08	4.3e-07	128	FALSE	1
AT2G02560	OK	negbinomial.size	9.15e-05	0.000378	582	FALSE	4
AT2G02800	OK	negbinomial.size	9.35e-07	5.67e-06	578	FALSE	5
AT2G02850	OK	negbinomial.size	8.94e-08	6.45e-07	63	FALSE	1
AT2G02955	OK	negbinomial.size	0.000101	0.000412	39	FALSE	4
AT2G02960	OK	negbinomial.size	0.000864	0.002778	231	FALSE	3
AT2G03020	OK	negbinomial.size	2.03e-15	3.47e-14	209	TRUE	4
AT2G03090	OK	negbinomial.size	7.04e-24	2.18e-22	692	TRUE	1
AT2G03240	OK	negbinomial.size	4.17e-07	2.68e-06	496	TRUE	2
AT2G03270	OK	negbinomial.size	2.91e-05	0.000133	189	FALSE	3
AT2G03440	OK	negbinomial.size	2.25e-20	5.5e-19	425	FALSE	1
AT2G04030	OK	negbinomial.size	6.76e-30	2.99e-28	691	FALSE	1
AT2G04215	OK	negbinomial.size	0.001179	0.003645	129	TRUE	1
AT2G04235	OK	negbinomial.size	0.004864	0.01244	175	TRUE	3
AT2G04410	OK	negbinomial.size	2.48e-08	1.94e-07	721	FALSE	1
AT2G04630	OK	negbinomial.size	4.83e-09	4.22e-08	839	FALSE	4
AT2G04780	OK	negbinomial.size	0.001513	0.004533	159	FALSE	2
AT2G04900	OK	negbinomial.size	0.000625	0.002088	627	FALSE	5
AT2G05070	OK	negbinomial.size	9.24e-40	6.08e-38	219	TRUE	2
AT2G05120	OK	negbinomial.size	0.000475	0.001638	277	TRUE	3
AT2G05170	OK	negbinomial.size	4.52e-05	0.000199	267	FALSE	3
AT2G05310	OK	negbinomial.size	3.7e-16	6.78e-15	321	FALSE	2
AT2G05380	OK	negbinomial.size	1.09e-18	2.43e-17	126	TRUE	1
AT2G05540	OK	negbinomial.size	2.33e-06	1.31e-05	28	FALSE	1
AT2G05620	OK	negbinomial.size	0.00032	0.001157	203	FALSE	2
AT2G05630	OK	negbinomial.size	2.26e-10	2.31e-09	399	TRUE	3
AT2G05710	OK	negbinomial.size	0.000705	0.002319	620	FALSE	4
AT2G05790	OK	negbinomial.size	######	######	919	TRUE	2
AT2G05840	OK	negbinomial.size	6.9e-07	4.28e-06	328	TRUE	4
AT2G05990	OK	negbinomial.size	8.39e-08	6.08e-07	523	FALSE	1
AT2G06040	OK	negbinomial.size	0.000144	0.000568	236	FALSE	4
AT2G06050	OK	negbinomial.size	1.3e-41	9.32e-40	985	TRUE	2
AT2G06510	OK	negbinomial.size	1.18e-06	7.05e-06	204	TRUE	4
AT2G06520	OK	negbinomial.size	7.55e-13	1.01e-11	586	TRUE	1
AT2G06530	OK	negbinomial.size	0.001422	0.004286	745	FALSE	2
AT2G06850	OK	negbinomial.size	0.00749	0.01808	184	TRUE	2
AT2G06925	OK	negbinomial.size	2.01e-13	2.85e-12	78	FALSE	2
AT2G07050	OK	negbinomial.size	0.000601	0.002017	220	FALSE	4
AT2G07170	OK	negbinomial.size	4.64e-08	3.49e-07	262	TRUE	3
AT2G07671	OK	negbinomial.size	4.89e-15	8.04e-14	256	TRUE	4
AT2G07690	OK	negbinomial.size	3.37e-06	1.83e-05	291	TRUE	4
AT2G07734	OK	negbinomial.size	1.34e-18	2.95e-17	284	TRUE	4
AT2G09990	OK	negbinomial.size	1.82e-06	1.05e-05	568	FALSE	6
AT2G11910	OK	negbinomial.size	0.003361	0.009048	737	TRUE	2
AT2G12480	OK	negbinomial.size	5.1e-15	8.38e-14	135	FALSE	2
AT2G13370	OK	negbinomial.size	1.15e-05	5.69e-05	293	FALSE	3
AT2G13610	OK	negbinomial.size	1.06e-16	2.03e-15	118	FALSE	2
AT2G13680	OK	negbinomial.size	5.35e-51	5.54e-49	93	TRUE	3
AT2G14050	OK	negbinomial.size	2.39e-06	1.34e-05	50	FALSE	3
AT2G14170	OK	negbinomial.size	1.82e-08	1.46e-07	294	FALSE	1
AT2G14530	OK	negbinomial.size	0.007866	0.018824	146	FALSE	4
AT2G14880	OK	negbinomial.size	0.0003	0.001092	268	FALSE	2
AT2G14890	OK	negbinomial.size	4.59e-16	8.32e-15	992	TRUE	2
AT2G14910	OK	negbinomial.size	1.66e-08	1.33e-07	423	FALSE	2
AT2G15000	OK	negbinomial.size	3.9e-10	3.88e-09	511	FALSE	4
AT2G15090	OK	negbinomial.size	0.000164	0.00064	188	TRUE	1
AT2G15240	OK	negbinomial.size	5.49e-05	0.000238	354	FALSE	4
AT2G15270	OK	negbinomial.size	8.86e-06	4.46e-05	457	FALSE	3
AT2G15280	OK	negbinomial.size	5.12e-08	3.82e-07	162	FALSE	4
AT2G15690	OK	negbinomial.size	6.2e-05	0.000266	284	FALSE	4
AT2G15890	OK	negbinomial.size	0.007261	0.017599	263	FALSE	3
AT2G15910	OK	negbinomial.size	1.79e-07	1.23e-06	251	FALSE	4
AT2G16210	OK	negbinomial.size	2.31e-24	7.35e-23	421	TRUE	2
AT2G16370	OK	negbinomial.size	0.003217	0.008713	239	FALSE	2
AT2G16400	OK	negbinomial.size	2.19e-09	1.99e-08	149	FALSE	1
AT2G16405	OK	negbinomial.size	0.000594	0.001993	171	TRUE	3
AT2G16440	OK	negbinomial.size	3.54e-16	6.51e-15	555	TRUE	4
AT2G16460	OK	negbinomial.size	3.07e-07	2.02e-06	143	FALSE	4
AT2G16510	OK	negbinomial.size	3.42e-06	1.86e-05	413	FALSE	3
AT2G16586	OK	negbinomial.size	2.14e-09	1.94e-08	873	TRUE	6
AT2G16600	OK	negbinomial.size	1.28e-15	2.23e-14	1194	FALSE	6
AT2G16710	OK	negbinomial.size	1.79e-09	1.64e-08	229	FALSE	3
AT2G16780	OK	negbinomial.size	1.3e-07	9.15e-07	488	FALSE	4
AT2G16800	OK	negbinomial.size	0.000496	0.001702	238	TRUE	3
AT2G16870	OK	negbinomial.size	0.000889	0.002844	28	FALSE	3
AT2G16950	OK	negbinomial.size	1.57e-06	9.12e-06	321	TRUE	4
AT2G17030	OK	negbinomial.size	0.000888	0.002844	82	FALSE	3
AT2G17120	OK	negbinomial.size	7.03e-16	1.25e-14	679	TRUE	5
AT2G17130	OK	negbinomial.size	4.71e-05	0.000207	129	FALSE	4
AT2G17190	OK	negbinomial.size	4.37e-07	2.8e-06	518	FALSE	3
AT2G17380	OK	negbinomial.size	2.17e-07	1.47e-06	312	FALSE	4
AT2G17420	OK	negbinomial.size	3.47e-10	3.47e-09	569	FALSE	3
AT2G17440	OK	negbinomial.size	0.004764	0.012229	126	FALSE	3
AT2G17450	OK	negbinomial.size	0.001609	0.004775	234	FALSE	2
AT2G17620	OK	negbinomial.size	1.22e-07	8.64e-07	78	FALSE	2
AT2G17840	OK	negbinomial.size	2.18e-51	2.3e-49	1073	TRUE	1
AT2G17900	OK	negbinomial.size	8.65e-08	6.25e-07	122	FALSE	3
AT2G18000	OK	negbinomial.size	0.003945	0.010362	84	FALSE	4
AT2G18030	OK	negbinomial.size	5.07e-06	2.66e-05	174	TRUE	3
AT2G18040	OK	negbinomial.size	4.5e-09	3.95e-08	482	FALSE	4
AT2G18090	OK	negbinomial.size	5.07e-07	3.22e-06	855	FALSE	2
AT2G18160	OK	negbinomial.size	5.21e-06	2.73e-05	237	FALSE	2
AT2G18230	OK	negbinomial.size	2.21e-06	1.25e-05	620	TRUE	4
AT2G18330	OK	negbinomial.size	5.31e-06	2.78e-05	152	TRUE	4
AT2G18450	OK	negbinomial.size	1.68e-08	1.35e-07	31	FALSE	3
AT2G18500	OK	negbinomial.size	1.75e-07	1.2e-06	126	FALSE	2
AT2G18510	OK	negbinomial.size	0.003793	0.010039	445	FALSE	3
AT2G18600	OK	negbinomial.size	0.000486	0.001672	156	FALSE	4
AT2G18730	OK	negbinomial.size	4.42e-09	3.88e-08	254	FALSE	2
AT2G18750	OK	negbinomial.size	0.000636	0.002121	478	FALSE	1
AT2G18760	OK	negbinomial.size	0.002719	0.007552	104	FALSE	4
AT2G18840	OK	negbinomial.size	1.66e-09	1.53e-08	208	FALSE	4
AT2G18876	OK	negbinomial.size	2.37e-05	0.000111	252	TRUE	3
AT2G18960	OK	negbinomial.size	3.06e-06	1.67e-05	892	FALSE	2
AT2G19080	OK	negbinomial.size	2e-06	1.14e-05	377	FALSE	4
AT2G19120	OK	negbinomial.size	3.36e-06	1.82e-05	77	FALSE	3
AT2G19170	OK	negbinomial.size	7.51e-05	0.000317	125	FALSE	2
AT2G19270	OK	negbinomial.size	1.99e-09	1.82e-08	516	FALSE	3
AT2G19350	OK	negbinomial.size	0.000364	0.001297	298	FALSE	3
AT2G19380	OK	negbinomial.size	0.005549	0.013971	60	FALSE	4
AT2G19450	OK	negbinomial.size	1.63e-12	2.1e-11	220	TRUE	3
AT2G19570	OK	negbinomial.size	0.002046	0.005889	134	FALSE	3
AT2G19572	OK	negbinomial.size	0.001167	0.003611	39	FALSE	3
AT2G19740	OK	negbinomial.size	0.000455	0.001576	787	FALSE	4
AT2G19760	OK	negbinomial.size	6.25e-10	6.07e-09	450	TRUE	3
AT2G19790	OK	negbinomial.size	3.27e-08	2.51e-07	421	FALSE	3
AT2G19810	OK	negbinomial.size	6.2e-43	4.7e-41	552	TRUE	1
AT2G20060	OK	negbinomial.size	3.9e-05	0.000174	461	FALSE	4
AT2G20120	OK	negbinomial.size	0.000448	0.001554	538	FALSE	1
AT2G20130	OK	negbinomial.size	0.000421	0.001472	116	FALSE	4
AT2G20140	OK	negbinomial.size	0.000845	0.002722	320	FALSE	3
AT2G20190	OK	negbinomial.size	0.003373	0.009073	429	FALSE	3
AT2G20230	OK	negbinomial.size	2.81e-06	1.55e-05	476	FALSE	2
AT2G20250	OK	negbinomial.size	1.41e-11	1.65e-10	57	FALSE	3
AT2G20320	OK	negbinomial.size	1.15e-13	1.66e-12	432	FALSE	3
AT2G20370	OK	negbinomial.size	6.63e-26	2.31e-24	818	TRUE	1
AT2G20390	OK	negbinomial.size	1.76e-05	8.37e-05	185	FALSE	4
AT2G20420	OK	negbinomial.size	1.63e-12	2.1e-11	692	FALSE	4
AT2G20450	OK	negbinomial.size	4.65e-09	4.07e-08	653	FALSE	4
AT2G20490	OK	negbinomial.size	5.53e-07	3.49e-06	1026	FALSE	6
AT2G20515	OK	negbinomial.size	7.21e-07	4.45e-06	102	FALSE	2
AT2G20530	OK	negbinomial.size	1.78e-07	1.22e-06	703	FALSE	4
AT2G20580	OK	negbinomial.size	4.85e-06	2.56e-05	713	FALSE	2
AT2G20635	OK	negbinomial.size	1.66e-06	9.61e-06	213	TRUE	3
AT2G20770	OK	negbinomial.size	0.00155	0.004622	20	FALSE	3
AT2G20840	OK	negbinomial.size	3.54e-23	1.04e-21	412	TRUE	3
AT2G20890	OK	negbinomial.size	9.66e-05	0.000397	316	FALSE	2
AT2G20900	OK	negbinomial.size	4.96e-10	4.88e-09	178	TRUE	3
AT2G20920	OK	negbinomial.size	4.68e-08	3.52e-07	253	FALSE	3
AT2G20940	OK	negbinomial.size	0.000133	0.00053	216	FALSE	4
AT2G20960	OK	negbinomial.size	0.000961	0.003044	402	FALSE	1
AT2G21060	OK	negbinomial.size	8e-41	5.65e-39	1089	TRUE	6
AT2G21170	OK	negbinomial.size	2.98e-11	3.37e-10	778	FALSE	1
AT2G21290	OK	negbinomial.size	4.59e-08	3.46e-07	699	FALSE	4
AT2G21330	OK	negbinomial.size	1.12e-56	1.39e-54	455	TRUE	2
AT2G21380	OK	negbinomial.size	2.98e-10	3e-09	206	TRUE	3
AT2G21580	OK	negbinomial.size	3.38e-12	4.22e-11	1369	FALSE	4
AT2G21590	OK	negbinomial.size	1.44e-07	1e-06	123	FALSE	2
AT2G21600	OK	negbinomial.size	2.07e-07	1.41e-06	695	FALSE	3
AT2G21640	OK	negbinomial.size	1.14e-08	9.37e-08	138	TRUE	3
AT2G21660	OK	negbinomial.size	8.7e-35	4.69e-33	1300	TRUE	4
AT2G21790	OK	negbinomial.size	8.38e-10	8.01e-09	391	TRUE	4
AT2G21800	OK	negbinomial.size	6.59e-07	4.09e-06	160	FALSE	4
AT2G22080	OK	negbinomial.size	2.99e-05	0.000136	762	FALSE	2
AT2G22125	OK	negbinomial.size	8.64e-06	4.35e-05	398	FALSE	2
AT2G22140	OK	negbinomial.size	1.17e-07	8.29e-07	93	FALSE	3
AT2G22240	OK	negbinomial.size	5.21e-09	4.52e-08	245	FALSE	2
AT2G22260	OK	negbinomial.size	0.009771	0.022684	50	FALSE	3
AT2G22270	OK	negbinomial.size	0.00026	0.000962	173	FALSE	3
AT2G22430	OK	negbinomial.size	0.00224	0.006377	699	TRUE	1
AT2G22450	OK	negbinomial.size	0.000398	0.0014	182	FALSE	4
AT2G22660	OK	negbinomial.size	1.62e-27	6.1e-26	646	TRUE	2
AT2G22670	OK	negbinomial.size	1.04e-20	2.62e-19	1162	FALSE	2
AT2G22690	OK	negbinomial.size	1.28e-06	7.61e-06	93	FALSE	3
AT2G22740	OK	negbinomial.size	1.42e-05	6.86e-05	99	FALSE	4
AT2G22990	OK	negbinomial.size	0.003067	0.008356	154	TRUE	1
AT2G23070	OK	negbinomial.size	1.01e-12	1.34e-11	647	FALSE	3
AT2G23120	OK	negbinomial.size	######	######	1380	TRUE	2
AT2G23170	OK	negbinomial.size	6.63e-46	5.73e-44	120	TRUE	2
AT2G23210	OK	negbinomial.size	0.005836	0.014581	33	FALSE	4
AT2G23310	OK	negbinomial.size	2.93e-13	4.07e-12	451	TRUE	3
AT2G23320	OK	negbinomial.size	1.07e-14	1.69e-13	1095	TRUE	5
AT2G23350	OK	negbinomial.size	1.5e-29	6.42e-28	1144	FALSE	2
AT2G23450	OK	negbinomial.size	1.41e-09	1.31e-08	130	FALSE	3
AT2G23670	OK	negbinomial.size	0.001841	0.005369	170	FALSE	2
AT2G23790	OK	negbinomial.size	2.08e-09	1.9e-08	174	TRUE	3
AT2G23810	OK	negbinomial.size	2.99e-10	3.01e-09	1110	TRUE	5
AT2G23820	OK	negbinomial.size	2.88e-08	2.23e-07	391	FALSE	4
AT2G23940	OK	negbinomial.size	0.000121	0.000486	176	TRUE	3
AT2G24030	OK	negbinomial.size	0.000537	0.001822	20	FALSE	4
AT2G24090	OK	negbinomial.size	1.88e-08	1.5e-07	400	FALSE	1
AT2G24200	OK	negbinomial.size	1.39e-06	8.19e-06	621	FALSE	2
AT2G24270	OK	negbinomial.size	5.5e-22	1.5e-20	190	TRUE	2
AT2G24280	OK	negbinomial.size	0.00041	0.00144	80	FALSE	2
AT2G24350	OK	negbinomial.size	1.07e-11	1.27e-10	129	FALSE	3
AT2G24440	OK	negbinomial.size	1.68e-19	3.91e-18	436	TRUE	4
AT2G24490	OK	negbinomial.size	4.2e-07	2.7e-06	543	TRUE	3
AT2G24520	OK	negbinomial.size	0.004433	0.011487	60	FALSE	3
AT2G24570	OK	negbinomial.size	2.91e-05	0.000133	348	TRUE	2
AT2G24700	OK	negbinomial.size	1.54e-10	1.61e-09	73	FALSE	2
AT2G24765	OK	negbinomial.size	8.2e-09	6.91e-08	661	FALSE	3
AT2G24970	OK	negbinomial.size	5.2e-05	0.000226	69	FALSE	4
AT2G25060	OK	negbinomial.size	1.2e-08	9.79e-08	248	TRUE	1
AT2G25110	OK	negbinomial.size	0.008832	0.020815	468	TRUE	3
AT2G25170	OK	negbinomial.size	0.000102	0.000418	564	FALSE	1
AT2G25270	OK	negbinomial.size	3.25e-12	4.06e-11	165	FALSE	2
AT2G25290	OK	negbinomial.size	1.37e-05	6.64e-05	54	FALSE	3
AT2G25320	OK	negbinomial.size	0.003277	0.008851	181	FALSE	4
AT2G25460	OK	negbinomial.size	1.66e-11	1.93e-10	439	TRUE	1
AT2G25610	OK	negbinomial.size	0.00129	0.003935	326	FALSE	3
AT2G25650	OK	negbinomial.size	0.000364	0.001298	372	FALSE	4
AT2G25690	OK	negbinomial.size	6.36e-16	1.14e-14	367	TRUE	1
AT2G25730	OK	negbinomial.size	1.89e-06	1.09e-05	195	FALSE	3
AT2G25740	OK	negbinomial.size	2.31e-08	1.83e-07	265	FALSE	3
AT2G25800	OK	negbinomial.size	0.001669	0.00492	369	FALSE	4
AT2G25850	OK	negbinomial.size	0.000918	0.002926	379	FALSE	3
AT2G25880	OK	negbinomial.size	0.000671	0.00222	267	TRUE	3
AT2G25900	OK	negbinomial.size	2.71e-19	6.25e-18	856	TRUE	2
AT2G25910	OK	negbinomial.size	2.37e-09	2.14e-08	441	FALSE	4
AT2G25950	OK	negbinomial.size	5.58e-07	3.51e-06	317	FALSE	4
AT2G26080	OK	negbinomial.size	0.001467	0.00441	419	TRUE	3
AT2G26150	OK	negbinomial.size	1.1e-08	9.04e-08	132	FALSE	2
AT2G26190	OK	negbinomial.size	1.13e-06	6.77e-06	474	TRUE	1
AT2G26230	OK	negbinomial.size	0.002489	0.006989	251	FALSE	3
AT2G26240	OK	negbinomial.size	3.08e-12	3.85e-11	457	FALSE	4
AT2G26250	OK	negbinomial.size	3.18e-14	4.79e-13	692	TRUE	5
AT2G26280	OK	negbinomial.size	0.002174	0.006207	225	FALSE	1
AT2G26300	OK	negbinomial.size	2.35e-06	1.32e-05	573	FALSE	5
AT2G26330	OK	negbinomial.size	1.86e-10	1.93e-09	759	TRUE	1
AT2G26430	OK	negbinomial.size	8.85e-09	7.41e-08	555	FALSE	3
AT2G26440	OK	negbinomial.size	7.81e-76	1.61e-73	284	TRUE	2
AT2G26500	OK	negbinomial.size	1.27e-09	1.18e-08	742	FALSE	1
AT2G26570	OK	negbinomial.size	0.006061	0.015049	139	FALSE	1
AT2G26660	OK	negbinomial.size	1.13e-08	9.26e-08	319	FALSE	3
AT2G26800	OK	negbinomial.size	0.000855	0.002752	311	FALSE	3
AT2G26900	OK	negbinomial.size	9.06e-13	1.2e-11	464	FALSE	2
AT2G26910	OK	negbinomial.size	3.66e-07	2.38e-06	344	TRUE	3
AT2G26920	OK	negbinomial.size	7.05e-05	0.000299	390	FALSE	3
AT2G27040	OK	negbinomial.size	3.96e-12	4.92e-11	906	TRUE	2
AT2G27100	OK	negbinomial.size	0.000484	0.001667	757	FALSE	4
AT2G27190	OK	negbinomial.size	5.82e-08	4.32e-07	180	FALSE	2
AT2G27200	OK	negbinomial.size	5.05e-05	0.00022	180	FALSE	3
AT2G27230	OK	negbinomial.size	0.000805	0.002611	256	FALSE	2
AT2G27285	OK	negbinomial.size	7.68e-05	0.000323	206	FALSE	4
AT2G27290	OK	negbinomial.size	0.004678	0.012024	218	FALSE	3
AT2G27385	OK	negbinomial.size	4.51e-05	0.000199	556	TRUE	1
AT2G27450	OK	negbinomial.size	5.19e-07	3.29e-06	243	TRUE	3
AT2G27470	OK	negbinomial.size	1.25e-06	7.44e-06	461	FALSE	4
AT2G27530	OK	negbinomial.size	1.19e-42	8.91e-41	1403	TRUE	6
AT2G27580	OK	negbinomial.size	8.64e-05	0.000359	247	FALSE	4
AT2G27680	OK	negbinomial.size	0.001982	0.005733	266	FALSE	3
AT2G27730	OK	negbinomial.size	2.13e-17	4.31e-16	971	TRUE	4
AT2G27810	OK	negbinomial.size	6.42e-07	4e-06	393	FALSE	1
AT2G27860	OK	negbinomial.size	2.91e-24	9.18e-23	733	TRUE	3
AT2G27880	OK	negbinomial.size	1.56e-07	1.08e-06	646	TRUE	4
AT2G27920	OK	negbinomial.size	1.54e-08	1.24e-07	78	FALSE	2
AT2G27960	OK	negbinomial.size	3.92e-07	2.53e-06	500	FALSE	3
AT2G27970	OK	negbinomial.size	8.42e-15	1.36e-13	345	TRUE	4
AT2G28000	OK	negbinomial.size	1.44e-20	3.58e-19	638	FALSE	2
AT2G28070	OK	negbinomial.size	1.24e-08	1.01e-07	240	FALSE	2
AT2G28090	OK	negbinomial.size	4.78e-30	2.13e-28	153	TRUE	4
AT2G28190	OK	negbinomial.size	5.01e-05	0.000219	544	TRUE	2
AT2G28290	OK	negbinomial.size	0.001483	0.004455	651	FALSE	1
AT2G28310	OK	negbinomial.size	5.68e-06	2.96e-05	290	FALSE	2
AT2G28360	OK	negbinomial.size	0.000285	0.001042	99	FALSE	3
AT2G28370	OK	negbinomial.size	5.9e-11	6.48e-10	439	TRUE	3
AT2G28430	OK	negbinomial.size	8.68e-05	0.00036	255	FALSE	4
AT2G28510	OK	negbinomial.size	9.08e-14	1.32e-12	95	FALSE	2
AT2G28520	OK	negbinomial.size	2.09e-06	1.19e-05	164	TRUE	3
AT2G28600	OK	negbinomial.size	0.000934	0.002972	387	FALSE	3
AT2G28740	OK	negbinomial.size	2.7e-19	6.23e-18	560	TRUE	4
AT2G28790	OK	negbinomial.size	3.02e-70	5.46e-68	639	TRUE	2
AT2G28840	OK	negbinomial.size	0.000187	0.000719	676	TRUE	3
AT2G28900	OK	negbinomial.size	3.3e-14	4.95e-13	384	TRUE	2
AT2G28930	OK	negbinomial.size	0.001336	0.004057	244	TRUE	1
AT2G28950	OK	negbinomial.size	6.11e-26	2.13e-24	588	TRUE	1
AT2G29020	OK	negbinomial.size	0.000123	0.000492	755	FALSE	1
AT2G29190	OK	negbinomial.size	0.007966	0.019018	398	FALSE	1
AT2G29390	OK	negbinomial.size	8.54e-10	8.16e-09	214	TRUE	3
AT2G29400	OK	negbinomial.size	3e-08	2.33e-07	622	FALSE	1
AT2G29420	OK	negbinomial.size	3.52e-64	5.58e-62	1113	TRUE	5
AT2G29450	OK	negbinomial.size	######	######	1261	TRUE	5
AT2G29510	OK	negbinomial.size	1.46e-10	1.53e-09	407	FALSE	2
AT2G29550	OK	negbinomial.size	9.88e-05	0.000405	967	TRUE	3
AT2G29560	OK	negbinomial.size	0.008646	0.020417	321	FALSE	3
AT2G29570	OK	negbinomial.size	5e-23	1.46e-21	293	TRUE	4
AT2G29640	OK	negbinomial.size	0.000662	0.002195	27	FALSE	3
AT2G29650	OK	negbinomial.size	1.51e-10	1.57e-09	150	FALSE	2
AT2G29680	OK	negbinomial.size	6.7e-12	8.14e-11	101	FALSE	3
AT2G29690	OK	negbinomial.size	2.1e-13	2.96e-12	157	TRUE	4
AT2G29700	OK	negbinomial.size	6.54e-06	3.37e-05	278	TRUE	4
AT2G29940	OK	negbinomial.size	4.93e-06	2.6e-05	21	FALSE	3
AT2G29960	OK	negbinomial.size	1.49e-06	8.73e-06	414	TRUE	3
AT2G29970	OK	negbinomial.size	6.32e-05	0.000271	144	FALSE	1
AT2G29990	OK	negbinomial.size	1.79e-08	1.43e-07	135	FALSE	3
AT2G30020	OK	negbinomial.size	0.000381	0.001348	680	TRUE	1
AT2G30040	OK	negbinomial.size	2.76e-10	2.79e-09	682	TRUE	5
AT2G30050	OK	negbinomial.size	2.91e-10	2.93e-09	680	FALSE	3
AT2G30060	OK	negbinomial.size	1.23e-09	1.15e-08	473	TRUE	4
AT2G30200	OK	negbinomial.size	4.23e-08	3.21e-07	360	FALSE	1
AT2G30260	OK	negbinomial.size	1.17e-15	2.05e-14	723	FALSE	3
AT2G30270	OK	negbinomial.size	5.14e-11	5.66e-10	351	FALSE	3
AT2G30360	OK	negbinomial.size	9.83e-15	1.57e-13	197	FALSE	2
AT2G30390	OK	negbinomial.size	6.01e-08	4.44e-07	241	FALSE	1
AT2G30410	OK	negbinomial.size	6.3e-05	0.00027	473	FALSE	4
AT2G30440	OK	negbinomial.size	2.29e-07	1.54e-06	881	FALSE	5
AT2G30480	OK	negbinomial.size	2.53e-09	2.28e-08	42	FALSE	3
AT2G30490	OK	negbinomial.size	2.21e-17	4.47e-16	764	TRUE	3
AT2G30550	OK	negbinomial.size	0.008765	0.020668	29	FALSE	3
AT2G30570	OK	negbinomial.size	2.38e-26	8.48e-25	769	TRUE	1
AT2G30575	OK	negbinomial.size	9.62e-13	1.27e-11	97	FALSE	3
AT2G30620	OK	negbinomial.size	3.79e-06	2.04e-05	534	TRUE	4
AT2G30720	OK	negbinomial.size	0.00053	0.001804	117	FALSE	3
AT2G30820	OK	negbinomial.size	7.29e-10	7.02e-09	59	FALSE	3
AT2G30860	OK	negbinomial.size	7.94e-16	1.41e-14	194	TRUE	2
AT2G30870	OK	negbinomial.size	2.79e-37	1.66e-35	605	TRUE	3
AT2G30950	OK	negbinomial.size	2.03e-09	1.85e-08	465	FALSE	2
AT2G30980	OK	negbinomial.size	2.05e-08	1.63e-07	490	FALSE	1
AT2G31250	OK	negbinomial.size	0.001418	0.004276	29	FALSE	4
AT2G31305	OK	negbinomial.size	9.89e-06	4.93e-05	220	FALSE	3
AT2G31360	OK	negbinomial.size	0.000176	0.000681	126	FALSE	2
AT2G31390	OK	negbinomial.size	1.01e-13	1.47e-12	263	TRUE	3
AT2G31510	OK	negbinomial.size	2.11e-07	1.43e-06	364	FALSE	1
AT2G31560	OK	negbinomial.size	3.28e-63	5.12e-61	494	TRUE	2
AT2G31570	OK	negbinomial.size	7.43e-23	2.16e-21	756	TRUE	5
AT2G31650	OK	negbinomial.size	0.000135	0.000537	152	FALSE	4
AT2G31660	OK	negbinomial.size	2.42e-05	0.000113	384	TRUE	4
AT2G31880	OK	negbinomial.size	4.78e-15	7.87e-14	721	TRUE	1
AT2G31970	OK	negbinomial.size	0.005563	0.013997	267	TRUE	4
AT2G32060	OK	negbinomial.size	1.3e-07	9.17e-07	1071	FALSE	6
AT2G32120	OK	negbinomial.size	1.24e-05	6.07e-05	116	FALSE	1
AT2G32190	OK	negbinomial.size	######	######	1149	TRUE	5
AT2G32200	OK	negbinomial.size	2.02e-68	3.57e-66	564	TRUE	5
AT2G32210	OK	negbinomial.size	1.16e-67	2.04e-65	1346	TRUE	5
AT2G32235	OK	negbinomial.size	8.37e-09	7.04e-08	194	TRUE	3
AT2G32250	OK	negbinomial.size	3.9e-08	2.97e-07	168	TRUE	3
AT2G32260	OK	negbinomial.size	2.28e-12	2.91e-11	411	TRUE	3
AT2G32340	OK	negbinomial.size	0.005989	0.014896	48	FALSE	3
AT2G32380	OK	negbinomial.size	2.34e-12	2.98e-11	163	TRUE	3
AT2G32440	OK	negbinomial.size	9.76e-25	3.15e-23	192	TRUE	2
AT2G32520	OK	negbinomial.size	0.001876	0.005461	460	TRUE	3
AT2G32600	OK	negbinomial.size	0.002984	0.00817	426	FALSE	4
AT2G32670	OK	negbinomial.size	8.45e-06	4.27e-05	52	FALSE	3
AT2G32690	OK	negbinomial.size	5.98e-15	9.73e-14	620	TRUE	1
AT2G32700	OK	negbinomial.size	0.001534	0.004584	603	FALSE	2
AT2G32730	OK	negbinomial.size	0.000641	0.002136	680	FALSE	2
AT2G32765	OK	negbinomial.size	5.17e-10	5.06e-09	688	TRUE	2
AT2G32920	OK	negbinomial.size	5.8e-07	3.64e-06	540	FALSE	1
AT2G32980	OK	negbinomial.size	1.87e-08	1.5e-07	215	TRUE	3
AT2G33000	OK	negbinomial.size	8.64e-11	9.3e-10	56	FALSE	3
AT2G33040	OK	negbinomial.size	4.54e-07	2.9e-06	855	FALSE	3
AT2G33120	OK	negbinomial.size	2.92e-07	1.93e-06	423	FALSE	4
AT2G33220	OK	negbinomial.size	0.004772	0.012242	649	FALSE	4
AT2G33240	OK	negbinomial.size	0.000187	0.000719	50	FALSE	4
AT2G33340	OK	negbinomial.size	0.000153	0.000601	1033	FALSE	3
AT2G33370	OK	negbinomial.size	1.78e-12	2.29e-11	1095	FALSE	6
AT2G33380	OK	negbinomial.size	######	######	589	TRUE	2
AT2G33400	OK	negbinomial.size	3.61e-06	1.95e-05	186	TRUE	2
AT2G33410	OK	negbinomial.size	9.1e-06	4.57e-05	772	FALSE	2
AT2G33435	OK	negbinomial.size	8.59e-10	8.2e-09	346	TRUE	4
AT2G33490	OK	negbinomial.size	0.000715	0.002349	143	FALSE	3
AT2G33580	OK	negbinomial.size	1.18e-18	2.62e-17	858	TRUE	1
AT2G33610	OK	negbinomial.size	7.44e-11	8.06e-10	448	TRUE	4
AT2G33620	OK	negbinomial.size	2.24e-08	1.78e-07	728	FALSE	2
AT2G33700	OK	negbinomial.size	1.95e-08	1.56e-07	717	FALSE	1
AT2G33730	OK	negbinomial.size	5.27e-05	0.000229	502	FALSE	4
AT2G33793	OK	negbinomial.size	2.62e-49	2.6e-47	212	TRUE	3
AT2G33800	OK	negbinomial.size	9.88e-11	1.06e-09	460	FALSE	2
AT2G33810	OK	negbinomial.size	2.24e-29	9.51e-28	302	TRUE	2
AT2G33830	OK	negbinomial.size	8.82e-34	4.54e-32	317	TRUE	2
AT2G33880	OK	negbinomial.size	7.14e-62	1.08e-59	338	TRUE	1
AT2G34410	OK	negbinomial.size	7.35e-05	0.000311	147	FALSE	3
AT2G34420	OK	negbinomial.size	4.69e-76	9.78e-74	822	TRUE	2
AT2G34480	OK	negbinomial.size	2.12e-15	3.62e-14	1455	FALSE	6
AT2G34520	OK	negbinomial.size	0.000336	0.001207	282	FALSE	4
AT2G34560	OK	negbinomial.size	1.87e-06	1.08e-05	443	FALSE	2
AT2G34580	OK	negbinomial.size	5.08e-25	1.68e-23	18	FALSE	4
AT2G34600	OK	negbinomial.size	5.08e-31	2.35e-29	107	FALSE	2
AT2G34650	OK	negbinomial.size	1.33e-09	1.24e-08	463	TRUE	5
AT2G34680	OK	negbinomial.size	8.38e-05	0.000349	202	TRUE	1
AT2G34750	OK	negbinomial.size	0.003457	0.009268	525	FALSE	5
AT2G34780	OK	negbinomial.size	2.04e-05	9.57e-05	167	TRUE	4
AT2G34970	OK	negbinomial.size	0.00119	0.00367	256	FALSE	4
AT2G35020	OK	negbinomial.size	9.81e-07	5.92e-06	177	TRUE	3
AT2G35060	OK	negbinomial.size	1.56e-14	2.42e-13	262	FALSE	2
AT2G35240	OK	negbinomial.size	1.15e-06	6.87e-06	507	FALSE	4
AT2G35260	OK	negbinomial.size	1.31e-22	3.75e-21	457	FALSE	1
AT2G35290	OK	negbinomial.size	1.1e-16	2.11e-15	206	TRUE	1
AT2G35300	OK	negbinomial.size	4.13e-11	4.61e-10	100	FALSE	1
AT2G35310	OK	negbinomial.size	2.42e-17	4.87e-16	595	TRUE	1
AT2G35350	OK	negbinomial.size	0.004931	0.012592	135	FALSE	4
AT2G35370	OK	negbinomial.size	1.1e-12	1.45e-11	199	FALSE	2
AT2G35430	OK	negbinomial.size	7.16e-06	3.65e-05	210	FALSE	1
AT2G35480	OK	negbinomial.size	1.2e-05	5.9e-05	72	FALSE	4
AT2G35520	OK	negbinomial.size	3.62e-08	2.77e-07	382	FALSE	3
AT2G35550	OK	negbinomial.size	0.00308	0.008385	44	FALSE	4
AT2G35635	OK	negbinomial.size	3.18e-22	8.81e-21	624	TRUE	4
AT2G35640	OK	negbinomial.size	1.78e-06	1.03e-05	111	FALSE	1
AT2G35658	OK	negbinomial.size	0.002393	0.006752	115	FALSE	3
AT2G35680	OK	negbinomial.size	0.000143	0.000566	689	FALSE	4
AT2G35736	OK	negbinomial.size	1.44e-05	6.96e-05	93	FALSE	4
AT2G35760	OK	negbinomial.size	5.17e-35	2.82e-33	254	TRUE	2
AT2G35780	OK	negbinomial.size	0.000857	0.002758	280	FALSE	1
AT2G36050	OK	negbinomial.size	0.003357	0.009037	130	FALSE	1
AT2G36130	OK	negbinomial.size	6.04e-09	5.19e-08	744	FALSE	4
AT2G36160	OK	negbinomial.size	8.75e-07	5.33e-06	1455	FALSE	6
AT2G36200	OK	negbinomial.size	0.00549	0.013839	278	TRUE	4
AT2G36220	OK	negbinomial.size	3.69e-17	7.34e-16	1056	TRUE	1
AT2G36270	OK	negbinomial.size	1.64e-15	2.82e-14	509	FALSE	2
AT2G36300	OK	negbinomial.size	0.009879	0.0229	113	FALSE	3
AT2G36305	OK	negbinomial.size	0.000995	0.003137	363	FALSE	3
AT2G36320	OK	negbinomial.size	2.42e-14	3.69e-13	856	TRUE	5
AT2G36390	OK	negbinomial.size	0.003961	0.010396	307	FALSE	3
AT2G36420	OK	negbinomial.size	4.16e-15	6.9e-14	171	TRUE	1
AT2G36460	OK	negbinomial.size	9.76e-09	8.11e-08	342	TRUE	4
AT2G36490	OK	negbinomial.size	2.98e-05	0.000136	302	FALSE	1
AT2G36530	OK	negbinomial.size	9.48e-13	1.25e-11	1116	TRUE	4
AT2G36570	OK	negbinomial.size	4.83e-49	4.74e-47	135	TRUE	2
AT2G36580	OK	negbinomial.size	9.61e-15	1.54e-13	535	TRUE	3
AT2G36620	OK	negbinomial.size	9.16e-20	2.17e-18	1103	TRUE	6
AT2G36660	OK	negbinomial.size	9.01e-55	1.05e-52	182	TRUE	3
AT2G36830	OK	negbinomial.size	7.37e-58	9.83e-56	261	TRUE	2
AT2G36850	OK	negbinomial.size	0.000118	0.000477	984	FALSE	3
AT2G36900	OK	negbinomial.size	4.43e-18	9.36e-17	532	TRUE	3
AT2G36910	OK	negbinomial.size	0.000547	0.001854	357	TRUE	3
AT2G36990	OK	negbinomial.size	2.05e-15	3.49e-14	292	FALSE	2
AT2G37050	OK	negbinomial.size	0.000531	0.001805	491	FALSE	1
AT2G37070	OK	negbinomial.size	0.000388	0.001368	60	FALSE	3
AT2G37080	OK	negbinomial.size	4.16e-17	8.25e-16	473	FALSE	2
AT2G37110	OK	negbinomial.size	1.98e-07	1.35e-06	1072	FALSE	5
AT2G37180	OK	negbinomial.size	1.7e-23	5.11e-22	277	TRUE	5
AT2G37190	OK	negbinomial.size	1.97e-10	2.03e-09	1189	FALSE	4
AT2G37200	OK	negbinomial.size	1.66e-05	7.9e-05	479	FALSE	4
AT2G37210	OK	negbinomial.size	4.15e-10	4.11e-09	160	TRUE	2
AT2G37220	OK	negbinomial.size	2.26e-07	1.52e-06	939	FALSE	2
AT2G37410	OK	negbinomial.size	0.000814	0.002633	964	FALSE	1
AT2G37470	OK	negbinomial.size	7.83e-11	8.47e-10	727	TRUE	3
AT2G37500	OK	negbinomial.size	1.17e-11	1.38e-10	415	TRUE	2
AT2G37590	OK	negbinomial.size	0.001996	0.005767	42	FALSE	2
AT2G37600	OK	negbinomial.size	6.18e-07	3.86e-06	695	TRUE	6
AT2G37630	OK	negbinomial.size	3.65e-06	1.97e-05	174	TRUE	2
AT2G37790	OK	negbinomial.size	0.00045	0.00156	253	FALSE	4
AT2G37860	OK	negbinomial.size	0.000208	0.000788	164	FALSE	2
AT2G37960	OK	negbinomial.size	0.000136	0.000539	48	FALSE	3
AT2G37970	OK	negbinomial.size	3.38e-08	2.59e-07	276	FALSE	2
AT2G38040	OK	negbinomial.size	0.000423	0.001478	529	FALSE	2
AT2G38140	OK	negbinomial.size	0.000487	0.001674	643	FALSE	2
AT2G38210	OK	negbinomial.size	1.77e-13	2.52e-12	379	TRUE	1
AT2G38230	OK	negbinomial.size	7.88e-56	9.45e-54	530	TRUE	2
AT2G38360	OK	negbinomial.size	1.47e-10	1.54e-09	265	TRUE	3
AT2G38370	OK	negbinomial.size	1.55e-05	7.42e-05	162	FALSE	1
AT2G38410	OK	negbinomial.size	0.006717	0.016445	450	FALSE	3
AT2G38470	OK	negbinomial.size	1.08e-12	1.42e-11	757	TRUE	1
AT2G38530	OK	negbinomial.size	4.41e-55	5.17e-53	344	TRUE	5
AT2G38540	OK	negbinomial.size	2.94e-48	2.8e-46	781	TRUE	1
AT2G38720	OK	negbinomial.size	1.09e-08	8.98e-08	107	FALSE	3
AT2G38730	OK	negbinomial.size	3.24e-09	2.88e-08	299	FALSE	4
AT2G38770	OK	negbinomial.size	1.33e-05	6.46e-05	580	FALSE	3
AT2G38810	OK	negbinomial.size	7.99e-34	4.12e-32	869	TRUE	4
AT2G38870	OK	negbinomial.size	######	######	767	TRUE	3
AT2G39010	OK	negbinomial.size	2.74e-23	8.12e-22	147	TRUE	2
AT2G39120	OK	negbinomial.size	0.000115	0.000466	51	FALSE	4
AT2G39350	OK	negbinomial.size	######	######	541	TRUE	3
AT2G39460	OK	negbinomial.size	2.03e-06	1.16e-05	1273	TRUE	6
AT2G39570	OK	negbinomial.size	9.23e-08	6.64e-07	519	FALSE	2
AT2G39660	OK	negbinomial.size	1.16e-16	2.22e-15	665	TRUE	5
AT2G39670	OK	negbinomial.size	0.005946	0.01481	243	FALSE	2
AT2G39700	OK	negbinomial.size	1.61e-21	4.27e-20	569	TRUE	5
AT2G39720	OK	negbinomial.size	0.000259	0.00096	284	FALSE	3
AT2G39725	OK	negbinomial.size	2.82e-08	2.19e-07	243	FALSE	3
AT2G39730	OK	negbinomial.size	7.46e-29	3.05e-27	396	FALSE	2
AT2G39760	OK	negbinomial.size	0.000118	0.000476	280	FALSE	3
AT2G39770	OK	negbinomial.size	1.09e-15	1.91e-14	908	TRUE	5
AT2G39780	OK	negbinomial.size	0.001123	0.003488	375	TRUE	3
AT2G39810	OK	negbinomial.size	0.00046	0.00159	508	FALSE	4
AT2G39820	OK	negbinomial.size	0.006366	0.015697	19	FALSE	4
AT2G39870	OK	negbinomial.size	0.00019	0.000729	516	TRUE	1
AT2G39950	OK	negbinomial.size	7.57e-06	3.86e-05	328	FALSE	3
AT2G39960	OK	negbinomial.size	9.61e-05	0.000395	371	FALSE	3
AT2G39990	OK	negbinomial.size	0.000284	0.001041	775	FALSE	4
AT2G40010	OK	negbinomial.size	9.24e-08	6.64e-07	196	TRUE	4
AT2G40030	OK	negbinomial.size	0.000452	0.001569	445	TRUE	6
AT2G40070	OK	negbinomial.size	5.16e-07	3.27e-06	432	FALSE	1
AT2G40140	OK	negbinomial.size	1.62e-07	1.12e-06	1260	TRUE	1
AT2G40205	OK	negbinomial.size	1.86e-06	1.07e-05	1432	TRUE	2
AT2G40240	OK	negbinomial.size	0.000661	0.002193	74	FALSE	4
AT2G40270	OK	negbinomial.size	2.08e-11	2.4e-10	443	FALSE	1
AT2G40290	OK	negbinomial.size	3.4e-10	3.41e-09	728	FALSE	4
AT2G40410	OK	negbinomial.size	3.92e-06	2.1e-05	289	TRUE	1
AT2G40510	OK	negbinomial.size	1.02e-06	6.15e-06	1166	FALSE	5
AT2G40650	OK	negbinomial.size	3.1e-05	0.000141	421	FALSE	4
AT2G40730	OK	negbinomial.size	0.001292	0.003937	234	FALSE	4
AT2G40810	OK	negbinomial.size	9.66e-07	5.84e-06	72	FALSE	3
AT2G40840	OK	negbinomial.size	3.87e-06	2.08e-05	207	FALSE	2
AT2G41010	OK	negbinomial.size	8.07e-16	1.43e-14	553	TRUE	1
AT2G41110	OK	negbinomial.size	1.05e-26	3.81e-25	827	TRUE	3
AT2G41250	OK	negbinomial.size	0.004553	0.011748	348	TRUE	4
AT2G41410	OK	negbinomial.size	5.4e-30	2.4e-28	757	TRUE	1
AT2G41420_WIH2	OK	negbinomial.size	1.78e-14	2.76e-13	1342	FALSE	5
AT2G41430	OK	negbinomial.size	2.4e-42	1.77e-40	1572	TRUE	5
AT2G41490	OK	negbinomial.size	0.003503	0.009363	108	FALSE	3
AT2G41530	OK	negbinomial.size	0.002725	0.007564	284	FALSE	2
AT2G41620	OK	negbinomial.size	0.000735	0.002408	514	FALSE	4
AT2G41670	OK	negbinomial.size	0.000143	0.000564	120	FALSE	4
AT2G41730	OK	negbinomial.size	2.1e-08	1.67e-07	19	FALSE	3
AT2G41840	OK	negbinomial.size	1.56e-07	1.08e-06	1465	FALSE	6
AT2G41990	OK	negbinomial.size	2.28e-05	0.000107	122	FALSE	1
AT2G42160	OK	negbinomial.size	1.31e-09	1.22e-08	136	FALSE	3
AT2G42220	OK	negbinomial.size	5.14e-05	0.000224	112	FALSE	2
AT2G42260	OK	negbinomial.size	1.08e-10	1.14e-09	161	TRUE	3
AT2G42310	OK	negbinomial.size	3.37e-08	2.58e-07	853	FALSE	4
AT2G42340	OK	negbinomial.size	4.69e-14	6.96e-13	74	FALSE	3
AT2G42410	OK	negbinomial.size	0.000669	0.002215	106	FALSE	1
AT2G42490	OK	negbinomial.size	2.49e-07	1.66e-06	257	TRUE	3
AT2G42590	OK	negbinomial.size	0.007583	0.018263	651	FALSE	2
AT2G42600	OK	negbinomial.size	1.2e-12	1.57e-11	488	FALSE	1
AT2G42670	OK	negbinomial.size	0.000352	0.001257	137	FALSE	4
AT2G42680	OK	negbinomial.size	8.47e-30	3.74e-28	974	FALSE	3
AT2G42710	OK	negbinomial.size	0.002657	0.007404	164	FALSE	4
AT2G42800	OK	negbinomial.size	8.58e-08	6.21e-07	116	FALSE	2
AT2G42830	OK	negbinomial.size	0.000121	0.000486	354	FALSE	1
AT2G42840	OK	negbinomial.size	5.7e-18	1.2e-16	962	TRUE	1
AT2G42870	OK	negbinomial.size	1.11e-05	5.49e-05	193	TRUE	1
AT2G42885	OK	negbinomial.size	8.57e-09	7.2e-08	127	TRUE	2
AT2G42960	OK	negbinomial.size	0.000294	0.001071	206	FALSE	1
AT2G43090	OK	negbinomial.size	0.001639	0.004847	648	FALSE	4
AT2G43130	OK	negbinomial.size	4.62e-05	0.000203	119	FALSE	3
AT2G43290	OK	negbinomial.size	0.000271	0.000997	524	TRUE	1
AT2G43330	OK	negbinomial.size	9.08e-07	5.52e-06	541	FALSE	1
AT2G43340	OK	negbinomial.size	2.75e-07	1.82e-06	334	TRUE	5
AT2G43360	OK	negbinomial.size	5.92e-08	4.38e-07	277	FALSE	1
AT2G43420	OK	negbinomial.size	6.71e-06	3.45e-05	236	FALSE	4
AT2G43460	OK	negbinomial.size	1.16e-06	6.95e-06	1493	FALSE	6
AT2G43520	OK	negbinomial.size	4.85e-22	1.32e-20	319	TRUE	2
AT2G43530	OK	negbinomial.size	4.6e-29	1.91e-27	183	TRUE	2
AT2G43680	OK	negbinomial.size	8.44e-14	1.23e-12	648	TRUE	1
AT2G43710	OK	negbinomial.size	2.25e-07	1.51e-06	209	FALSE	2
AT2G43770	OK	negbinomial.size	1.33e-07	9.35e-07	489	TRUE	3
AT2G43800	OK	negbinomial.size	4.93e-13	6.7e-12	259	TRUE	2
AT2G43950	OK	negbinomial.size	6.83e-05	0.000291	313	FALSE	2
AT2G44140	OK	negbinomial.size	0.002174	0.006207	232	FALSE	4
AT2G44160	OK	negbinomial.size	1.65e-06	9.59e-06	322	FALSE	2
AT2G44180	OK	negbinomial.size	6.91e-08	5.06e-07	216	FALSE	2
AT2G44190	OK	negbinomial.size	0.003771	0.009987	137	FALSE	3
AT2G44350	OK	negbinomial.size	2.18e-08	1.73e-07	509	TRUE	3
AT2G44430	OK	negbinomial.size	0.000592	0.001988	185	FALSE	4
AT2G44500	OK	negbinomial.size	1.19e-14	1.87e-13	636	FALSE	1
AT2G44530	OK	negbinomial.size	7.56e-05	0.000319	352	FALSE	3
AT2G44580	OK	negbinomial.size	8.96e-07	5.45e-06	73	FALSE	4
AT2G44610	OK	negbinomial.size	1.16e-05	5.7e-05	509	TRUE	3
AT2G44670	OK	negbinomial.size	0.000852	0.002745	175	FALSE	1
AT2G44770	OK	negbinomial.size	2.98e-05	0.000136	212	TRUE	3
AT2G44840	OK	negbinomial.size	0.006292	0.01554	172	TRUE	1
AT2G44920	OK	negbinomial.size	0.000864	0.002779	270	FALSE	1
AT2G44940	OK	negbinomial.size	2.72e-06	1.51e-05	84	FALSE	2
AT2G45000	OK	negbinomial.size	1.9e-06	1.09e-05	340	FALSE	4
AT2G45010	OK	negbinomial.size	0.002594	0.00725	294	FALSE	4
AT2G45060	OK	negbinomial.size	6.29e-11	6.88e-10	254	TRUE	3
AT2G45070	OK	negbinomial.size	3.29e-21	8.57e-20	1086	FALSE	3
AT2G45190	OK	negbinomial.size	0.000615	0.002058	37	FALSE	2
AT2G45200	OK	negbinomial.size	0.007951	0.018985	482	FALSE	4
AT2G45280	OK	negbinomial.size	7.91e-11	8.55e-10	72	FALSE	3
AT2G45290	OK	negbinomial.size	0.000185	0.00071	87	FALSE	4
AT2G45330	OK	negbinomial.size	8.94e-16	1.57e-14	186	TRUE	3
AT2G45460	OK	negbinomial.size	1.22e-05	5.99e-05	274	FALSE	3
AT2G45470	OK	negbinomial.size	9e-17	1.74e-15	600	FALSE	2
AT2G45490	OK	negbinomial.size	0.003617	0.009634	314	TRUE	3
AT2G45590	OK	negbinomial.size	4.72e-07	3e-06	253	FALSE	1
AT2G45680	OK	negbinomial.size	2.6e-11	2.95e-10	485	TRUE	1
AT2G45740	OK	negbinomial.size	8.65e-11	9.3e-10	234	FALSE	2
AT2G45810	OK	negbinomial.size	0.000627	0.002094	277	FALSE	2
AT2G45820	OK	negbinomial.size	4.53e-39	2.94e-37	1017	TRUE	1
AT2G45870	OK	negbinomial.size	0.007922	0.01893	99	FALSE	3
AT2G45910	OK	negbinomial.size	0.000897	0.002867	165	TRUE	4
AT2G45960	OK	negbinomial.size	1.29e-20	3.21e-19	873	TRUE	2
AT2G46000	OK	negbinomial.size	1.09e-06	6.55e-06	109	FALSE	3
AT2G46040	OK	negbinomial.size	0.002691	0.007488	130	FALSE	4
AT2G46060	OK	negbinomial.size	0.001171	0.003621	38	FALSE	3
AT2G46170	OK	negbinomial.size	8.21e-23	2.38e-21	478	FALSE	3
AT2G46200	OK	negbinomial.size	0.000608	0.002035	186	FALSE	4
AT2G46220	OK	negbinomial.size	0.000406	0.001426	93	FALSE	3
AT2G46270	OK	negbinomial.size	1.59e-09	1.47e-08	780	FALSE	1
AT2G46280	OK	negbinomial.size	8.58e-07	5.24e-06	1137	FALSE	4
AT2G46290	OK	negbinomial.size	3.35e-10	3.36e-09	195	TRUE	3
AT2G46330	OK	negbinomial.size	7.51e-05	0.000317	1061	TRUE	1
AT2G46400	OK	negbinomial.size	0.00901	0.021171	270	TRUE	1
AT2G46490	OK	negbinomial.size	0.000774	0.002521	376	FALSE	4
AT2G46500	OK	negbinomial.size	1.14e-08	9.34e-08	898	FALSE	1
AT2G46510	OK	negbinomial.size	4.54e-58	6.1e-56	883	TRUE	1
AT2G46520	OK	negbinomial.size	0.00625	0.015455	598	FALSE	4
AT2G46600	OK	negbinomial.size	2.28e-12	2.91e-11	401	TRUE	1
AT2G46610	OK	negbinomial.size	8.71e-11	9.35e-10	272	TRUE	4
AT2G46710	OK	negbinomial.size	2.7e-13	3.76e-12	202	FALSE	2
AT2G46820	OK	negbinomial.size	1.09e-10	1.16e-09	464	FALSE	1
AT2G46830	OK	negbinomial.size	1.53e-13	2.19e-12	243	FALSE	2
AT2G46900	OK	negbinomial.size	1.9e-21	4.99e-20	782	TRUE	4
AT2G46980	OK	negbinomial.size	9.61e-30	4.2e-28	223	TRUE	3
AT2G47010	OK	negbinomial.size	0.003745	0.009924	134	FALSE	1
AT2G47060	OK	negbinomial.size	0.000718	0.002357	1058	FALSE	1
AT2G47070	OK	negbinomial.size	5.67e-35	3.08e-33	1110	FALSE	1
AT2G47170	OK	negbinomial.size	1.62e-15	2.78e-14	1238	TRUE	3
AT2G47240	OK	negbinomial.size	0.000407	0.001431	388	TRUE	1
AT2G47350	OK	negbinomial.size	5.76e-05	0.000249	181	FALSE	3
AT2G47380	OK	negbinomial.size	0.002697	0.007501	758	FALSE	4
AT2G47390	OK	negbinomial.size	0.003556	0.009484	307	FALSE	3
AT2G47400	OK	negbinomial.size	4.33e-42	3.16e-40	1123	TRUE	2
AT2G47420	OK	negbinomial.size	0.00653	0.016054	438	FALSE	4
AT2G47450	OK	negbinomial.size	0.003482	0.009321	198	FALSE	2
AT2G47460	OK	negbinomial.size	1.9e-19	4.43e-18	87	FALSE	2
AT2G47510	OK	negbinomial.size	8.09e-07	4.96e-06	627	FALSE	4
AT2G47590	OK	negbinomial.size	2.26e-07	1.52e-06	257	TRUE	2
AT2G47610	OK	negbinomial.size	3.64e-14	5.45e-13	1462	FALSE	4
AT2G47630	OK	negbinomial.size	6.93e-06	3.55e-05	667	TRUE	1
AT2G47650	OK	negbinomial.size	2.48e-17	4.97e-16	819	FALSE	3
AT2G47680	OK	negbinomial.size	1.21e-16	2.3e-15	228	TRUE	4
AT2G47690	OK	negbinomial.size	3.77e-10	3.75e-09	733	FALSE	4
AT2G47780	OK	negbinomial.size	2.02e-22	5.7e-21	168	TRUE	2
AT2G47800	OK	negbinomial.size	0.000322	0.001161	263	FALSE	4
AT2G47830	OK	negbinomial.size	0.005434	0.013715	137	FALSE	4
AT2G47940	OK	negbinomial.size	2.39e-11	2.73e-10	337	FALSE	2
AT2G47970	OK	negbinomial.size	0.000385	0.001362	379	FALSE	4
AT3G01280	OK	negbinomial.size	4.13e-14	6.16e-13	973	FALSE	4
AT3G01310	OK	negbinomial.size	3.95e-05	0.000176	341	TRUE	4
AT3G01330	OK	negbinomial.size	2.44e-07	1.63e-06	190	TRUE	3
AT3G01430	OK	negbinomial.size	1.58e-09	1.46e-08	106	FALSE	4
AT3G01540	OK	negbinomial.size	0.002101	0.006031	977	FALSE	3
AT3G01640	OK	negbinomial.size	0.002286	0.00649	458	FALSE	4
AT3G01690	OK	negbinomial.size	9.74e-05	0.0004	120	FALSE	2
AT3G01790	OK	negbinomial.size	6.34e-06	3.28e-05	615	FALSE	4
AT3G01920	OK	negbinomial.size	1.86e-05	8.8e-05	61	FALSE	4
AT3G02040	OK	negbinomial.size	8.37e-08	6.07e-07	135	FALSE	4
AT3G02050	OK	negbinomial.size	5.42e-06	2.83e-05	153	FALSE	2
AT3G02110	OK	negbinomial.size	0.008157	0.01943	467	TRUE	1
AT3G02120	OK	negbinomial.size	1e-08	8.32e-08	195	TRUE	1
AT3G02130	OK	negbinomial.size	2.06e-08	1.64e-07	419	FALSE	2
AT3G02140	OK	negbinomial.size	2.5e-10	2.54e-09	397	FALSE	1
AT3G02180	OK	negbinomial.size	0.000579	0.00195	411	FALSE	2
AT3G02230	OK	negbinomial.size	6.38e-18	1.34e-16	589	FALSE	2
AT3G02310	OK	negbinomial.size	3.79e-10	3.78e-09	1029	FALSE	1
AT3G02480	OK	negbinomial.size	2.08e-12	2.66e-11	261	TRUE	5
AT3G02520	OK	negbinomial.size	4.44e-08	3.35e-07	762	FALSE	4
AT3G02540	OK	negbinomial.size	0.001022	0.00321	411	FALSE	3
AT3G02560	OK	negbinomial.size	1.49e-25	5.08e-24	1149	FALSE	4
AT3G02820	OK	negbinomial.size	1.38e-10	1.45e-09	281	TRUE	4
AT3G02840	OK	negbinomial.size	0.007788	0.018663	428	TRUE	1
AT3G02850	OK	negbinomial.size	5.03e-05	0.000219	13	FALSE	3
AT3G02880	OK	negbinomial.size	8.96e-17	1.74e-15	869	FALSE	5
AT3G02900	OK	negbinomial.size	5.02e-11	5.54e-10	278	TRUE	4
AT3G02920	OK	negbinomial.size	1.44e-05	6.96e-05	118	FALSE	3
AT3G03020	OK	negbinomial.size	0.002261	0.006427	436	FALSE	1
AT3G03030	OK	negbinomial.size	9.97e-11	1.06e-09	293	FALSE	1
AT3G03070	OK	negbinomial.size	0.001131	0.003512	1030	FALSE	4
AT3G03080	OK	negbinomial.size	2.4e-06	1.34e-05	24	FALSE	3
AT3G03100	OK	negbinomial.size	0.000156	0.00061	939	FALSE	4
AT3G03110	OK	negbinomial.size	5.72e-13	7.72e-12	438	TRUE	3
AT3G03130	OK	negbinomial.size	0.000203	0.000771	164	TRUE	4
AT3G03160	OK	negbinomial.size	8.49e-08	6.15e-07	678	FALSE	3
AT3G03170	OK	negbinomial.size	0.000415	0.001454	140	FALSE	1
AT3G03250	OK	negbinomial.size	8.19e-51	8.43e-49	324	TRUE	3
AT3G03420	OK	negbinomial.size	5.33e-05	0.000231	150	FALSE	4
AT3G03450	OK	negbinomial.size	9.96e-15	1.59e-13	209	TRUE	2
AT3G03600	OK	negbinomial.size	0.000119	0.000479	222	FALSE	4
AT3G03920	OK	negbinomial.size	0.000131	0.000522	1079	FALSE	6
AT3G04230	OK	negbinomial.size	2.07e-05	9.7e-05	169	FALSE	4
AT3G04240	OK	negbinomial.size	6.73e-08	4.94e-07	951	FALSE	1
AT3G04290	OK	negbinomial.size	0.001087	0.003391	328	TRUE	1
AT3G04380	OK	negbinomial.size	0.000644	0.002146	67	FALSE	3
AT3G04400	OK	negbinomial.size	2.72e-12	3.41e-11	1583	FALSE	6
AT3G04470	OK	negbinomial.size	0.002025	0.005841	401	FALSE	2
AT3G04620	OK	negbinomial.size	6.42e-09	5.49e-08	500	TRUE	3
AT3G04730	OK	negbinomial.size	4.25e-36	2.39e-34	665	TRUE	1
AT3G04760	OK	negbinomial.size	2.9e-05	0.000133	87	FALSE	2
AT3G04830	OK	negbinomial.size	5.84e-08	4.33e-07	341	FALSE	3
AT3G04840	OK	negbinomial.size	8.42e-13	1.12e-11	1314	FALSE	6
AT3G04850	OK	negbinomial.size	2.25e-12	2.86e-11	100	FALSE	3
AT3G04920	OK	negbinomial.size	0.002258	0.006423	1365	FALSE	6
AT3G04960	OK	negbinomial.size	0.000613	0.00205	400	FALSE	2
AT3G04980	OK	negbinomial.size	8.76e-09	7.34e-08	199	FALSE	3
AT3G05000	OK	negbinomial.size	0.005994	0.014903	489	FALSE	4
AT3G05070	OK	negbinomial.size	1.48e-13	2.13e-12	340	FALSE	3
AT3G05120	OK	negbinomial.size	0.001506	0.004514	384	FALSE	1
AT3G05130	OK	negbinomial.size	1.24e-08	1.01e-07	155	TRUE	4
AT3G05170	OK	negbinomial.size	8.44e-19	1.89e-17	105	FALSE	3
AT3G05200	OK	negbinomial.size	0.000248	0.000922	811	TRUE	1
AT3G05220	OK	negbinomial.size	2.69e-29	1.14e-27	1116	TRUE	5
AT3G05280	OK	negbinomial.size	1.74e-08	1.4e-07	164	FALSE	4
AT3G05420	OK	negbinomial.size	0.00101	0.003177	424	TRUE	3
AT3G05480	OK	negbinomial.size	7.74e-06	3.94e-05	127	FALSE	4
AT3G05500	OK	negbinomial.size	1.24e-50	1.27e-48	1500	TRUE	1
AT3G05510	OK	negbinomial.size	0.001155	0.003578	287	TRUE	1
AT3G05560	OK	negbinomial.size	0.000103	0.000422	1327	FALSE	6
AT3G05590	OK	negbinomial.size	4.42e-16	8.03e-15	1490	FALSE	6
AT3G05720	OK	negbinomial.size	8.43e-15	1.36e-13	49	FALSE	3
AT3G05760	OK	negbinomial.size	0.001596	0.004742	477	FALSE	3
AT3G05810	OK	negbinomial.size	6.63e-07	4.12e-06	530	FALSE	4
AT3G05830	OK	negbinomial.size	5.33e-30	2.37e-28	557	TRUE	5
AT3G05840	OK	negbinomial.size	0.000951	0.003017	654	FALSE	2
AT3G05880	OK	negbinomial.size	9.98e-71	1.83e-68	1071	TRUE	1
AT3G06110	OK	negbinomial.size	3.19e-05	0.000144	123	FALSE	4
AT3G06130	OK	negbinomial.size	1.61e-05	7.73e-05	320	TRUE	1
AT3G06170	OK	negbinomial.size	4.96e-05	0.000217	303	FALSE	2
AT3G06240	OK	negbinomial.size	2.92e-06	1.61e-05	188	FALSE	3
AT3G06290	OK	negbinomial.size	0.000664	0.002202	303	FALSE	3
AT3G06310	OK	negbinomial.size	6.78e-08	4.97e-07	508	FALSE	3
AT3G06355	OK	negbinomial.size	######	######	1474	TRUE	2
AT3G06410	OK	negbinomial.size	9.04e-09	7.55e-08	535	FALSE	1
AT3G06420	OK	negbinomial.size	9.98e-33	4.94e-31	381	TRUE	3
AT3G06455	OK	negbinomial.size	0.000455	0.001576	165	FALSE	4
AT3G06470	OK	negbinomial.size	1.15e-05	5.67e-05	78	FALSE	3
AT3G06500	OK	negbinomial.size	1.9e-26	6.82e-25	1156	TRUE	5
AT3G06540	OK	negbinomial.size	1.17e-05	5.78e-05	191	TRUE	4
AT3G06600	OK	negbinomial.size	8.6e-25	2.79e-23	120	TRUE	3
AT3G06610	OK	negbinomial.size	0.000426	0.001488	622	FALSE	4
AT3G06620	OK	negbinomial.size	0.001308	0.003983	162	FALSE	3
AT3G06700	OK	negbinomial.size	3.14e-07	2.06e-06	1514	FALSE	6
AT3G06720	OK	negbinomial.size	0.000928	0.002956	443	FALSE	4
AT3G06760	OK	negbinomial.size	1.92e-09	1.76e-08	872	FALSE	5
AT3G06850	OK	negbinomial.size	5.6e-10	5.47e-09	321	FALSE	1
AT3G06890	OK	negbinomial.size	1.42e-11	1.66e-10	205	FALSE	2
AT3G07110	OK	negbinomial.size	4.21e-08	3.19e-07	1196	FALSE	4
AT3G07370	OK	negbinomial.size	3.9e-05	0.000174	355	FALSE	3
AT3G07390	OK	negbinomial.size	######	######	1339	TRUE	5
AT3G07480	OK	negbinomial.size	0.000239	0.000891	661	FALSE	4
AT3G07540	OK	negbinomial.size	4.76e-07	3.03e-06	180	FALSE	2
AT3G07565	OK	negbinomial.size	8.24e-07	5.05e-06	363	TRUE	3
AT3G07568	OK	negbinomial.size	5.33e-10	5.21e-09	655	TRUE	4
AT3G07580	OK	negbinomial.size	0.000689	0.002273	242	FALSE	4
AT3G07590	OK	negbinomial.size	6.94e-08	5.09e-07	555	FALSE	4
AT3G07630	OK	negbinomial.size	0.001658	0.004894	172	FALSE	3
AT3G07640	OK	negbinomial.size	9.39e-05	0.000387	208	FALSE	4
AT3G07660	OK	negbinomial.size	3.19e-09	2.85e-08	587	FALSE	3
AT3G07720	OK	negbinomial.size	1.08e-09	1.02e-08	351	TRUE	3
AT3G07770	OK	negbinomial.size	5.75e-07	3.61e-06	556	FALSE	4
AT3G07950	OK	negbinomial.size	2.51e-08	1.97e-07	367	FALSE	3
AT3G08030	OK	negbinomial.size	2.22e-36	1.27e-34	802	TRUE	2
AT3G08520	OK	negbinomial.size	4.96e-12	6.11e-11	1524	FALSE	6
AT3G08580	OK	negbinomial.size	4.13e-07	2.66e-06	1517	FALSE	4
AT3G08630	OK	negbinomial.size	0.000173	0.000671	111	FALSE	3
AT3G08730	OK	negbinomial.size	6e-09	5.16e-08	655	FALSE	1
AT3G08770	OK	negbinomial.size	2.36e-32	1.15e-30	831	TRUE	1
AT3G08780	OK	negbinomial.size	0.000772	0.002515	289	FALSE	3
AT3G08800	OK	negbinomial.size	0.001672	0.004929	94	FALSE	4
AT3G08820	OK	negbinomial.size	0.003541	0.009452	43	FALSE	4
AT3G08890	OK	negbinomial.size	0.000517	0.001765	197	FALSE	3
AT3G08940	OK	negbinomial.size	1.71e-07	1.18e-06	242	TRUE	2
AT3G08943	OK	negbinomial.size	0.002594	0.00725	397	FALSE	4
AT3G08947	OK	negbinomial.size	3.41e-06	1.85e-05	220	TRUE	4
AT3G08950	OK	negbinomial.size	1.84e-07	1.26e-06	110	FALSE	4
AT3G08960	OK	negbinomial.size	0.004135	0.010792	260	FALSE	4
AT3G08980	OK	negbinomial.size	7.03e-05	0.000299	52	FALSE	4
AT3G09000	OK	negbinomial.size	2.14e-16	4e-15	368	FALSE	2
AT3G09032	OK	negbinomial.size	1.04e-06	6.25e-06	300	FALSE	1
AT3G09035	OK	negbinomial.size	2.09e-06	1.19e-05	112	FALSE	2
AT3G09080	OK	negbinomial.size	0.000934	0.002972	45	FALSE	3
AT3G09085	OK	negbinomial.size	1.95e-10	2.01e-09	179	FALSE	3
AT3G09200	OK	negbinomial.size	6.97e-27	2.55e-25	1514	FALSE	6
AT3G09360	OK	negbinomial.size	9.73e-05	0.0004	214	FALSE	4
AT3G09390	OK	negbinomial.size	######	######	1338	TRUE	1
AT3G09430	OK	negbinomial.size	1.88e-16	3.52e-15	105	FALSE	3
AT3G09440	OK	negbinomial.size	4.69e-17	9.27e-16	1199	TRUE	5
AT3G09480	OK	negbinomial.size	3.41e-08	2.62e-07	241	TRUE	4
AT3G09500	OK	negbinomial.size	2.43e-34	1.28e-32	1496	FALSE	4
AT3G09570	OK	negbinomial.size	6.17e-17	1.21e-15	544	TRUE	3
AT3G09600	OK	negbinomial.size	5.2e-15	8.53e-14	184	FALSE	1
AT3G09630	OK	negbinomial.size	1.73e-10	1.8e-09	1412	FALSE	4
AT3G09690	OK	negbinomial.size	3.47e-05	0.000156	117	FALSE	4
AT3G09820	OK	negbinomial.size	1.8e-10	1.86e-09	744	FALSE	2
AT3G09840	OK	negbinomial.size	0.003696	0.009814	1206	FALSE	2
AT3G09890	OK	negbinomial.size	3.41e-05	0.000153	300	FALSE	3
AT3G09980	OK	negbinomial.size	0.006878	0.016793	688	FALSE	2
AT3G10300	OK	negbinomial.size	1e-11	1.2e-10	1210	FALSE	2
AT3G10360	OK	negbinomial.size	0.001525	0.004566	137	FALSE	3
AT3G10370	OK	negbinomial.size	0.000517	0.001765	287	TRUE	3
AT3G10380	OK	negbinomial.size	0.000971	0.003073	359	FALSE	4
AT3G10400	OK	negbinomial.size	7.07e-09	6.01e-08	161	FALSE	3
AT3G10410	OK	negbinomial.size	6.95e-20	1.66e-18	456	TRUE	3
AT3G10440	OK	negbinomial.size	1.51e-09	1.4e-08	134	FALSE	3
AT3G10620	OK	negbinomial.size	6.82e-05	0.000291	306	FALSE	4
AT3G10630	OK	negbinomial.size	0.00502	0.012787	50	FALSE	4
AT3G10690	OK	negbinomial.size	8.6e-06	4.34e-05	512	FALSE	4
AT3G10700	OK	negbinomial.size	0.00204	0.005877	185	FALSE	3
AT3G10720	OK	negbinomial.size	4.74e-19	1.07e-17	401	TRUE	1
AT3G10730	OK	negbinomial.size	0.001844	0.005376	228	FALSE	3
AT3G10820	OK	negbinomial.size	0.000722	0.002369	109	FALSE	4
AT3G10860	OK	negbinomial.size	0.002216	0.006315	1172	FALSE	4
AT3G10920	OK	negbinomial.size	4.84e-05	0.000212	817	FALSE	4
AT3G10985	OK	negbinomial.size	2.86e-05	0.000131	993	TRUE	1
AT3G11030	OK	negbinomial.size	0.008411	0.01995	146	FALSE	4
AT3G11050	OK	negbinomial.size	1.15e-11	1.36e-10	125	FALSE	4
AT3G11070	OK	negbinomial.size	1.08e-09	1.02e-08	228	TRUE	3
AT3G11120	OK	negbinomial.size	4.81e-09	4.2e-08	1320	FALSE	6
AT3G11170	OK	negbinomial.size	4.15e-13	5.66e-12	725	TRUE	5
AT3G11230	OK	negbinomial.size	0.00885	0.020848	205	FALSE	2
AT3G11400	OK	negbinomial.size	0.000254	0.000941	736	FALSE	4
AT3G11410	OK	negbinomial.size	1.55e-13	2.22e-12	487	FALSE	1
AT3G11500	OK	negbinomial.size	6.11e-07	3.83e-06	788	FALSE	4
AT3G11510	OK	negbinomial.size	2.2e-07	1.48e-06	1360	FALSE	6
AT3G11530	OK	negbinomial.size	2.54e-06	1.41e-05	436	FALSE	3
AT3G11630	OK	negbinomial.size	5.6e-08	4.16e-07	448	FALSE	2
AT3G11700	OK	negbinomial.size	2.87e-14	4.35e-13	647	FALSE	1
AT3G11745	OK	negbinomial.size	0.000354	0.001263	62	FALSE	4
AT3G11760	OK	negbinomial.size	1.12e-06	6.72e-06	263	FALSE	1
AT3G11800	OK	negbinomial.size	1.72e-10	1.78e-09	296	TRUE	3
AT3G11820	OK	negbinomial.size	1.23e-08	1e-07	907	FALSE	3
AT3G11850	OK	negbinomial.size	1.19e-05	5.85e-05	37	FALSE	3
AT3G11900	OK	negbinomial.size	4.39e-10	4.33e-09	62	FALSE	3
AT3G11910	OK	negbinomial.size	9.59e-07	5.8e-06	710	TRUE	4
AT3G12030	OK	negbinomial.size	4.87e-09	4.25e-08	237	FALSE	3
AT3G12110	OK	negbinomial.size	1.58e-08	1.27e-07	223	TRUE	1
AT3G12145	OK	negbinomial.size	1.33e-95	3.75e-93	990	TRUE	2
AT3G12170	OK	negbinomial.size	0.000135	0.000535	96	FALSE	4
AT3G12320	OK	negbinomial.size	1.46e-26	5.27e-25	880	FALSE	1
AT3G12345	OK	negbinomial.size	3.67e-07	2.39e-06	275	FALSE	1
AT3G12370	OK	negbinomial.size	3.18e-08	2.45e-07	312	TRUE	4
AT3G12430	OK	negbinomial.size	4.73e-05	0.000208	79	FALSE	4
AT3G12440	OK	negbinomial.size	0.001771	0.005187	27	FALSE	4
AT3G12460	OK	negbinomial.size	0.002586	0.007233	80	FALSE	4
AT3G12470	OK	negbinomial.size	1.36e-06	8.03e-06	92	FALSE	4
AT3G12490	OK	negbinomial.size	1.04e-12	1.37e-11	898	FALSE	4
AT3G12510	OK	negbinomial.size	2.21e-26	7.87e-25	511	TRUE	3
AT3G12530	OK	negbinomial.size	8.25e-09	6.96e-08	166	TRUE	4
AT3G12587	OK	negbinomial.size	0.005233	0.013258	892	FALSE	4
AT3G12630	OK	negbinomial.size	0.000236	0.000883	1015	FALSE	1
AT3G12650	OK	negbinomial.size	0.000167	0.000649	265	FALSE	4
AT3G12710	OK	negbinomial.size	1.23e-12	1.61e-11	240	TRUE	1
AT3G12760	OK	negbinomial.size	3.2e-13	4.41e-12	844	FALSE	4
AT3G12830	OK	negbinomial.size	2.51e-07	1.68e-06	74	FALSE	4
AT3G12860	OK	negbinomial.size	0.000348	0.001245	144	FALSE	4
AT3G12870	OK	negbinomial.size	2.55e-05	0.000118	128	TRUE	2
AT3G12965	OK	negbinomial.size	4.68e-08	3.51e-07	1430	TRUE	6
AT3G12970	OK	negbinomial.size	9.74e-05	0.0004	122	FALSE	1
AT3G13080	OK	negbinomial.size	1.36e-54	1.57e-52	342	TRUE	2
AT3G13150	OK	negbinomial.size	0.001384	0.004188	156	FALSE	4
AT3G13170	OK	negbinomial.size	8.74e-09	7.33e-08	34	FALSE	3
AT3G13175	OK	negbinomial.size	5.3e-15	8.68e-14	196	TRUE	2
AT3G13190	OK	negbinomial.size	7.14e-33	3.56e-31	218	TRUE	2
AT3G13200	OK	negbinomial.size	1.22e-11	1.44e-10	1049	FALSE	3
AT3G13210	OK	negbinomial.size	0.00061	0.002042	24	FALSE	4
AT3G13290	OK	negbinomial.size	0.001287	0.003929	259	FALSE	3
AT3G13310	OK	negbinomial.size	3.91e-18	8.34e-17	934	TRUE	3
AT3G13330	OK	negbinomial.size	6.91e-11	7.53e-10	494	TRUE	3
AT3G13420	OK	negbinomial.size	3.88e-07	2.51e-06	82	FALSE	3
AT3G13430	OK	negbinomial.size	1.93e-09	1.77e-08	272	FALSE	4
AT3G13450	OK	negbinomial.size	1.04e-29	4.52e-28	465	FALSE	2
AT3G13460	OK	negbinomial.size	6.03e-07	3.78e-06	1057	FALSE	4
AT3G13470	OK	negbinomial.size	1.89e-05	8.93e-05	684	TRUE	3
AT3G13510	OK	negbinomial.size	1.05e-45	9.01e-44	494	TRUE	2
AT3G13520	OK	negbinomial.size	1.14e-46	1.01e-44	499	TRUE	3
AT3G13550	OK	negbinomial.size	7.15e-05	0.000303	81	FALSE	4
AT3G13640	OK	negbinomial.size	0.001601	0.004755	51	FALSE	4
AT3G13750	OK	negbinomial.size	0.001538	0.004591	684	FALSE	2
AT3G13810	OK	negbinomial.size	0.000868	0.002788	91	FALSE	1
AT3G13882	OK	negbinomial.size	1.01e-14	1.61e-13	538	FALSE	4
AT3G13900	OK	negbinomial.size	0.001476	0.004434	24	FALSE	4
AT3G13920	OK	negbinomial.size	1.51e-06	8.8e-06	1422	FALSE	2
AT3G13970	OK	negbinomial.size	1.87e-14	2.89e-13	108	FALSE	3
AT3G14010	OK	negbinomial.size	0.000124	0.000495	430	FALSE	3
AT3G14050	OK	negbinomial.size	0.001816	0.005303	553	FALSE	5
AT3G14067	OK	negbinomial.size	2.06e-07	1.4e-06	466	TRUE	3
AT3G14100	OK	negbinomial.size	4.95e-07	3.14e-06	754	FALSE	2
AT3G14230	OK	negbinomial.size	4.6e-24	1.45e-22	668	FALSE	1
AT3G14240	OK	negbinomial.size	4.57e-26	1.6e-24	312	TRUE	2
AT3G14400	OK	negbinomial.size	0.001526	0.004567	459	FALSE	4
AT3G14415	OK	negbinomial.size	4.88e-15	8.03e-14	136	FALSE	2
AT3G14430	OK	negbinomial.size	2.87e-05	0.000132	396	FALSE	3
AT3G14740	OK	negbinomial.size	0.000371	0.001319	45	FALSE	4
AT3G14750	OK	negbinomial.size	0.000343	0.001229	105	FALSE	4
AT3G14840	OK	negbinomial.size	3.26e-05	0.000147	514	FALSE	1
AT3G14870	OK	negbinomial.size	0.000122	0.00049	531	FALSE	1
AT3G14990	OK	negbinomial.size	8.74e-46	7.5e-44	618	TRUE	2
AT3G15000	OK	negbinomial.size	2.41e-11	2.74e-10	1196	FALSE	4
AT3G15020	OK	negbinomial.size	3.19e-09	2.85e-08	166	FALSE	4
AT3G15060	OK	negbinomial.size	1.99e-14	3.06e-13	178	TRUE	3
AT3G15070	OK	negbinomial.size	1.33e-05	6.44e-05	238	FALSE	4
AT3G15095	OK	negbinomial.size	3.68e-22	1.01e-20	673	TRUE	1
AT3G15110	OK	negbinomial.size	2.29e-06	1.29e-05	57	FALSE	3
AT3G15150	OK	negbinomial.size	5.87e-11	6.45e-10	249	FALSE	4
AT3G15180	OK	negbinomial.size	0.001614	0.004784	239	FALSE	4
AT3G15190	OK	negbinomial.size	3.89e-11	4.35e-10	987	FALSE	1
AT3G15210	OK	negbinomial.size	######	######	1371	TRUE	1
AT3G15260	OK	negbinomial.size	1.54e-08	1.24e-07	140	FALSE	4
AT3G15353	OK	negbinomial.size	1.06e-09	1e-08	91	TRUE	6
AT3G15354	OK	negbinomial.size	7.83e-09	6.63e-08	104	FALSE	2
AT3G15360	OK	negbinomial.size	5.37e-06	2.81e-05	212	TRUE	4
AT3G15450	OK	negbinomial.size	2.4e-18	5.19e-17	1422	TRUE	2
AT3G15480	OK	negbinomial.size	0.001713	0.005033	334	TRUE	3
AT3G15550	OK	negbinomial.size	0.00161	0.004775	220	TRUE	1
AT3G15630	OK	negbinomial.size	1.8e-37	1.09e-35	837	TRUE	4
AT3G15640	OK	negbinomial.size	1e-17	2.08e-16	528	FALSE	4
AT3G15730	OK	negbinomial.size	2.95e-12	3.7e-11	901	FALSE	1
AT3G15810	OK	negbinomial.size	1.62e-15	2.79e-14	276	FALSE	2
AT3G15850	OK	negbinomial.size	3.11e-08	2.4e-07	295	FALSE	2
AT3G15940	OK	negbinomial.size	2.09e-05	9.79e-05	165	TRUE	3
AT3G15970	OK	negbinomial.size	2.32e-07	1.56e-06	307	TRUE	4
AT3G15980	OK	negbinomial.size	0.002981	0.008166	496	FALSE	3
AT3G16000	OK	negbinomial.size	0.003351	0.009025	145	FALSE	2
AT3G16140	OK	negbinomial.size	4.3e-07	2.76e-06	658	FALSE	1
AT3G16180	OK	negbinomial.size	9.53e-08	6.84e-07	104	FALSE	2
AT3G16240	OK	negbinomial.size	1.11e-40	7.76e-39	549	TRUE	2
AT3G16300	OK	negbinomial.size	9.11e-35	4.9e-33	254	TRUE	2
AT3G16310	OK	negbinomial.size	7.21e-06	3.68e-05	401	FALSE	4
AT3G16320	OK	negbinomial.size	5.97e-14	8.82e-13	59	FALSE	3
AT3G16380	OK	negbinomial.size	1.3e-20	3.23e-19	78	FALSE	3
AT3G16400	OK	negbinomial.size	0.00106	0.003314	61	FALSE	5
AT3G16490	OK	negbinomial.size	0.000382	0.001352	101	FALSE	1
AT3G16500	OK	negbinomial.size	0.000786	0.002557	153	TRUE	1
AT3G16565	OK	negbinomial.size	2.14e-05	0.0001	120	FALSE	3
AT3G16650	OK	negbinomial.size	2.23e-10	2.28e-09	136	FALSE	4
AT3G16760	OK	negbinomial.size	5.22e-07	3.31e-06	206	FALSE	4
AT3G16770	OK	negbinomial.size	1.04e-11	1.24e-10	409	FALSE	1
AT3G16780	OK	negbinomial.size	6.76e-05	0.000288	673	FALSE	4
AT3G16785	OK	negbinomial.size	5.73e-05	0.000248	160	FALSE	3
AT3G16850	OK	negbinomial.size	0.00351	0.009377	152	FALSE	1
AT3G16857	OK	negbinomial.size	0.008079	0.019266	354	FALSE	1
AT3G17010	OK	negbinomial.size	2.36e-12	2.99e-11	134	TRUE	6
AT3G17120	OK	negbinomial.size	8.58e-18	1.79e-16	486	TRUE	2
AT3G17240	OK	negbinomial.size	1.56e-11	1.82e-10	400	TRUE	3
AT3G17340	OK	negbinomial.size	0.002353	0.006655	146	FALSE	3
AT3G17350	OK	negbinomial.size	0.004035	0.010564	78	FALSE	4
AT3G17365	OK	negbinomial.size	0.000187	0.000719	270	FALSE	4
AT3G17390	OK	negbinomial.size	2.7e-09	2.42e-08	797	TRUE	1
AT3G17770	OK	negbinomial.size	8.98e-09	7.52e-08	711	TRUE	3
AT3G17780	OK	negbinomial.size	6.19e-12	7.54e-11	283	TRUE	3
AT3G17800	OK	negbinomial.size	3.71e-07	2.41e-06	402	FALSE	5
AT3G17840	OK	negbinomial.size	5.25e-26	1.83e-24	597	FALSE	2
AT3G17860	OK	negbinomial.size	1.32e-09	1.23e-08	306	FALSE	2
AT3G17920	OK	negbinomial.size	2.25e-05	0.000105	121	FALSE	3
AT3G18000	OK	negbinomial.size	7.54e-05	0.000318	69	FALSE	3
AT3G18030	OK	negbinomial.size	0.000118	0.000474	205	FALSE	4
AT3G18035	OK	negbinomial.size	1.92e-31	9.09e-30	784	TRUE	1
AT3G18050	OK	negbinomial.size	0.005798	0.014504	101	FALSE	2
[truncated: 2,023 more rows]

## Sheet: cluster1 DEGs GO
Class	GO_Name	GO_ID	GO_Level	P_value	EnrichmentScore	HitsGenesCountsInSelectedSet	HitsGenesCountsInBackground	AllGenesCountsInSelectedSet	AllGenesCountsInBackground	GenesOfSelectedSetInGOterm	corrected p-value(BH method)
Molecular function	protein binding	GO:0005515	3	0	1.93844	175	3615	610	24426	AT4G26630,AT3G55660,AT2G36490,AT5G45800,AT1G20010,AT1G75080,AT4G35100,AT4G37640,AT4G34390,AT2G46270,AT2G29970,AT1G59750,AT1G10200,AT2G38540,AT5G53570,AT5G06780,AT5G52240,AT2G26570,AT1G12430,AT5G16560,AT4G02500,AT2G38470,AT4G11570,AT4G35020,AT5G02030,AT3G57530,AT1G68640,AT3G45640,AT2G44920,AT5G47910,AT1G27930,AT3G11410,AT3G52290,AT4G39400,AT4G38430,AT4G10340,AT5G28640,AT2G42830,AT1G54040,AT2G47060…	0
Molecular function	DNA-binding transcription factor activity	GO:0003700	3	1.33227e-15	2.32806	100	1720	610	24426	AT5G62020,AT2G16400,AT1G53170,AT1G75080,AT1G01720,AT2G19810,AT2G46270,AT1G59750,AT5G17300,AT1G10200,AT3G13810,AT5G37260,AT5G16560,AT2G47070,AT2G38470,AT5G02030,AT1G68640,AT4G25470,AT4G25480,AT2G42830,AT1G55110,AT4G25490,AT1G32640,AT1G75240,AT2G42410,AT2G44840,AT5G06250,AT1G28370,AT3G09600,AT3G55980,AT1G19350,AT3G50060,AT1G19000,AT1G76420,AT5G61380,AT2G40140,AT3G23030,AT1G49480,AT4G17230,AT3G16857…	4.07674e-13
Molecular function	transcription regulator activity	GO:0140110	2	2.10942e-15	2.28625	103	1804	610	24426	AT5G62020,AT2G16400,AT1G53170,AT1G75080,AT1G01720,AT2G19810,AT2G46270,AT1G59750,AT5G17300,AT1G10200,AT3G13810,AT5G37260,AT5G16560,AT2G47070,AT2G38470,AT5G02030,AT1G68640,AT4G25470,AT4G25480,AT5G28640,AT2G42830,AT1G55110,AT4G25490,AT1G32640,AT1G75240,AT2G42410,AT1G17380,AT2G44840,AT5G06250,AT2G42870,AT1G28370,AT3G09600,AT3G55980,AT1G19350,AT3G50060,AT1G19000,AT1G76420,AT5G61380,AT2G40140,AT3G23030…	4.30322e-13
Molecular function	binding	GO:0005488	2	3.6815e-13	1.30307	377	11585	610	24426	AT4G26630,AT3G55660,AT3G06130,AT3G17390,AT5G62020,AT2G16400,AT2G36490,AT5G45800,AT1G20010,AT1G53170,AT1G75080,AT4G35100,AT4G37640,AT4G26400,AT3G18490,AT1G68560,AT1G20020,AT1G21590,AT1G01720,AT2G05990,AT5G40490,AT2G19810,AT1G66150,AT3G63260,AT1G70770,AT4G34390,AT2G46270,AT2G47240,AT2G29970,AT1G59750,AT5G19960,AT5G17300,AT1G10200,AT2G38540,AT5G53570,AT5G06780,AT2G26330,AT5G52240,AT3G13810,AT2G26570…	5.63269e-11
Molecular function	DNA binding	GO:0003677	5	4.71956e-13	1.98163	116	2344	610	24426	AT5G62020,AT2G16400,AT2G36490,AT1G53170,AT1G75080,AT3G18490,AT1G01720,AT2G19810,AT2G46270,AT1G59750,AT5G17300,AT3G13810,AT5G37260,AT5G16560,AT2G47070,AT2G38470,AT3G18035,AT1G48620,AT5G02030,AT1G12440,AT1G68640,AT4G25470,AT1G76380,AT4G25480,AT2G42830,AT3G12630,AT2G25170,AT1G55110,AT4G25490,AT2G18750,AT3G06410,AT1G32640,AT1G75240,AT2G26280,AT2G44840,AT5G06250,AT5G08790,AT1G75380,AT3G27360,AT1G28370…	5.77674e-11
Molecular function	sequence-specific DNA binding	GO:0043565	6	1.1296e-08	2.43134	49	807	610	24426	AT5G62020,AT2G46270,AT2G38470,AT5G02030,AT1G68640,AT4G25470,AT2G42830,AT1G32640,AT1G75240,AT2G44840,AT1G75380,AT3G09600,AT1G19350,AT3G50060,AT1G15340,AT4G17230,AT4G17460,AT2G33880,AT1G14350,AT3G16770,AT3G15210,AT2G22430,AT1G09950,AT5G60690,AT2G46400,AT3G62420,AT5G51990,AT1G78080,AT1G72650,AT4G18960,AT3G58780,AT5G67300,AT5G59820,AT4G04890,AT2G02540,AT5G05610,AT2G01570,AT1G50420,AT5G11260,AT4G01120…	1.1522e-06
Molecular function	heterocyclic compound binding	GO:1901363	3	2.49124e-06	1.2839	239	7454	610	24426	AT3G17390,AT5G62020,AT2G16400,AT2G36490,AT5G45800,AT1G20010,AT1G53170,AT1G75080,AT4G35100,AT4G37640,AT3G18490,AT1G20020,AT1G21590,AT1G01720,AT5G40490,AT2G19810,AT1G66150,AT3G63260,AT1G70770,AT4G34390,AT2G46270,AT2G47240,AT1G59750,AT5G19960,AT5G17300,AT1G10200,AT2G26330,AT5G52240,AT3G13810,AT5G37260,AT1G12430,AT5G16560,AT2G47070,AT2G38470,AT5G18500,AT4G35020,AT3G18035,AT1G48620,AT5G02030,AT1G12440…	0.000217805
Molecular function	organic cyclic compound binding	GO:0097159	3	3.02647e-06	1.28081	239	7472	610	24426	AT3G17390,AT5G62020,AT2G16400,AT2G36490,AT5G45800,AT1G20010,AT1G53170,AT1G75080,AT4G35100,AT4G37640,AT3G18490,AT1G20020,AT1G21590,AT1G01720,AT5G40490,AT2G19810,AT1G66150,AT3G63260,AT1G70770,AT4G34390,AT2G46270,AT2G47240,AT1G59750,AT5G19960,AT5G17300,AT1G10200,AT2G26330,AT5G52240,AT3G13810,AT5G37260,AT1G12430,AT5G16560,AT2G47070,AT2G38470,AT5G18500,AT4G35020,AT3G18035,AT1G48620,AT5G02030,AT1G12440…	0.000231525
Molecular function	calmodulin binding	GO:0005516	4	3.08206e-06	3.32304	20	241	610	24426	AT5G45800,AT4G37640,AT2G38540,AT3G57530,AT3G52290,AT2G18750,AT5G07240,AT2G26190,AT3G16490,AT5G62570,AT2G41010,AT1G75580,AT1G14380,AT2G43680,AT5G37710,AT3G52870,AT5G66210,AT4G23650,AT1G12580,AT1G27770,	0.00020958
Molecular function	catalytic activity, acting on a protein	GO:0140096	3	2.37257e-05	1.55384	87	2242	610	24426	AT5G45800,AT3G18490,AT1G21590,AT3G54790,AT2G35260,AT1G66150,AT3G63260,AT2G26330,AT2G47070,AT3G57530,AT3G45640,AT3G11410,AT4G39400,AT3G12630,AT1G55350,AT2G47060,AT5G27420,AT2G30980,AT1G01540,AT2G29400,AT2G32920,AT5G36250,AT2G42960,AT3G05200,AT2G31880,AT4G01610,AT2G33700,AT5G60360,AT1G20650,AT5G05080,AT5G65920,AT4G20940,AT3G08730,AT1G67880,AT1G28110,AT3G54720,AT2G31510,AT4G18130,AT1G06390,AT1G67700…	0.00145201
Molecular function	molecular transducer activity	GO:0060089	2	3.92068e-05	2.99074	18	241	610	24426	AT1G66150,AT2G26330,AT4G39400,AT2G47060,AT2G31880,AT4G30850,AT1G20650,AT4G18130,AT5G61380,AT3G16857,AT3G62980,AT2G33580,AT5G24850,AT5G58140,AT3G59420,AT3G24550,AT1G01360,AT2G28930,	0.00218133
Molecular function	signaling receptor activity	GO:0038023	3	4.32462e-05	3.21951	16	199	610	24426	AT1G66150,AT2G26330,AT4G39400,AT2G47060,AT2G31880,AT4G30850,AT1G20650,AT4G18130,AT3G62980,AT2G33580,AT5G24850,AT5G58140,AT3G59420,AT3G24550,AT1G01360,AT2G28930,	0.00220556
Molecular function	ion binding	GO:0043167	3	7.18017e-05	1.28027	188	5880	610	24426	AT3G06130,AT3G17390,AT2G36490,AT5G45800,AT1G20010,AT4G37640,AT4G26400,AT1G21590,AT2G05990,AT2G19810,AT1G66150,AT3G63260,AT4G34390,AT2G47240,AT1G10200,AT2G26330,AT3G13810,AT1G12430,AT2G47070,AT5G18500,AT4G35020,AT1G12440,AT3G57530,AT5G17760,AT4G37330,AT3G45640,AT2G41410,AT5G47910,AT3G11410,AT2G25060,AT5G15450,AT4G39400,AT2G14170,AT4G10340,AT3G12630,AT2G25170,AT2G47060,AT1G55110,AT5G27420,AT4G24280…	0.00338021
Molecular function	protein kinase activity	GO:0004672	6	0.000123183	1.83802	42	915	610	24426	AT5G45800,AT1G21590,AT1G66150,AT3G63260,AT2G26330,AT3G57530,AT3G45640,AT4G39400,AT2G47060,AT2G30980,AT1G01540,AT2G42960,AT2G31880,AT1G20650,AT4G20940,AT3G08730,AT4G18130,AT1G06390,AT2G40270,AT5G51560,AT5G62230,AT2G30390,AT2G46500,AT1G48480,AT5G57015,AT2G33580,AT1G73660,AT1G07870,AT5G07180,AT5G58140,AT5G66210,AT4G23650,AT3G14840,AT1G12580,AT3G56100,AT2G45590,AT5G43020,AT3G59420,AT3G24550,AT2G28930…	0.00538485
Molecular function	ATP binding	GO:0005524	9	0.000260397	1.49239	77	2066	610	24426	AT3G17390,AT5G45800,AT4G37640,AT1G21590,AT1G66150,AT3G63260,AT2G47240,AT2G26330,AT1G12430,AT5G18500,AT3G57530,AT5G17760,AT3G45640,AT5G15450,AT4G39400,AT2G25170,AT2G47060,AT4G24280,AT5G26570,AT2G30980,AT1G01540,AT2G42960,AT2G31880,AT1G20650,AT2G26280,AT1G04280,AT5G05080,AT4G20940,AT3G08730,AT5G49460,AT2G04030,AT1G06390,AT2G40270,AT5G51560,AT1G74490,AT5G62230,AT2G30390,AT5G36880,AT2G46500,AT1G36160…	0.0106242
Molecular function	identical protein binding	GO:0042802	4	0.000285494	2.73796	16	234	610	24426	AT1G59750,AT4G02500,AT4G39400,AT1G75240,AT2G42870,AT2G04030,AT1G55310,AT4G18130,AT5G48160,AT2G33580,AT5G58140,AT3G59420,AT3G48870,AT4G11280,AT3G23490,AT1G14440,	0.0109201
Molecular function	ubiquitin-protein transferase activity	GO:0004842	5	0.000304164	2.28815	22	385	610	24426	AT3G54790,AT2G47070,AT3G12630,AT5G27420,AT3G05200,AT5G05080,AT5G65920,AT2G31510,AT1G10650,AT1G60190,AT1G12820,AT1G21410,AT1G20823,AT5G27920,AT5G49980,AT4G08980,AT3G62980,AT5G59550,AT4G19700,AT4G33210,AT1G72310,AT5G60710,	0.0109499
Molecular function	protein dimerization activity	GO:0046983	4	0.000313871	2.04597	28	548	610	24426	AT4G02500,AT4G39400,AT2G42830,AT1G32640,AT1G75240,AT2G42870,AT2G04030,AT4G18130,AT5G48160,AT2G33580,AT2G46510,AT4G36930,AT3G62420,AT4G18960,AT3G58780,AT1G05710,AT5G46760,AT5G55230,AT1G59640,AT3G59420,AT5G67110,AT1G02340,AT1G24260,AT3G48870,AT5G47640,AT3G02310,AT4G34590,AT1G14440,	0.0106716
Molecular function	transmembrane receptor protein kinase activity	GO:0019199	7	0.000378457	3.70765	10	108	610	24426	AT1G66150,AT2G26330,AT4G39400,AT2G47060,AT2G31880,AT1G20650,AT2G33580,AT3G59420,AT3G24550,AT2G28930,	0.0121903
Molecular function	ubiquitin-like protein transferase activity	GO:0019787	4	0.000389013	2.24729	22	392	610	24426	AT3G54790,AT2G47070,AT3G12630,AT5G27420,AT3G05200,AT5G05080,AT5G65920,AT2G31510,AT1G10650,AT1G60190,AT1G12820,AT1G21410,AT1G20823,AT5G27920,AT5G49980,AT4G08980,AT3G62980,AT5G59550,AT4G19700,AT4G33210,AT1G72310,AT5G60710,	0.0119038
Molecular function	calcium ion binding	GO:0005509	6	0.000428264	2.54953	17	267	610	24426	AT3G57530,AT2G41410,AT5G47910,AT1G53210,AT5G07340,AT5G18580,AT1G76650,AT4G27280,AT2G46600,AT1G06680,AT5G42380,AT5G66210,AT4G23650,AT5G66570,AT2G43290,AT5G37770,AT3G15730,	0.0124808
Molecular function	nucleic acid binding	GO:0003676	4	0.000490869	1.29141	144	4465	610	24426	AT3G17390,AT5G62020,AT2G16400,AT2G36490,AT1G53170,AT1G75080,AT4G35100,AT3G18490,AT1G20020,AT1G01720,AT5G40490,AT2G19810,AT1G70770,AT2G46270,AT1G59750,AT5G19960,AT5G17300,AT1G10200,AT3G13810,AT5G37260,AT5G16560,AT2G47070,AT2G38470,AT3G18035,AT1G48620,AT5G02030,AT1G12440,AT1G68640,AT4G25470,AT1G76380,AT4G25480,AT2G42830,AT3G12630,AT2G25170,AT1G55110,AT4G25490,AT2G18750,AT5G52040,AT3G06410,AT1G32640…	0.0136551
Molecular function	purine ribonucleoside triphosphate binding	GO:0035639	5	0.000685095	1.42451	82	2305	610	24426	AT3G17390,AT5G45800,AT1G20010,AT4G37640,AT1G21590,AT1G66150,AT3G63260,AT4G34390,AT2G47240,AT2G26330,AT1G12430,AT5G18500,AT4G35020,AT3G57530,AT5G17760,AT3G45640,AT5G15450,AT4G39400,AT2G25170,AT2G47060,AT4G24280,AT5G26570,AT2G30980,AT1G01540,AT2G42960,AT2G31880,AT1G20650,AT2G26280,AT1G04280,AT5G05080,AT4G20940,AT3G08730,AT5G49460,AT2G04030,AT1G06390,AT2G40270,AT5G51560,AT5G18570,AT1G74490,AT5G62230…	0.0174699
Molecular function	adenyl ribonucleotide binding	GO:0032559	8	0.000835468	1.43408	77	2150	610	24426	AT3G17390,AT5G45800,AT4G37640,AT1G21590,AT1G66150,AT3G63260,AT2G47240,AT2G26330,AT1G12430,AT5G18500,AT3G57530,AT5G17760,AT3G45640,AT5G15450,AT4G39400,AT2G25170,AT2G47060,AT4G24280,AT5G26570,AT2G30980,AT1G01540,AT2G42960,AT2G31880,AT1G20650,AT2G26280,AT1G04280,AT5G05080,AT4G20940,AT3G08730,AT5G49460,AT2G04030,AT1G06390,AT2G40270,AT5G51560,AT1G74490,AT5G62230,AT2G30390,AT5G36880,AT2G46500,AT1G36160…	0.0204522
Molecular function	adenyl nucleotide binding	GO:0030554	7	0.000857644	1.43275	77	2152	610	24426	AT3G17390,AT5G45800,AT4G37640,AT1G21590,AT1G66150,AT3G63260,AT2G47240,AT2G26330,AT1G12430,AT5G18500,AT3G57530,AT5G17760,AT3G45640,AT5G15450,AT4G39400,AT2G25170,AT2G47060,AT4G24280,AT5G26570,AT2G30980,AT1G01540,AT2G42960,AT2G31880,AT1G20650,AT2G26280,AT1G04280,AT5G05080,AT4G20940,AT3G08730,AT5G49460,AT2G04030,AT1G06390,AT2G40270,AT5G51560,AT1G74490,AT5G62230,AT2G30390,AT5G36880,AT2G46500,AT1G36160…	0.0201876
Molecular function	protein homodimerization activity	GO:0042803	5	0.000952664	3.0802	11	143	610	24426	AT4G02500,AT4G39400,AT1G75240,AT2G42870,AT2G04030,AT4G18130,AT5G48160,AT2G33580,AT3G59420,AT3G48870,AT1G14440,	0.0215937
Molecular function	anion binding	GO:0043168	4	0.00100658	1.35738	98	2891	610	24426	AT3G17390,AT5G45800,AT1G20010,AT4G37640,AT1G21590,AT1G66150,AT3G63260,AT4G34390,AT2G47240,AT2G26330,AT1G12430,AT5G18500,AT4G35020,AT3G57530,AT5G17760,AT3G45640,AT5G15450,AT4G39400,AT4G10340,AT2G25170,AT2G47060,AT4G24280,AT5G26570,AT2G30980,AT1G12420,AT1G01540,AT2G42960,AT2G31880,AT1G20650,AT2G26280,AT1G04280,AT5G05080,AT4G20940,AT3G08730,AT5G49460,AT3G63300,AT2G04030,AT1G06390,AT3G05120,AT3G54890…	0.0220011
Molecular function	kinase activity	GO:0016301	5	0.00107713	1.5358	55	1434	610	24426	AT4G01330,AT5G45800,AT3G15095,AT1G21590,AT1G66150,AT3G63260,AT2G26330,AT2G47010,AT5G18500,AT3G57530,AT3G45640,AT4G39400,AT2G47060,AT5G26570,AT2G30980,AT1G01540,AT2G42960,AT2G31880,AT1G20650,AT1G04280,AT4G20940,AT3G08730,AT2G37050,AT4G18130,AT1G06390,AT2G40270,AT5G51560,AT1G74490,AT5G62230,AT2G30390,AT2G46500,AT5G52920,AT1G48480,AT5G57015,AT2G33580,AT1G73660,AT1G07870,AT5G07180,AT1G05100,AT5G58140…	0.0227312
Molecular function	transmembrane signaling receptor activity	GO:0004888	4	0.00119363	2.99639	11	147	610	24426	AT1G66150,AT2G26330,AT4G39400,AT2G47060,AT2G31880,AT1G20650,AT4G18130,AT2G33580,AT3G59420,AT3G24550,AT2G28930,	0.0235645
Molecular function	protein serine/threonine kinase activity	GO:0004674	7	0.00127509	1.76423	33	749	610	24426	AT5G45800,AT1G66150,AT3G57530,AT3G45640,AT4G39400,AT2G47060,AT2G30980,AT1G01540,AT2G31880,AT1G20650,AT4G20940,AT3G08730,AT1G06390,AT5G51560,AT5G62230,AT2G46500,AT1G48480,AT5G57015,AT2G33580,AT1G73660,AT5G07180,AT5G58140,AT5G66210,AT4G23650,AT3G14840,AT1G12580,AT3G56100,AT5G43020,AT3G59420,AT3G24550,AT2G28930,AT3G56370,AT5G14640,	0.0243861
Molecular function	phosphotransferase activity, alcohol group as acceptor	GO:0016773	5	0.00129093	1.6259	43	1059	610	24426	AT5G45800,AT1G21590,AT1G66150,AT3G63260,AT2G26330,AT3G57530,AT3G45640,AT4G39400,AT2G47060,AT2G30980,AT1G01540,AT2G42960,AT2G31880,AT1G20650,AT4G20940,AT3G08730,AT4G18130,AT1G06390,AT2G40270,AT5G51560,AT5G62230,AT2G30390,AT2G46500,AT5G52920,AT1G48480,AT5G57015,AT2G33580,AT1G73660,AT1G07870,AT5G07180,AT5G58140,AT5G66210,AT4G23650,AT3G14840,AT1G12580,AT3G56100,AT2G45590,AT5G43020,AT3G59420,AT3G24550…	0.0239409
Molecular function	purine ribonucleotide binding	GO:0032555	7	0.00188979	1.375	82	2388	610	24426	AT3G17390,AT5G45800,AT1G20010,AT4G37640,AT1G21590,AT1G66150,AT3G63260,AT4G34390,AT2G47240,AT2G26330,AT1G12430,AT5G18500,AT4G35020,AT3G57530,AT5G17760,AT3G45640,AT5G15450,AT4G39400,AT2G25170,AT2G47060,AT4G24280,AT5G26570,AT2G30980,AT1G01540,AT2G42960,AT2G31880,AT1G20650,AT2G26280,AT1G04280,AT5G05080,AT4G20940,AT3G08730,AT5G49460,AT2G04030,AT1G06390,AT2G40270,AT5G51560,AT5G18570,AT1G74490,AT5G62230…	0.0330443
Molecular function	purine nucleotide binding	GO:0017076	6	0.00193399	1.37385	82	2390	610	24426	AT3G17390,AT5G45800,AT1G20010,AT4G37640,AT1G21590,AT1G66150,AT3G63260,AT4G34390,AT2G47240,AT2G26330,AT1G12430,AT5G18500,AT4G35020,AT3G57530,AT5G17760,AT3G45640,AT5G15450,AT4G39400,AT2G25170,AT2G47060,AT4G24280,AT5G26570,AT2G30980,AT1G01540,AT2G42960,AT2G31880,AT1G20650,AT2G26280,AT1G04280,AT5G05080,AT4G20940,AT3G08730,AT5G49460,AT2G04030,AT1G06390,AT2G40270,AT5G51560,AT5G18570,AT1G74490,AT5G62230…	0.0328779
Molecular function	regulatory region nucleic acid binding	GO:0001067	5	0.0020664	1.9752	22	446	610	24426	AT2G46270,AT5G16560,AT2G38470,AT2G42830,AT1G19350,AT3G50060,AT2G33880,AT1G14350,AT5G60200,AT5G60690,AT2G46400,AT4G18960,AT3G58780,AT5G67300,AT5G24590,AT5G05610,AT2G01570,AT5G11260,AT1G24260,AT3G02310,AT1G26780,AT4G34000,	0.03328
Molecular function	transcription regulatory region DNA binding	GO:0044212	6	0.0020664	1.9752	22	446	610	24426	AT2G46270,AT5G16560,AT2G38470,AT2G42830,AT1G19350,AT3G50060,AT2G33880,AT1G14350,AT5G60200,AT5G60690,AT2G46400,AT4G18960,AT3G58780,AT5G67300,AT5G24590,AT5G05610,AT2G01570,AT5G11260,AT1G24260,AT3G02310,AT1G26780,AT4G34000,	0.03328
Molecular function	ribonucleotide binding	GO:0032553	6	0.00259778	1.35906	82	2416	610	24426	AT3G17390,AT5G45800,AT1G20010,AT4G37640,AT1G21590,AT1G66150,AT3G63260,AT4G34390,AT2G47240,AT2G26330,AT1G12430,AT5G18500,AT4G35020,AT3G57530,AT5G17760,AT3G45640,AT5G15450,AT4G39400,AT2G25170,AT2G47060,AT4G24280,AT5G26570,AT2G30980,AT1G01540,AT2G42960,AT2G31880,AT1G20650,AT2G26280,AT1G04280,AT5G05080,AT4G20940,AT3G08730,AT5G49460,AT2G04030,AT1G06390,AT2G40270,AT5G51560,AT5G18570,AT1G74490,AT5G62230…	0.0397461
Molecular function	carbohydrate derivative binding	GO:0097367	3	0.00262854	1.35544	83	2452	610	24426	AT3G17390,AT5G45800,AT1G20010,AT4G37640,AT1G21590,AT1G66150,AT3G63260,AT4G34390,AT2G47240,AT2G26330,AT1G12430,AT5G18500,AT4G35020,AT3G57530,AT5G17760,AT3G45640,AT5G15450,AT4G39400,AT2G25170,AT2G47060,AT4G24280,AT5G26570,AT2G30980,AT1G01540,AT2G42960,AT2G31880,AT1G20650,AT2G26280,AT1G04280,AT5G05080,AT4G20940,AT3G08730,AT5G49460,AT2G04030,AT1G06390,AT2G40270,AT5G51560,AT5G18570,AT1G21880,AT1G74490…	0.0392358
Molecular function	chlorophyll binding	GO:0016168	5	0.00305365	5.00533	5	40	610	24426	AT4G10340,AT3G54890,AT3G47470,AT4G14690,AT1G29930,	0.0444961
Molecular function	cation binding	GO:0043169	4	0.0035482	1.27759	111	3479	610	24426	AT3G06130,AT3G17390,AT2G36490,AT4G37640,AT4G26400,AT2G05990,AT2G19810,AT4G34390,AT1G10200,AT3G13810,AT2G47070,AT1G12440,AT3G57530,AT4G37330,AT2G41410,AT5G47910,AT3G11410,AT2G25060,AT2G14170,AT4G10340,AT3G12630,AT2G25170,AT1G55110,AT5G27420,AT5G26570,AT2G29400,AT5G36250,AT1G76160,AT3G05200,AT3G06410,AT2G33700,AT1G53210,AT1G75240,AT2G42410,AT1G17140,AT4G31840,AT5G49460,AT5G07340,AT3G54720,AT2G31510…	0.0504999
Molecular function	metal ion binding	GO:0046872	5	0.00429723	1.27156	110	3464	610	24426	AT3G06130,AT3G17390,AT2G36490,AT4G37640,AT4G26400,AT2G05990,AT2G19810,AT4G34390,AT1G10200,AT3G13810,AT2G47070,AT1G12440,AT3G57530,AT4G37330,AT2G41410,AT5G47910,AT3G11410,AT2G25060,AT2G14170,AT4G10340,AT3G12630,AT2G25170,AT1G55110,AT5G27420,AT5G26570,AT2G29400,AT5G36250,AT1G76160,AT3G05200,AT3G06410,AT2G33700,AT1G53210,AT1G75240,AT2G42410,AT1G17140,AT4G31840,AT5G49460,AT5G07340,AT3G54720,AT2G31510…	0.0559555
Molecular function	drug binding	GO:0008144	3	0.00460855	1.33256	81	2434	610	24426	AT3G17390,AT5G45800,AT4G37640,AT1G21590,AT1G66150,AT3G63260,AT2G47240,AT2G26330,AT1G12430,AT5G18500,AT3G57530,AT5G17760,AT4G37330,AT3G45640,AT5G15450,AT4G39400,AT2G25170,AT2G47060,AT4G24280,AT5G26570,AT2G30980,AT1G01540,AT2G42960,AT2G31880,AT1G20650,AT2G26280,AT1G04280,AT5G05080,AT4G20940,AT3G08730,AT5G49460,AT2G04030,AT1G06390,AT2G40270,AT5G51560,AT5G16390,AT1G74490,AT5G62230,AT2G30390,AT5G36880…	0.058759
Molecular function	nucleotide binding	GO:0000166	5	0.0107607	1.26717	90	2844	610	24426	AT3G17390,AT5G45800,AT1G20010,AT4G37640,AT1G21590,AT1G66150,AT3G63260,AT4G34390,AT2G47240,AT2G26330,AT1G12430,AT5G18500,AT4G35020,AT3G57530,AT5G17760,AT3G45640,AT5G15450,AT4G39400,AT2G25170,AT2G47060,AT4G24280,AT5G26570,AT2G30980,AT1G01540,AT2G42960,AT2G31880,AT1G20650,AT2G26280,AT1G04280,AT5G05080,AT4G20940,AT3G08730,AT5G49460,AT2G04030,AT1G06390,AT2G40270,AT5G51560,AT5G18570,AT5G59290,AT3G29360…	0.119737
Molecular function	nucleoside phosphate binding	GO:1901265	4	0.0107607	1.26717	90	2844	610	24426	AT3G17390,AT5G45800,AT1G20010,AT4G37640,AT1G21590,AT1G66150,AT3G63260,AT4G34390,AT2G47240,AT2G26330,AT1G12430,AT5G18500,AT4G35020,AT3G57530,AT5G17760,AT3G45640,AT5G15450,AT4G39400,AT2G25170,AT2G47060,AT4G24280,AT5G26570,AT2G30980,AT1G01540,AT2G42960,AT2G31880,AT1G20650,AT2G26280,AT1G04280,AT5G05080,AT4G20940,AT3G08730,AT5G49460,AT2G04030,AT1G06390,AT2G40270,AT5G51560,AT5G18570,AT5G59290,AT3G29360…	0.119737
Molecular function	transferase activity, transferring phosphorus-containing groups	GO:0016772	4	0.0174869	1.33237	56	1683	610	24426	AT4G01330,AT5G45800,AT3G15095,AT1G21590,AT1G66150,AT3G63260,AT2G26330,AT2G47010,AT5G18500,AT3G57530,AT3G45640,AT4G39400,AT2G47060,AT5G26570,AT2G30980,AT1G01540,AT2G42960,AT2G31880,AT1G20650,AT1G04280,AT4G20940,AT3G08730,AT2G37050,AT4G18130,AT1G06390,AT2G40270,AT5G51560,AT1G74490,AT5G62230,AT2G30390,AT2G46500,AT5G52920,AT1G48480,AT5G57015,AT2G33580,AT1G73660,AT1G07870,AT5G07180,AT1G05100,AT5G58140…	0.162151
Molecular function	carboxypeptidase activity	GO:0004180	7	0.0192318	3.22924	5	62	610	24426	AT1G28110,AT3G54720,AT2G22990,AT3G02110,AT2G35780,	0.17567
Molecular function	transferase activity	GO:0016740	3	0.0199739	1.20002	114	3804	610	24426	AT4G01330,AT3G17390,AT5G45800,AT1G01610,AT3G15095,AT1G21590,AT2G05990,AT3G54790,AT1G66150,AT3G63260,AT2G26330,AT2G47010,AT2G47070,AT4G02500,AT5G18500,AT3G57530,AT3G45640,AT1G27930,AT3G23530,AT5G65470,AT4G39400,AT3G12630,AT2G47060,AT5G27420,AT5G26570,AT2G30980,AT1G01540,AT2G42960,AT3G05200,AT2G31880,AT1G20650,AT1G04280,AT3G04240,AT2G30200,AT5G05080,AT5G65920,AT4G20940,AT3G30300,AT3G08730,AT5G49460…	0.172169
Molecular function	lipid binding	GO:0008289	3	0.020006	1.81462	15	331	610	24426	AT2G38540,AT5G52240,AT4G39400,AT3G63300,AT3G05120,AT3G08770,AT3G51600,AT1G64720,AT3G51670,AT5G60690,AT4G04890,AT1G27950,AT1G48750,AT1G01360,AT3G15730,	0.170051
Molecular function	hydrolase activity, acting on glycosyl bonds	GO:0016798	4	0.0232585	1.68011	18	429	610	24426	AT1G66250,AT2G36490,AT3G55430,AT1G68560,AT3G12710,AT3G54440,AT5G42100,AT4G36360,AT1G02800,AT3G23920,AT3G16850,AT1G64760,AT4G23820,AT1G18650,AT1G69295,AT3G55260,AT4G03210,AT5G57560,	0.187292
Molecular function	RNA polymerase II regulatory region sequence-specific DNA binding	GO:0000977	9	0.0252562	2.66951	6	90	610	24426	AT2G42830,AT4G18960,AT3G58780,AT5G11260,AT1G24260,AT3G02310,	0.140516
Molecular function	RNA polymerase II regulatory region DNA binding	GO:0001012	7	0.0252562	2.66951	6	90	610	24426	AT2G42830,AT4G18960,AT3G58780,AT5G11260,AT1G24260,AT3G02310,	0.140516
Molecular function	small molecule binding	GO:0036094	3	0.0266513	1.20707	98	3251	610	24426	AT3G17390,AT5G45800,AT1G20010,AT4G37640,AT1G21590,AT1G66150,AT3G63260,AT4G34390,AT2G47240,AT2G26330,AT1G12430,AT5G18500,AT4G35020,AT3G57530,AT5G17760,AT4G37330,AT3G45640,AT5G15450,AT4G39400,AT2G25170,AT2G47060,AT4G24280,AT5G26570,AT2G30980,AT1G12420,AT1G01540,AT2G42960,AT2G31880,AT1G20650,AT2G26280,AT1G04280,AT5G05080,AT4G20940,AT3G08730,AT5G49460,AT2G04030,AT1G06390,AT3G05120,AT2G40270,AT5G51560…	0.14563
Molecular function	transmembrane receptor protein serine/threonine kinase activity	GO:0004675	8	0.027763	2.61148	6	92	610	24426	AT1G66150,AT2G47060,AT1G20650,AT2G33580,AT3G24550,AT2G28930,	0.149043
Molecular function	transcription regulatory region sequence-specific DNA binding	GO:0000976	8	0.034177	2.03607	9	177	610	24426	AT2G42830,AT1G19350,AT2G46400,AT4G18960,AT3G58780,AT5G11260,AT1G24260,AT3G02310,AT4G34000,	0.175768
Molecular function	catalytic activity	GO:0003824	2	0.0426775	1.09313	244	8938	610	24426	AT4G01330,AT3G17390,AT1G72810,AT1G66250,AT2G36490,AT5G45800,AT1G20010,AT1G01610,AT3G55430,AT3G18490,AT3G20790,AT1G68560,AT1G20020,AT3G15095,AT1G21590,AT2G05990,AT3G54790,AT5G19730,AT2G35260,AT1G66150,AT3G63260,AT4G34390,AT2G47240,AT1G21440,AT3G12710,AT3G54440,AT2G26330,AT2G47010,AT1G12430,AT2G47070,AT4G02500,AT5G18500,AT4G11570,AT4G35020,AT2G01180,AT3G57530,AT5G17760,AT5G42100,AT4G37330,AT4G36360…	0.204052
Molecular function	hydrolase activity, hydrolyzing O-glycosyl compounds	GO:0004553	5	0.0431689	1.60975	16	398	610	24426	AT1G66250,AT3G55430,AT1G68560,AT3G54440,AT5G42100,AT4G36360,AT1G02800,AT3G23920,AT3G16850,AT1G64760,AT4G23820,AT1G18650,AT1G69295,AT3G55260,AT4G03210,AT5G57560,	0.204801
Cellular component	cell periphery	GO:0071944	3	8.10463e-15	1.73992	181	4321	648	26916	AT4G01330,AT4G27720,AT3G06130,AT3G17390,AT1G66250,AT2G04410,AT5G45800,AT1G20010,AT4G35100,AT4G37640,AT3G60900,AT3G55430,AT2G17840,AT3G20790,AT5G64310,AT1G68560,AT5G06320,AT5G19730,AT2G19810,AT1G66150,AT3G63260,AT1G21680,AT1G70770,AT4G34390,AT1G10200,AT2G38540,AT2G26330,AT5G52240,AT2G26570,AT5G18500,AT4G35020,AT1G47530,AT3G20470,AT2G01180,AT3G57530,AT5G17760,AT5G42100,AT4G37450,AT4G36360,AT2G41410…	2.07478e-12
Cellular component	plasma membrane	GO:0005886	4	6.42197e-12	1.71081	154	3739	648	26916	AT4G01330,AT4G27720,AT3G17390,AT1G66250,AT2G04410,AT5G45800,AT1G20010,AT4G35100,AT4G37640,AT3G60900,AT2G17840,AT3G20790,AT5G64310,AT5G06320,AT2G19810,AT1G66150,AT3G63260,AT1G70770,AT4G34390,AT1G10200,AT2G38540,AT2G26330,AT5G52240,AT2G26570,AT5G18500,AT4G35020,AT1G47530,AT2G01180,AT3G57530,AT5G17760,AT5G42100,AT4G37450,AT2G41410,AT5G47910,AT2G25060,AT3G52290,AT4G39400,AT1G01550,AT4G38430,AT1G61900…	8.22013e-10
Cellular component	anchored component of plasma membrane	GO:0046658	5	1.08437e-10	6.92284	18	108	648	26916	AT1G66250,AT4G35100,AT3G60900,AT5G06320,AT5G42100,AT2G25060,AT1G61900,AT4G31840,AT1G21880,AT5G25090,AT1G64760,AT1G18650,AT1G69295,AT5G19250,AT2G02850,AT3G54920,AT1G27950,AT5G55480,	9.25333e-09
Cellular component	cellular anatomical entity	GO:0110165	2	4.04356e-09	1.05881	631	24754	648	26916	AT4G26630,AT4G01330,AT4G27720,AT3G55660,AT3G06130,AT3G17390,AT5G62020,AT1G72810,AT2G16400,AT1G66250,AT2G36490,AT2G04410,AT5G45800,AT5G50150,AT1G20010,AT1G01610,AT1G53170,AT5G20740,AT1G75080,AT4G35100,AT4G37640,AT3G60900,AT3G56880,AT1G56220,AT3G55430,AT4G28703,AT2G17840,AT3G18490,AT3G20790,AT5G64310,AT1G68560,AT1G20020,AT5G06320,AT3G15095,AT1G21590,AT1G01720,AT2G05990,AT2G25460,AT5G40490,AT4G02880…	2.58788e-07
Cellular component	anchored component of membrane	GO:0031225	4	4.52421e-09	3.88476	26	278	648	26916	AT1G66250,AT4G35100,AT3G60900,AT5G64310,AT5G06320,AT5G42100,AT4G37450,AT4G38660,AT2G25060,AT1G61900,AT5G11740,AT4G31840,AT4G28560,AT1G07135,AT1G21880,AT5G25090,AT1G64760,AT3G61640,AT1G18650,AT1G69295,AT5G19250,AT2G02850,AT3G54920,AT2G46330,AT1G27950,AT5G55480,	2.3164e-07
Cellular component	photosystem	GO:0009521	4	5.32537e-09	6.77234	15	92	648	26916	AT2G06520,AT4G10340,ATCG00220,AT3G54890,AT2G46820,AT3G16140,AT4G12800,AT1G31330,AT2G30570,AT3G47470,AT1G06680,AT1G79040,AT5G66570,AT4G14690,AT1G29930,	2.27216e-07
Cellular component	intrinsic component of plasma membrane	GO:0031226	4	1.09093e-08	3.72401	26	290	648	26916	AT1G66250,AT4G35100,AT4G37640,AT3G60900,AT5G06320,AT2G01180,AT5G42100,AT2G25060,AT1G61900,AT1G55350,AT4G31840,AT1G21880,AT5G25090,AT1G64760,AT3G61430,AT2G43330,AT1G18650,AT1G69295,AT5G19250,AT2G02850,AT3G54920,AT4G23400,AT1G27950,AT5G55480,AT1G27770,AT3G26520,	3.9897e-07
Cellular component	photosystem I	GO:0009522	5	4.52459e-07	9.11789	9	41	648	26916	AT4G10340,AT3G54890,AT2G46820,AT3G16140,AT4G12800,AT1G31330,AT3G47470,AT4G14690,AT1G29930,	1.44787e-05
Cellular component	photosystem II	GO:0009523	5	4.40049e-06	6.19956	10	67	648	26916	AT2G06520,AT4G10340,ATCG00220,AT3G54890,AT2G30570,AT1G06680,AT1G79040,AT5G66570,AT4G14690,AT1G29930,	0.00012517
Cellular component	membrane	GO:0016020	3	4.49767e-06	1.26838	250	8187	648	26916	AT4G01330,AT4G27720,AT3G17390,AT1G66250,AT2G04410,AT5G45800,AT1G20010,AT1G01610,AT4G35100,AT4G37640,AT3G60900,AT2G17840,AT3G20790,AT5G64310,AT1G20020,AT5G06320,AT1G31130,AT5G43880,AT2G19810,AT2G35260,AT1G66150,AT3G63260,AT1G21680,AT1G70770,AT4G34390,AT1G10200,AT2G38540,AT4G27870,AT1G19380,AT2G26330,AT5G52240,AT2G26570,AT2G06520,AT4G02500,AT5G18500,AT4G35020,AT1G47530,AT2G01180,AT3G57530,AT5G17760…	0.00011514
Cellular component	symplast	GO:0055044	3	7.62003e-06	2.03749	44	897	648	26916	AT3G17390,AT2G04410,AT4G35100,AT3G55430,AT1G68560,AT5G06320,AT3G63260,AT4G34150,AT1G70770,AT3G57530,AT5G42100,AT1G76380,AT2G25060,AT5G64260,AT1G61900,AT2G42600,AT1G22220,AT1G76160,AT1G53210,AT2G37050,AT1G28110,AT1G22930,AT1G69700,AT3G52470,AT1G08560,AT5G25090,AT1G64760,AT3G61430,AT3G51600,AT1G48480,AT1G18650,AT1G05570,AT2G34680,AT1G69295,AT1G20620,AT5G09440,AT4G23400,AT3G44110,AT3G14840,AT1G49430…	0.000177339
Cellular component	plasmodesma	GO:0009506	6	7.62003e-06	2.03749	44	897	648	26916	AT3G17390,AT2G04410,AT4G35100,AT3G55430,AT1G68560,AT5G06320,AT3G63260,AT4G34150,AT1G70770,AT3G57530,AT5G42100,AT1G76380,AT2G25060,AT5G64260,AT1G61900,AT2G42600,AT1G22220,AT1G76160,AT1G53210,AT2G37050,AT1G28110,AT1G22930,AT1G69700,AT3G52470,AT1G08560,AT5G25090,AT1G64760,AT3G61430,AT3G51600,AT1G48480,AT1G18650,AT1G05570,AT2G34680,AT1G69295,AT1G20620,AT5G09440,AT4G23400,AT3G44110,AT3G14840,AT1G49430…	0.000177339
Cellular component	anchoring junction	GO:0070161	4	8.05338e-06	2.03296	44	899	648	26916	AT3G17390,AT2G04410,AT4G35100,AT3G55430,AT1G68560,AT5G06320,AT3G63260,AT4G34150,AT1G70770,AT3G57530,AT5G42100,AT1G76380,AT2G25060,AT5G64260,AT1G61900,AT2G42600,AT1G22220,AT1G76160,AT1G53210,AT2G37050,AT1G28110,AT1G22930,AT1G69700,AT3G52470,AT1G08560,AT5G25090,AT1G64760,AT3G61430,AT3G51600,AT1G48480,AT1G18650,AT1G05570,AT2G34680,AT1G69295,AT1G20620,AT5G09440,AT4G23400,AT3G44110,AT3G14840,AT1G49430…	0.00015859
Cellular component	cell-cell junction	GO:0005911	5	8.05338e-06	2.03296	44	899	648	26916	AT3G17390,AT2G04410,AT4G35100,AT3G55430,AT1G68560,AT5G06320,AT3G63260,AT4G34150,AT1G70770,AT3G57530,AT5G42100,AT1G76380,AT2G25060,AT5G64260,AT1G61900,AT2G42600,AT1G22220,AT1G76160,AT1G53210,AT2G37050,AT1G28110,AT1G22930,AT1G69700,AT3G52470,AT1G08560,AT5G25090,AT1G64760,AT3G61430,AT3G51600,AT1G48480,AT1G18650,AT1G05570,AT2G34680,AT1G69295,AT1G20620,AT5G09440,AT4G23400,AT3G44110,AT3G14840,AT1G49430…	0.00015859
Cellular component	cell junction	GO:0030054	3	8.05338e-06	2.03296	44	899	648	26916	AT3G17390,AT2G04410,AT4G35100,AT3G55430,AT1G68560,AT5G06320,AT3G63260,AT4G34150,AT1G70770,AT3G57530,AT5G42100,AT1G76380,AT2G25060,AT5G64260,AT1G61900,AT2G42600,AT1G22220,AT1G76160,AT1G53210,AT2G37050,AT1G28110,AT1G22930,AT1G69700,AT3G52470,AT1G08560,AT5G25090,AT1G64760,AT3G61430,AT3G51600,AT1G48480,AT1G18650,AT1G05570,AT2G34680,AT1G69295,AT1G20620,AT5G09440,AT4G23400,AT3G44110,AT3G14840,AT1G49430…	0.00015859
Cellular component	chloroplast thylakoid membrane	GO:0009535	7	4.88603e-05	2.47982	24	402	648	26916	AT1G20020,AT2G06520,AT5G02160,AT2G44920,AT4G10340,AT4G27440,ATCG00220,AT1G67700,AT3G54890,AT1G74470,AT2G46820,AT3G16140,AT1G20340,AT4G12800,AT1G31330,AT2G30570,AT2G30390,AT3G47470,AT1G06680,AT1G79040,AT5G66570,AT2G26500,AT4G14690,AT1G29930,	0.000781765
Cellular component	organelle subcompartment	GO:0031984	3	5.04113e-05	1.97314	39	821	648	26916	AT4G27720,AT1G20020,AT1G31130,AT2G38540,AT2G06520,AT4G02500,AT5G02160,AT2G44920,AT1G27930,AT4G10340,AT1G29470,AT4G27440,ATCG00220,AT4G18030,AT3G30300,AT1G67700,AT3G54890,AT1G74470,AT2G46820,AT3G16140,AT1G20340,AT4G12800,AT1G31330,AT2G30570,AT2G30390,AT3G47470,AT5G25610,AT4G32410,AT4G34960,AT2G20370,AT1G06680,AT4G23630,AT1G79040,AT5G24490,AT5G66570,AT2G26500,AT4G14690,AT3G21190,AT1G29930,	0.000759135
Cellular component	plastid thylakoid membrane	GO:0055035	6	5.08049e-05	2.47367	24	403	648	26916	AT1G20020,AT2G06520,AT5G02160,AT2G44920,AT4G10340,AT4G27440,ATCG00220,AT1G67700,AT3G54890,AT1G74470,AT2G46820,AT3G16140,AT1G20340,AT4G12800,AT1G31330,AT2G30570,AT2G30390,AT3G47470,AT1G06680,AT1G79040,AT5G66570,AT2G26500,AT4G14690,AT1G29930,	0.000722558
Cellular component	nucleus	GO:0005634	6	6.85183e-05	1.19855	285	9877	648	26916	AT4G26630,AT4G01330,AT3G55660,AT3G17390,AT5G62020,AT2G16400,AT2G36490,AT2G04410,AT1G53170,AT1G75080,AT4G35100,AT3G56880,AT1G56220,AT4G28703,AT3G15095,AT1G21590,AT1G01720,AT2G25460,AT5G43880,AT2G19810,AT3G22520,AT3G51280,AT1G70770,AT4G34390,AT2G46270,AT2G47240,AT2G29970,AT4G37300,AT4G00450,AT1G59750,AT5G19960,AT5G17300,AT3G51290,AT4G27870,AT5G06780,AT3G13810,AT5G37260,AT1G13880,AT5G16560,AT2G47070…	0.000923194
Cellular component	thylakoid membrane	GO:0042651	5	0.00010743	2.35671	24	423	648	26916	AT1G20020,AT2G06520,AT5G02160,AT2G44920,AT4G10340,AT4G27440,ATCG00220,AT1G67700,AT3G54890,AT1G74470,AT2G46820,AT3G16140,AT1G20340,AT4G12800,AT1G31330,AT2G30570,AT2G30390,AT3G47470,AT1G06680,AT1G79040,AT5G66570,AT2G26500,AT4G14690,AT1G29930,	0.0013751
Cellular component	photosynthetic membrane	GO:0034357	4	0.000111358	2.35115	24	424	648	26916	AT1G20020,AT2G06520,AT5G02160,AT2G44920,AT4G10340,AT4G27440,ATCG00220,AT1G67700,AT3G54890,AT1G74470,AT2G46820,AT3G16140,AT1G20340,AT4G12800,AT1G31330,AT2G30570,AT2G30390,AT3G47470,AT1G06680,AT1G79040,AT5G66570,AT2G26500,AT4G14690,AT1G29930,	0.00135751
Cellular component	plant-type cell wall	GO:0009505	5	0.000147387	2.54049	20	327	648	26916	AT1G68560,AT5G19730,AT1G21680,AT2G38540,AT3G20470,AT5G42100,AT4G36360,AT5G64260,AT1G01300,AT1G76160,AT4G18030,AT1G28110,AT3G10720,AT4G21960,AT3G16850,AT4G08950,AT3G55260,AT1G27950,AT5G47500,AT2G28950,	0.00171505
Cellular component	external encapsulating structure	GO:0030312	3	0.000156327	1.96968	34	717	648	26916	AT3G06130,AT3G17390,AT1G20010,AT3G55430,AT1G68560,AT5G19730,AT1G21680,AT2G38540,AT3G20470,AT5G42100,AT4G36360,AT5G64260,AT1G01300,AT1G76160,AT4G18030,AT1G28110,AT2G03090,AT3G10720,AT4G21960,AT3G16850,AT5G47550,AT1G64760,AT3G51600,AT4G08950,AT1G20620,AT5G14800,AT3G55260,AT3G44110,AT4G03210,AT1G27950,AT5G47500,AT3G26520,AT5G57560,AT2G28950,	0.00173999
Cellular component	membrane-bounded organelle	GO:0043227	4	0.000213436	1.0965	473	17918	648	26916	AT4G26630,AT4G01330,AT4G27720,AT3G55660,AT3G17390,AT5G62020,AT1G72810,AT2G16400,AT2G36490,AT2G04410,AT1G20010,AT1G01610,AT1G53170,AT5G20740,AT1G75080,AT4G35100,AT4G37640,AT3G56880,AT1G56220,AT4G28703,AT2G17840,AT3G18490,AT1G68560,AT1G20020,AT5G06320,AT3G15095,AT1G21590,AT1G01720,AT2G05990,AT2G25460,AT1G31130,AT5G19730,AT5G43880,AT2G19810,AT2G35260,AT3G22520,AT3G51280,AT1G21680,AT1G22890,AT1G70770…	0.00227665
Cellular component	thylakoid	GO:0009579	3	0.000239357	2.05209	29	587	648	26916	AT1G20020,AT2G05990,AT2G38540,AT2G06520,AT5G02160,AT2G44920,AT4G10340,AT4G24280,AT4G27440,ATCG00220,AT1G67700,AT3G54890,AT1G74470,AT2G46820,AT3G16140,AT1G20340,AT4G12800,AT1G31330,AT2G30570,AT2G30390,AT3G47470,AT1G06680,AT1G79040,AT5G24490,AT5G66570,AT2G26500,AT2G21170,AT4G14690,AT1G29930,	0.00245102
Cellular component	cell wall	GO:0005618	4	0.00031586	1.91709	33	715	648	26916	AT3G06130,AT3G17390,AT1G20010,AT3G55430,AT1G68560,AT5G19730,AT1G21680,AT2G38540,AT3G20470,AT5G42100,AT4G36360,AT5G64260,AT1G01300,AT1G76160,AT4G18030,AT1G28110,AT2G03090,AT3G10720,AT4G21960,AT3G16850,AT5G47550,AT1G64760,AT3G51600,AT4G08950,AT1G20620,AT5G14800,AT3G55260,AT3G44110,AT4G03210,AT1G27950,AT5G47500,AT5G57560,AT2G28950,	0.00311
Cellular component	chloroplast thylakoid	GO:0009534	5	0.000316746	2.11343	26	511	648	26916	AT1G20020,AT2G38540,AT2G06520,AT5G02160,AT2G44920,AT4G10340,AT4G27440,ATCG00220,AT1G67700,AT3G54890,AT1G74470,AT2G46820,AT3G16140,AT1G20340,AT4G12800,AT1G31330,AT2G30570,AT2G30390,AT3G47470,AT1G06680,AT1G79040,AT5G24490,AT5G66570,AT2G26500,AT4G14690,AT1G29930,	0.00300322
Cellular component	plastid thylakoid	GO:0031976	4	0.000326311	2.1093	26	512	648	26916	AT1G20020,AT2G38540,AT2G06520,AT5G02160,AT2G44920,AT4G10340,AT4G27440,ATCG00220,AT1G67700,AT3G54890,AT1G74470,AT2G46820,AT3G16140,AT1G20340,AT4G12800,AT1G31330,AT2G30570,AT2G30390,AT3G47470,AT1G06680,AT1G79040,AT5G24490,AT5G66570,AT2G26500,AT4G14690,AT1G29930,	0.00298342
Cellular component	intracellular organelle	GO:0043229	4	0.000392102	1.09043	476	18132	648	26916	AT4G26630,AT4G01330,AT4G27720,AT3G55660,AT3G17390,AT5G62020,AT1G72810,AT2G16400,AT2G36490,AT2G04410,AT1G20010,AT1G01610,AT1G53170,AT5G20740,AT1G75080,AT4G35100,AT4G37640,AT3G56880,AT1G56220,AT4G28703,AT2G17840,AT3G18490,AT1G68560,AT1G20020,AT5G06320,AT3G15095,AT1G21590,AT1G01720,AT2G05990,AT2G25460,AT1G31130,AT5G19730,AT5G43880,AT2G19810,AT2G35260,AT3G22520,AT3G51280,AT1G21680,AT1G22890,AT1G70770…	0.00346131
Cellular component	organelle	GO:0043226	3	0.000473396	1.08852	477	18202	648	26916	AT4G26630,AT4G01330,AT4G27720,AT3G55660,AT3G17390,AT5G62020,AT1G72810,AT2G16400,AT2G36490,AT2G04410,AT1G20010,AT1G01610,AT1G53170,AT5G20740,AT1G75080,AT4G35100,AT4G37640,AT3G56880,AT1G56220,AT4G28703,AT2G17840,AT3G18490,AT1G68560,AT1G20020,AT5G06320,AT3G15095,AT1G21590,AT1G01720,AT2G05990,AT2G25460,AT1G31130,AT5G19730,AT5G43880,AT2G19810,AT2G35260,AT3G22520,AT3G51280,AT1G21680,AT1G22890,AT1G70770…	0.00403964
Cellular component	intracellular membrane-bounded organelle	GO:0043231	5	0.000535985	1.09087	467	17782	648	26916	AT4G26630,AT4G01330,AT4G27720,AT3G55660,AT3G17390,AT5G62020,AT1G72810,AT2G16400,AT2G36490,AT2G04410,AT1G20010,AT1G01610,AT1G53170,AT5G20740,AT1G75080,AT4G35100,AT4G37640,AT3G56880,AT1G56220,AT4G28703,AT2G17840,AT3G18490,AT1G68560,AT1G20020,AT5G06320,AT3G15095,AT1G21590,AT1G01720,AT2G05990,AT2G25460,AT1G31130,AT5G19730,AT5G43880,AT2G19810,AT2G35260,AT3G22520,AT3G51280,AT1G21680,AT1G22890,AT1G70770…	0.0044262
Cellular component	chloroplast stroma	GO:0009570	4	0.000574478	1.85233	33	740	648	26916	AT1G20010,AT1G20020,AT2G05990,AT3G22520,AT1G21440,AT5G15450,AT4G10340,AT4G24280,AT5G26570,AT2G30200,AT2G04030,AT3G54890,AT1G08570,AT5G18570,AT5G16390,AT1G20340,AT4G12800,AT3G15190,AT1G31330,AT5G36880,AT3G47470,AT5G52920,AT5G13630,AT1G20620,AT1G06680,AT5G24490,AT5G66570,AT4G15560,AT2G21170,AT3G48870,AT4G34350,AT3G12110,AT1G29930,	0.00459583
Cellular component	plastid stroma	GO:0009532	3	0.000620551	1.82462	34	774	648	26916	AT1G20010,AT1G20020,AT2G05990,AT3G22520,AT1G21440,AT5G15450,AT4G10340,AT4G24280,AT5G26570,AT2G30200,AT2G04030,AT3G54890,AT1G08570,AT5G18570,AT5G16390,AT2G46820,AT1G20340,AT4G12800,AT3G15190,AT1G31330,AT5G36880,AT3G47470,AT5G52920,AT5G13630,AT1G20620,AT1G06680,AT5G24490,AT5G66570,AT4G15560,AT2G21170,AT3G48870,AT4G34350,AT3G12110,AT1G29930,	0.00481397
Cellular component	intrinsic component of membrane	GO:0031224	3	0.000821995	1.26492	154	5057	648	26916	AT4G27720,AT1G66250,AT5G45800,AT1G01610,AT4G35100,AT4G37640,AT3G60900,AT5G64310,AT5G06320,AT1G31130,AT2G35260,AT1G66150,AT4G27870,AT1G19380,AT2G26330,AT5G52240,AT2G06520,AT4G02500,AT5G18500,AT1G47530,AT2G01180,AT5G17760,AT5G42100,AT4G37330,AT4G37450,AT4G38660,AT5G02160,AT5G47910,AT1G27930,AT2G25060,AT4G39400,AT4G10340,AT1G61900,AT1G55350,AT5G27420,AT5G66675,AT1G01540,AT2G42960,AT2G41990,AT3G05200…	0.00618914
Cellular component	vacuole	GO:0005773	6	0.0016699	1.63854	40	1014	648	26916	AT1G20010,AT4G35100,AT5G06320,AT1G21680,AT1G70770,AT1G47530,AT3G20470,AT4G36360,AT2G38210,AT2G32920,AT4G01610,AT5G60360,AT1G53210,AT4G38220,AT4G18030,AT5G07340,AT2G04030,AT5G06390,AT3G11700,AT5G24780,AT3G16850,AT5G24770,AT2G22990,AT3G61430,AT3G05500,AT1G48480,AT2G43330,AT1G58030,AT1G64720,AT1G20620,AT4G39090,AT1G27100,AT4G23630,AT3G55260,AT4G23650,AT2G35780,AT1G09070,AT4G23670,AT3G15730,AT3G26520,	0.0122141
Cellular component	extracellular region	GO:0005576	3	0.00273109	1.3258	94	2945	648	26916	AT5G50150,AT5G20740,AT3G55430,AT3G18490,AT1G68560,AT1G20020,AT5G19730,AT1G66150,AT1G21680,AT2G38540,AT2G26330,AT4G38400,AT5G15230,AT2G05540,AT5G42100,AT4G38660,AT4G36360,AT2G38370,AT2G25060,AT5G64260,AT2G42600,AT5G27420,AT2G42840,AT1G01300,AT1G76160,AT3G05200,AT4G01610,AT5G60360,AT3G49270,AT4G27460,AT2G37050,AT1G28110,AT2G05380,AT5G06390,AT4G39330,AT2G03090,AT4G08685,AT3G04290,AT3G10720,AT3G11700…	0.0188962
Cellular component	plastoglobule	GO:0010287	3	0.00315904	3.63449	7	80	648	26916	AT4G10340,AT3G54890,AT4G12800,AT1G31330,AT3G47470,AT5G66570,AT1G29930,	0.0207363
Cellular component	intracellular	GO:0005622	2	0.00331702	1.06007	518	20297	648	26916	AT4G26630,AT4G01330,AT4G27720,AT3G55660,AT3G06130,AT3G17390,AT5G62020,AT1G72810,AT2G16400,AT2G36490,AT2G04410,AT1G20010,AT1G01610,AT1G53170,AT5G20740,AT1G75080,AT4G35100,AT4G37640,AT3G56880,AT1G56220,AT4G28703,AT2G17840,AT3G18490,AT3G20790,AT1G68560,AT1G20020,AT5G06320,AT3G15095,AT1G21590,AT1G01720,AT2G05990,AT2G25460,AT5G40490,AT4G02880,AT1G31130,AT5G19730,AT5G43880,AT2G19810,AT2G35260,AT3G22520…	0.021229
Cellular component	extracellular space	GO:0005615	3	0.00413175	3.13487	8	106	648	26916	AT5G64260,AT4G01610,AT5G60360,AT5G58430,AT3G02110,AT4G08950,AT4G39090,AT5G09440,	0.0257982
Cellular component	chloroplast envelope	GO:0009941	6	0.00463964	1.70533	28	682	648	26916	AT2G05990,AT3G22520,AT4G10340,AT4G24280,AT4G27440,AT2G04030,AT1G67700,AT3G54890,AT1G08570,AT1G74470,AT5G18570,AT5G16390,AT2G46820,AT4G12800,AT3G15190,AT1G31330,AT2G30390,AT3G47470,AT3G61430,AT5G13630,AT1G58290,AT1G20620,AT1G06680,AT2G21170,AT1G27770,AT3G48870,AT3G12110,AT1G29930,	0.0282797
Cellular component	plastid envelope	GO:0009526	5	0.00691126	1.65439	28	703	648	26916	AT2G05990,AT3G22520,AT4G10340,AT4G24280,AT4G27440,AT2G04030,AT1G67700,AT3G54890,AT1G08570,AT1G74470,AT5G18570,AT5G16390,AT2G46820,AT4G12800,AT3G15190,AT1G31330,AT2G30390,AT3G47470,AT3G61430,AT5G13630,AT1G58290,AT1G20620,AT1G06680,AT2G21170,AT1G27770,AT3G48870,AT3G12110,AT1G29930,	0.0411461
Cellular component	endosome	GO:0005768	8	0.00721553	1.90731	18	392	648	26916	AT4G27720,AT1G31130,AT5G52240,AT4G02500,AT1G27930,AT4G39400,AT1G55350,AT1G29470,AT4G18030,AT3G30300,AT5G25610,AT4G32410,AT4G34960,AT2G20370,AT2G43290,AT4G15780,AT3G59420,AT3G21190,	0.0419813
Cellular component	membrane protein complex	GO:0098796	3	0.0172672	1.6165	23	591	648	26916	AT4G34390,AT2G06520,AT4G10340,ATCG00220,AT3G54890,AT1G08560,AT2G46820,AT3G16140,AT4G12800,AT1G31330,AT2G30570,AT3G47470,AT1G31930,AT1G05570,AT1G06680,AT5G13000,AT1G79040,AT5G66570,AT4G14690,AT4G15780,AT3G48870,AT2G37410,AT1G29930,	0.0884083
Cellular component	apoplast	GO:0048046	4	0.0194955	1.66148	20	500	648	26916	AT5G20740,AT1G68560,AT1G20020,AT2G38540,AT4G36360,AT5G64260,AT2G42600,AT1G76160,AT4G39330,AT4G08950,AT1G20620,AT5G09440,AT2G02850,AT4G33300,AT1G06680,AT5G51750,AT5G66570,AT4G03210,AT2G21170,AT5G57560,	0.09786
Cellular component	trans-Golgi network	GO:0005802	5	0.0213817	1.95468	12	255	648	26916	AT4G27720,AT1G31130,AT4G02500,AT1G27930,AT1G29470,AT4G18030,AT3G30300,AT5G25610,AT4G32410,AT4G34960,AT2G20370,AT3G21190,	0.105264
Cellular component	Golgi apparatus	GO:0005794	6	0.0243259	1.3917	39	1164	648	26916	AT4G27720,AT5G06320,AT1G31130,AT1G70770,AT5G53570,AT5G52240,AT4G02500,AT5G47910,AT1G27930,AT5G65470,AT5G64260,AT2G32920,AT1G29470,AT4G38220,AT4G18030,AT3G30300,AT1G67880,AT3G16490,AT1G20330,AT5G09870,AT5G22940,AT2G44500,AT3G44190,AT5G25610,AT2G20120,AT4G32410,AT1G70090,AT1G50430,AT4G34960,AT4G08950,AT2G20370,AT5G11650,AT5G58140,AT1G27950,AT5G37770,AT1G66180,AT3G21190,AT3G26520,AT5G57560,	0.109253
Cellular component	cytoplasmic vesicle	GO:0031410	7	0.0305415	1.58236	20	525	648	26916	AT4G27720,AT1G31130,AT5G52240,AT4G02500,AT1G27930,AT4G39400,AT1G55350,AT1G29470,AT4G18030,AT3G30300,AT5G58430,AT5G25610,AT4G32410,AT4G34960,AT2G20370,AT2G43290,AT4G15780,AT3G59420,AT3G15730,AT3G21190,	0.134804
Cellular component	intracellular vesicle	GO:0097708	6	0.0310647	1.57936	20	526	648	26916	AT4G27720,AT1G31130,AT5G52240,AT4G02500,AT1G27930,AT4G39400,AT1G55350,AT1G29470,AT4G18030,AT3G30300,AT5G58430,AT5G25610,AT4G32410,AT4G34960,AT2G20370,AT2G43290,AT4G15780,AT3G59420,AT3G15730,AT3G21190,	0.134789
Cellular component	endomembrane system	GO:0012505	3	0.0324533	1.26169	64	2107	648	26916	AT4G27720,AT4G37640,AT3G18490,AT5G06320,AT1G31130,AT1G70770,AT2G47240,AT4G27870,AT5G53570,AT5G52240,AT4G02500,AT5G42100,AT4G37330,AT5G01075,AT5G47910,AT1G27930,AT5G65470,AT5G64260,AT4G39400,AT1G55350,AT2G32920,AT1G06350,AT1G29470,AT4G38220,AT4G18030,AT3G30300,AT1G67880,AT5G07340,AT3G54720,AT1G06360,AT3G16490,AT1G20330,AT1G08560,AT5G09870,AT5G22940,AT2G15090,AT2G44500,AT3G44190,AT5G25610,AT2G20120…	0.138467
Cellular component	integral component of plasma membrane	GO:0005887	5	0.0336697	2.04281	9	183	648	26916	AT4G35100,AT4G37640,AT2G01180,AT1G55350,AT3G61430,AT2G43330,AT4G23400,AT1G27770,AT3G26520,	0.139023
Cellular component	vesicle	GO:0031982	5	0.0372712	1.547	20	537	648	26916	AT4G27720,AT1G31130,AT5G52240,AT4G02500,AT1G27930,AT4G39400,AT1G55350,AT1G29470,AT4G18030,AT3G30300,AT5G58430,AT5G25610,AT4G32410,AT4G34960,AT2G20370,AT2G43290,AT4G15780,AT3G59420,AT3G15730,AT3G21190,	0.151451
Cellular component	cytoskeleton	GO:0005856	6	0.0410667	1.68556	14	345	648	26916	AT1G20010,AT1G10200,AT1G12430,AT4G35020,AT3G52290,AT5G18580,AT1G54460,AT2G01910,AT2G40070,AT1G14380,AT4G26700,AT5G55230,AT5G37770,AT3G12110,	0.164267
Cellular component	plastid	GO:0009536	6	0.0427537	1.16264	117	4180	648	26916	AT1G72810,AT1G20010,AT1G01610,AT5G20740,AT2G17840,AT1G68560,AT1G20020,AT3G15095,AT2G05990,AT1G31130,AT5G19730,AT2G35260,AT3G22520,AT1G21440,AT3G54440,AT2G38540,AT2G06520,AT1G66330,AT1G70830,AT2G36050,AT4G11570,AT1G48620,AT2G01180,AT5G02160,AT2G44920,AT2G24090,AT5G15450,AT5G64260,AT1G01550,AT4G10340,AT5G58930,AT2G42600,AT4G24280,AT5G26570,AT2G30980,AT2G32920,AT2G42960,AT4G27440,AT1G53210,ATCG00220…	0.168384
Cellular component	chloroplast	GO:0009507	7	0.0453245	1.16166	115	4112	648	26916	AT1G72810,AT1G20010,AT1G01610,AT5G20740,AT2G17840,AT1G68560,AT1G20020,AT3G15095,AT2G05990,AT1G31130,AT5G19730,AT2G35260,AT3G22520,AT1G21440,AT3G54440,AT2G38540,AT2G06520,AT1G66330,AT1G70830,AT2G36050,AT4G11570,AT1G48620,AT2G01180,AT5G02160,AT2G44920,AT2G24090,AT5G15450,AT5G64260,AT1G01550,AT4G10340,AT5G58930,AT2G42600,AT4G24280,AT5G26570,AT2G30980,AT2G32920,AT2G42960,AT4G27440,AT1G53210,ATCG00220…	0.175804
Cellular component	microtubule cytoskeleton	GO:0015630	7	0.0455775	1.85433	10	224	648	26916	AT1G20010,AT1G12430,AT4G35020,AT3G52290,AT5G18580,AT1G54460,AT2G01910,AT2G40070,AT1G14380,AT5G55230,	0.174147
Biological process	response to acid chemical	GO:0001101	4	0	3.06196	93	1199	611	24120	AT2G03440,AT4G35100,AT2G17840,AT3G18490,AT5G06320,AT1G01720,AT4G34390,AT2G46270,AT5G37260,AT5G15230,AT2G38470,AT3G20470,AT4G38410,AT3G57530,AT3G45640,AT3G11410,AT4G25480,AT3G12630,AT1G54040,AT2G25170,AT5G27420,AT4G25490,AT1G12420,AT3G02840,AT2G33700,AT1G32640,AT1G75240,AT1G17380,AT4G20940,AT1G28480,AT5G08790,AT5G42950,AT1G69700,AT2G04030,AT3G09600,AT3G05120,AT3G50060,AT2G46820,AT3G04290,AT2G41010…	0
Biological process	response to oxygen-containing compound	GO:1901700	4	0	3.07346	122	1567	611	24120	AT5G62020,AT2G03440,AT1G75080,AT4G35100,AT4G26400,AT2G17840,AT3G18490,AT5G06320,AT1G01720,AT4G34390,AT2G46270,AT5G37260,AT5G15230,AT2G38470,AT3G20470,AT4G38410,AT3G57530,AT3G45640,AT3G11410,AT4G25480,AT4G39400,AT3G12630,AT1G54040,AT2G25170,AT5G27420,AT4G25490,AT2G30980,AT1G12420,AT3G02840,AT3G05200,AT4G30850,AT2G33700,AT1G32640,AT1G75240,AT1G17380,AT4G20940,AT2G44840,AT1G28480,AT5G08790,AT5G42950…	0
Biological process	response to lipid	GO:0033993	5	0	3.3403	66	780	611	24120	AT2G03440,AT1G75080,AT4G35100,AT2G17840,AT3G18490,AT1G01720,AT4G34390,AT2G46270,AT5G37260,AT5G15230,AT3G20470,AT3G57530,AT3G45640,AT3G11410,AT4G39400,AT2G25170,AT5G27420,AT2G30980,AT1G12420,AT2G33700,AT1G32640,AT1G75240,AT4G20940,AT5G42950,AT1G69700,AT2G42870,AT1G06390,AT3G09600,AT3G05120,AT1G19350,AT2G46820,AT2G32690,AT3G02110,AT5G25610,AT1G14350,AT1G31930,AT4G08980,AT4G34710,AT2G30020,AT5G59550…	0
Biological process	response to chemical	GO:0042221	3	0	2.4992	181	2859	611	24120	AT5G62020,AT5G45800,AT2G03440,AT1G53170,AT1G75080,AT4G35100,AT4G26400,AT2G17840,AT3G18490,AT1G68560,AT1G20020,AT5G06320,AT1G01720,AT4G34390,AT2G46270,AT1G59750,AT5G17300,AT4G38400,AT5G37260,AT5G15230,AT1G66330,AT2G38470,AT4G35020,AT1G47530,AT3G20470,AT4G38410,AT3G57530,AT3G45640,AT5G47910,AT3G11410,AT4G25480,AT2G38210,AT4G39400,AT3G12630,AT1G54040,AT2G25170,AT5G27420,AT4G24280,AT4G25490,AT2G30980…	0
Biological process	response to abiotic stimulus	GO:0009628	3	0	2.42126	125	2038	611	24120	AT4G26630,AT3G17390,AT5G45800,AT2G03440,AT4G35100,AT2G17840,AT3G18490,AT5G40490,AT4G34150,AT4G00450,AT5G06780,AT2G26330,AT5G37260,AT2G38470,AT4G35020,AT3G20470,AT2G01180,AT4G38410,AT3G57530,AT4G25470,AT3G45640,AT5G47910,AT3G11410,AT5G15450,AT4G25480,AT4G39400,AT4G10340,AT3G12630,AT4G24280,AT4G25490,AT4G37470,AT4G37590,AT5G06980,AT1G01300,AT2G33700,AT1G32640,AT1G53210,AT3G08730,AT5G08790,AT1G69700…	0
Biological process	response to endogenous stimulus	GO:0009719	3	0	2.75469	121	1734	611	24120	AT5G45800,AT2G03440,AT1G53170,AT1G75080,AT4G35100,AT2G17840,AT3G18490,AT1G20020,AT5G06320,AT1G01720,AT4G34390,AT2G46270,AT1G59750,AT5G17300,AT5G37260,AT5G15230,AT4G35020,AT3G20470,AT3G57530,AT3G45640,AT3G11410,AT2G38210,AT4G39400,AT1G54040,AT2G25170,AT5G27420,AT2G30980,AT1G12420,AT1G22220,AT4G30850,AT2G33700,AT1G32640,AT5G60360,AT4G27440,AT1G75240,AT1G17380,AT4G20940,AT2G44840,AT1G28480,AT5G08790…	0
Biological process	response to hormone	GO:0009725	5	0	2.74618	120	1725	611	24120	AT5G45800,AT2G03440,AT1G53170,AT1G75080,AT4G35100,AT2G17840,AT3G18490,AT1G20020,AT5G06320,AT1G01720,AT4G34390,AT2G46270,AT1G59750,AT5G17300,AT5G37260,AT5G15230,AT4G35020,AT3G20470,AT3G57530,AT3G45640,AT3G11410,AT2G38210,AT4G39400,AT1G54040,AT2G25170,AT5G27420,AT2G30980,AT1G12420,AT1G22220,AT4G30850,AT2G33700,AT1G32640,AT5G60360,AT4G27440,AT1G75240,AT1G17380,AT4G20940,AT2G44840,AT1G28480,AT5G08790…	0
Biological process	regulation of biological process	GO:0050789	3	0	1.66779	215	5089	611	24120	AT4G26630,AT5G62020,AT2G16400,AT2G36490,AT5G45800,AT2G03440,AT1G53170,AT1G75080,AT1G01720,AT5G40490,AT2G19810,AT1G66150,AT3G63260,AT4G34390,AT2G46270,AT2G29970,AT4G00450,AT1G59750,AT5G17300,AT5G53570,AT2G26330,AT5G52240,AT3G13810,AT5G37260,AT1G12430,AT5G16560,AT5G15230,AT2G47070,AT2G36050,AT2G38470,AT4G35020,AT3G20470,AT5G02030,AT3G57530,AT1G68640,AT4G25470,AT3G45640,AT5G47910,AT3G11410,AT4G25480…	0
Biological process	response to stimulus	GO:0050896	2	0	1.88565	293	6134	611	24120	AT4G26630,AT3G17390,AT5G62020,AT1G66250,AT2G36490,AT5G45800,AT2G03440,AT1G53170,AT1G75080,AT4G35100,AT4G26400,AT2G17840,AT3G18490,AT1G68560,AT1G20020,AT5G06320,AT1G21590,AT1G01720,AT5G40490,AT2G19810,AT1G66150,AT3G63260,AT4G34150,AT4G34390,AT2G46270,AT3G12710,AT4G00450,AT1G59750,AT5G17300,AT5G06780,AT2G26330,AT4G38400,AT5G37260,AT5G15230,AT1G66330,AT1G70830,AT2G38470,AT4G35020,AT1G47530,AT3G20470…	0
Biological process	response to organic substance	GO:0010033	4	0	2.85514	144	1991	611	24120	AT5G62020,AT5G45800,AT2G03440,AT1G53170,AT1G75080,AT4G35100,AT4G26400,AT2G17840,AT3G18490,AT1G20020,AT5G06320,AT1G01720,AT4G34390,AT2G46270,AT1G59750,AT5G17300,AT4G38400,AT5G37260,AT5G15230,AT2G38470,AT4G35020,AT3G20470,AT3G57530,AT3G45640,AT3G11410,AT2G38210,AT4G39400,AT1G54040,AT2G25170,AT5G27420,AT2G30980,AT1G12420,AT1G22220,AT3G05200,AT4G30850,AT2G33700,AT1G32640,AT5G60360,AT4G27440,AT1G75240…	0
Biological process	response to stress	GO:0006950	3	0	1.93867	171	3482	611	24120	AT4G26630,AT3G17390,AT1G66250,AT2G36490,AT5G45800,AT2G03440,AT4G35100,AT2G17840,AT3G18490,AT1G20020,AT5G06320,AT1G21590,AT1G01720,AT2G19810,AT4G34150,AT4G34390,AT3G12710,AT5G06780,AT2G26330,AT5G37260,AT1G66330,AT1G70830,AT2G38470,AT3G20470,AT2G01180,AT3G57530,AT5G42100,AT4G25470,AT4G37330,AT3G45640,AT5G47910,AT3G11410,AT5G15450,AT4G25480,AT2G14170,AT3G12630,AT1G54040,AT2G47060,AT5G27420,AT4G24280…	0
Biological process	response to abscisic acid	GO:0009737	6	7.77156e-16	3.61354	53	579	611	24120	AT2G03440,AT4G35100,AT2G17840,AT3G18490,AT1G01720,AT4G34390,AT2G46270,AT5G37260,AT3G20470,AT3G57530,AT3G45640,AT3G11410,AT2G25170,AT5G27420,AT1G12420,AT2G33700,AT1G32640,AT1G75240,AT4G20940,AT5G42950,AT1G69700,AT3G09600,AT2G46820,AT2G32690,AT5G25610,AT1G14350,AT1G31930,AT4G08980,AT4G34710,AT2G30020,AT5G59550,AT3G05880,AT3G02140,AT3G15210,AT2G22430,AT1G74520,AT1G61340,AT2G46510,AT5G51990,AT5G67300…	1.19488e-13
Biological process	response to alcohol	GO:0097305	5	9.99201e-16	3.58261	53	584	611	24120	AT2G03440,AT4G35100,AT2G17840,AT3G18490,AT1G01720,AT4G34390,AT2G46270,AT5G37260,AT3G20470,AT3G57530,AT3G45640,AT3G11410,AT2G25170,AT5G27420,AT1G12420,AT2G33700,AT1G32640,AT1G75240,AT4G20940,AT5G42950,AT1G69700,AT3G09600,AT2G46820,AT2G32690,AT5G25610,AT1G14350,AT1G31930,AT4G08980,AT4G34710,AT2G30020,AT5G59550,AT3G05880,AT3G02140,AT3G15210,AT2G22430,AT1G74520,AT1G61340,AT2G46510,AT5G51990,AT5G67300…	1.4181e-13
Biological process	hormone-mediated signaling pathway	GO:0009755	6	4.996e-15	3.02188	63	823	611	24120	AT2G03440,AT1G53170,AT1G75080,AT1G01720,AT1G59750,AT5G17300,AT5G15230,AT4G35020,AT3G57530,AT3G45640,AT3G11410,AT4G39400,AT2G25170,AT2G30980,AT1G22220,AT1G32640,AT1G75240,AT1G17380,AT4G20940,AT2G44840,AT1G28480,AT1G19770,AT3G63300,AT2G42870,AT1G28370,AT1G06390,AT3G05120,AT1G19350,AT1G21410,AT3G23030,AT3G16857,AT1G04550,AT3G16500,AT3G02110,AT1G14350,AT3G28860,AT2G30020,AT3G62980,AT3G16770,AT3G14230…	6.58402e-13
Biological process	regulation of cellular process	GO:0050794	4	1.03251e-14	1.678	194	4564	611	24120	AT4G26630,AT5G62020,AT2G16400,AT2G36490,AT5G45800,AT2G03440,AT1G53170,AT1G75080,AT1G01720,AT2G19810,AT1G66150,AT3G63260,AT4G34390,AT2G46270,AT2G29970,AT1G59750,AT5G17300,AT5G53570,AT2G26330,AT5G52240,AT3G13810,AT5G37260,AT1G12430,AT5G16560,AT5G15230,AT2G47070,AT2G36050,AT2G38470,AT4G35020,AT3G20470,AT5G02030,AT3G57530,AT1G68640,AT4G25470,AT3G45640,AT5G47910,AT3G11410,AT4G25480,AT4G39400,AT4G38430…	1.26998e-12
Biological process	biological regulation	GO:0065007	2	1.35447e-14	1.57961	227	5673	611	24120	AT4G26630,AT3G55660,AT5G62020,AT2G16400,AT2G36490,AT5G45800,AT2G03440,AT1G53170,AT1G75080,AT1G01720,AT5G40490,AT2G19810,AT1G66150,AT3G63260,AT4G34390,AT2G46270,AT2G29970,AT4G00450,AT1G59750,AT5G17300,AT5G53570,AT2G26330,AT5G52240,AT3G13810,AT5G37260,AT1G12430,AT5G16560,AT5G15230,AT2G47070,AT2G36050,AT2G38470,AT4G35020,AT3G20470,AT5G02030,AT3G57530,AT1G68640,AT4G25470,AT3G45640,AT5G47910,AT3G11410…	1.56188e-12
Biological process	cellular response to endogenous stimulus	GO:0071495	4	3.13083e-14	2.82279	66	923	611	24120	AT2G03440,AT1G53170,AT1G75080,AT1G01720,AT1G59750,AT5G17300,AT5G15230,AT4G35020,AT3G57530,AT3G45640,AT3G11410,AT4G39400,AT2G25170,AT2G30980,AT1G22220,AT1G32640,AT1G75240,AT1G17380,AT4G20940,AT2G44840,AT1G28480,AT1G19770,AT3G63300,AT2G42870,AT1G28370,AT1G06390,AT3G05120,AT1G19350,AT1G21410,AT3G23030,AT3G16857,AT1G04550,AT3G16500,AT3G02110,AT1G14350,AT3G28860,AT2G30020,AT3G62980,AT2G33580,AT3G16770…	3.39787e-12
Biological process	heterocycle biosynthetic process	GO:0018130	5	3.38618e-14	1.88555	141	2952	611	24120	AT4G26630,AT5G62020,AT2G16400,AT2G36490,AT1G53170,AT1G75080,AT1G01720,AT2G19810,AT2G46270,AT2G29970,AT1G59750,AT5G17300,AT3G13810,AT5G37260,AT5G16560,AT2G47070,AT2G36050,AT2G38470,AT4G11570,AT5G02030,AT1G68640,AT4G25470,AT3G45640,AT4G25480,AT2G38210,AT5G28640,AT2G42830,AT2G25170,AT1G55110,AT4G25490,AT2G18750,AT4G37470,AT5G06980,AT2G33700,AT1G32640,AT4G27440,AT1G75240,AT2G42410,AT1G17380,AT2G44840…	3.47083e-12
Biological process	regulation of cellular macromolecule biosynthetic process	GO:2000112	7	4.17444e-14	1.98333	125	2488	611	24120	AT4G26630,AT5G62020,AT2G16400,AT2G36490,AT1G53170,AT1G75080,AT1G01720,AT2G19810,AT2G46270,AT2G29970,AT1G59750,AT5G17300,AT3G13810,AT5G37260,AT5G16560,AT2G47070,AT2G36050,AT2G38470,AT5G02030,AT1G68640,AT4G25470,AT4G25480,AT5G28640,AT2G42830,AT2G25170,AT1G55350,AT1G55110,AT4G25490,AT2G18750,AT5G06980,AT2G33700,AT1G32640,AT1G75240,AT2G42410,AT1G17380,AT2G44840,AT3G08730,AT5G06250,AT5G08790,AT1G75380…	4.0536e-12
Biological process	cellular response to organic substance	GO:0071310	5	4.31877e-14	2.7504	68	976	611	24120	AT2G03440,AT1G53170,AT1G75080,AT1G01720,AT1G59750,AT5G17300,AT5G15230,AT4G35020,AT3G57530,AT3G45640,AT3G11410,AT4G39400,AT2G25170,AT2G30980,AT1G22220,AT1G32640,AT1G75240,AT1G17380,AT4G20940,AT2G44840,AT1G28480,AT1G19770,AT3G63300,AT2G42870,AT1G28370,AT1G06390,AT3G05120,AT1G19350,AT1G21410,AT3G23030,AT3G16857,AT1G04550,AT3G16500,AT3G02110,AT1G14350,AT3G28860,AT3G49530,AT2G30020,AT3G62980,AT2G33580…	3.98406e-12
Biological process	regulation of macromolecule biosynthetic process	GO:0010556	6	5.65104e-14	1.97539	125	2498	611	24120	AT4G26630,AT5G62020,AT2G16400,AT2G36490,AT1G53170,AT1G75080,AT1G01720,AT2G19810,AT2G46270,AT2G29970,AT1G59750,AT5G17300,AT3G13810,AT5G37260,AT5G16560,AT2G47070,AT2G36050,AT2G38470,AT5G02030,AT1G68640,AT4G25470,AT4G25480,AT5G28640,AT2G42830,AT2G25170,AT1G55350,AT1G55110,AT4G25490,AT2G18750,AT5G06980,AT2G33700,AT1G32640,AT1G75240,AT2G42410,AT1G17380,AT2G44840,AT3G08730,AT5G06250,AT5G08790,AT1G75380…	4.96484e-12
Biological process	cellular response to hormone stimulus	GO:0032870	6	6.21725e-14	2.81047	65	913	611	24120	AT2G03440,AT1G53170,AT1G75080,AT1G01720,AT1G59750,AT5G17300,AT5G15230,AT4G35020,AT3G57530,AT3G45640,AT3G11410,AT4G39400,AT2G25170,AT2G30980,AT1G22220,AT1G32640,AT1G75240,AT1G17380,AT4G20940,AT2G44840,AT1G28480,AT1G19770,AT3G63300,AT2G42870,AT1G28370,AT1G06390,AT3G05120,AT1G19350,AT1G21410,AT3G23030,AT3G16857,AT1G04550,AT3G16500,AT3G02110,AT1G14350,AT3G28860,AT2G30020,AT3G62980,AT3G16770,AT3G14230…	5.21401e-12
Biological process	regulation of transcription, DNA-templated	GO:0006355	10	1.40332e-13	1.99392	119	2356	611	24120	AT4G26630,AT5G62020,AT2G16400,AT2G36490,AT1G53170,AT1G75080,AT1G01720,AT2G19810,AT2G46270,AT2G29970,AT1G59750,AT5G17300,AT3G13810,AT5G37260,AT5G16560,AT2G47070,AT2G36050,AT2G38470,AT5G02030,AT1G68640,AT4G25470,AT4G25480,AT5G28640,AT2G42830,AT2G25170,AT1G55110,AT4G25490,AT2G18750,AT5G06980,AT2G33700,AT1G32640,AT1G75240,AT2G42410,AT1G17380,AT2G44840,AT5G06250,AT5G08790,AT1G75380,AT2G42870,AT1G28370…	1.12571e-11
Biological process	regulation of RNA biosynthetic process	GO:2001141	8	1.49214e-13	1.99223	119	2358	611	24120	AT4G26630,AT5G62020,AT2G16400,AT2G36490,AT1G53170,AT1G75080,AT1G01720,AT2G19810,AT2G46270,AT2G29970,AT1G59750,AT5G17300,AT3G13810,AT5G37260,AT5G16560,AT2G47070,AT2G36050,AT2G38470,AT5G02030,AT1G68640,AT4G25470,AT4G25480,AT5G28640,AT2G42830,AT2G25170,AT1G55110,AT4G25490,AT2G18750,AT5G06980,AT2G33700,AT1G32640,AT1G75240,AT2G42410,AT1G17380,AT2G44840,AT5G06250,AT5G08790,AT1G75380,AT2G42870,AT1G28370…	1.14708e-11
Biological process	regulation of nucleic acid-templated transcription	GO:1903506	9	1.49214e-13	1.99223	119	2358	611	24120	AT4G26630,AT5G62020,AT2G16400,AT2G36490,AT1G53170,AT1G75080,AT1G01720,AT2G19810,AT2G46270,AT2G29970,AT1G59750,AT5G17300,AT3G13810,AT5G37260,AT5G16560,AT2G47070,AT2G36050,AT2G38470,AT5G02030,AT1G68640,AT4G25470,AT4G25480,AT5G28640,AT2G42830,AT2G25170,AT1G55110,AT4G25490,AT2G18750,AT5G06980,AT2G33700,AT1G32640,AT1G75240,AT2G42410,AT1G17380,AT2G44840,AT5G06250,AT5G08790,AT1G75380,AT2G42870,AT1G28370…	1.14708e-11
Biological process	regulation of cellular biosynthetic process	GO:0031326	6	2.01617e-13	1.93391	126	2572	611	24120	AT4G26630,AT5G62020,AT2G16400,AT2G36490,AT1G53170,AT1G75080,AT1G01720,AT2G19810,AT2G46270,AT2G29970,AT1G59750,AT5G17300,AT3G13810,AT5G37260,AT5G16560,AT2G47070,AT2G36050,AT2G38470,AT5G02030,AT1G68640,AT4G25470,AT4G25480,AT5G28640,AT2G42830,AT2G25170,AT1G55350,AT1G55110,AT4G25490,AT2G18750,AT5G06980,AT2G33700,AT1G32640,AT1G75240,AT2G42410,AT1G17380,AT2G44840,AT3G08730,AT5G06250,AT5G08790,AT1G75380…	1.4307e-11
Biological process	cellular response to chemical stimulus	GO:0070887	4	2.28373e-13	2.52484	74	1157	611	24120	AT2G03440,AT1G53170,AT1G75080,AT1G01720,AT1G59750,AT5G17300,AT5G15230,AT1G66330,AT4G35020,AT3G57530,AT3G45640,AT5G47910,AT3G11410,AT4G39400,AT2G25170,AT2G30980,AT1G22220,AT2G33700,AT1G32640,AT1G53210,AT1G75240,AT1G17380,AT4G20940,AT2G44840,AT1G28480,AT1G19770,AT3G63300,AT2G42870,AT1G28370,AT1G06390,AT3G05120,AT1G19350,AT1G12820,AT1G21410,AT3G23030,AT3G16857,AT1G04550,AT3G16500,AT3G02110,AT1G14350…	1.56055e-11
Biological process	regulation of biosynthetic process	GO:0009889	5	4.12448e-13	1.91455	126	2598	611	24120	AT4G26630,AT5G62020,AT2G16400,AT2G36490,AT1G53170,AT1G75080,AT1G01720,AT2G19810,AT2G46270,AT2G29970,AT1G59750,AT5G17300,AT3G13810,AT5G37260,AT5G16560,AT2G47070,AT2G36050,AT2G38470,AT5G02030,AT1G68640,AT4G25470,AT4G25480,AT5G28640,AT2G42830,AT2G25170,AT1G55350,AT1G55110,AT4G25490,AT2G18750,AT5G06980,AT2G33700,AT1G32640,AT1G75240,AT2G42410,AT1G17380,AT2G44840,AT3G08730,AT5G06250,AT5G08790,AT1G75380…	2.71774e-11
Biological process	regulation of RNA metabolic process	GO:0051252	7	4.59854e-13	1.95981	119	2397	611	24120	AT4G26630,AT5G62020,AT2G16400,AT2G36490,AT1G53170,AT1G75080,AT1G01720,AT2G19810,AT2G46270,AT2G29970,AT1G59750,AT5G17300,AT3G13810,AT5G37260,AT5G16560,AT2G47070,AT2G36050,AT2G38470,AT5G02030,AT1G68640,AT4G25470,AT4G25480,AT5G28640,AT2G42830,AT2G25170,AT1G55110,AT4G25490,AT2G18750,AT5G06980,AT2G33700,AT1G32640,AT1G75240,AT2G42410,AT1G17380,AT2G44840,AT5G06250,AT5G08790,AT1G75380,AT2G42870,AT1G28370…	2.92563e-11
Biological process	organic cyclic compound biosynthetic process	GO:1901362	5	4.81393e-13	1.80229	145	3176	611	24120	AT4G26630,AT3G17390,AT5G62020,AT2G16400,AT2G36490,AT1G53170,AT1G75080,AT1G01720,AT2G19810,AT2G46270,AT2G29970,AT1G59750,AT5G17300,AT3G13810,AT5G37260,AT5G16560,AT2G47070,AT2G36050,AT2G38470,AT4G11570,AT5G02030,AT1G68640,AT4G25470,AT3G45640,AT4G25480,AT2G38210,AT5G28640,AT2G42830,AT2G25170,AT1G55110,AT4G25490,AT2G18750,AT4G37470,AT5G06980,AT2G33700,AT1G32640,AT4G27440,AT1G75240,AT2G42410,AT1G17380…	2.96057e-11
Biological process	regulation of nitrogen compound metabolic process	GO:0051171	5	7.40741e-13	1.88614	128	2679	611	24120	AT4G26630,AT5G62020,AT2G16400,AT2G36490,AT1G53170,AT1G75080,AT1G01720,AT2G19810,AT2G46270,AT2G29970,AT1G59750,AT5G17300,AT3G13810,AT5G37260,AT5G16560,AT2G47070,AT2G36050,AT2G38470,AT5G02030,AT1G68640,AT4G25470,AT3G45640,AT4G25480,AT5G28640,AT2G42830,AT2G25170,AT1G55110,AT4G25490,AT2G18750,AT5G06980,AT2G33700,AT1G32640,AT1G75240,AT2G42410,AT1G17380,AT2G44840,AT3G08730,AT5G06250,AT5G08790,AT1G75380…	4.4086e-11
Biological process	response to osmotic stress	GO:0006970	4	8.10463e-13	3.11655	51	646	611	24120	AT4G26630,AT5G45800,AT4G35100,AT2G17840,AT5G37260,AT2G38470,AT3G57530,AT3G45640,AT5G47910,AT3G12630,AT2G33700,AT1G53210,AT3G08730,AT1G69700,AT2G04030,AT1G06390,AT3G09600,AT3G04290,AT2G41010,AT5G24770,AT2G46500,AT3G61430,AT5G25610,AT1G14350,AT4G34710,AT4G32410,AT3G05880,AT1G73660,AT3G02140,AT1G74520,AT4G39090,AT1G61340,AT5G14800,AT3G62420,AT1G78080,AT4G23400,AT1G72650,AT5G62090,AT5G67300,AT4G23650…	4.67282e-11
Biological process	regulation of cellular metabolic process	GO:0031323	5	9.94094e-13	1.84871	133	2840	611	24120	AT4G26630,AT5G62020,AT2G16400,AT2G36490,AT1G53170,AT1G75080,AT1G01720,AT2G19810,AT2G46270,AT2G29970,AT1G59750,AT5G17300,AT3G13810,AT5G37260,AT5G16560,AT2G47070,AT2G36050,AT2G38470,AT5G02030,AT1G68640,AT4G25470,AT3G45640,AT4G25480,AT5G28640,AT2G42830,AT2G25170,AT1G55350,AT1G55110,AT4G25490,AT2G18750,AT5G06980,AT2G33700,AT1G32640,AT1G75240,AT2G42410,AT1G17380,AT2G44840,AT3G08730,AT5G06250,AT5G08790…	5.55789e-11
Biological process	regulation of nucleobase-containing compound metabolic process	GO:0019219	6	1.03739e-12	1.93639	119	2426	611	24120	AT4G26630,AT5G62020,AT2G16400,AT2G36490,AT1G53170,AT1G75080,AT1G01720,AT2G19810,AT2G46270,AT2G29970,AT1G59750,AT5G17300,AT3G13810,AT5G37260,AT5G16560,AT2G47070,AT2G36050,AT2G38470,AT5G02030,AT1G68640,AT4G25470,AT4G25480,AT5G28640,AT2G42830,AT2G25170,AT1G55110,AT4G25490,AT2G18750,AT5G06980,AT2G33700,AT1G32640,AT1G75240,AT2G42410,AT1G17380,AT2G44840,AT5G06250,AT5G08790,AT1G75380,AT2G42870,AT1G28370…	5.62938e-11
Biological process	transcription, DNA-templated	GO:0006351	10	1.35525e-12	1.92177	120	2465	611	24120	AT4G26630,AT5G62020,AT2G16400,AT2G36490,AT1G53170,AT1G75080,AT1G01720,AT2G19810,AT2G46270,AT2G29970,AT1G59750,AT5G17300,AT3G13810,AT5G37260,AT5G16560,AT2G47070,AT2G36050,AT2G38470,AT5G02030,AT1G68640,AT4G25470,AT4G25480,AT5G28640,AT2G42830,AT2G25170,AT1G55110,AT4G25490,AT2G18750,AT5G06980,AT2G33700,AT1G32640,AT1G75240,AT2G42410,AT1G17380,AT2G44840,AT5G06250,AT5G08790,AT1G75380,AT2G42870,AT1G28370…	7.1441e-11
Biological process	aromatic compound biosynthetic process	GO:0019438	5	1.40998e-12	1.80738	139	3036	611	24120	AT4G26630,AT3G17390,AT5G62020,AT2G16400,AT2G36490,AT1G53170,AT1G75080,AT1G01720,AT2G19810,AT2G46270,AT2G29970,AT1G59750,AT5G17300,AT3G13810,AT5G37260,AT5G16560,AT2G47070,AT2G36050,AT2G38470,AT5G02030,AT1G68640,AT4G25470,AT3G45640,AT4G25480,AT2G38210,AT5G28640,AT2G42830,AT2G25170,AT1G55110,AT4G25490,AT2G18750,AT5G06980,AT2G33700,AT1G32640,AT4G27440,AT1G75240,AT2G42410,AT1G17380,AT2G44840,AT5G49460…	7.22616e-11
Biological process	nucleic acid-templated transcription	GO:0097659	9	1.43141e-12	1.92021	120	2467	611	24120	AT4G26630,AT5G62020,AT2G16400,AT2G36490,AT1G53170,AT1G75080,AT1G01720,AT2G19810,AT2G46270,AT2G29970,AT1G59750,AT5G17300,AT3G13810,AT5G37260,AT5G16560,AT2G47070,AT2G36050,AT2G38470,AT5G02030,AT1G68640,AT4G25470,AT4G25480,AT5G28640,AT2G42830,AT2G25170,AT1G55110,AT4G25490,AT2G18750,AT5G06980,AT2G33700,AT1G32640,AT1G75240,AT2G42410,AT1G17380,AT2G44840,AT5G06250,AT5G08790,AT1G75380,AT2G42870,AT1G28370…	7.13771e-11
Biological process	RNA biosynthetic process	GO:0032774	8	1.64024e-12	1.91632	120	2472	611	24120	AT4G26630,AT5G62020,AT2G16400,AT2G36490,AT1G53170,AT1G75080,AT1G01720,AT2G19810,AT2G46270,AT2G29970,AT1G59750,AT5G17300,AT3G13810,AT5G37260,AT5G16560,AT2G47070,AT2G36050,AT2G38470,AT5G02030,AT1G68640,AT4G25470,AT4G25480,AT5G28640,AT2G42830,AT2G25170,AT1G55110,AT4G25490,AT2G18750,AT5G06980,AT2G33700,AT1G32640,AT1G75240,AT2G42410,AT1G17380,AT2G44840,AT5G06250,AT5G08790,AT1G75380,AT2G42870,AT1G28370…	7.96381e-11
Biological process	regulation of gene expression	GO:0010468	6	2.05336e-12	1.85314	129	2748	611	24120	AT4G26630,AT5G62020,AT2G16400,AT2G36490,AT1G53170,AT1G75080,AT1G01720,AT2G19810,AT2G46270,AT2G29970,AT1G59750,AT5G17300,AT3G13810,AT5G37260,AT5G16560,AT2G47070,AT2G36050,AT2G38470,AT5G02030,AT1G68640,AT4G25470,AT3G45640,AT4G25480,AT2G20960,AT5G28640,AT2G42830,AT2G25170,AT1G55110,AT4G25490,AT2G18750,AT5G06980,AT5G52040,AT2G33700,AT1G32640,AT1G75240,AT2G42410,AT1G17380,AT2G44840,AT3G08730,AT5G06250…	9.71396e-11
Biological process	regulation of macromolecule metabolic process	GO:0060255	5	2.08866e-12	1.81887	135	2930	611	24120	AT4G26630,AT5G62020,AT2G16400,AT2G36490,AT1G53170,AT1G75080,AT1G01720,AT2G19810,AT2G46270,AT2G29970,AT1G59750,AT5G17300,AT3G13810,AT5G37260,AT5G16560,AT2G47070,AT2G36050,AT2G38470,AT5G02030,AT1G68640,AT4G25470,AT3G45640,AT4G25480,AT2G20960,AT5G28640,AT2G42830,AT2G25170,AT1G55350,AT1G55110,AT4G25490,AT2G18750,AT5G06980,AT5G52040,AT2G33700,AT1G32640,AT1G75240,AT2G42410,AT1G17380,AT2G44840,AT3G08730…	9.63396e-11
Biological process	nucleobase-containing compound biosynthetic process	GO:0034654	6	5.83944e-12	1.83711	127	2729	611	24120	AT4G26630,AT5G62020,AT2G16400,AT2G36490,AT1G53170,AT1G75080,AT1G01720,AT2G19810,AT2G46270,AT2G29970,AT1G59750,AT5G17300,AT3G13810,AT5G37260,AT5G16560,AT2G47070,AT2G36050,AT2G38470,AT5G02030,AT1G68640,AT4G25470,AT4G25480,AT5G28640,AT2G42830,AT2G25170,AT1G55110,AT4G25490,AT2G18750,AT5G06980,AT2G33700,AT1G32640,AT1G75240,AT2G42410,AT1G17380,AT2G44840,AT5G49460,AT5G06250,AT5G08790,AT1G75380,AT2G42870…	2.62775e-10
Biological process	regulation of primary metabolic process	GO:0080090	5	6.61893e-12	1.83375	127	2734	611	24120	AT4G26630,AT5G62020,AT2G16400,AT2G36490,AT1G53170,AT1G75080,AT1G01720,AT2G19810,AT2G46270,AT2G29970,AT1G59750,AT5G17300,AT3G13810,AT5G37260,AT5G16560,AT2G47070,AT2G36050,AT2G38470,AT5G02030,AT1G68640,AT4G25470,AT3G45640,AT4G25480,AT5G28640,AT2G42830,AT2G25170,AT1G55110,AT4G25490,AT2G18750,AT5G06980,AT2G33700,AT1G32640,AT1G75240,AT2G42410,AT1G17380,AT2G44840,AT3G08730,AT5G06250,AT5G08790,AT1G75380…	2.9076e-10
Biological process	system development	GO:0048731	4	8.9706e-12	2.02915	99	1926	611	24120	AT5G45800,AT1G75080,AT5G40490,AT4G34390,AT4G37300,AT4G00450,AT1G59750,AT5G06780,AT2G26330,AT5G37260,AT1G12430,AT5G16560,AT4G02500,AT1G66330,AT1G47530,AT5G02030,AT1G68640,AT3G45640,AT4G39400,AT1G01550,AT5G28640,AT2G42830,AT1G54040,AT2G25170,AT1G55350,AT2G42600,AT4G37470,AT4G37590,AT2G31880,AT1G32640,AT5G06250,AT5G08790,AT2G04030,AT5G23940,AT3G54720,AT1G28370,AT5G48385,AT5G43810,AT3G09600,AT3G05120…	3.84901e-10
Biological process	signal transduction	GO:0007165	5	9.07308e-12	2.06739	95	1814	611	24120	AT5G45800,AT2G03440,AT1G53170,AT1G75080,AT1G01720,AT1G66150,AT3G63260,AT4G34390,AT1G59750,AT5G17300,AT5G15230,AT4G35020,AT3G57530,AT3G45640,AT5G47910,AT3G11410,AT4G39400,AT2G42830,AT2G25170,AT2G47060,AT2G30980,AT1G22220,AT2G31880,AT1G32640,AT1G20650,AT1G75240,AT1G17380,AT4G20940,AT2G44840,AT3G08730,AT1G28480,AT1G19770,AT3G63300,AT2G42870,AT1G28370,AT4G28560,AT4G18130,AT1G06390,AT3G05120,AT1G19350…	3.80451e-10
Biological process	signaling	GO:0023052	2	1.02607e-11	2.05294	96	1846	611	24120	AT5G45800,AT2G03440,AT1G53170,AT1G75080,AT1G01720,AT1G66150,AT3G63260,AT4G34390,AT1G59750,AT5G17300,AT5G15230,AT4G35020,AT3G57530,AT3G45640,AT5G47910,AT3G11410,AT4G39400,AT2G42830,AT2G25170,AT2G47060,AT2G30980,AT1G22220,AT2G31880,AT1G32640,AT1G20650,AT1G75240,AT1G17380,AT4G20940,AT2G44840,AT3G08730,AT1G28480,AT1G19770,AT3G63300,AT2G42870,AT1G28370,AT4G28560,AT4G18130,AT1G06390,AT3G05120,AT1G19350…	4.20688e-10
Biological process	regulation of metabolic process	GO:0019222	4	1.38225e-11	1.75198	139	3132	611	24120	AT4G26630,AT5G62020,AT2G16400,AT2G36490,AT1G53170,AT1G75080,AT1G01720,AT2G19810,AT2G46270,AT2G29970,AT1G59750,AT5G17300,AT3G13810,AT5G37260,AT5G16560,AT2G47070,AT2G36050,AT2G38470,AT5G02030,AT1G68640,AT4G25470,AT3G45640,AT4G25480,AT2G20960,AT5G28640,AT2G42830,AT2G25170,AT1G55350,AT1G55110,AT4G25490,AT2G18750,AT5G06980,AT5G52040,AT2G33700,AT1G32640,AT1G75240,AT2G42410,AT1G17380,AT2G44840,AT3G08730…	5.54402e-10
Biological process	response to chitin	GO:0010200	6	2.23374e-11	6.2331	21	133	611	24120	AT5G62020,AT4G26400,AT2G38470,AT3G45640,AT5G27420,AT3G05200,AT1G32640,AT2G44840,AT3G55980,AT3G50060,AT2G40140,AT4G17230,AT1G20823,AT3G49530,AT5G59550,AT2G33580,AT3G15210,AT2G46400,AT4G34410,AT5G67300,AT5G59820,	8.7686e-10
Biological process	shoot system development	GO:0048367	5	6.63327e-11	2.55824	58	895	611	24120	AT1G75080,AT1G59750,AT2G26330,AT5G37260,AT5G16560,AT1G66330,AT5G02030,AT1G68640,AT3G45640,AT4G39400,AT1G01550,AT5G28640,AT2G42830,AT1G54040,AT1G55350,AT2G42600,AT4G37470,AT4G37590,AT2G31880,AT5G06250,AT5G08790,AT3G54720,AT5G48385,AT5G43810,AT3G05120,AT2G28290,AT1G12820,AT5G62230,AT5G61380,AT3G16857,AT1G20823,AT4G17460,AT1G36160,AT1G14350,AT3G28860,AT1G15330,AT3G62980,AT2G45680,AT5G07180,AT2G02850…	2.54966e-09
Biological process	response to drug	GO:0042493	4	9.30888e-11	3.06404	43	554	611	24120	AT5G62020,AT4G26400,AT5G06320,AT5G37260,AT2G38470,AT1G47530,AT3G20470,AT3G45640,AT5G27420,AT3G02840,AT3G05200,AT1G32640,AT2G44840,AT1G28480,AT5G08790,AT3G09600,AT3G55980,AT3G50060,AT3G04290,AT1G66760,AT2G40140,AT2G32690,AT4G17230,AT1G20823,AT3G49530,AT5G59550,AT2G33580,AT3G15210,AT1G20620,AT2G20370,AT1G61340,AT2G32120,AT2G46400,AT2G27810,AT4G34410,AT1G58360,AT5G42380,AT5G67300,AT5G59820,AT3G23560…	3.50508e-09
Biological process	response to salt stress	GO:0009651	5	9.34728e-11	3.01555	44	576	611	24120	AT4G26630,AT4G35100,AT2G17840,AT5G37260,AT2G38470,AT3G57530,AT2G33700,AT1G53210,AT3G08730,AT1G69700,AT2G04030,AT1G06390,AT3G09600,AT3G04290,AT2G41010,AT5G24770,AT2G46500,AT3G61430,AT5G25610,AT1G14350,AT4G34710,AT4G32410,AT3G05880,AT1G73660,AT3G02140,AT1G74520,AT4G39090,AT1G61340,AT5G14800,AT1G78080,AT4G23400,AT1G72650,AT5G62090,AT5G67300,AT4G23650,AT3G44110,AT1G69270,AT5G59820,AT4G23670,AT2G01570…	3.44915e-09
Biological process	cell communication	GO:0007154	3	1.75404e-10	1.90862	101	2089	611	24120	AT5G45800,AT2G03440,AT1G53170,AT1G75080,AT1G01720,AT1G66150,AT3G63260,AT4G34390,AT1G59750,AT5G17300,AT5G15230,AT4G35020,AT3G57530,AT5G42100,AT3G45640,AT5G47910,AT3G11410,AT4G39400,AT2G42830,AT2G25170,AT2G47060,AT5G27420,AT2G30980,AT1G22220,AT2G31880,AT1G32640,AT1G20650,AT1G75240,AT1G17380,AT4G20940,AT2G44840,AT3G08730,AT1G28480,AT1G19770,AT3G63300,AT2G42870,AT1G28370,AT4G28560,AT4G18130,AT1G06390…	6.34548e-09
Biological process	cellular response to lipid	GO:0071396	6	5.40071e-10	3.34545	35	413	611	24120	AT2G03440,AT1G75080,AT1G01720,AT5G15230,AT3G57530,AT3G45640,AT3G11410,AT4G39400,AT2G25170,AT2G30980,AT1G32640,AT1G75240,AT4G20940,AT2G42870,AT1G06390,AT3G05120,AT1G19350,AT3G02110,AT2G30020,AT3G02140,AT2G22430,AT2G46510,AT5G51990,AT5G67300,AT5G66210,AT4G23650,AT1G69260,AT1G69270,AT1G12580,AT2G01570,AT5G11260,AT1G02340,AT1G01360,AT3G15730,AT4G34000,	1.91621e-08
Biological process	cellular response to stimulus	GO:0051716	3	5.90065e-10	1.75914	118	2648	611	24120	AT4G26630,AT2G36490,AT5G45800,AT2G03440,AT1G53170,AT1G75080,AT1G01720,AT1G66150,AT3G63260,AT4G34390,AT3G12710,AT1G59750,AT5G17300,AT2G26330,AT5G15230,AT1G66330,AT2G38470,AT4G35020,AT2G01180,AT3G57530,AT3G45640,AT5G47910,AT3G11410,AT4G39400,AT2G42830,AT2G25170,AT2G47060,AT5G27420,AT2G30980,AT1G22220,AT2G32920,AT2G31880,AT2G33700,AT1G32640,AT1G53210,AT1G20650,AT1G75240,AT2G26280,AT1G17380,AT4G20940…	2.05409e-08
Biological process	response to water	GO:0009415	5	7.48193e-10	3.53849	32	357	611	24120	AT2G17840,AT3G18490,AT2G38470,AT3G20470,AT4G38410,AT3G11410,AT4G25480,AT3G12630,AT4G25490,AT2G33700,AT1G32640,AT1G69700,AT2G04030,AT2G41010,AT3G08770,AT3G23920,AT3G16857,AT3G61430,AT5G25610,AT1G14350,AT3G05500,AT5G59550,AT2G22430,AT1G74520,AT4G39090,AT1G78080,AT5G67300,AT2G35300,AT1G69270,AT1G56280,AT1G22190,AT4G34000,	2.55633e-08
Biological process	developmental process	GO:0032502	2	7.82891e-10	1.64926	140	3351	611	24120	AT5G45800,AT1G75080,AT1G01720,AT5G40490,AT4G34390,AT4G37300,AT4G00450,AT1G59750,AT5G06780,AT2G26330,AT4G38400,AT5G37260,AT1G12430,AT5G16560,AT4G02500,AT1G66330,AT1G47530,AT3G20470,AT5G02030,AT1G68640,AT4G37450,AT3G45640,AT4G39400,AT1G01550,AT4G38430,AT5G28640,AT2G42830,AT1G54040,AT2G25170,AT1G55350,AT2G42600,AT4G37470,AT4G37590,AT2G31880,AT1G32640,AT5G60360,AT2G42410,AT3G04240,AT5G06250,AT5G08790…	2.62624e-08
Biological process	anatomical structure development	GO:0048856	3	1.49085e-09	1.66588	132	3128	611	24120	AT5G45800,AT1G75080,AT1G01720,AT5G40490,AT4G34390,AT4G37300,AT4G00450,AT1G59750,AT5G06780,AT2G26330,AT4G38400,AT5G37260,AT1G12430,AT5G16560,AT4G02500,AT1G66330,AT1G47530,AT5G02030,AT1G68640,AT4G37450,AT3G45640,AT4G39400,AT1G01550,AT4G38430,AT5G28640,AT2G42830,AT1G54040,AT2G25170,AT1G55350,AT2G42600,AT4G37470,AT4G37590,AT2G31880,AT1G32640,AT2G42410,AT3G04240,AT5G06250,AT5G08790,AT3G63300,AT2G04030…	4.91181e-08
Biological process	cellular macromolecule metabolic process	GO:0044260	5	1.64424e-09	1.40089	234	6594	611	24120	AT4G26630,AT5G62020,AT2G16400,AT2G36490,AT5G45800,AT1G53170,AT1G75080,AT1G68560,AT1G21590,AT1G01720,AT3G54790,AT2G19810,AT1G66150,AT3G63260,AT2G46270,AT3G12710,AT2G29970,AT1G59750,AT5G17300,AT2G26330,AT3G13810,AT5G37260,AT5G16560,AT2G47070,AT4G02500,AT2G36050,AT2G38470,AT5G18500,AT4G11570,AT5G02030,AT3G57530,AT1G68640,AT4G25470,AT3G45640,AT1G27930,AT3G11410,AT2G24090,AT4G25480,AT4G10340,AT5G28640…	5.32216e-08
Biological process	response to temperature stimulus	GO:0009266	4	1.89813e-09	2.86465	41	565	611	24120	AT3G17390,AT2G03440,AT2G17840,AT4G34150,AT5G06780,AT2G26330,AT2G38470,AT4G25470,AT3G45640,AT5G47910,AT3G11410,AT5G15450,AT4G25480,AT4G24280,AT4G25490,AT3G08730,AT2G04030,AT3G54890,AT2G40140,AT1G49480,AT3G47470,AT1G20823,AT1G36160,AT4G34710,AT3G49530,AT3G05880,AT3G16770,AT1G74520,AT1G20620,AT5G14800,AT4G36930,AT2G32120,AT1G78080,AT3G44110,AT1G69270,AT5G59820,AT4G14690,AT5G37770,AT4G26850,AT5G57560…	6.03803e-08
Biological process	abscisic acid-activated signaling pathway	GO:0009738	7	3.14942e-09	4.07813	25	242	611	24120	AT2G03440,AT1G01720,AT3G57530,AT3G45640,AT3G11410,AT2G25170,AT1G32640,AT1G75240,AT4G20940,AT2G30020,AT3G02140,AT2G22430,AT2G46510,AT5G51990,AT5G67300,AT5G66210,AT4G23650,AT1G69260,AT1G69270,AT1G12580,AT5G11260,AT1G02340,AT1G01360,AT3G15730,AT4G34000,	9.8486e-08
Biological process	response to organonitrogen compound	GO:0010243	5	4.9743e-09	4.47669	22	194	611	24120	AT5G62020,AT4G26400,AT2G38470,AT3G45640,AT5G27420,AT3G05200,AT1G32640,AT2G44840,AT3G55980,AT3G50060,AT2G40140,AT4G17230,AT1G20823,AT3G49530,AT5G59550,AT2G33580,AT3G15210,AT1G61340,AT2G46400,AT4G34410,AT5G67300,AT5G59820,	1.5296e-07
Biological process	response to external stimulus	GO:0009605	3	5.07914e-09	1.94534	82	1664	611	24120	AT2G36490,AT5G45800,AT2G03440,AT3G18490,AT1G20020,AT5G06320,AT4G34390,AT5G06780,AT2G26330,AT2G38470,AT4G35020,AT2G01180,AT4G37330,AT4G38660,AT3G45640,AT5G47910,AT1G54040,AT5G27420,AT3G02840,AT4G37590,AT3G05200,AT1G32640,AT5G08790,AT1G75380,AT5G42950,AT5G43810,AT4G18130,AT1G19350,AT4G00830,AT5G62570,AT1G02800,AT3G10985,AT1G18250,AT2G40140,AT5G58430,AT3G22170,AT5G24770,AT3G28860,AT1G31930,AT5G64900…	1.53623e-07
Biological process	post-embryonic development	GO:0009791	3	5.32309e-09	1.97381	79	1580	611	24120	AT5G45800,AT1G75080,AT5G40490,AT4G37300,AT4G00450,AT5G06780,AT2G26330,AT5G37260,AT5G16560,AT1G66330,AT5G02030,AT1G68640,AT3G45640,AT4G39400,AT2G42830,AT2G25170,AT1G55350,AT4G37470,AT4G37590,AT2G31880,AT5G08790,AT2G04030,AT5G23940,AT3G54720,AT5G48385,AT5G43810,AT3G09600,AT3G05120,AT1G60190,AT5G18570,AT3G50060,AT5G48160,AT2G28290,AT1G12820,AT5G62230,AT5G61380,AT1G21410,AT3G16857,AT1G20823,AT4G17460…	1.58405e-07
Biological process	response to water deprivation	GO:0009414	6	5.92023e-09	3.41293	30	347	611	24120	AT2G17840,AT3G18490,AT2G38470,AT3G11410,AT4G25480,AT3G12630,AT4G25490,AT2G33700,AT1G32640,AT1G69700,AT2G04030,AT2G41010,AT3G08770,AT3G23920,AT3G16857,AT3G61430,AT5G25610,AT1G14350,AT3G05500,AT5G59550,AT2G22430,AT1G74520,AT4G39090,AT1G78080,AT5G67300,AT2G35300,AT1G69270,AT1G56280,AT1G22190,AT4G34000,	1.73378e-07
Biological process	plant organ development	GO:0099402	4	6.60691e-09	2.30278	56	960	611	24120	AT1G75080,AT4G34390,AT1G59750,AT2G26330,AT1G12430,AT5G16560,AT4G02500,AT1G66330,AT3G45640,AT4G39400,AT1G01550,AT5G28640,AT2G42830,AT1G54040,AT2G25170,AT1G55350,AT2G42600,AT2G31880,AT1G32640,AT5G06250,AT5G08790,AT3G54720,AT3G05120,AT3G50060,AT5G48160,AT1G12820,AT5G62230,AT1G21410,AT3G16857,AT1G04550,AT1G36160,AT1G14350,AT3G28860,AT1G31930,AT1G15330,AT3G62980,AT5G60200,AT2G45680,AT2G34680,AT5G07180…	1.90465e-07
Biological process	cellular process	GO:0009987	2	6.942e-09	1.20243	407	13362	611	24120	AT4G26630,AT3G17390,AT5G62020,AT1G72810,AT2G16400,AT2G36490,AT5G45800,AT1G20010,AT2G03440,AT1G01610,AT1G53170,AT1G75080,AT4G35100,AT4G37640,AT1G68560,AT1G20020,AT3G15095,AT1G21590,AT1G01720,AT2G05990,AT5G40490,AT3G54790,AT5G19730,AT2G19810,AT1G66150,AT3G51280,AT3G63260,AT4G34390,AT2G46270,AT2G47240,AT3G12710,AT2G29970,AT1G59750,AT5G17300,AT1G10200,AT2G38540,AT5G53570,AT2G26330,AT5G52240,AT2G47010…	1.97046e-07
Biological process	multicellular organism development	GO:0007275	4	7.28232e-09	1.68074	119	2795	611	24120	AT5G45800,AT1G75080,AT1G01720,AT5G40490,AT4G34390,AT4G37300,AT4G00450,AT1G59750,AT5G06780,AT2G26330,AT5G37260,AT1G12430,AT5G16560,AT4G02500,AT1G66330,AT1G47530,AT5G02030,AT1G68640,AT4G37450,AT3G45640,AT4G39400,AT1G01550,AT5G28640,AT2G42830,AT1G54040,AT2G25170,AT1G55350,AT2G42600,AT4G37470,AT4G37590,AT2G31880,AT1G32640,AT2G42410,AT3G04240,AT5G06250,AT5G08790,AT3G63300,AT2G04030,AT5G23940,AT3G54720…	2.03574e-07
Biological process	response to wounding	GO:0009611	4	7.54181e-09	4.20349	23	216	611	24120	AT5G06320,AT1G01720,AT3G45640,AT5G47910,AT1G32640,AT1G17380,AT5G08790,AT1G76650,AT2G28290,AT1G66760,AT1G32920,AT5G24770,AT5G64900,AT4G34710,AT2G30020,AT1G61340,AT2G46510,AT1G78080,AT3G14840,AT5G59820,AT3G44260,AT3G24550,AT4G11280,	2.07681e-07
Biological process	reproductive shoot system development	GO:0090567	6	7.65962e-09	2.86278	38	524	611	24120	AT1G75080,AT2G26330,AT5G37260,AT5G16560,AT5G02030,AT1G68640,AT3G45640,AT4G39400,AT2G42830,AT4G37590,AT2G31880,AT3G54720,AT5G48385,AT3G05120,AT2G28290,AT1G12820,AT5G62230,AT5G61380,AT1G20823,AT4G17460,AT3G28860,AT1G15330,AT3G62980,AT5G07180,AT2G02850,AT4G36930,AT4G18960,AT5G60800,AT5G62090,AT3G58780,AT3G44110,AT4G04890,AT1G59640,AT5G57660,AT5G37770,AT1G24260,AT3G02310,AT4G37750,	2.07823e-07
Biological process	response to biotic stimulus	GO:0009607	3	8.30575e-09	2.07138	69	1315	611	24120	AT2G36490,AT5G45800,AT2G03440,AT3G18490,AT1G20020,AT5G06320,AT4G34390,AT5G06780,AT2G26330,AT1G70830,AT2G38470,AT2G01180,AT4G37330,AT4G38660,AT3G45640,AT5G47910,AT1G54040,AT5G27420,AT3G02840,AT3G05200,AT1G32640,AT5G08790,AT1G75380,AT5G42950,AT5G43810,AT1G19350,AT4G00830,AT5G62570,AT1G02800,AT3G10985,AT1G18250,AT2G40140,AT5G58430,AT5G24770,AT1G31930,AT5G64900,AT3G49530,AT2G30020,AT5G24620,AT2G33580…	2.22088e-07
Biological process	cellular metabolic process	GO:0044237	3	9.45328e-09	1.27576	317	9809	611	24120	AT4G26630,AT3G17390,AT5G62020,AT1G72810,AT2G16400,AT2G36490,AT5G45800,AT1G01610,AT1G53170,AT1G75080,AT1G68560,AT1G20020,AT3G15095,AT1G21590,AT1G01720,AT2G05990,AT5G40490,AT3G54790,AT5G19730,AT2G19810,AT1G66150,AT3G63260,AT2G46270,AT2G47240,AT3G12710,AT2G29970,AT1G59750,AT5G17300,AT2G26330,AT2G47010,AT3G13810,AT5G37260,AT5G16560,AT2G06520,AT2G47070,AT4G02500,AT1G66330,AT2G36050,AT2G38470,AT5G18500…	2.49161e-07
Biological process	floral whorl development	GO:0048438	4	9.9006e-09	4.50544	21	184	611	24120	AT1G75080,AT5G16560,AT5G02030,AT3G45640,AT4G39400,AT2G42830,AT1G12820,AT5G62230,AT4G17460,AT3G28860,AT1G15330,AT3G62980,AT5G07180,AT2G02850,AT4G36930,AT4G18960,AT5G62090,AT3G58780,AT1G59640,AT1G24260,AT3G02310,	2.57276e-07
Biological process	flower development	GO:0009908	7	1.2608e-08	2.85836	37	511	611	24120	AT1G75080,AT5G37260,AT5G16560,AT5G02030,AT1G68640,AT3G45640,AT4G39400,AT2G42830,AT4G37590,AT2G31880,AT3G54720,AT5G48385,AT3G05120,AT2G28290,AT1G12820,AT5G62230,AT5G61380,AT1G20823,AT4G17460,AT3G28860,AT1G15330,AT3G62980,AT5G07180,AT2G02850,AT4G36930,AT4G18960,AT5G60800,AT5G62090,AT3G58780,AT3G44110,AT4G04890,AT1G59640,AT5G57660,AT5G37770,AT1G24260,AT3G02310,AT4G37750,	3.2308e-07
Biological process	cellular response to oxygen-containing compound	GO:1901701	5	1.70797e-08	2.61515	42	634	611	24120	AT2G03440,AT1G75080,AT1G01720,AT5G15230,AT3G57530,AT3G45640,AT3G11410,AT4G39400,AT2G25170,AT2G30980,AT1G32640,AT1G75240,AT1G17380,AT4G20940,AT1G28480,AT2G42870,AT1G06390,AT3G05120,AT1G19350,AT1G12820,AT3G02110,AT2G30020,AT2G33580,AT1G73660,AT3G02140,AT3G15210,AT2G22430,AT2G20370,AT2G46510,AT5G51990,AT5G67300,AT5G66210,AT4G23650,AT1G69260,AT1G69270,AT1G12580,AT2G01570,AT5G11260,AT1G02340,AT1G01360…	4.31673e-07
Biological process	cellular response to abscisic acid stimulus	GO:0071215	7	2.14019e-08	3.71018	25	266	611	24120	AT2G03440,AT1G01720,AT3G57530,AT3G45640,AT3G11410,AT2G25170,AT1G32640,AT1G75240,AT4G20940,AT2G30020,AT3G02140,AT2G22430,AT2G46510,AT5G51990,AT5G67300,AT5G66210,AT4G23650,AT1G69260,AT1G69270,AT1G12580,AT5G11260,AT1G02340,AT1G01360,AT3G15730,AT4G34000,	5.33601e-07
Biological process	cellular response to alcohol	GO:0097306	6	2.14019e-08	3.71018	25	266	611	24120	AT2G03440,AT1G01720,AT3G57530,AT3G45640,AT3G11410,AT2G25170,AT1G32640,AT1G75240,AT4G20940,AT2G30020,AT3G02140,AT2G22430,AT2G46510,AT5G51990,AT5G67300,AT5G66210,AT4G23650,AT1G69260,AT1G69270,AT1G12580,AT5G11260,AT1G02340,AT1G01360,AT3G15730,AT4G34000,	5.33601e-07
Biological process	interspecies interaction between organisms	GO:0044419	2	2.14745e-08	2.03517	68	1319	611	24120	AT2G36490,AT5G45800,AT2G03440,AT3G18490,AT1G20020,AT5G06320,AT4G34390,AT5G06780,AT2G26330,AT2G38470,AT2G01180,AT4G37330,AT4G38660,AT3G45640,AT5G47910,AT1G54040,AT5G27420,AT4G24280,AT3G02840,AT3G05200,AT1G32640,AT5G08790,AT1G75380,AT5G42950,AT5G43810,AT1G19350,AT4G00830,AT5G62570,AT5G48160,AT1G02800,AT3G10985,AT1G18250,AT2G40140,AT5G58430,AT5G24770,AT1G31930,AT5G64900,AT3G49530,AT2G30020,AT5G24620…	5.21321e-07
Biological process	macromolecule metabolic process	GO:0043170	4	2.22063e-08	1.32306	264	7877	611	24120	AT4G26630,AT5G62020,AT2G16400,AT2G36490,AT5G45800,AT1G01610,AT1G53170,AT1G75080,AT3G18490,AT1G68560,AT1G21590,AT1G01720,AT5G40490,AT3G54790,AT5G19730,AT2G19810,AT2G35260,AT1G66150,AT3G63260,AT2G46270,AT2G47240,AT3G12710,AT2G29970,AT1G59750,AT5G17300,AT2G26330,AT3G13810,AT5G37260,AT5G16560,AT2G47070,AT4G02500,AT2G36050,AT2G38470,AT5G18500,AT4G11570,AT5G02030,AT3G57530,AT1G68640,AT4G25470,AT3G45640…	5.32085e-07
Biological process	reproductive system development	GO:0061458	5	2.31381e-08	2.058	66	1266	611	24120	AT5G45800,AT1G75080,AT5G40490,AT4G37300,AT4G00450,AT5G06780,AT2G26330,AT5G37260,AT5G16560,AT1G66330,AT1G47530,AT5G02030,AT1G68640,AT3G45640,AT4G39400,AT2G42830,AT1G55350,AT4G37590,AT2G31880,AT5G08790,AT2G04030,AT5G23940,AT3G54720,AT5G48385,AT5G43810,AT3G09600,AT3G05120,AT5G18570,AT5G48160,AT2G28290,AT1G12820,AT5G62230,AT5G61380,AT3G16857,AT1G20823,AT4G17460,AT1G36160,AT2G33880,AT3G28860,AT4G34710…	5.47304e-07
Biological process	reproductive structure development	GO:0048608	4	2.31381e-08	2.058	66	1266	611	24120	AT5G45800,AT1G75080,AT5G40490,AT4G37300,AT4G00450,AT5G06780,AT2G26330,AT5G37260,AT5G16560,AT1G66330,AT1G47530,AT5G02030,AT1G68640,AT3G45640,AT4G39400,AT2G42830,AT1G55350,AT4G37590,AT2G31880,AT5G08790,AT2G04030,AT5G23940,AT3G54720,AT5G48385,AT5G43810,AT3G09600,AT3G05120,AT5G18570,AT5G48160,AT2G28290,AT1G12820,AT5G62230,AT5G61380,AT3G16857,AT1G20823,AT4G17460,AT1G36160,AT2G33880,AT3G28860,AT4G34710…	5.47304e-07
Biological process	response to other organism	GO:0051707	5	3.02666e-08	2.04348	66	1275	611	24120	AT2G36490,AT5G45800,AT2G03440,AT3G18490,AT1G20020,AT5G06320,AT4G34390,AT5G06780,AT2G26330,AT2G38470,AT2G01180,AT4G37330,AT4G38660,AT3G45640,AT5G47910,AT1G54040,AT5G27420,AT3G02840,AT3G05200,AT1G32640,AT5G08790,AT1G75380,AT5G42950,AT5G43810,AT1G19350,AT4G00830,AT5G62570,AT1G02800,AT3G10985,AT1G18250,AT2G40140,AT5G58430,AT5G24770,AT1G31930,AT5G64900,AT3G49530,AT2G30020,AT5G24620,AT2G33580,AT3G16770…	6.98023e-07
Biological process	response to external biotic stimulus	GO:0043207	4	3.21125e-08	2.04028	66	1277	611	24120	AT2G36490,AT5G45800,AT2G03440,AT3G18490,AT1G20020,AT5G06320,AT4G34390,AT5G06780,AT2G26330,AT2G38470,AT2G01180,AT4G37330,AT4G38660,AT3G45640,AT5G47910,AT1G54040,AT5G27420,AT3G02840,AT3G05200,AT1G32640,AT5G08790,AT1G75380,AT5G42950,AT5G43810,AT1G19350,AT4G00830,AT5G62570,AT1G02800,AT3G10985,AT1G18250,AT2G40140,AT5G58430,AT5G24770,AT1G31930,AT5G64900,AT3G49530,AT2G30020,AT5G24620,AT2G33580,AT3G16770…	7.31452e-07
Biological process	multicellular organismal process	GO:0032501	2	5.6474e-08	1.60409	123	3027	611	24120	AT5G45800,AT1G75080,AT1G01720,AT5G40490,AT4G34390,AT4G37300,AT4G00450,AT1G59750,AT5G06780,AT2G26330,AT5G37260,AT1G12430,AT5G16560,AT4G02500,AT1G66330,AT1G47530,AT3G20470,AT5G02030,AT1G68640,AT4G37450,AT3G45640,AT4G39400,AT1G01550,AT4G38430,AT5G28640,AT2G42830,AT1G54040,AT2G25170,AT1G55350,AT2G42600,AT4G37470,AT4G37590,AT2G31880,AT1G32640,AT2G42410,AT3G04240,AT5G06250,AT5G08790,AT3G63300,AT2G04030…	1.27067e-06
Biological process	organic substance metabolic process	GO:0071704	3	5.93222e-08	1.24734	327	10349	611	24120	AT4G26630,AT3G17390,AT5G62020,AT1G72810,AT2G16400,AT1G66250,AT2G36490,AT5G45800,AT1G01610,AT1G53170,AT1G75080,AT3G55430,AT3G18490,AT1G68560,AT1G21590,AT1G01720,AT2G05990,AT5G40490,AT3G54790,AT5G19730,AT2G19810,AT2G35260,AT1G66150,AT3G63260,AT2G46270,AT2G47240,AT3G12710,AT2G29970,AT1G59750,AT5G17300,AT2G26330,AT3G13810,AT5G37260,AT5G16560,AT2G47070,AT4G02500,AT2G36050,AT2G38470,AT5G18500,AT4G11570…	1.31867e-06
Biological process	defense response	GO:0006952	4	6.82296e-08	1.8979	75	1560	611	24120	AT1G66250,AT2G36490,AT3G18490,AT1G20020,AT5G06320,AT4G34390,AT5G06780,AT2G26330,AT1G70830,AT2G38470,AT2G01180,AT5G42100,AT4G37330,AT3G45640,AT5G47910,AT1G54040,AT5G27420,AT3G05200,AT2G31880,AT4G01610,AT1G32640,AT1G20650,AT1G17380,AT2G44840,AT1G75380,AT5G42950,AT5G43810,AT1G10650,AT1G19350,AT4G00830,AT5G62570,AT1G21880,AT1G12820,AT2G40140,AT5G24780,AT5G58430,AT1G20823,AT5G47550,AT1G64760,AT5G24770…	1.49862e-06
Biological process	response to cold	GO:0009409	5	7.7855e-08	3.04444	30	389	611	24120	AT3G17390,AT2G03440,AT2G17840,AT4G34150,AT2G38470,AT4G25470,AT3G45640,AT3G11410,AT4G25480,AT4G24280,AT4G25490,AT3G08730,AT3G54890,AT2G40140,AT1G49480,AT3G47470,AT1G20823,AT1G36160,AT4G34710,AT3G49530,AT3G05880,AT1G74520,AT1G20620,AT4G36930,AT1G78080,AT1G69270,AT5G59820,AT5G37770,AT5G57560,AT1G22190,	1.68991e-06
Biological process	floral organ development	GO:0048437	5	9.42378e-08	3.80911	22	228	611	24120	AT1G75080,AT5G16560,AT3G45640,AT4G39400,AT2G42830,AT2G31880,AT3G05120,AT1G12820,AT5G62230,AT3G28860,AT1G15330,AT3G62980,AT5G07180,AT2G02850,AT4G36930,AT4G18960,AT5G62090,AT3G58780,AT4G04890,AT1G59640,AT1G24260,AT3G02310,	2.02173e-06
Biological process	response to inorganic substance	GO:0010035	4	1.2818e-07	2.18379	52	940	611	24120	AT2G17840,AT3G18490,AT1G68560,AT2G38470,AT3G20470,AT4G38410,AT3G11410,AT4G25480,AT3G12630,AT4G24280,AT4G25490,AT3G02840,AT2G33700,AT1G32640,AT4G38220,AT1G69700,AT2G04030,AT3G09600,AT1G20340,AT3G04290,AT2G41010,AT3G08770,AT1G12820,AT3G23920,AT3G16857,AT5G24770,AT3G61430,AT5G25610,AT1G14350,AT1G65980,AT3G05500,AT5G52920,AT5G59550,AT5G19140,AT2G22430,AT1G74520,AT1G20620,AT4G39090,AT2G32120,AT1G78080…	2.71831e-06
Biological process	primary metabolic process	GO:0044238	3	1.31761e-07	1.25726	306	9608	611	24120	AT4G26630,AT3G17390,AT5G62020,AT1G72810,AT2G16400,AT1G66250,AT2G36490,AT5G45800,AT1G01610,AT1G53170,AT1G75080,AT3G55430,AT3G18490,AT1G68560,AT1G21590,AT1G01720,AT2G05990,AT5G40490,AT3G54790,AT5G19730,AT2G19810,AT2G35260,AT1G66150,AT3G63260,AT2G46270,AT2G47240,AT3G12710,AT2G29970,AT1G59750,AT5G17300,AT2G26330,AT3G13810,AT5G37260,AT5G16560,AT2G47070,AT4G02500,AT2G36050,AT2G38470,AT5G18500,AT4G11570…	2.7625e-06
Biological process	response to nitrogen compound	GO:1901698	4	1.4359e-07	3.58875	23	253	611	24120	AT5G62020,AT4G26400,AT2G38470,AT3G45640,AT5G27420,AT3G05200,AT1G32640,AT2G44840,AT3G55980,AT3G50060,AT1G12820,AT2G40140,AT4G17230,AT1G20823,AT3G49530,AT5G59550,AT2G33580,AT3G15210,AT1G61340,AT2G46400,AT4G34410,AT5G67300,AT5G59820,	2.97666e-06
Biological process	response to organic cyclic compound	GO:0014070	5	1.77406e-07	3.07038	28	360	611	24120	AT1G75080,AT5G06320,AT4G38400,AT5G37260,AT3G20470,AT4G39400,AT2G30980,AT1G28480,AT5G08790,AT2G42870,AT1G06390,AT3G09600,AT1G19350,AT3G50060,AT1G08560,AT5G09870,AT3G04290,AT3G11700,AT2G32690,AT3G02110,AT3G02120,AT4G08950,AT2G20370,AT1G61340,AT5G67300,AT2G01570,AT5G57560,AT3G12110,	3.63683e-06
Biological process	metabolic process	GO:0008152	2	2.59309e-07	1.20726	359	11739	611	24120	AT4G26630,AT3G17390,AT5G62020,AT1G72810,AT2G16400,AT1G66250,AT2G36490,AT5G45800,AT1G01610,AT1G53170,AT1G75080,AT3G55430,AT3G18490,AT3G20790,AT1G68560,AT1G20020,AT3G15095,AT1G21590,AT1G01720,AT2G05990,AT5G40490,AT3G54790,AT5G19730,AT2G19810,AT2G35260,AT1G66150,AT3G63260,AT2G46270,AT2G47240,AT1G21440,AT3G12710,AT2G29970,AT1G59750,AT5G17300,AT2G26330,AT2G47010,AT3G13810,AT5G37260,AT5G16560,AT2G06520…	5.25742e-06
Biological process	cellular response to acid chemical	GO:0071229	5	2.83951e-07	2.70273	33	482	611	24120	AT2G03440,AT1G01720,AT5G15230,AT3G57530,AT3G45640,AT3G11410,AT2G25170,AT1G32640,AT1G75240,AT1G17380,AT4G20940,AT1G28480,AT3G05120,AT1G12820,AT2G30020,AT3G02140,AT3G15210,AT2G22430,AT2G20370,AT2G46510,AT5G51990,AT5G67300,AT5G66210,AT4G23650,AT1G69260,AT1G69270,AT1G12580,AT2G01570,AT5G11260,AT1G02340,AT1G01360,AT3G15730,AT4G34000,	5.69445e-06
Biological process	gynoecium development	GO:0048467	5	2.86285e-07	5.89875	13	87	611	24120	AT1G75080,AT5G16560,AT3G45640,AT2G42830,AT5G62230,AT4G17460,AT5G07180,AT4G36930,AT4G18960,AT5G62090,AT3G58780,AT1G24260,AT3G02310,	5.67952e-06
Biological process	RNA metabolic process	GO:0016070	7	2.92722e-07	1.53913	128	3283	611	24120	AT4G26630,AT5G62020,AT2G16400,AT2G36490,AT1G53170,AT1G75080,AT1G01720,AT5G40490,AT2G19810,AT2G46270,AT2G29970,AT1G59750,AT5G17300,AT3G13810,AT5G37260,AT5G16560,AT2G47070,AT2G36050,AT2G38470,AT5G02030,AT1G68640,AT4G25470,AT4G25480,AT5G28640,AT2G42830,AT2G40410,AT2G25170,AT1G55110,AT4G25490,AT2G18750,AT5G06980,AT5G52040,AT2G33700,AT1G32640,AT1G17370,AT1G75240,AT2G42410,AT1G17380,AT2G44840,AT5G06250…	5.74545e-06
Biological process	regulation of developmental process	GO:0050793	4	3.10864e-07	2.41445	40	654	611	24120	AT5G40490,AT4G34390,AT4G00450,AT2G26330,AT5G37260,AT3G20470,AT1G68640,AT3G45640,AT4G39400,AT4G38430,AT2G25170,AT1G55350,AT2G31880,AT5G08790,AT3G54720,AT5G43810,AT1G60190,AT3G16857,AT1G20823,AT2G33880,AT1G14350,AT1G31930,AT5G57015,AT1G05570,AT2G45680,AT4G36930,AT3G62420,AT1G78080,AT5G13000,AT4G18960,AT5G60800,AT5G66210,AT3G44110,AT4G04890,AT2G01570,AT4G14690,AT5G57660,AT5G11260,AT5G37770,AT1G24260,	6.03731e-06
Biological process	carpel development	GO:0048440	6	3.28577e-07	6.40156	12	74	611	24120	AT1G75080,AT5G16560,AT3G45640,AT2G42830,AT5G62230,AT5G07180,AT4G36930,AT4G18960,AT5G62090,AT3G58780,AT1G24260,AT3G02310,	6.31484e-06
Biological process	anatomical structure morphogenesis	GO:0009653	3	4.22447e-07	2.13848	50	923	611	24120	AT4G34390,AT2G26330,AT4G38400,AT5G16560,AT4G02500,AT5G02030,AT4G39400,AT4G38430,AT1G55350,AT4G37470,AT5G06250,AT5G23940,AT4G28560,AT5G43810,AT2G03090,AT5G18580,AT3G05120,AT1G19350,AT5G48160,AT1G76420,AT2G28290,AT5G62230,AT1G21410,AT3G16857,AT1G36160,AT1G14350,AT3G28860,AT1G31930,AT1G50430,AT2G46600,AT5G57015,AT3G62980,AT1G05570,AT2G34680,AT5G07180,AT2G20370,AT5G60690,AT5G13000,AT5G66210,AT4G37810…	8.03519e-06
Biological process	negative regulation of biological process	GO:0048519	4	5.10402e-07	2.1445	49	902	611	24120	AT4G26630,AT2G36490,AT1G75080,AT1G01720,AT1G59750,AT5G52240,AT2G36050,AT5G02030,AT5G47910,AT3G11410,AT4G39400,AT2G25170,AT5G52040,AT2G31880,AT1G17380,AT3G08730,AT5G06250,AT5G08790,AT1G19770,AT1G75380,AT2G42870,AT3G54720,AT5G43810,AT1G19350,AT1G20330,AT5G62570,AT1G20340,AT5G61380,AT1G04550,AT4G08980,AT2G45680,AT3G02140,AT3G15210,AT2G22430,AT3G52525,AT2G46510,AT4G36930,AT4G19700,AT5G58140,AT4G18960…	9.6091e-06
Biological process	developmental process involved in reproduction	GO:0003006	3	5.20353e-07	1.84839	70	1495	611	24120	AT5G45800,AT1G75080,AT5G40490,AT4G37300,AT4G00450,AT5G06780,AT2G26330,AT5G37260,AT5G16560,AT1G66330,AT1G47530,AT5G02030,AT1G68640,AT4G37450,AT3G45640,AT4G39400,AT4G38430,AT2G42830,AT1G55350,AT4G37590,AT2G31880,AT5G08790,AT2G04030,AT5G23940,AT3G54720,AT4G28560,AT5G48385,AT5G43810,AT3G09600,AT3G05120,AT5G18570,AT5G48160,AT2G28290,AT1G12820,AT5G62230,AT5G61380,AT3G16857,AT1G20823,AT4G17460,AT1G36160…	9.69748e-06
Biological process	photosynthesis	GO:0015979	4	5.73758e-07	3.43272	22	253	611	24120	AT1G20020,AT3G15095,AT2G06520,AT4G10340,AT2G42600,AT4G27440,ATCG00220,AT3G54890,AT1G74470,AT2G46820,AT3G16140,AT4G12800,AT1G31330,AT2G30570,AT3G47470,AT5G13630,AT1G06680,AT1G79040,AT5G66570,AT2G21170,AT4G14690,AT1G29930,	1.05858e-05
Biological process	negative regulation of cellular process	GO:0048523	5	6.19101e-07	2.56633	34	523	611	24120	AT4G26630,AT2G36490,AT1G75080,AT1G01720,AT1G59750,AT5G52240,AT2G36050,AT5G02030,AT5G47910,AT3G11410,AT4G39400,AT2G25170,AT1G17380,AT3G08730,AT5G06250,AT5G08790,AT1G19770,AT1G75380,AT2G42870,AT1G19350,AT1G20330,AT1G20340,AT1G04550,AT3G02140,AT3G15210,AT2G22430,AT3G52525,AT4G19700,AT5G58140,AT4G18960,AT5G66570,AT4G04890,AT2G01570,AT4G34590,	1.13093e-05
Biological process	heterocycle metabolic process	GO:0046483	4	6.56004e-07	1.4402	156	4276	611	24120	AT4G26630,AT5G62020,AT2G16400,AT2G36490,AT1G53170,AT1G75080,AT1G01720,AT5G40490,AT2G19810,AT2G46270,AT3G12710,AT2G29970,AT1G59750,AT5G17300,AT3G13810,AT5G37260,AT5G16560,AT2G47070,AT2G36050,AT2G38470,AT4G11570,AT5G02030,AT1G68640,AT4G25470,AT4G37330,AT3G45640,AT4G25480,AT2G38210,AT5G28640,AT2G42830,AT2G40410,AT2G25170,AT1G55110,AT4G25490,AT2G18750,AT4G37470,AT5G06980,AT5G52040,AT2G33700,AT1G32640…	1.1866e-05
Biological process	plant ovule development	GO:0048481	5	8.86763e-07	7.31042	10	54	611	24120	AT1G75080,AT5G16560,AT3G45640,AT2G42830,AT5G62230,AT5G07180,AT5G62090,AT3G58780,AT1G24260,AT3G02310,	1.58842e-05
Biological process	plant-type ovary development	GO:0035670	5	1.05944e-06	7.1775	10	55	611	24120	AT1G75080,AT5G16560,AT3G45640,AT2G42830,AT5G62230,AT5G07180,AT5G62090,AT3G58780,AT1G24260,AT3G02310,	1.87949e-05
Biological process	response to bacterium	GO:0009617	6	1.18007e-06	2.67938	30	442	611	24120	AT2G03440,AT1G20020,AT5G06320,AT4G34390,AT2G26330,AT2G38470,AT3G45640,AT1G54040,AT5G27420,AT3G05200,AT1G19350,AT4G00830,AT5G62570,AT5G58430,AT1G31930,AT3G15210,AT4G39090,AT1G61340,AT4G33300,AT1G06680,AT4G19700,AT5G67300,AT5G66210,AT5G66570,AT3G44260,AT5G24590,AT4G23670,AT4G26850,AT3G26520,AT5G04720,	2.07354e-05
Biological process	cellular protein modification process	GO:0006464	7	1.26813e-06	1.66935	88	2081	611	24120	AT5G45800,AT1G21590,AT3G54790,AT1G66150,AT3G63260,AT2G26330,AT2G47070,AT5G18500,AT4G11570,AT3G57530,AT3G45640,AT3G11410,AT4G10340,AT2G42830,AT3G12630,AT2G47060,AT5G27420,AT5G26570,AT2G30980,AT1G01540,AT2G29400,AT5G36250,AT2G42960,AT3G05200,AT2G31880,AT2G33700,AT1G20650,AT3G04240,AT5G05080,AT5G65920,AT4G20940,AT3G08730,AT1G67880,AT1G75380,AT2G31510,AT4G18130,AT1G06390,AT3G09600,AT3G54890,AT1G10650…	2.20727e-05
Biological process	protein modification process	GO:0036211	6	1.26813e-06	1.66935	88	2081	611	24120	AT5G45800,AT1G21590,AT3G54790,AT1G66150,AT3G63260,AT2G26330,AT2G47070,AT5G18500,AT4G11570,AT3G57530,AT3G45640,AT3G11410,AT4G10340,AT2G42830,AT3G12630,AT2G47060,AT5G27420,AT5G26570,AT2G30980,AT1G01540,AT2G29400,AT5G36250,AT2G42960,AT3G05200,AT2G31880,AT2G33700,AT1G20650,AT3G04240,AT5G05080,AT5G65920,AT4G20940,AT3G08730,AT1G67880,AT1G75380,AT2G31510,AT4G18130,AT1G06390,AT3G09600,AT3G54890,AT1G10650…	2.20727e-05
Biological process	protein phosphorylation	GO:0006468	8	1.48569e-06	2.08456	48	909	611	24120	AT5G45800,AT1G21590,AT1G66150,AT3G63260,AT2G26330,AT5G18500,AT4G11570,AT3G57530,AT3G45640,AT2G42830,AT2G47060,AT5G26570,AT2G30980,AT1G01540,AT2G42960,AT2G31880,AT1G20650,AT4G20940,AT3G08730,AT1G06390,AT2G40270,AT5G51560,AT5G62230,AT2G30390,AT2G46500,AT1G48480,AT5G57015,AT2G33580,AT1G73660,AT1G07870,AT5G07180,AT5G58140,AT4G18960,AT3G58780,AT5G66210,AT4G23650,AT3G14840,AT1G12580,AT3G56100,AT2G45590…	2.53806e-05
Biological process	defense response to other organism	GO:0098542	6	1.56085e-06	2.01054	52	1021	611	24120	AT2G36490,AT3G18490,AT1G20020,AT5G06320,AT4G34390,AT5G06780,AT2G26330,AT2G38470,AT2G01180,AT4G37330,AT3G45640,AT5G47910,AT1G54040,AT5G27420,AT3G05200,AT1G32640,AT1G75380,AT5G42950,AT5G43810,AT1G19350,AT4G00830,AT5G62570,AT2G40140,AT5G58430,AT5G24770,AT5G64900,AT3G49530,AT2G30020,AT2G33580,AT3G15210,AT4G39090,AT5G09440,AT4G33300,AT1G06680,AT4G19700,AT3G54920,AT4G34410,AT5G67300,AT5G66210,AT5G66570…	2.64199e-05
Biological process	response to light stimulus	GO:0009416	5	1.58402e-06	2.21067	42	750	611	24120	AT2G17840,AT5G40490,AT4G00450,AT2G01180,AT3G45640,AT4G39400,AT4G10340,AT4G37470,AT4G37590,AT5G08790,AT2G42870,AT2G04030,AT3G54720,AT4G18130,AT3G09600,AT3G54890,AT5G18570,AT1G20340,AT3G47470,AT3G22170,AT3G28860,AT3G06850,AT1G58290,AT1G20620,AT4G36930,AT2G32120,AT5G58140,AT1G78080,AT5G04410,AT5G66570,AT3G44110,AT5G59820,AT2G01570,AT4G14690,AT5G57660,AT5G11260,AT5G37770,AT1G02340,AT4G01120,AT1G66180…	2.65683e-05
Biological process	organic cyclic compound metabolic process	GO:1901360	4	1.98982e-06	1.40152	162	4563	611	24120	AT4G26630,AT3G17390,AT5G62020,AT2G16400,AT2G36490,AT1G53170,AT1G75080,AT1G01720,AT5G40490,AT2G19810,AT2G46270,AT3G12710,AT2G29970,AT1G59750,AT5G17300,AT3G13810,AT5G37260,AT5G16560,AT2G47070,AT2G36050,AT2G38470,AT4G11570,AT5G02030,AT1G68640,AT4G25470,AT4G37330,AT3G45640,AT4G25480,AT2G38210,AT5G28640,AT2G42830,AT2G40410,AT2G25170,AT1G55110,AT4G25490,AT2G18750,AT4G37470,AT5G06980,AT5G52040,AT2G33700…	3.30741e-05
Biological process	phyllome development	GO:0048827	5	2.58533e-06	2.48669	32	508	611	24120	AT1G75080,AT1G59750,AT2G26330,AT5G16560,AT1G66330,AT3G45640,AT4G39400,AT5G28640,AT2G42830,AT1G54040,AT1G55350,AT2G42600,AT5G06250,AT5G08790,AT1G12820,AT5G62230,AT1G14350,AT3G28860,AT1G15330,AT3G62980,AT2G45680,AT5G07180,AT2G02850,AT4G36930,AT4G18960,AT5G62090,AT3G58780,AT4G04890,AT1G59640,AT1G24260,AT3G15730,AT3G02310,	4.25886e-05
Biological process	response to radiation	GO:0009314	4	3.84669e-06	2.13385	42	777	611	24120	AT2G17840,AT5G40490,AT4G00450,AT2G01180,AT3G45640,AT4G39400,AT4G10340,AT4G37470,AT4G37590,AT5G08790,AT2G42870,AT2G04030,AT3G54720,AT4G18130,AT3G09600,AT3G54890,AT5G18570,AT1G20340,AT3G47470,AT3G22170,AT3G28860,AT3G06850,AT1G58290,AT1G20620,AT4G36930,AT2G32120,AT5G58140,AT1G78080,AT5G04410,AT5G66570,AT3G44110,AT5G59820,AT2G01570,AT4G14690,AT5G57660,AT5G11260,AT5G37770,AT1G02340,AT4G01120,AT1G66180…	6.28065e-05
Biological process	response to ethylene	GO:0009723	6	4.14524e-06	2.95751	23	307	611	24120	AT1G53170,AT5G37260,AT2G38210,AT5G60360,AT4G27440,AT2G44840,AT1G28370,AT3G09600,AT3G50060,AT1G31930,AT5G64900,AT3G62980,AT3G16770,AT3G14230,AT3G15210,AT1G78080,AT4G34410,AT5G67300,AT1G05710,AT2G01570,AT4G11280,AT3G15730,AT1G22190,	6.70874e-05
Biological process	regionalization	GO:0003002	4	4.20872e-06	3.87497	16	163	611	24120	AT4G00450,AT2G26330,AT5G16560,AT5G02030,AT3G45640,AT5G28640,AT3G63300,AT3G54720,AT1G20330,AT1G04550,AT1G14350,AT3G28860,AT2G20120,AT5G60690,AT1G69270,AT1G24260,	6.75225e-05
Biological process	nucleic acid metabolic process	GO:0090304	6	4.53223e-06	1.45028	132	3593	611	24120	AT4G26630,AT5G62020,AT2G16400,AT2G36490,AT1G53170,AT1G75080,AT1G01720,AT5G40490,AT2G19810,AT2G46270,AT3G12710,AT2G29970,AT1G59750,AT5G17300,AT3G13810,AT5G37260,AT5G16560,AT2G47070,AT2G36050,AT2G38470,AT5G02030,AT1G68640,AT4G25470,AT4G25480,AT5G28640,AT2G42830,AT2G40410,AT2G25170,AT1G55110,AT4G25490,AT2G18750,AT5G06980,AT5G52040,AT2G33700,AT1G32640,AT1G17370,AT1G75240,AT2G42410,AT2G26280,AT1G17380…	7.20859e-05
Biological process	phosphorus metabolic process	GO:0006793	4	4.73156e-06	1.69025	76	1775	611	24120	AT5G45800,AT1G01610,AT3G15095,AT1G21590,AT1G66150,AT3G63260,AT2G26330,AT2G47010,AT5G18500,AT4G11570,AT2G01180,AT3G57530,AT3G45640,AT3G11410,AT2G38210,AT2G42830,AT2G47060,AT5G26570,AT2G30980,AT1G01540,AT2G29400,AT5G36250,AT2G42960,AT2G31880,AT2G33700,AT1G20650,AT4G20940,AT3G08730,AT5G49460,AT1G06390,AT2G40270,AT5G51560,AT5G59290,AT3G29360,AT5G62230,AT3G62260,AT2G30390,AT5G36880,AT2G46500,AT1G36160…	7.4613e-05
Biological process	response to jasmonic acid	GO:0009753	6	4.81983e-06	3.34843	19	224	611	24120	AT5G37260,AT1G54040,AT1G32640,AT1G17380,AT1G28480,AT5G08790,AT3G09600,AT5G24780,AT5G24770,AT5G64900,AT4G34710,AT3G16770,AT3G15210,AT1G61340,AT5G67300,AT5G46760,AT2G01570,AT4G11280,AT4G26850,	7.5361e-05
Biological process	cellular aromatic compound metabolic process	GO:0006725	4	5.17825e-06	1.39108	156	4427	611	24120	AT4G26630,AT3G17390,AT5G62020,AT2G16400,AT2G36490,AT1G53170,AT1G75080,AT1G01720,AT5G40490,AT2G19810,AT2G46270,AT3G12710,AT2G29970,AT1G59750,AT5G17300,AT3G13810,AT5G37260,AT5G16560,AT2G47070,AT2G36050,AT2G38470,AT5G02030,AT1G68640,AT4G25470,AT4G37330,AT3G45640,AT4G25480,AT2G38210,AT5G28640,AT2G42830,AT2G40410,AT2G25170,AT1G55110,AT4G25490,AT2G18750,AT5G06980,AT5G52040,AT2G33700,AT1G32640,AT4G27440…	8.02847e-05
Biological process	defense response to bacterium	GO:0042742	7	5.29582e-06	2.76444	25	357	611	24120	AT1G20020,AT5G06320,AT4G34390,AT2G26330,AT2G38470,AT1G54040,AT5G27420,AT3G05200,AT1G19350,AT4G00830,AT5G62570,AT5G58430,AT3G15210,AT4G39090,AT4G33300,AT1G06680,AT4G19700,AT5G67300,AT5G66210,AT5G66570,AT3G44260,AT4G23670,AT4G26850,AT3G26520,AT5G04720,	8.14233e-05
Biological process	regulation of multicellular organismal process	GO:0051239	4	6.23588e-06	2.4233	31	505	611	24120	AT5G40490,AT4G34390,AT4G00450,AT2G26330,AT5G37260,AT3G20470,AT1G68640,AT3G45640,AT4G39400,AT4G38430,AT2G25170,AT1G55350,AT2G31880,AT5G08790,AT3G54720,AT1G60190,AT3G16857,AT1G20823,AT1G14350,AT1G31930,AT2G45680,AT4G36930,AT3G62420,AT5G60800,AT5G66210,AT3G44110,AT2G01570,AT4G14690,AT5G57660,AT5G11260,AT5G37770,	9.50843e-05
Biological process	regulation of multicellular organismal development	GO:2000026	5	6.59923e-06	2.50506	29	457	611	24120	AT5G40490,AT4G34390,AT4G00450,AT2G26330,AT5G37260,AT1G68640,AT3G45640,AT4G39400,AT2G25170,AT1G55350,AT2G31880,AT5G08790,AT3G54720,AT1G60190,AT3G16857,AT1G20823,AT1G14350,AT1G31930,AT2G45680,AT4G36930,AT3G62420,AT5G60800,AT5G66210,AT3G44110,AT2G01570,AT4G14690,AT5G57660,AT5G11260,AT5G37770,	9.97998e-05
Biological process	nitrogen compound metabolic process	GO:0006807	3	7.10213e-06	1.24428	263	8344	611	24120	AT4G26630,AT3G17390,AT5G62020,AT1G72810,AT2G16400,AT2G36490,AT5G45800,AT1G53170,AT1G75080,AT3G18490,AT1G21590,AT1G01720,AT5G40490,AT3G54790,AT2G19810,AT2G35260,AT1G66150,AT3G63260,AT2G46270,AT3G12710,AT2G29970,AT1G59750,AT5G17300,AT2G26330,AT3G13810,AT5G37260,AT5G16560,AT2G47070,AT2G36050,AT2G38470,AT5G18500,AT4G11570,AT5G02030,AT3G57530,AT1G68640,AT4G25470,AT4G37330,AT3G45640,AT3G11410,AT2G24090…	0.000106532
Biological process	phosphate-containing compound metabolic process	GO:0006796	5	7.17366e-06	1.68469	74	1734	611	24120	AT5G45800,AT1G01610,AT3G15095,AT1G21590,AT1G66150,AT3G63260,AT2G26330,AT2G47010,AT5G18500,AT4G11570,AT2G01180,AT3G57530,AT3G45640,AT3G11410,AT2G38210,AT2G42830,AT2G47060,AT5G26570,AT2G30980,AT1G01540,AT2G29400,AT5G36250,AT2G42960,AT2G31880,AT2G33700,AT1G20650,AT4G20940,AT3G08730,AT5G49460,AT1G06390,AT2G40270,AT5G51560,AT5G62230,AT3G62260,AT2G30390,AT5G36880,AT2G46500,AT1G36160,AT5G52920,AT4G20320…	0.000106737
Biological process	anatomical structure formation involved in morphogenesis	GO:0048646	3	8.56766e-06	3.49529	17	192	611	24120	AT5G02030,AT4G39400,AT4G37470,AT2G03090,AT1G76420,AT2G28290,AT1G21410,AT1G14350,AT3G28860,AT3G62980,AT5G66210,AT4G33210,AT3G59420,AT1G49430,AT1G24260,AT1G26780,AT2G28950,	0.000126459
Biological process	regulation of response to stimulus	GO:0048583	4	8.76041e-06	2.34367	32	539	611	24120	AT4G26630,AT1G01720,AT5G40490,AT4G35020,AT3G45640,AT3G11410,AT2G25170,AT2G31880,AT1G32640,AT1G17380,AT5G08790,AT1G19770,AT3G05120,AT1G10650,AT5G62570,AT3G16857,AT1G14350,AT3G05500,AT3G49530,AT3G02140,AT3G15210,AT2G22430,AT4G19700,AT5G62090,AT5G67300,AT5G66210,AT3G14840,AT5G24590,AT2G01570,AT5G11260,AT4G23570,AT3G15730,	0.000128277
Biological process	reproduction	GO:0000003	2	9.27603e-06	1.67935	73	1716	611	24120	AT5G45800,AT1G75080,AT5G40490,AT4G37300,AT4G00450,AT5G06780,AT2G26330,AT4G38400,AT5G37260,AT5G16560,AT1G66330,AT1G47530,AT5G02030,AT1G68640,AT4G37450,AT3G45640,AT4G39400,AT4G38430,AT2G42830,AT1G55350,AT4G37590,AT2G31880,AT5G08790,AT2G04030,AT5G23940,AT3G54720,AT4G28560,AT5G48385,AT5G43810,AT3G09600,AT3G05120,AT5G18570,AT5G48160,AT2G28290,AT1G12820,AT5G62230,AT5G61380,AT3G16857,AT1G20823,AT4G17460…	0.000134758
Biological process	post-embryonic plant organ development	GO:0090696	5	9.73328e-06	3.63	16	174	611	24120	AT4G39400,AT2G25170,AT3G05120,AT3G50060,AT1G12820,AT1G21410,AT1G14350,AT3G28860,AT3G62980,AT2G34680,AT2G46400,AT5G55230,AT1G59640,AT3G59420,AT1G49430,AT1G24260,	0.000140296
Biological process	pattern specification process	GO:0007389	3	9.82821e-06	3.45926	17	194	611	24120	AT4G00450,AT2G26330,AT5G16560,AT5G02030,AT3G45640,AT5G28640,AT3G63300,AT3G54720,AT1G20330,AT1G02800,AT1G04550,AT1G14350,AT3G28860,AT2G20120,AT5G60690,AT1G69270,AT1G24260,	0.000140566
Biological process	nucleobase-containing compound metabolic process	GO:0006139	5	1.12536e-05	1.40311	141	3967	611	24120	AT4G26630,AT5G62020,AT2G16400,AT2G36490,AT1G53170,AT1G75080,AT1G01720,AT5G40490,AT2G19810,AT2G46270,AT3G12710,AT2G29970,AT1G59750,AT5G17300,AT3G13810,AT5G37260,AT5G16560,AT2G47070,AT2G36050,AT2G38470,AT5G02030,AT1G68640,AT4G25470,AT4G25480,AT5G28640,AT2G42830,AT2G40410,AT2G25170,AT1G55110,AT4G25490,AT2G18750,AT5G06980,AT5G52040,AT2G33700,AT1G32640,AT1G17370,AT1G75240,AT2G42410,AT2G26280,AT1G17380…	0.000159715
Biological process	post-embryonic plant morphogenesis	GO:0090698	4	1.39152e-05	3.5286	16	179	611	24120	AT2G26330,AT5G02030,AT4G39400,AT3G05120,AT5G62230,AT1G21410,AT1G14350,AT3G62980,AT2G34680,AT5G07180,AT4G37810,AT1G59640,AT3G59420,AT1G49430,AT5G55480,AT1G24260,	0.000195982
Biological process	reproductive process	GO:0022414	2	1.486e-05	1.66313	72	1709	611	24120	AT5G45800,AT1G75080,AT5G40490,AT4G37300,AT4G00450,AT5G06780,AT2G26330,AT4G38400,AT5G37260,AT5G16560,AT1G66330,AT1G47530,AT5G02030,AT1G68640,AT4G37450,AT3G45640,AT4G39400,AT4G38430,AT2G42830,AT1G55350,AT4G37590,AT2G31880,AT5G08790,AT2G04030,AT5G23940,AT3G54720,AT4G28560,AT5G48385,AT5G43810,AT3G09600,AT3G05120,AT5G18570,AT5G48160,AT2G28290,AT1G12820,AT5G62230,AT5G61380,AT3G16857,AT1G20823,AT4G17460…	0.000207702
Biological process	organic substance biosynthetic process	GO:1901576	4	1.57882e-05	1.30857	191	5762	611	24120	AT4G26630,AT3G17390,AT5G62020,AT1G72810,AT2G16400,AT2G36490,AT1G01610,AT1G53170,AT1G75080,AT1G01720,AT2G05990,AT2G19810,AT2G46270,AT2G47240,AT2G29970,AT1G59750,AT5G17300,AT3G13810,AT5G37260,AT5G16560,AT2G47070,AT4G02500,AT2G36050,AT2G38470,AT4G11570,AT5G02030,AT1G68640,AT4G25470,AT3G45640,AT1G27930,AT2G24090,AT3G23530,AT4G25480,AT2G38210,AT5G28640,AT2G42830,AT2G25170,AT1G55350,AT1G55110,AT4G25490…	0.000219017
Biological process	hyperosmotic response	GO:0006972	5	1.69044e-05	5.33463	10	74	611	24120	AT1G69700,AT1G06390,AT3G04290,AT5G24770,AT4G32410,AT3G05880,AT1G74520,AT5G59820,AT2G01570,AT5G14640,	0.000232751
Biological process	regulation of post-embryonic development	GO:0048580	6	1.88644e-05	2.69423	23	337	611	24120	AT5G40490,AT5G37260,AT1G68640,AT3G45640,AT4G39400,AT2G25170,AT1G55350,AT2G31880,AT5G08790,AT3G54720,AT1G60190,AT3G16857,AT1G20823,AT1G14350,AT4G36930,AT3G62420,AT5G60800,AT3G44110,AT2G01570,AT4G14690,AT5G57660,AT5G11260,AT5G37770,	0.000257814
Biological process	response to cyclopentenone	GO:0010583	6	1.91895e-05	8.12747	7	34	611	24120	AT4G38400,AT1G08560,AT5G09870,AT3G11700,AT3G02120,AT5G57560,AT3G12110,	0.000260329
Biological process	response to auxin	GO:0009733	6	2.2513e-05	2.48519	26	413	611	24120	AT5G45800,AT1G59750,AT5G17300,AT5G37260,AT4G35020,AT2G25170,AT3G63300,AT3G09600,AT1G75580,AT1G21410,AT3G23030,AT1G04550,AT3G16500,AT1G14350,AT3G28860,AT3G62980,AT5G19140,AT2G34680,AT5G67300,AT3G61830,AT5G01240,AT5G37770,AT4G23570,AT4G11280,AT3G04730,AT5G57560,	0.000303186
Biological process	hyperosmotic salinity response	GO:0042538	6	2.48243e-05	5.73043	9	62	611	24120	AT1G69700,AT1G06390,AT3G04290,AT5G24770,AT4G32410,AT3G05880,AT1G74520,AT5G59820,AT2G01570,	0.00033189
Biological process	negative regulation of macromolecule biosynthetic process	GO:0010558	7	2.56531e-05	2.97639	19	252	611	24120	AT4G26630,AT2G36490,AT1G75080,AT1G59750,AT2G36050,AT5G02030,AT2G25170,AT1G17380,AT5G06250,AT5G08790,AT1G75380,AT2G42870,AT1G19350,AT1G20330,AT1G20340,AT1G04550,AT3G15210,AT3G52525,AT4G34590,	0.000340504
Biological process	cellular nitrogen compound biosynthetic process	GO:0044271	5	2.91553e-05	1.36125	149	4321	611	24120	AT4G26630,AT5G62020,AT2G16400,AT2G36490,AT1G53170,AT1G75080,AT1G01720,AT2G19810,AT2G46270,AT2G29970,AT1G59750,AT5G17300,AT3G13810,AT5G37260,AT5G16560,AT2G47070,AT2G36050,AT2G38470,AT4G11570,AT5G02030,AT1G68640,AT4G25470,AT3G45640,AT2G24090,AT4G25480,AT2G38210,AT5G28640,AT2G42830,AT2G25170,AT1G55110,AT4G25490,AT2G18750,AT5G06980,AT2G33700,AT1G32640,AT4G27440,AT1G75240,AT2G42410,AT1G17380,AT2G44840…	0.000384225
Biological process	positive regulation of biological process	GO:0048518	4	3.32987e-05	1.93115	43	879	611	24120	AT2G36490,AT5G40490,AT2G38470,AT3G20470,AT3G45640,AT4G39400,AT2G42830,AT1G55350,AT4G25490,AT2G31880,AT1G32640,AT1G75240,AT4G20940,AT3G08730,AT5G08790,AT2G31510,AT3G09600,AT3G05120,AT1G21410,AT3G22170,AT2G33880,AT1G14350,AT3G05500,AT3G49530,AT3G16770,AT3G15210,AT2G22430,AT3G62420,AT5G04410,AT4G18960,AT3G58780,AT3G44110,AT5G46760,AT5G55230,AT4G14690,AT5G11260,AT1G24260,AT2G28930,AT3G15730,AT3G02310…	0.000435718
Biological process	negative regulation of cellular macromolecule biosynthetic process	GO:2000113	8	3.57372e-05	3.0109	18	236	611	24120	AT4G26630,AT2G36490,AT1G75080,AT1G59750,AT2G36050,AT5G02030,AT2G25170,AT5G06250,AT5G08790,AT1G75380,AT2G42870,AT1G19350,AT1G20330,AT1G20340,AT1G04550,AT3G15210,AT3G52525,AT4G34590,	0.000464331
Biological process	stomatal complex morphogenesis	GO:0010103	5	3.85194e-05	9.10991	6	26	611	24120	AT2G26330,AT5G62230,AT1G14350,AT5G07180,AT4G37810,AT5G55480,	0.000496982
Biological process	macromolecule biosynthetic process	GO:0009059	5	4.26765e-05	1.35305	148	4318	611	24120	AT4G26630,AT5G62020,AT2G16400,AT2G36490,AT1G01610,AT1G53170,AT1G75080,AT1G01720,AT2G19810,AT2G46270,AT2G47240,AT2G29970,AT1G59750,AT5G17300,AT3G13810,AT5G37260,AT5G16560,AT2G47070,AT4G02500,AT2G36050,AT2G38470,AT5G02030,AT1G68640,AT4G25470,AT1G27930,AT2G24090,AT4G25480,AT5G28640,AT2G42830,AT2G25170,AT1G55350,AT1G55110,AT4G25490,AT2G18750,AT5G06980,AT2G33700,AT1G32640,AT1G75240,AT2G42410,AT3G04240…	0.000546792
Biological process	cellular biosynthetic process	GO:0044249	4	4.29183e-05	1.29534	185	5638	611	24120	AT4G26630,AT3G17390,AT5G62020,AT1G72810,AT2G16400,AT2G36490,AT1G01610,AT1G53170,AT1G75080,AT1G01720,AT2G05990,AT2G19810,AT2G46270,AT2G47240,AT2G29970,AT1G59750,AT5G17300,AT3G13810,AT5G37260,AT5G16560,AT2G47070,AT4G02500,AT2G36050,AT2G38470,AT4G11570,AT5G02030,AT1G68640,AT4G25470,AT3G45640,AT1G27930,AT2G24090,AT4G25480,AT2G38210,AT5G28640,AT2G42830,AT2G25170,AT1G55350,AT1G55110,AT4G25490,AT2G18750…	0.000546099
Biological process	immune system process	GO:0002376	2	5.05344e-05	2.52912	23	359	611	24120	AT3G18490,AT1G20020,AT5G06320,AT2G01180,AT3G45640,AT5G27420,AT3G05200,AT5G60360,AT5G42950,AT5G43810,AT4G00830,AT5G62570,AT1G21880,AT5G64900,AT3G49530,AT2G33580,AT3G15210,AT3G54920,AT5G03210,AT3G14840,AT5G24590,AT5G37770,AT4G23570,	0.000638603
Biological process	response to heat	GO:0009408	5	5.11227e-05	3.17397	16	199	611	24120	AT2G03440,AT5G06780,AT2G26330,AT2G38470,AT5G47910,AT5G15450,AT2G04030,AT3G16770,AT5G14800,AT2G32120,AT3G44110,AT5G59820,AT4G14690,AT5G37770,AT4G26850,AT5G57560,	0.000641641
Biological process	porphyrin-containing compound biosynthetic process	GO:0006779	7	5.27041e-05	5.2248	9	68	611	24120	AT4G27440,AT1G74470,AT2G30390,AT3G16857,AT5G13630,AT1G58290,AT1G09940,AT4G15560,AT4G14690,	0.000657021
Biological process	regulation of signal transduction	GO:0009966	6	5.56038e-05	3.02296	17	222	611	24120	AT1G01720,AT4G35020,AT3G45640,AT3G11410,AT2G25170,AT1G17380,AT1G19770,AT3G05120,AT3G16857,AT3G49530,AT3G02140,AT3G15210,AT2G22430,AT5G67300,AT2G01570,AT5G11260,AT3G15730,	0.000688517
Biological process	negative regulation of cellular biosynthetic process	GO:0031327	7	6.55164e-05	2.77796	19	270	611	24120	AT4G26630,AT2G36490,AT1G75080,AT1G59750,AT2G36050,AT5G02030,AT2G25170,AT1G17380,AT5G06250,AT5G08790,AT1G75380,AT2G42870,AT1G19350,AT1G20330,AT1G20340,AT1G04550,AT3G15210,AT3G52525,AT4G34590,	0.000805852
Biological process	regulation of signaling	GO:0023051	4	6.57089e-05	2.98265	17	225	611	24120	AT1G01720,AT4G35020,AT3G45640,AT3G11410,AT2G25170,AT1G17380,AT1G19770,AT3G05120,AT3G16857,AT3G49530,AT3G02140,AT3G15210,AT2G22430,AT5G67300,AT2G01570,AT5G11260,AT3G15730,	0.000802867
Biological process	phosphorylation	GO:0016310	6	7.02215e-05	1.72749	54	1234	611	24120	AT5G45800,AT3G15095,AT1G21590,AT1G66150,AT3G63260,AT2G26330,AT2G47010,AT5G18500,AT4G11570,AT3G57530,AT3G45640,AT2G42830,AT2G47060,AT5G26570,AT2G30980,AT1G01540,AT2G42960,AT2G31880,AT1G20650,AT4G20940,AT3G08730,AT1G06390,AT2G40270,AT5G51560,AT5G62230,AT2G30390,AT2G46500,AT5G52920,AT1G48480,AT5G57015,AT2G33580,AT1G73660,AT1G07870,AT5G07180,AT1G05100,AT5G58140,AT4G18960,AT3G58780,AT5G66210,AT4G23650…	0.00085236
Biological process	tetrapyrrole biosynthetic process	GO:0033014	6	7.4467e-05	5.00403	9	71	611	24120	AT4G27440,AT1G74470,AT2G30390,AT3G16857,AT5G13630,AT1G58290,AT1G09940,AT4G15560,AT4G14690,	0.000897984
Biological process	regulation of cell communication	GO:0010646	5	8.16842e-05	2.93055	17	229	611	24120	AT1G01720,AT4G35020,AT3G45640,AT3G11410,AT2G25170,AT1G17380,AT1G19770,AT3G05120,AT3G16857,AT3G49530,AT3G02140,AT3G15210,AT2G22430,AT5G67300,AT2G01570,AT5G11260,AT3G15730,	0.00097862
Biological process	negative regulation of biosynthetic process	GO:0009890	6	8.36152e-05	2.72745	19	275	611	24120	AT4G26630,AT2G36490,AT1G75080,AT1G59750,AT2G36050,AT5G02030,AT2G25170,AT1G17380,AT5G06250,AT5G08790,AT1G75380,AT2G42870,AT1G19350,AT1G20330,AT1G20340,AT1G04550,AT3G15210,AT3G52525,AT4G34590,	0.000995291
Biological process	positive regulation of cellular process	GO:0048522	5	8.39038e-05	2.00824	35	688	611	24120	AT2G36490,AT2G38470,AT3G20470,AT3G45640,AT2G42830,AT1G55350,AT4G25490,AT2G31880,AT1G32640,AT1G75240,AT4G20940,AT3G08730,AT5G08790,AT2G31510,AT3G05120,AT1G21410,AT3G22170,AT2G33880,AT1G14350,AT3G49530,AT3G16770,AT2G22430,AT3G62420,AT5G04410,AT4G18960,AT3G58780,AT5G46760,AT5G55230,AT1G24260,AT2G28930,AT3G15730,AT3G02310,AT4G34590,AT1G56280,AT4G34000,	0.000992323
Biological process	macromolecule modification	GO:0043412	5	0.000100094	1.47216	92	2467	611	24120	AT2G36490,AT5G45800,AT1G21590,AT3G54790,AT1G66150,AT3G63260,AT2G26330,AT2G47070,AT5G18500,AT4G11570,AT3G57530,AT3G45640,AT3G11410,AT4G10340,AT2G42830,AT3G12630,AT2G25170,AT2G47060,AT5G27420,AT5G26570,AT2G30980,AT1G01540,AT2G29400,AT5G36250,AT2G42960,AT3G05200,AT2G31880,AT2G33700,AT1G20650,AT3G04240,AT5G05080,AT5G65920,AT4G20940,AT3G08730,AT1G67880,AT1G75380,AT2G31510,AT4G18130,AT1G06390,AT3G09600…	0.00117627
Biological process	root development	GO:0048364	5	0.000104249	2.22518	27	479	611	24120	AT4G34390,AT1G12430,AT4G02500,AT1G01550,AT2G25170,AT1G32640,AT3G54720,AT3G50060,AT5G48160,AT1G12820,AT1G21410,AT3G16857,AT1G04550,AT1G36160,AT1G14350,AT3G28860,AT1G31930,AT3G62980,AT5G60200,AT2G45680,AT2G34680,AT2G46400,AT5G01240,AT2G21170,AT5G55230,AT3G59420,AT1G49430,	0.00121734
Biological process	protein-chromophore linkage	GO:0018298	8	0.000109786	6.28032	7	44	611	24120	AT4G10340,AT4G18130,AT3G54890,AT3G47470,AT5G24850,AT5G58140,AT1G29930,	0.00127393
Biological process	post-embryonic root development	GO:0048528	6	0.000110886	3.67221	12	129	611	24120	AT2G25170,AT3G50060,AT1G12820,AT1G21410,AT1G14350,AT3G28860,AT3G62980,AT2G34680,AT2G46400,AT5G55230,AT3G59420,AT1G49430,	0.00127866
Biological process	root system development	GO:0022622	5	0.000111644	2.21592	27	481	611	24120	AT4G34390,AT1G12430,AT4G02500,AT1G01550,AT2G25170,AT1G32640,AT3G54720,AT3G50060,AT5G48160,AT1G12820,AT1G21410,AT3G16857,AT1G04550,AT1G36160,AT1G14350,AT3G28860,AT1G31930,AT3G62980,AT5G60200,AT2G45680,AT2G34680,AT2G46400,AT5G01240,AT2G21170,AT5G55230,AT3G59420,AT1G49430,	0.0012794
Biological process	chlorophyll biosynthetic process	GO:0015995	8	0.000129908	5.2635	8	60	611	24120	AT4G27440,AT1G74470,AT3G16857,AT5G13630,AT1G58290,AT1G09940,AT4G15560,AT4G14690,	0.00147951
Biological process	anatomical structure arrangement	GO:0048532	3	0.000141025	4.61411	9	77	611	24120	AT1G55350,AT5G06250,AT5G43810,AT1G19350,AT5G48160,AT1G76420,AT1G36160,AT5G60690,AT3G15730,	0.00159626
Biological process	response to far red light	GO:0010218	7	0.000146241	5.17722	8	61	611	24120	AT4G10340,AT3G54890,AT3G22170,AT3G28860,AT2G01570,AT4G14690,AT5G11260,AT1G02340,	0.00164521
Biological process	protein autophosphorylation	GO:0046777	9	0.000159322	3.53519	12	134	611	24120	AT5G45800,AT3G57530,AT5G26570,AT1G01540,AT1G06390,AT2G46500,AT5G58140,AT5G66210,AT4G23650,AT1G12580,AT3G24550,AT5G14640,	0.00178152
Biological process	negative regulation of cellular metabolic process	GO:0031324	6	0.000162174	2.45267	21	338	611	24120	AT4G26630,AT2G36490,AT1G75080,AT1G59750,AT2G36050,AT5G02030,AT2G25170,AT1G17380,AT5G06250,AT5G08790,AT1G75380,AT2G42870,AT1G19350,AT1G20330,AT1G20340,AT1G04550,AT3G15210,AT3G52525,AT4G19700,AT5G66570,AT4G34590,	0.00180248
Biological process	cellular macromolecule biosynthetic process	GO:0034645	6	0.000164451	1.32483	143	4261	611	24120	AT4G26630,AT5G62020,AT2G16400,AT2G36490,AT1G53170,AT1G75080,AT1G01720,AT2G19810,AT2G46270,AT2G29970,AT1G59750,AT5G17300,AT3G13810,AT5G37260,AT5G16560,AT2G47070,AT4G02500,AT2G36050,AT2G38470,AT5G02030,AT1G68640,AT4G25470,AT1G27930,AT2G24090,AT4G25480,AT5G28640,AT2G42830,AT2G25170,AT1G55350,AT1G55110,AT4G25490,AT2G18750,AT5G06980,AT2G33700,AT1G32640,AT1G75240,AT2G42410,AT3G04240,AT1G17380,AT2G44840…	0.00181683
Biological process	biosynthetic process	GO:0009058	3	0.000165225	1.25737	192	6028	611	24120	AT4G26630,AT3G17390,AT5G62020,AT1G72810,AT2G16400,AT2G36490,AT1G01610,AT1G53170,AT1G75080,AT1G01720,AT2G05990,AT2G19810,AT2G46270,AT2G47240,AT2G29970,AT1G59750,AT5G17300,AT3G13810,AT5G37260,AT5G16560,AT2G47070,AT4G02500,AT2G36050,AT2G38470,AT4G11570,AT5G02030,AT1G68640,AT4G25470,AT4G37330,AT3G45640,AT1G27930,AT2G24090,AT3G23530,AT4G25480,AT2G38210,AT5G28640,AT2G42830,AT2G25170,AT1G55350,AT1G55110…	0.00181452
Biological process	photosynthesis, light reaction	GO:0019684	5	0.00017092	3.509	12	135	611	24120	AT3G15095,AT4G10340,ATCG00220,AT3G54890,AT2G46820,AT4G12800,AT2G30570,AT3G47470,AT1G06680,AT1G79040,AT5G66570,AT1G29930,	0.00186596
Biological process	response to antibiotic	GO:0046677	4	0.000174704	2.57749	19	291	611	24120	AT5G06320,AT5G37260,AT3G20470,AT3G02840,AT1G28480,AT5G08790,AT3G09600,AT3G50060,AT3G04290,AT2G32690,AT1G20620,AT2G20370,AT1G61340,AT2G32120,AT5G42380,AT5G67300,AT2G01570,AT5G37770,AT4G34350,	0.00189605
Biological process	lateral root development	GO:0048527	7	0.000179107	3.74344	11	116	611	24120	AT2G25170,AT3G50060,AT1G12820,AT1G21410,AT1G14350,AT3G28860,AT3G62980,AT2G34680,AT2G46400,AT3G59420,AT1G49430,	0.00193247
Biological process	cell wall organization	GO:0071555	6	0.000222765	2.12323	27	502	611	24120	AT1G68560,AT5G19730,AT2G38540,AT2G26330,AT4G38400,AT5G42100,AT2G03090,AT5G09870,AT3G10720,AT4G21960,AT1G02800,AT3G29360,AT5G22940,AT3G16850,AT1G64760,AT4G23820,AT4G32410,AT1G70090,AT1G05570,AT3G54920,AT5G13000,AT4G03210,AT5G47500,AT5G55480,AT4G26850,AT5G57560,AT2G28950,	0.00238955
Biological process	cellular response to auxin stimulus	GO:0071365	7	0.000259727	2.87449	15	206	611	24120	AT1G59750,AT5G17300,AT4G35020,AT3G63300,AT1G21410,AT3G23030,AT1G04550,AT3G16500,AT1G14350,AT3G28860,AT3G62980,AT3G61830,AT5G01240,AT4G23570,AT3G04730,	0.00276993
Biological process	response to red or far red light	GO:0009639	6	0.000262047	2.75817	16	229	611	24120	AT4G10340,AT4G37470,AT5G08790,AT2G42870,AT2G04030,AT3G54720,AT4G18130,AT3G54890,AT3G22170,AT3G28860,AT4G36930,AT1G78080,AT2G01570,AT4G14690,AT5G11260,AT1G02340,	0.00277861
Biological process	negative regulation of RNA biosynthetic process	GO:1902679	9	0.000262047	2.75817	16	229	611	24120	AT4G26630,AT2G36490,AT1G75080,AT1G59750,AT2G36050,AT5G02030,AT2G25170,AT1G17380,AT5G06250,AT5G08790,AT1G75380,AT2G42870,AT1G19350,AT1G04550,AT3G15210,AT3G52525,	0.00277861
Biological process	negative regulation of nucleic acid-templated transcription	GO:1903507	10	0.000262047	2.75817	16	229	611	24120	AT4G26630,AT2G36490,AT1G75080,AT1G59750,AT2G36050,AT5G02030,AT2G25170,AT1G17380,AT5G06250,AT5G08790,AT1G75380,AT2G42870,AT1G19350,AT1G04550,AT3G15210,AT3G52525,	0.00277861
Biological process	negative regulation of nitrogen compound metabolic process	GO:0051172	6	0.000268351	2.49186	19	301	611	24120	AT4G26630,AT2G36490,AT1G75080,AT1G59750,AT2G36050,AT5G02030,AT2G25170,AT1G17380,AT5G06250,AT5G08790,AT1G75380,AT2G42870,AT1G19350,AT1G20340,AT1G04550,AT3G15210,AT3G52525,AT4G19700,AT4G34590,	0.00279721
Biological process	external encapsulating structure organization	GO:0045229	5	0.00028419	2.05835	28	537	611	24120	AT1G68560,AT5G19730,AT2G38540,AT2G26330,AT4G38400,AT5G42100,AT4G39400,AT2G03090,AT5G09870,AT3G10720,AT4G21960,AT1G02800,AT3G29360,AT5G22940,AT3G16850,AT1G64760,AT4G23820,AT4G32410,AT1G70090,AT1G05570,AT3G54920,AT5G13000,AT4G03210,AT5G47500,AT5G55480,AT4G26850,AT5G57560,AT2G28950,	0.00294568
Biological process	xylem and phloem pattern formation	GO:0010051	5	0.000347883	4.57696	8	69	611	24120	AT5G16560,AT5G02030,AT3G63300,AT3G54720,AT1G20330,AT1G04550,AT2G20120,AT5G60690,	0.00358572
Biological process	rhythmic process	GO:0048511	2	0.000354014	3.24462	12	146	611	24120	AT2G17840,AT5G17300,AT5G37260,AT3G09600,AT4G21960,AT5G61380,AT3G22170,AT4G36930,AT5G58140,AT4G26700,AT3G12320,AT5G11260,	0.00362864
Biological process	auxin-activated signaling pathway	GO:0009734	7	0.000365597	2.90878	14	190	611	24120	AT1G59750,AT5G17300,AT4G35020,AT3G63300,AT1G21410,AT3G23030,AT1G04550,AT3G16500,AT1G14350,AT3G28860,AT3G62980,AT3G61830,AT5G01240,AT3G04730,	0.00372667
Biological process	negative regulation of RNA metabolic process	GO:0051253	8	0.000366723	2.67636	16	236	611	24120	AT4G26630,AT2G36490,AT1G75080,AT1G59750,AT2G36050,AT5G02030,AT2G25170,AT1G17380,AT5G06250,AT5G08790,AT1G75380,AT2G42870,AT1G19350,AT1G04550,AT3G15210,AT3G52525,	0.00371761
Biological process	negative regulation of transcription, DNA-templated	GO:0045892	11	0.000371288	2.78002	15	213	611	24120	AT4G26630,AT2G36490,AT1G75080,AT1G59750,AT2G36050,AT5G02030,AT2G25170,AT5G06250,AT5G08790,AT1G75380,AT2G42870,AT1G19350,AT1G04550,AT3G15210,AT3G52525,	0.00374332
Biological process	stomatal complex development	GO:0010374	6	0.000407851	5.11729	7	54	611	24120	AT2G26330,AT3G45640,AT5G62230,AT1G14350,AT5G07180,AT4G37810,AT5G55480,	0.0040896
Biological process	positive regulation of macromolecule biosynthetic process	GO:0010557	7	0.000542457	2.24054	21	370	611	24120	AT2G36490,AT2G42830,AT1G55350,AT4G25490,AT1G32640,AT1G75240,AT3G08730,AT5G08790,AT3G22170,AT3G16770,AT2G22430,AT3G62420,AT5G04410,AT4G18960,AT3G58780,AT5G46760,AT1G24260,AT3G02310,AT4G34590,AT1G56280,AT4G34000,	0.00540991
Biological process	negative regulation of macromolecule metabolic process	GO:0010605	6	0.000549039	2.00349	27	532	611	24120	AT4G26630,AT2G36490,AT1G75080,AT1G59750,AT2G36050,AT5G02030,AT2G25170,AT5G52040,AT1G17380,AT5G06250,AT5G08790,AT1G75380,AT2G42870,AT5G43810,AT1G19350,AT1G20330,AT1G20340,AT5G61380,AT1G04550,AT4G08980,AT3G15210,AT3G52525,AT2G46510,AT4G19700,AT3G44260,AT4G25500,AT4G34590,	0.00544612
Biological process	negative regulation of nucleobase-containing compound metabolic process	GO:0045934	7	0.000552762	2.57804	16	245	611	24120	AT4G26630,AT2G36490,AT1G75080,AT1G59750,AT2G36050,AT5G02030,AT2G25170,AT1G17380,AT5G06250,AT5G08790,AT1G75380,AT2G42870,AT1G19350,AT1G04550,AT3G15210,AT3G52525,	0.00545373
Biological process	immune response	GO:0006955	3	0.000616052	2.32935	19	322	611	24120	AT3G18490,AT1G20020,AT5G06320,AT2G01180,AT3G45640,AT5G27420,AT3G05200,AT5G60360,AT4G00830,AT5G62570,AT1G21880,AT5G64900,AT3G49530,AT2G33580,AT3G15210,AT3G54920,AT3G14840,AT5G37770,AT4G23570,	0.00601384
Biological process	animal organ morphogenesis	GO:0009887	4	0.000622069	7.04933	5	28	611	24120	AT5G16560,AT5G02030,AT3G28860,AT4G33210,AT4G37750,	0.00604061
Biological process	positive regulation of macromolecule metabolic process	GO:0010604	6	0.000656841	2.04329	25	483	611	24120	AT2G36490,AT3G45640,AT2G42830,AT1G55350,AT4G25490,AT1G32640,AT1G75240,AT3G08730,AT5G08790,AT2G31510,AT3G09600,AT3G22170,AT1G14350,AT3G16770,AT2G22430,AT3G62420,AT5G04410,AT4G18960,AT3G58780,AT5G46760,AT1G24260,AT3G02310,AT4G34590,AT1G56280,AT4G34000,	0.00631183
Biological process	porphyrin-containing compound metabolic process	GO:0006778	6	0.000741667	3.7009	9	96	611	24120	AT4G27440,AT1G74470,AT2G30390,AT3G16857,AT5G13630,AT1G58290,AT1G09940,AT4G15560,AT4G14690,	0.00709003
Biological process	intracellular signal transduction	GO:0035556	6	0.000763716	1.9324	28	572	611	24120	AT1G53170,AT3G63260,AT4G35020,AT3G57530,AT3G45640,AT2G42830,AT2G44840,AT3G08730,AT1G28370,AT5G61380,AT3G16857,AT3G62980,AT1G73660,AT3G16770,AT3G14230,AT3G15210,AT5G58140,AT1G78080,AT4G34410,AT4G18960,AT3G58780,AT5G66210,AT4G23650,AT1G12580,AT1G24260,AT3G15730,AT3G02310,AT1G22190,	0.00726318
Biological process	shoot system morphogenesis	GO:0010016	4	0.00078383	2.81973	13	182	611	24120	AT2G26330,AT5G02030,AT4G37470,AT5G06250,AT5G43810,AT5G62230,AT1G36160,AT1G14350,AT5G07180,AT5G66210,AT4G37810,AT5G55480,AT3G15730,	0.00741624
Biological process	circadian rhythm	GO:0007623	3	0.000796441	3.14666	11	138	611	24120	AT2G17840,AT5G17300,AT5G37260,AT3G09600,AT5G61380,AT3G22170,AT4G36930,AT5G58140,AT4G26700,AT3G12320,AT5G11260,	0.00749711
Biological process	tetrapyrrole metabolic process	GO:0033013	5	0.000799525	3.66275	9	97	611	24120	AT4G27440,AT1G74470,AT2G30390,AT3G16857,AT5G13630,AT1G58290,AT1G09940,AT4G15560,AT4G14690,	0.00748793
Biological process	negative regulation of metabolic process	GO:0009892	5	0.00082688	1.92232	28	575	611	24120	AT4G26630,AT2G36490,AT1G75080,AT1G59750,AT2G36050,AT5G02030,AT2G25170,AT5G52040,AT1G17380,AT5G06250,AT5G08790,AT1G75380,AT2G42870,AT5G43810,AT1G19350,AT1G20330,AT1G20340,AT5G61380,AT1G04550,AT4G08980,AT3G15210,AT3G52525,AT2G46510,AT4G19700,AT5G66570,AT3G44260,AT4G25500,AT4G34590,	0.00770501
Biological process	negative regulation of gene expression	GO:0010629	7	0.000843227	2.04188	24	464	611	24120	AT4G26630,AT2G36490,AT1G75080,AT1G59750,AT2G36050,AT5G02030,AT2G25170,AT5G52040,AT5G06250,AT5G08790,AT1G75380,AT2G42870,AT5G43810,AT1G19350,AT1G20340,AT5G61380,AT1G04550,AT4G08980,AT3G15210,AT3G52525,AT2G46510,AT3G44260,AT4G25500,AT4G34590,	0.00781786
Biological process	positive regulation of metabolic process	GO:0009893	5	0.000855779	1.945	27	548	611	24120	AT2G36490,AT2G38470,AT3G45640,AT2G42830,AT1G55350,AT4G25490,AT1G32640,AT1G75240,AT3G08730,AT5G08790,AT2G31510,AT3G09600,AT3G22170,AT1G14350,AT3G16770,AT2G22430,AT3G62420,AT5G04410,AT4G18960,AT3G58780,AT5G46760,AT5G11260,AT1G24260,AT3G02310,AT4G34590,AT1G56280,AT4G34000,	0.00789456
Biological process	primary root development	GO:0080022	6	0.000865145	6.57938	5	30	611	24120	AT5G48160,AT1G12820,AT3G16857,AT1G14350,AT2G21170,	0.00794125
Biological process	positive regulation of biosynthetic process	GO:0009891	6	0.000878977	2.11308	22	411	611	24120	AT2G36490,AT2G42830,AT1G55350,AT4G25490,AT1G32640,AT1G75240,AT3G08730,AT5G08790,AT3G22170,AT3G16770,AT2G22430,AT3G62420,AT5G04410,AT4G18960,AT3G58780,AT5G46760,AT5G11260,AT1G24260,AT3G02310,AT4G34590,AT1G56280,AT4G34000,	0.00802828
Biological process	positive regulation of gene expression	GO:0010628	7	0.000961624	2.14212	21	387	611	24120	AT2G36490,AT2G42830,AT4G25490,AT1G32640,AT1G75240,AT3G08730,AT5G08790,AT3G09600,AT3G22170,AT3G16770,AT2G22430,AT3G62420,AT5G04410,AT4G18960,AT3G58780,AT5G46760,AT1G24260,AT3G02310,AT4G34590,AT1G56280,AT4G34000,	0.00869704
Biological process	cellular response to organic cyclic compound	GO:0071407	6	0.00100823	3.05802	11	142	611	24120	AT1G75080,AT4G39400,AT2G30980,AT1G28480,AT2G42870,AT1G06390,AT1G19350,AT3G02110,AT2G20370,AT5G67300,AT2G01570,	0.00907405
Biological process	meristem initiation	GO:0010014	3	0.00101025	6.36714	5	31	611	24120	AT5G43810,AT5G48160,AT1G76420,AT1G36160,AT5G60690,	0.00904808
Biological process	positive regulation of cellular metabolic process	GO:0031325	6	0.00104056	1.97777	25	499	611	24120	AT2G36490,AT2G38470,AT3G45640,AT2G42830,AT1G55350,AT4G25490,AT1G32640,AT1G75240,AT3G08730,AT5G08790,AT2G31510,AT3G22170,AT1G14350,AT3G16770,AT2G22430,AT3G62420,AT5G04410,AT4G18960,AT3G58780,AT5G46760,AT1G24260,AT3G02310,AT4G34590,AT1G56280,AT4G34000,	0.00927457
Biological process	fatty acid biosynthetic process	GO:0006633	9	0.00116952	2.83662	12	167	611	24120	AT2G05990,AT2G47240,AT1G06350,AT2G30200,AT1G06360,AT5G16390,AT2G15090,AT1G36160,AT5G52920,AT3G06850,AT4G13050,AT1G49430,	0.010275
Biological process	chlorophyll metabolic process	GO:0015994	7	0.00120535	3.80494	8	83	611	24120	AT4G27440,AT1G74470,AT3G16857,AT5G13630,AT1G58290,AT1G09940,AT4G15560,AT4G14690,	0.0105397
Biological process	response to brassinosteroid	GO:0009741	6	0.00122869	3.44938	9	103	611	24120	AT1G75080,AT4G39400,AT2G30980,AT2G42870,AT1G06390,AT1G19350,AT3G02110,AT4G08950,AT5G57560,	0.0105931
Biological process	regulation of response to stress	GO:0080134	5	0.00125361	2.31413	17	290	611	24120	AT4G26630,AT3G45640,AT2G31880,AT1G32640,AT1G17380,AT1G10650,AT5G62570,AT1G14350,AT3G05500,AT3G49530,AT3G15210,AT4G19700,AT5G62090,AT5G66210,AT3G14840,AT5G24590,AT4G23570,	0.0107577
Biological process	negative regulation of signal transduction	GO:0009968	7	0.00130326	3.75964	8	84	611	24120	AT1G01720,AT3G11410,AT2G25170,AT1G19770,AT3G02140,AT3G15210,AT2G22430,AT2G01570,	0.011132
Biological process	positive regulation of cellular biosynthetic process	GO:0031328	7	0.00136147	2.08292	21	398	611	24120	AT2G36490,AT2G42830,AT1G55350,AT4G25490,AT1G32640,AT1G75240,AT3G08730,AT5G08790,AT3G22170,AT3G16770,AT2G22430,AT3G62420,AT5G04410,AT4G18960,AT3G58780,AT5G46760,AT1G24260,AT3G02310,AT4G34590,AT1G56280,AT4G34000,	0.0115757
Biological process	response to sucrose	GO:0009744	7	0.00138167	4.18688	7	66	611	24120	AT4G34390,AT4G30850,AT5G08790,AT1G31930,AT3G06850,AT1G28330,AT4G34590,	0.0116935
Biological process	positive regulation of transcription, DNA-templated	GO:0045893	11	0.00138925	2.17406	19	345	611	24120	AT2G36490,AT2G42830,AT4G25490,AT1G32640,AT1G75240,AT5G08790,AT3G22170,AT3G16770,AT2G22430,AT3G62420,AT5G04410,AT4G18960,AT3G58780,AT5G46760,AT1G24260,AT3G02310,AT4G34590,AT1G56280,AT4G34000,	0.011704
Biological process	positive regulation of RNA biosynthetic process	GO:1902680	9	0.00143625	2.16777	19	346	611	24120	AT2G36490,AT2G42830,AT4G25490,AT1G32640,AT1G75240,AT5G08790,AT3G22170,AT3G16770,AT2G22430,AT3G62420,AT5G04410,AT4G18960,AT3G58780,AT5G46760,AT1G24260,AT3G02310,AT4G34590,AT1G56280,AT4G34000,	0.0120449
Biological process	positive regulation of nucleic acid-templated transcription	GO:1903508	10	0.00143625	2.16777	19	346	611	24120	AT2G36490,AT2G42830,AT4G25490,AT1G32640,AT1G75240,AT5G08790,AT3G22170,AT3G16770,AT2G22430,AT3G62420,AT5G04410,AT4G18960,AT3G58780,AT5G46760,AT1G24260,AT3G02310,AT4G34590,AT1G56280,AT4G34000,	0.0120449
Biological process	cellular glucan metabolic process	GO:0006073	7	0.00146802	2.5236	14	219	611	24120	AT1G68560,AT4G02500,AT5G26570,AT5G09870,AT1G02800,AT3G23920,AT4G32410,AT1G05570,AT3G02140,AT2G20370,AT5G13000,AT4G03210,AT5G55480,AT5G57560,	0.0122004
Biological process	glucan metabolic process	GO:0044042	6	0.00146802	2.5236	14	219	611	24120	AT1G68560,AT4G02500,AT5G26570,AT5G09870,AT1G02800,AT3G23920,AT4G32410,AT1G05570,AT3G02140,AT2G20370,AT5G13000,AT4G03210,AT5G55480,AT5G57560,	0.0122004
Biological process	cofactor biosynthetic process	GO:0051188	5	0.0014834	2.34803	16	269	611	24120	AT3G17390,AT2G38210,AT4G27440,AT5G49460,AT1G74470,AT2G30390,AT5G36880,AT3G16857,AT1G36160,AT5G13630,AT1G58290,AT2G43360,AT1G09940,AT4G15560,AT4G14690,AT4G26850,	0.0122182
Biological process	response to light intensity	GO:0009642	6	0.00148995	2.91436	11	149	611	24120	AT2G17840,AT3G54890,AT3G47470,AT3G06850,AT2G32120,AT5G04410,AT5G66570,AT5G59820,AT4G14690,AT5G37770,AT1G02340,	0.0122176
Biological process	cell wall organization or biogenesis	GO:0071554	3	0.00152035	1.78132	31	687	611	24120	AT1G68560,AT5G19730,AT2G38540,AT2G26330,AT4G38400,AT4G02500,AT5G42100,AT1G27930,AT2G03090,AT5G09870,AT3G10720,AT4G21960,AT1G02800,AT3G29360,AT1G21880,AT5G22940,AT3G16850,AT1G64760,AT4G23820,AT4G32410,AT1G70090,AT1G05570,AT2G20370,AT3G54920,AT5G13000,AT4G03210,AT5G47500,AT5G55480,AT4G26850,AT5G57560,AT2G28950,	0.0124117
Biological process	positive regulation of nitrogen compound metabolic process	GO:0051173	6	0.00153186	1.98677	23	457	611	24120	AT2G36490,AT3G45640,AT2G42830,AT4G25490,AT1G32640,AT1G75240,AT3G08730,AT5G08790,AT2G31510,AT3G22170,AT1G14350,AT3G16770,AT2G22430,AT3G62420,AT5G04410,AT4G18960,AT3G58780,AT5G46760,AT1G24260,AT3G02310,AT4G34590,AT1G56280,AT4G34000,	0.0124506
Biological process	response to karrikin	GO:0080167	4	0.00158172	3.08408	10	128	611	24120	AT4G37470,AT5G06980,AT1G01300,AT4G27280,AT3G47470,AT4G34710,AT1G17200,AT1G30530,AT5G11260,AT5G48500,	0.0127994
Biological process	plant epidermis morphogenesis	GO:0090626	4	0.00163543	3.63	8	87	611	24120	AT2G26330,AT5G23940,AT5G62230,AT1G14350,AT2G46600,AT5G07180,AT4G37810,AT5G55480,	0.0131763
Biological process	negative regulation of cell communication	GO:0010648	6	0.00163543	3.63	8	87	611	24120	AT1G01720,AT3G11410,AT2G25170,AT1G19770,AT3G02140,AT3G15210,AT2G22430,AT2G01570,	0.0131763
Biological process	negative regulation of signaling	GO:0023057	5	0.00163543	3.63	8	87	611	24120	AT1G01720,AT3G11410,AT2G25170,AT1G19770,AT3G02140,AT3G15210,AT2G22430,AT2G01570,	0.0131763
Biological process	polysaccharide metabolic process	GO:0005976	5	0.00165762	2.01037	22	432	611	24120	AT1G68560,AT5G19730,AT4G02500,AT1G27930,AT5G26570,AT5G09870,AT3G10720,AT1G02800,AT3G29360,AT5G22940,AT3G23920,AT4G32410,AT1G70090,AT1G05570,AT3G02140,AT2G20370,AT3G54920,AT5G13000,AT4G03210,AT5G47500,AT5G55480,AT5G57560,	0.0131823
Biological process	regulation of reproductive process	GO:2000241	4	0.00166167	2.32213	16	272	611	24120	AT5G40490,AT5G37260,AT1G68640,AT4G39400,AT4G38430,AT1G55350,AT2G31880,AT3G54720,AT3G16857,AT1G20823,AT3G62420,AT5G60800,AT3G44110,AT2G01570,AT5G57660,AT5G37770,	0.0131578
Biological process	pigment biosynthetic process	GO:0046148	4	0.00174729	2.85684	11	152	611	24120	AT4G27440,AT1G74470,AT2G30390,AT3G16857,AT5G13630,AT1G30530,AT1G58290,AT1G09940,AT4G15560,AT5G46760,AT4G14690,	0.0137181
Biological process	animal organ development	GO:0048513	4	0.00177606	5.63947	5	35	611	24120	AT5G16560,AT5G02030,AT3G28860,AT4G33210,AT4G37750,	0.0138849
Biological process	response to disaccharide	GO:0034285	6	0.00179362	4.00484	7	69	611	24120	AT4G34390,AT4G30850,AT5G08790,AT1G31930,AT3G06850,AT1G28330,AT4G34590,	0.013963
Biological process	plant organ formation	GO:1905393	4	0.00182701	3.25951	9	109	611	24120	AT5G02030,AT4G39400,AT4G37470,AT1G21410,AT3G62980,AT5G66210,AT3G59420,AT1G49430,AT1G24260,	0.0141631
Biological process	response to salicylic acid	GO:0009751	6	0.00201447	2.54055	13	202	611	24120	AT5G06320,AT5G37260,AT3G20470,AT1G28480,AT5G08790,AT3G09600,AT3G50060,AT3G04290,AT2G32690,AT2G20370,AT1G61340,AT5G67300,AT2G01570,	0.0154862
Biological process	fatty acid metabolic process	GO:0006631	8	0.00204233	2.34978	15	252	611	24120	AT2G05990,AT2G47240,AT1G06350,AT2G30200,AT1G06360,AT5G16390,AT2G15090,AT5G36880,AT1G36160,AT5G52920,AT3G06850,AT4G13050,AT1G49430,AT1G72970,AT3G15730,	0.0156353
Biological process	positive regulation of RNA metabolic process	GO:0051254	8	0.00218115	2.08927	19	359	611	24120	AT2G36490,AT2G42830,AT4G25490,AT1G32640,AT1G75240,AT5G08790,AT3G22170,AT3G16770,AT2G22430,AT3G62420,AT5G04410,AT4G18960,AT3G58780,AT5G46760,AT1G24260,AT3G02310,AT4G34590,AT1G56280,AT4G34000,	0.016629
Biological process	phosphorelay signal transduction system	GO:0000160	7	0.00231475	2.4029	14	230	611	24120	AT1G53170,AT2G44840,AT1G28370,AT5G61380,AT3G16857,AT3G62980,AT3G16770,AT3G14230,AT3G15210,AT5G58140,AT1G78080,AT4G34410,AT3G15730,AT1G22190,	0.017575
Biological process	post-embryonic plant organ morphogenesis	GO:0090697	5	0.00234133	3.14413	9	113	611	24120	AT4G39400,AT3G05120,AT1G21410,AT3G62980,AT2G34680,AT1G59640,AT3G59420,AT1G49430,AT1G24260,	0.0177039
Biological process	cellular polysaccharide metabolic process	GO:0044264	6	0.0023909	2.23979	16	282	611	24120	AT1G68560,AT4G02500,AT1G27930,AT5G26570,AT5G09870,AT1G02800,AT5G22940,AT3G23920,AT4G32410,AT1G05570,AT3G02140,AT2G20370,AT5G13000,AT4G03210,AT5G55480,AT5G57560,	0.0180049
Biological process	pigment metabolic process	GO:0042440	3	0.00252994	2.58861	12	183	611	24120	AT4G27440,AT1G74470,AT2G30390,AT3G16857,AT5G13630,AT1G30530,AT1G58290,AT1G09940,AT4G15560,AT5G46760,AT4G14690,AT5G11260,	0.0187459
Biological process	innate immune response	GO:0045087	7	0.0027968	2.14408	17	313	611	24120	AT3G18490,AT1G20020,AT5G06320,AT2G01180,AT3G45640,AT5G27420,AT3G05200,AT4G00830,AT5G62570,AT5G64900,AT3G49530,AT2G33580,AT3G15210,AT3G54920,AT3G14840,AT5G37770,AT4G23570,	0.0206404
Biological process	macromolecule catabolic process	GO:0009057	5	0.00288506	1.69109	32	747	611	24120	AT3G18490,AT1G68560,AT5G19730,AT2G40410,AT5G27420,AT5G26570,AT3G05200,AT4G01610,AT5G60360,AT5G05080,AT1G28110,AT2G31510,AT3G10720,AT1G02800,AT1G21880,AT3G23920,AT1G21410,AT1G20823,AT3G02110,AT4G08980,AT3G62980,AT5G59550,AT4G39090,AT4G19700,AT3G54920,AT4G33210,AT2G35780,AT1G72310,AT3G44260,AT2G01570,AT5G47500,AT4G23570,	0.0212069
Biological process	tissue development	GO:0009888	4	0.00291874	1.80701	26	568	611	24120	AT2G26330,AT4G02500,AT5G02030,AT3G45640,AT1G55350,AT5G06250,AT3G63300,AT5G23940,AT3G54720,AT5G43810,AT5G48160,AT1G76420,AT5G62230,AT3G16857,AT4G17460,AT1G36160,AT2G33880,AT1G14350,AT2G46600,AT5G07180,AT5G60690,AT4G37810,AT1G69270,AT4G04890,AT5G55480,AT4G37750,	0.0213693
Biological process	regulation of shoot system development	GO:0048831	6	0.00294351	2.43219	13	211	611	24120	AT5G37260,AT1G68640,AT4G39400,AT1G55350,AT2G31880,AT3G54720,AT1G20823,AT2G45680,AT5G60800,AT5G66210,AT3G44110,AT5G57660,AT5G37770,	0.0214655
Biological process	meristem development	GO:0048507	5	0.00303871	2.33193	14	237	611	24120	AT5G02030,AT1G55350,AT5G06250,AT3G54720,AT5G43810,AT5G48160,AT1G76420,AT3G16857,AT4G17460,AT1G36160,AT2G33880,AT5G60690,AT1G69270,AT4G37750,	0.021986
Biological process	positive regulation of nucleobase-containing compound metabolic process	GO:0045935	7	0.00304385	2.02716	19	370	611	24120	AT2G36490,AT2G42830,AT4G25490,AT1G32640,AT1G75240,AT5G08790,AT3G22170,AT3G16770,AT2G22430,AT3G62420,AT5G04410,AT4G18960,AT3G58780,AT5G46760,AT1G24260,AT3G02310,AT4G34590,AT1G56280,AT4G34000,	0.0219371
Biological process	brassinosteroid mediated signaling pathway	GO:0009742	8	0.00361563	3.54274	7	78	611	24120	AT1G75080,AT4G39400,AT2G30980,AT2G42870,AT1G06390,AT1G19350,AT3G02110,	0.0259565
Biological process	cellular response to steroid hormone stimulus	GO:0071383	7	0.00361563	3.54274	7	78	611	24120	AT1G75080,AT4G39400,AT2G30980,AT2G42870,AT1G06390,AT1G19350,AT3G02110,	0.0259565
Biological process	steroid hormone mediated signaling pathway	GO:0043401	7	0.00361563	3.54274	7	78	611	24120	AT1G75080,AT4G39400,AT2G30980,AT2G42870,AT1G06390,AT1G19350,AT3G02110,	0.0259565
Biological process	response to steroid hormone	GO:0048545	6	0.00361563	3.54274	7	78	611	24120	AT1G75080,AT4G39400,AT2G30980,AT2G42870,AT1G06390,AT1G19350,AT3G02110,	0.0259565
Biological process	response to blue light	GO:0009637	6	0.0038825	3.4979	7	79	611	24120	AT4G10340,AT3G54890,AT3G28860,AT5G58140,AT4G14690,AT1G02340,AT4G01120,	0.0268285
Biological process	response to high light intensity	GO:0009644	7	0.0038825	3.4979	7	79	611	24120	AT2G17840,AT3G54890,AT3G47470,AT2G32120,AT5G04410,AT5G66570,AT4G14690,	0.0268285
Biological process	negative regulation of response to alcohol	GO:1901420	6	0.0040255	4.69956	5	42	611	24120	AT1G01720,AT3G11410,AT2G25170,AT3G02140,AT2G22430,	0.0273053
Biological process	negative regulation of cellular response to alcohol	GO:1905958	7	0.0040255	4.69956	5	42	611	24120	AT1G01720,AT3G11410,AT2G25170,AT3G02140,AT2G22430,	0.0273053
Biological process	negative regulation of abscisic acid-activated signaling pathway	GO:0009788	8	0.0040255	4.69956	5	42	611	24120	AT1G01720,AT3G11410,AT2G25170,AT3G02140,AT2G22430,	0.0273053
Biological process	cellular response to brassinosteroid stimulus	GO:0071367	7	0.00416406	3.45417	7	80	611	24120	AT1G75080,AT4G39400,AT2G30980,AT2G42870,AT1G06390,AT1G19350,AT3G02110,	0.0279371
Biological process	regulation of response to alcohol	GO:1901419	5	0.0044608	3.41153	7	81	611	24120	AT1G01720,AT3G11410,AT2G25170,AT3G02140,AT2G22430,AT5G11260,AT3G15730,	0.0298195
Biological process	regulation of cellular response to alcohol	GO:1905957	6	0.0044608	3.41153	7	81	611	24120	AT1G01720,AT3G11410,AT2G25170,AT3G02140,AT2G22430,AT5G11260,AT3G15730,	0.0298195
Biological process	regulation of abscisic acid-activated signaling pathway	GO:0009787	7	0.0044608	3.41153	7	81	611	24120	AT1G01720,AT3G11410,AT2G25170,AT3G02140,AT2G22430,AT5G11260,AT3G15730,	0.0298195
Biological process	negative regulation of response to stimulus	GO:0048585	5	0.00473849	2.51005	11	173	611	24120	AT1G01720,AT3G11410,AT2G25170,AT1G19770,AT5G62570,AT3G02140,AT3G15210,AT2G22430,AT5G62090,AT5G66210,AT2G01570,	0.0313352
Biological process	regulation of flower development	GO:0009909	7	0.00499175	2.63175	10	150	611	24120	AT5G37260,AT1G68640,AT4G39400,AT2G31880,AT3G54720,AT1G20823,AT5G60800,AT3G44110,AT5G57660,AT5G37770,	0.0328921
Biological process	cellular response to osmotic stress	GO:0071470	6	0.00597247	4.2909	5	46	611	24120	AT3G45640,AT5G47910,AT2G33700,AT1G53210,AT1G78080,	0.0390752
Biological process	response to gibberellin	GO:0009739	6	0.00599051	2.56339	10	154	611	24120	AT5G37260,AT5G15230,AT2G25170,AT3G09600,AT3G05120,AT4G19700,AT5G67300,AT2G01570,AT1G50420,AT5G11260,	0.0390547
Biological process	MAPK cascade	GO:0000165	10	0.00601194	3.64396	6	65	611	24120	AT3G45640,AT2G42830,AT4G18960,AT3G58780,AT1G24260,AT3G02310,	0.0390564
Biological process	cold acclimation	GO:0009631	6	0.00654714	4.1996	5	47	611	24120	AT4G25470,AT4G25480,AT4G25490,AT1G36160,AT5G59820,	0.0423841
Biological process	meristem structural organization	GO:0009933	4	0.00696335	3.53519	6	67	611	24120	AT1G55350,AT5G43810,AT5G48160,AT1G76420,AT1G36160,AT5G60690,	0.0447644
Biological process	multidimensional cell growth	GO:0009825	4	0.00715946	4.11211	5	48	611	24120	AT2G03090,AT1G20330,AT4G32410,AT3G54920,AT2G28950,	0.0457066
Biological process	gene expression	GO:0010467	5	0.00716845	1.20863	142	4638	611	24120	AT4G26630,AT5G62020,AT2G16400,AT2G36490,AT1G53170,AT1G75080,AT1G01720,AT5G40490,AT2G19810,AT2G46270,AT2G29970,AT1G59750,AT5G17300,AT3G13810,AT5G37260,AT5G16560,AT2G47070,AT2G36050,AT2G38470,AT5G02030,AT1G68640,AT4G25470,AT3G45640,AT2G24090,AT5G15450,AT4G25480,AT2G20960,AT5G28640,AT2G42830,AT2G25170,AT1G55110,AT4G25490,AT2G18750,AT5G06980,AT5G52040,AT2G33700,AT1G32640,AT1G17370,AT1G75240,AT2G42410…	0.0456062
Biological process	immune effector process	GO:0002252	3	0.00747784	3.4832	6	68	611	24120	AT5G06320,AT5G42950,AT5G43810,AT3G15210,AT5G03210,AT5G24590,	0.047411
Biological process	signal transduction by protein phosphorylation	GO:0023014	9	0.00747784	3.4832	6	68	611	24120	AT3G45640,AT2G42830,AT4G18960,AT3G58780,AT1G24260,AT3G02310,	0.047411
Biological process	regulation of anatomical structure morphogenesis	GO:0022603	5	0.00754301	2.63175	9	135	611	24120	AT4G34390,AT2G26330,AT4G38430,AT1G55350,AT1G31930,AT5G57015,AT1G05570,AT5G13000,AT5G66210,	0.0474978
Biological process	protein dephosphorylation	GO:0006470	8	0.00770597	2.81973	8	112	611	24120	AT3G11410,AT2G29400,AT5G36250,AT2G33700,AT3G62260,AT2G30020,AT1G51690,AT5G66570,	0.0483589
Biological process	ethylene-activated signaling pathway	GO:0009873	8	0.00774	2.34724	11	185	611	24120	AT1G53170,AT2G44840,AT1G28370,AT3G62980,AT3G16770,AT3G14230,AT3G15210,AT1G78080,AT4G34410,AT3G15730,AT1G22190,	0.0484078
Biological process	response to UV	GO:0009411	6	0.0081147	2.79478	8	113	611	24120	AT2G01180,AT3G45640,AT4G39400,AT1G20340,AT3G28860,AT5G59820,AT4G14690,AT5G11260,	0.0505798
Biological process	cell division	GO:0051301	3	0.00837139	1.91742	17	350	611	24120	AT3G51280,AT2G26330,AT1G28370,AT5G18580,AT1G08560,AT2G01910,AT5G09870,AT1G21410,AT1G14350,AT4G32410,AT3G51670,AT4G34410,AT5G55230,AT2G01570,AT3G59420,AT4G11280,AT1G70210,	0.0518296
Biological process	stamen development	GO:0048443	6	0.00837538	3.03664	7	91	611	24120	AT4G39400,AT1G12820,AT3G28860,AT1G15330,AT3G62980,AT2G02850,AT4G18960,	0.0516809
Biological process	androecium development	GO:0048466	5	0.00837538	3.03664	7	91	611	24120	AT4G39400,AT1G12820,AT3G28860,AT1G15330,AT3G62980,AT2G02850,AT4G18960,	0.0516809
Biological process	response to carbohydrate	GO:0009743	5	0.00865858	2.57454	9	138	611	24120	AT4G34390,AT4G30850,AT5G08790,AT1G31930,AT3G06850,AT1G73660,AT1G28330,AT1G66180,AT4G34590,	0.0530733
Biological process	regulation of growth	GO:0040008	4	0.00878776	2.06219	14	268	611	24120	AT1G75080,AT2G26330,AT5G52240,AT3G20470,AT4G38430,AT2G42830,AT1G55350,AT2G42410,AT2G42870,AT3G16857,AT2G33880,AT3G05500,AT3G58780,AT5G66210,	0.0536868
Biological process	response to UV-B	GO:0010224	7	0.00918547	3.33602	6	71	611	24120	AT2G01180,AT3G45640,AT4G39400,AT5G59820,AT4G14690,AT5G11260,	0.055383
Biological process	defense response to virus	GO:0051607	7	0.00923423	3.87022	5	51	611	24120	AT5G06320,AT5G42950,AT5G43810,AT5G03210,AT5G24590,	0.0554956
Biological process	cellular nitrogen compound metabolic process	GO:0034641	4	0.00989648	1.17586	166	5573	611	24120	AT4G26630,AT5G62020,AT2G16400,AT2G36490,AT1G53170,AT1G75080,AT1G01720,AT5G40490,AT2G19810,AT2G46270,AT3G12710,AT2G29970,AT1G59750,AT5G17300,AT3G13810,AT5G37260,AT5G16560,AT2G47070,AT2G36050,AT2G38470,AT4G11570,AT5G02030,AT1G68640,AT4G25470,AT4G37330,AT3G45640,AT2G24090,AT4G25480,AT2G38210,AT5G28640,AT2G42830,AT2G40410,AT2G25170,AT1G55110,AT4G25490,AT2G18750,AT5G06980,AT5G52040,AT2G33700,AT1G32640…	0.0590906
Biological process	protein catabolic process	GO:0030163	6	0.0102083	1.74527	21	475	611	24120	AT3G18490,AT5G27420,AT3G05200,AT4G01610,AT5G60360,AT5G05080,AT1G28110,AT2G31510,AT1G21410,AT1G20823,AT3G02110,AT4G08980,AT3G62980,AT5G59550,AT4G39090,AT4G19700,AT4G33210,AT2G35780,AT1G72310,AT2G01570,AT4G23570,	0.0605607
Biological process	hemicellulose metabolic process	GO:0010410	8	0.0104953	2.90878	7	95	611	24120	AT1G68560,AT4G02500,AT1G27930,AT5G22940,AT2G20370,AT4G03210,AT5G57560,	0.0620637
Biological process	cytokinesis	GO:0000910	4	0.0116904	2.8488	7	97	611	24120	AT5G18580,AT2G01910,AT5G09870,AT1G14350,AT4G32410,AT5G55230,AT2G01570,	0.0680401
Biological process	cellular component organization	GO:0016043	4	0.012083	1.30667	71	2145	611	24120	AT4G26630,AT2G36490,AT1G68560,AT3G15095,AT5G19730,AT1G10200,AT2G38540,AT5G53570,AT2G26330,AT5G52240,AT2G26570,AT4G38400,AT2G47070,AT3G18035,AT1G48620,AT3G20470,AT5G42100,AT5G01075,AT5G15450,AT4G39400,AT4G38430,AT4G10340,AT2G20960,AT2G25170,AT1G55350,AT5G08790,AT1G75380,AT3G09600,AT2G03090,AT5G18580,AT5G18570,AT1G08560,AT5G09870,AT3G10720,AT2G28290,AT4G21960,AT1G02800,AT3G29360,AT5G22940,AT3G16850…	0.070104
Biological process	defense response, incompatible interaction	GO:0009814	8	0.012536	2.29513	10	172	611	24120	AT3G18490,AT1G20020,AT5G06320,AT5G27420,AT3G05200,AT5G62570,AT3G49530,AT3G54920,AT3G14840,AT4G23570,	0.0720529
Biological process	drug transmembrane transport	GO:0006855	6	0.0126227	3.11655	6	76	611	24120	AT1G47530,AT1G66760,AT2G27810,AT1G58360,AT3G23560,AT3G26520,	0.0723258
Biological process	monocarboxylic acid biosynthetic process	GO:0072330	8	0.0128488	2.02842	13	253	611	24120	AT2G05990,AT2G47240,AT1G06350,AT2G30200,AT1G06360,AT5G16390,AT2G15090,AT1G36160,AT5G52920,AT3G06850,AT2G43360,AT4G13050,AT1G49430,	0.0733931
Biological process	regulation of localization	GO:0032879	4	0.0131462	2.56756	8	123	611	24120	AT5G53570,AT2G30980,AT1G17140,AT4G20940,AT1G06390,AT1G20823,AT5G58140,AT4G23650,	0.0748602
Biological process	cell wall polysaccharide metabolic process	GO:0010383	7	0.0131462	2.56756	8	123	611	24120	AT1G68560,AT4G02500,AT1G27930,AT5G22940,AT2G20370,AT4G03210,AT5G55480,AT5G57560,	0.0748602
Biological process	response to gravity	GO:0009629	4	0.0134052	3.07607	6	77	611	24120	AT4G35020,AT4G37590,AT1G14350,AT3G28860,AT1G31930,AT5G11260,	0.0754044
Biological process	positive regulation of multicellular organismal process	GO:0051240	5	0.0143704	2.73598	7	101	611	24120	AT5G40490,AT3G20470,AT4G39400,AT1G14350,AT3G62420,AT3G44110,AT4G14690,	0.0803436
Biological process	xyloglucan metabolic process	GO:0010411	9	0.014555	3.46283	5	57	611	24120	AT1G68560,AT4G02500,AT2G20370,AT4G03210,AT5G57560,	0.0811299
Biological process	cell surface receptor signaling pathway	GO:0007166	6	0.0161639	2.03311	12	233	611	24120	AT5G45800,AT2G47060,AT2G31880,AT1G20650,AT5G51560,AT1G48480,AT2G33580,AT3G56100,AT5G43020,AT3G24550,AT2G28930,AT3G56370,	0.0895568
Biological process	cellular response to ethylene stimulus	GO:0071369	7	0.0163264	2.10796	11	206	611	24120	AT1G53170,AT2G44840,AT1G28370,AT3G62980,AT3G16770,AT3G14230,AT3G15210,AT1G78080,AT4G34410,AT3G15730,AT1G22190,	0.0893834
Biological process	plant-type cell wall organization	GO:0009664	7	0.0163793	2.46727	8	128	611	24120	AT2G26330,AT4G38400,AT2G03090,AT4G21960,AT3G29360,AT5G55480,AT5G57560,AT2G28950,	0.089408
Biological process	cofactor metabolic process	GO:0051186	4	0.0165	1.71636	19	437	611	24120	AT3G17390,AT2G38210,AT4G27440,AT5G49460,AT1G74470,AT4G21960,AT2G30390,AT5G36880,AT3G16857,AT1G36160,AT5G13630,AT1G58030,AT1G58290,AT1G20620,AT2G43360,AT1G09940,AT4G15560,AT4G14690,AT4G26850,	0.0898011
Biological process	proteolysis involved in cellular protein catabolic process	GO:0051603	7	0.0165	1.71636	19	437	611	24120	AT5G27420,AT3G05200,AT4G01610,AT5G60360,AT5G05080,AT1G28110,AT2G31510,AT1G21410,AT1G20823,AT3G02110,AT4G08980,AT3G62980,AT5G59550,AT4G39090,AT4G19700,AT4G33210,AT2G35780,AT1G72310,AT4G23570,	0.0898011
Biological process	tropism	GO:0009606	4	0.0168747	2.92417	6	81	611	24120	AT4G35020,AT4G37590,AT3G28860,AT1G31930,AT5G58140,AT5G11260,	0.0913013
Biological process	positive regulation of post-embryonic development	GO:0048582	7	0.0168747	2.92417	6	81	611	24120	AT5G40490,AT4G39400,AT1G14350,AT3G62420,AT3G44110,AT4G14690,	0.0913013
Biological process	cell wall macromolecule metabolic process	GO:0044036	6	0.0174892	2.29217	9	155	611	24120	AT1G68560,AT4G02500,AT1G27930,AT1G21880,AT5G22940,AT2G20370,AT4G03210,AT5G55480,AT5G57560,	0.0932591
Biological process	jasmonic acid mediated signaling pathway	GO:0009867	7	0.01783	2.88851	6	82	611	24120	AT1G32640,AT1G17380,AT1G28480,AT3G15210,AT5G67300,AT2G01570,	0.0948023
Biological process	cellular protein catabolic process	GO:0044257	7	0.0199314	1.68172	19	446	611	24120	AT5G27420,AT3G05200,AT4G01610,AT5G60360,AT5G05080,AT1G28110,AT2G31510,AT1G21410,AT1G20823,AT3G02110,AT4G08980,AT3G62980,AT5G59550,AT4G39090,AT4G19700,AT4G33210,AT2G35780,AT1G72310,AT4G23570,	0.105671
Biological process	negative regulation of developmental process	GO:0051093	5	0.0201503	2.37451	8	133	611	24120	AT2G31880,AT3G54720,AT2G45680,AT4G36930,AT4G18960,AT5G60800,AT4G04890,AT2G01570,	0.106525
Biological process	plant organ morphogenesis	GO:1905392	4	0.0201536	1.73859	17	386	611	24120	AT4G34390,AT2G26330,AT4G02500,AT4G39400,AT5G06250,AT3G05120,AT5G48160,AT1G21410,AT3G16857,AT1G31930,AT3G62980,AT2G34680,AT1G59640,AT3G59420,AT1G49430,AT1G24260,AT3G15730,	0.106238
Biological process	organonitrogen compound metabolic process	GO:1901564	4	0.0201943	1.16287	152	5160	611	24120	AT3G17390,AT1G72810,AT5G45800,AT3G18490,AT1G21590,AT3G54790,AT2G35260,AT1G66150,AT3G63260,AT2G29970,AT2G26330,AT2G47070,AT2G38470,AT5G18500,AT4G11570,AT3G57530,AT4G37330,AT3G45640,AT3G11410,AT2G24090,AT5G15450,AT2G38210,AT4G10340,AT2G42830,AT3G12630,AT1G54040,AT1G55350,AT2G47060,AT5G27420,AT5G26570,AT2G30980,AT1G01540,AT2G29400,AT5G36250,AT2G42960,AT1G01300,AT3G05200,AT2G31880,AT4G01610,AT2G33700…	0.10615
Biological process	monocarboxylic acid metabolic process	GO:0032787	7	0.0208803	1.64828	20	479	611	24120	AT2G05990,AT2G47240,AT1G06350,AT2G30200,AT1G06360,AT5G16390,AT2G41010,AT2G15090,AT5G36880,AT1G36160,AT5G52920,AT3G06850,AT2G43360,AT4G13050,AT4G15560,AT2G21170,AT1G49430,AT1G72970,AT3G15730,AT4G34350,	0.10731
Biological process	cellular response to jasmonic acid stimulus	GO:0071395	7	0.0209171	2.78656	6	85	611	24120	AT1G32640,AT1G17380,AT1G28480,AT3G15210,AT5G67300,AT2G01570,	0.1072
Biological process	regulation of defense response	GO:0031347	6	0.0210045	2.02915	11	214	611	24120	AT2G31880,AT1G32640,AT1G17380,AT1G10650,AT5G62570,AT3G15210,AT4G19700,AT5G66210,AT3G14840,AT5G24590,AT4G23570,	0.10735
Biological process	cellular macromolecule catabolic process	GO:0044265	6	0.0210604	1.58456	23	573	611	24120	AT1G68560,AT2G40410,AT5G27420,AT3G05200,AT4G01610,AT5G60360,AT5G05080,AT1G28110,AT2G31510,AT1G21880,AT1G21410,AT1G20823,AT3G02110,AT4G08980,AT3G62980,AT5G59550,AT4G39090,AT4G19700,AT4G33210,AT2G35780,AT1G72310,AT3G44260,AT4G23570,	0.107338
Biological process	cellular response to red or far red light	GO:0071489	8	0.0220216	2.75416	6	86	611	24120	AT4G18130,AT3G22170,AT1G78080,AT4G14690,AT5G11260,AT1G02340,	0.111928
Biological process	response to cytokinin	GO:0009735	6	0.0222869	1.94146	12	244	611	24120	AT1G20020,AT2G25170,AT1G22220,AT1G19770,AT4G39330,AT3G16857,AT1G36160,AT2G33880,AT3G16770,AT5G58140,AT1G78080,AT1G79040,	0.112042
Biological process	sulfur compound metabolic process	GO:0006790	4	0.0228994	1.78357	15	332	611	24120	AT3G17390,AT2G38470,AT4G37330,AT3G45640,AT1G54040,AT1G32640,AT5G49460,AT5G36880,AT1G36160,AT2G43360,AT5G51990,AT4G15560,AT2G02540,AT4G01120,AT4G37750,	0.114808
Biological process	meristem maintenance	GO:0010073	3	0.0229371	2.48949	7	111	611	24120	AT5G02030,AT5G06250,AT5G48160,AT3G16857,AT4G17460,AT2G33880,AT4G37750,	0.114685
Biological process	positive regulation of developmental process	GO:0051094	5	0.0229371	2.48949	7	111	611	24120	AT5G40490,AT3G20470,AT4G39400,AT1G14350,AT3G62420,AT3G44110,AT4G14690,	0.114685
Biological process	growth	GO:0040007	2	0.0234829	1.52057	26	675	611	24120	AT1G75080,AT2G26330,AT5G52240,AT4G38400,AT4G02500,AT3G20470,AT4G39400,AT4G38430,AT2G42830,AT1G55350,AT2G42410,AT2G42870,AT4G28560,AT2G03090,AT5G18580,AT1G20330,AT3G16857,AT2G33880,AT3G05500,AT4G32410,AT1G50430,AT2G20370,AT3G54920,AT3G58780,AT5G66210,AT2G28950,	0.116467
Biological process	photomorphogenesis	GO:0009640	7	0.0243471	2.69156	6	88	611	24120	AT4G37470,AT5G08790,AT2G04030,AT3G54720,AT3G28860,AT5G11260,	0.12043
Biological process	lateral root morphogenesis	GO:0010102	7	0.0243916	3.03664	5	65	611	24120	AT1G21410,AT3G62980,AT2G34680,AT3G59420,AT1G49430,	0.120328
Biological process	fruit development	GO:0010154	5	0.0248874	1.4991	27	711	611	24120	AT5G45800,AT1G75080,AT4G37300,AT1G47530,AT5G02030,AT1G55350,AT5G08790,AT2G04030,AT5G23940,AT5G43810,AT5G18570,AT5G48160,AT3G16857,AT4G17460,AT1G36160,AT2G33880,AT4G34710,AT5G52920,AT4G36930,AT3G62420,AT2G35300,AT1G69270,AT4G04890,AT2G01570,AT3G59420,AT4G23570,AT4G11280,	0.121154
Biological process	post-embryonic root morphogenesis	GO:0010101	6	0.0258602	2.99063	5	66	611	24120	AT1G21410,AT3G62980,AT2G34680,AT3G59420,AT1G49430,	0.116088
Biological process	regulation of root development	GO:2000280	6	0.0273842	2.94599	5	67	611	24120	AT4G34390,AT2G25170,AT3G16857,AT1G14350,AT1G31930,	0.121451
Biological process	sulfur compound biosynthetic process	GO:0044272	5	0.0277149	2.1148	9	168	611	24120	AT3G17390,AT2G38470,AT3G45640,AT1G32640,AT5G49460,AT5G36880,AT1G36160,AT2G43360,AT4G15560,	0.122624
Biological process	gravitropism	GO:0009630	5	0.028964	2.90267	5	68	611	24120	AT4G35020,AT4G37590,AT3G28860,AT1G31930,AT5G11260,	0.127539
Biological process	response to red light	GO:0010114	7	0.028964	2.90267	5	68	611	24120	AT4G10340,AT3G54890,AT4G36930,AT4G14690,AT5G11260,	0.127539
Biological process	vitamin biosynthetic process	GO:0009110	5	0.0294779	2.57454	6	92	611	24120	AT4G11570,AT2G38210,AT1G74470,AT2G43360,AT4G15560,AT4G26850,	0.129185
Biological process	beta-glucan metabolic process	GO:0051273	8	0.0294779	2.57454	6	92	611	24120	AT5G09870,AT1G02800,AT4G32410,AT1G05570,AT5G13000,AT5G55480,	0.129185
Biological process	cellular polysaccharide biosynthetic process	GO:0033692	7	0.0315662	2.06562	9	172	611	24120	AT4G02500,AT1G27930,AT5G09870,AT5G22940,AT4G32410,AT1G05570,AT3G02140,AT2G20370,AT5G13000,	0.135441
Biological process	positive regulation of response to stimulus	GO:0048584	5	0.0315662	2.06562	9	172	611	24120	AT5G40490,AT3G45640,AT2G31880,AT3G05120,AT1G14350,AT3G05500,AT3G49530,AT3G15210,AT3G15730,	0.135441
Biological process	water-soluble vitamin biosynthetic process	GO:0042364	6	0.0322936	2.81973	5	70	611	24120	AT4G11570,AT2G38210,AT2G43360,AT4G15560,AT4G26850,	0.137921
Biological process	cytokinin-activated signaling pathway	GO:0009736	7	0.0322936	2.81973	5	70	611	24120	AT2G25170,AT1G22220,AT1G19770,AT3G16857,AT1G78080,	0.137921
Biological process	glucan biosynthetic process	GO:0009250	8	0.0332033	2.30278	7	120	611	24120	AT4G02500,AT5G09870,AT4G32410,AT1G05570,AT3G02140,AT2G20370,AT5G13000,	0.139863
Biological process	cellular response to abiotic stimulus	GO:0071214	5	0.0336833	1.95427	10	202	611	24120	AT3G45640,AT5G47910,AT2G33700,AT1G53210,AT4G18130,AT3G22170,AT1G78080,AT4G14690,AT5G11260,AT1G02340,	0.141562
Biological process	cellular response to environmental stimulus	GO:0104004	4	0.0336833	1.95427	10	202	611	24120	AT3G45640,AT5G47910,AT2G33700,AT1G53210,AT4G18130,AT3G22170,AT1G78080,AT4G14690,AT5G11260,AT1G02340,	0.141562
Biological process	vitamin metabolic process	GO:0006766	4	0.0337596	2.49324	6	95	611	24120	AT4G11570,AT2G38210,AT1G74470,AT2G43360,AT4G15560,AT4G26850,	0.141239
Biological process	aging	GO:0007568	3	0.0346882	2.03021	9	175	611	24120	AT1G59750,AT1G66330,AT1G47530,AT1G54040,AT5G60360,AT5G08790,AT3G10985,AT2G45680,AT4G11280,	0.144796
Biological process	regulation of transport	GO:0051049	5	0.0352715	2.46727	6	96	611	24120	AT5G53570,AT1G17140,AT4G20940,AT1G20823,AT5G58140,AT4G23650,	0.146238
Biological process	polysaccharide biosynthetic process	GO:0000271	6	0.0356608	1.93511	10	204	611	24120	AT4G02500,AT1G27930,AT5G09870,AT5G22940,AT4G32410,AT1G70090,AT1G05570,AT3G02140,AT2G20370,AT5G13000,	0.147521
Biological process	cellular response to cytokinin stimulus	GO:0071368	7	0.0358526	2.74141	5	72	611	24120	AT2G25170,AT1G22220,AT1G19770,AT3G16857,AT1G78080,	0.145701
Biological process	cellular carbohydrate metabolic process	GO:0044262	5	0.0366236	1.6171	17	415	611	24120	AT1G68560,AT4G02500,AT1G27930,AT5G26570,AT5G09870,AT1G02800,AT5G22940,AT3G23920,AT4G32410,AT1G05570,AT3G02140,AT2G20370,AT5G13000,AT4G03210,AT2G21170,AT5G55480,AT5G57560,	0.147534
Biological process	photoperiodism, flowering	GO:0048573	7	0.0368263	2.44183	6	97	611	24120	AT5G40490,AT4G00450,AT3G09600,AT3G44110,AT5G37770,AT1G14440,	0.148027
Biological process	water-soluble vitamin metabolic process	GO:0006767	5	0.0377191	2.70385	5	73	611	24120	AT4G11570,AT2G38210,AT2G43360,AT4G15560,AT4G26850,	0.150958
Biological process	cell population proliferation	GO:0008283	3	0.0400523	2.21067	7	125	611	24120	AT5G28640,AT2G25170,AT1G55350,AT3G08730,AT2G33880,AT5G55230,AT4G37750,	0.158237
Biological process	generation of precursor metabolites and energy	GO:0006091	4	0.041227	1.61954	16	390	611	24120	AT3G15095,AT4G10340,AT2G42600,ATCG00220,AT3G54890,AT2G46820,AT4G12800,AT2G30570,AT3G47470,AT5G52920,AT1G06680,AT1G79040,AT5G66570,AT2G21170,AT2G36220,AT1G29930,	0.16253
Biological process	dephosphorylation	GO:0016311	6	0.041399	2.06412	8	153	611	24120	AT3G11410,AT2G29400,AT5G36250,AT2G33700,AT3G62260,AT2G30020,AT1G51690,AT5G66570,	0.16286
Biological process	leaf development	GO:0048366	6	0.0420827	1.64484	15	360	611	24120	AT1G59750,AT2G26330,AT1G66330,AT4G39400,AT5G28640,AT1G54040,AT1G55350,AT2G42600,AT5G06250,AT5G08790,AT1G14350,AT2G45680,AT4G18960,AT4G04890,AT3G15730,	0.163458
Biological process	organonitrogen compound catabolic process	GO:1901565	5	0.0420942	1.46208	24	648	611	24120	AT3G18490,AT1G54040,AT5G27420,AT3G05200,AT4G01610,AT5G60360,AT5G05080,AT1G28110,AT2G31510,AT1G21410,AT1G20823,AT3G02110,AT4G08980,AT4G34710,AT3G62980,AT5G59550,AT4G39090,AT4G19700,AT4G33210,AT2G35780,AT1G72310,AT2G01570,AT4G23570,AT3G23490,	0.163159
Biological process	protein ubiquitination	GO:0016567	10	0.0421486	1.52418	20	518	611	24120	AT3G54790,AT2G47070,AT3G12630,AT5G27420,AT3G05200,AT5G05080,AT5G65920,AT2G31510,AT1G10650,AT1G60190,AT1G12820,AT1G21410,AT1G20823,AT5G49980,AT4G08980,AT3G62980,AT5G59550,AT4G19700,AT1G72310,AT1G02340,	0.163028
Biological process	drug transport	GO:0015893	5	0.0434805	2.34512	6	101	611	24120	AT1G47530,AT1G66760,AT2G27810,AT1G58360,AT3G23560,AT3G26520,	0.167477
Biological process	peptidyl-serine phosphorylation	GO:0018105	10	0.0436703	2.59712	5	76	611	24120	AT3G57530,AT5G57015,AT5G66210,AT4G23650,AT1G12580,	0.167858
Biological process	lipid metabolic process	GO:0006629	4	0.0445606	1.35193	35	1022	611	24120	AT1G01610,AT2G05990,AT2G47240,AT2G01180,AT3G23530,AT4G37470,AT1G06350,AT2G30200,AT5G49460,AT1G06360,AT1G20330,AT5G16390,AT3G04290,AT2G15090,AT5G36880,AT2G46500,AT1G36160,AT5G37710,AT5G52920,AT3G05510,AT1G50430,AT3G06850,AT2G47630,AT3G18850,AT4G13050,AT5G11650,AT4G18970,AT4G15560,AT2G21170,AT5G45670,AT1G49430,AT1G72970,AT5G55480,AT3G15730,AT4G34350,	0.170924
Biological process	glycosinolate metabolic process	GO:0019757	7	0.0445734	2.15886	7	128	611	24120	AT4G37330,AT1G54040,AT1G32640,AT5G51990,AT2G02540,AT4G01120,AT4G37750,	0.170618
Biological process	glucosinolate metabolic process	GO:0019760	8	0.0445734	2.15886	7	128	611	24120	AT4G37330,AT1G54040,AT1G32640,AT5G51990,AT2G02540,AT4G01120,AT4G37750,	0.170618
Biological process	S-glycoside metabolic process	GO:0016143	6	0.0445734	2.15886	7	128	611	24120	AT4G37330,AT1G54040,AT1G32640,AT5G51990,AT2G02540,AT4G01120,AT4G37750,	0.170618
Biological process	cell wall modification	GO:0042545	7	0.0455225	2.02442	8	156	611	24120	AT5G19730,AT4G38400,AT2G03090,AT3G10720,AT3G54920,AT5G47500,AT4G26850,AT2G28950,	0.173173
Biological process	small molecule biosynthetic process	GO:0044283	4	0.0465077	1.43446	25	688	611	24120	AT1G72810,AT2G05990,AT2G47240,AT4G11570,AT2G38210,AT1G06350,AT2G30200,AT1G06360,AT1G74470,AT5G16290,AT5G16390,AT3G29360,AT2G15090,AT1G36160,AT5G52920,AT1G50430,AT3G06850,AT2G20370,AT5G14800,AT2G43360,AT4G13050,AT4G15560,AT2G21170,AT1G49430,AT4G26850,	0.176557
Biological process	hormone transport	GO:0009914	5	0.047072	2.29959	6	103	611	24120	AT1G22220,AT1G17140,AT1G19770,AT1G14350,AT3G28860,AT5G01240,	0.17688
Biological process	cell growth	GO:0016049	3	0.0473984	1.56433	17	429	611	24120	AT2G26330,AT5G52240,AT4G38400,AT4G02500,AT3G20470,AT4G39400,AT4G38430,AT1G55350,AT4G28560,AT2G03090,AT5G18580,AT1G20330,AT4G32410,AT1G50430,AT2G20370,AT3G54920,AT2G28950,	0.177744
Biological process	response to oxidative stress	GO:0006979	4	0.0475134	1.54137	18	461	611	24120	AT2G19810,AT1G66330,AT3G45640,AT2G14170,AT2G47060,AT3G02840,AT1G32640,AT4G21960,AT5G24770,AT4G34710,AT1G58030,AT1G20620,AT2G32120,AT1G09940,AT5G42380,AT5G59820,AT5G37770,AT4G11280,	0.177814
Biological process	enzyme linked receptor protein signaling pathway	GO:0007167	7	0.0477626	2.12565	7	130	611	24120	AT5G45800,AT2G31880,AT5G51560,AT1G48480,AT3G56100,AT5G43020,AT3G56370,	0.175892
Biological process	transmembrane receptor protein tyrosine kinase signaling pathway	GO:0007169	8	0.0477626	2.12565	7	130	611	24120	AT5G45800,AT2G31880,AT5G51560,AT1G48480,AT3G56100,AT5G43020,AT3G56370,	0.175892
Biological process	regulation of cell growth	GO:0001558	6	0.0479331	2.53053	5	78	611	24120	AT2G26330,AT5G52240,AT3G20470,AT4G38430,AT1G55350,	0.175818
Biological process	peptidyl-serine modification	GO:0018209	9	0.0479331	2.53053	5	78	611	24120	AT3G57530,AT5G57015,AT5G66210,AT4G23650,AT1G12580,	0.175818
Biological process	regulation of response to biotic stimulus	GO:0002831	5	0.0494103	2.10942	7	131	611	24120	AT1G32640,AT5G62570,AT3G15210,AT5G66210,AT3G14840,AT5G24590,AT4G23570,	0.180519

## Sheet: cluster2 DEGs GO
Class	GO_Name	GO_ID	GO_Level	P_value	EnrichmentScore	HitsGenesCountsInSelectedSet	HitsGenesCountsInBackground	AllGenesCountsInSelectedSet	AllGenesCountsInBackground	GenesOfSelectedSetInGOterm	corrected p-value(BH method)
Molecular function	chlorophyll binding	GO:0016168	5	0	16.3933	20	40	745	24426	AT4G34190,ATCG00340,AT3G27690,AT3G08940,AT1G61520,AT1G44575,ATCG00280,AT1G15820,AT1G45474,ATCG00080,AT1G55670,AT1G30380,ATCG00020,AT2G05070,AT5G01530,AT5G47110,AT2G34420,AT1G29910,AT5G54270,AT1G29920,	0
Molecular function	binding	GO:0005488	2	1.33227e-15	1.29901	459	11585	745	24426	AT1G56210,AT2G30950,AT5G57900,AT1G29070,AT3G45850,AT1G60950,AT4G04950,AT2G37590,AT1G11310,AT1G67590,AT4G26760,AT4G37890,AT1G53160,AT2G01150,AT3G53460,AT2G45190,AT1G69780,AT1G44446,AT5G52470,AT1G08380,AT5G44620,AT4G02510,AT1G12860,AT5G05690,AT3G20100,AT4G35250,AT5G37020,AT3G10300,AT5G09810,AT3G11630,AT3G22780,AT2G38230,AT1G43170,AT1G15950,AT4G27410,AT1G34210,AT2G39570,AT1G58602,AT5G63140,AT2G32700…	5.41567e-13
Molecular function	protein binding	GO:0005515	3	2.77556e-15	1.73229	191	3615	745	24426	AT5G57900,AT3G45850,AT4G04950,AT1G11310,AT4G26760,AT2G01150,AT2G45190,AT1G08380,AT4G02510,AT1G12860,AT5G09810,AT3G11630,AT2G38230,AT1G34210,AT2G32700,AT4G23060,AT2G43800,AT2G36270,AT1G13740,AT5G05410,AT5G22640,AT3G28200,AT5G06150,AT4G27450,AT5G13930,AT4G09570,AT1G53310,AT4G12720,AT2G28000,AT1G70700,AT5G65700,AT1G06110,AT3G29575,AT3G48090,AT3G07540,AT1G20450,AT2G30360,AT1G52030,AT3G26060,AT5G17230…	7.52176e-13
Molecular function	pigment binding	GO:0031409	3	2.89546e-13	17.8836	12	22	745	24426	AT3G27690,AT3G08940,AT1G61520,AT1G44575,AT1G15820,AT1G45474,AT2G05070,AT5G01530,AT2G34420,AT1G29910,AT5G54270,AT1G29920,	5.88503e-11
Molecular function	cofactor binding	GO:0048037	3	9.33975e-10	2.25516	65	945	745	24426	AT1G60950,AT4G04950,AT1G44446,AT5G44620,AT5G05690,AT3G20100,AT1G15950,ATCG01050,AT4G34190,AT1G23310,AT3G28200,ATCG00340,ATCG00570,AT4G12720,AT1G11930,AT4G25050,AT3G30775,AT4G31990,AT3G51240,AT5G63570,AT2G06050,AT3G57050,AT4G03280,ATCG00540,AT3G27690,AT3G19820,AT3G08940,AT1G61520,AT4G15440,AT1G44575,ATCG00280,AT5G40150,AT1G15820,AT4G09010,AT1G45474,ATCG00080,AT2G30860,ATCG00440,AT1G55670,AT1G12900…	1.51864e-07
Molecular function	tetrapyrrole binding	GO:0046906	4	7.49613e-09	3.01982	35	380	745	24426	AT5G44620,AT5G05690,AT3G20100,AT4G34190,AT3G28200,ATCG00340,ATCG00570,ATCG00540,AT3G27690,AT3G08940,AT1G61520,AT4G15440,AT3G59400,AT1G44575,ATCG00280,AT5G40150,AT1G15820,AT4G09010,AT1G45474,ATCG00080,AT1G55670,AT1G30380,ATCG00020,AT2G05070,AT2G32440,AT5G01530,AT1G64950,AT5G47110,AT2G34420,AT1G29910,AT5G48810,AT1G64940,AT2G37970,AT5G54270,AT1G29920,	1.01573e-06
Molecular function	transcription regulator activity	GO:0140110	2	8.13582e-06	1.59935	88	1804	745	24426	AT2G37590,AT1G53160,AT2G45190,AT1G69780,AT1G12860,AT5G37020,AT3G22780,AT4G27410,AT2G32700,AT2G36270,AT5G57720,AT2G02070,AT2G16210,AT5G05410,AT1G31310,AT1G28360,AT2G33810,AT1G70700,AT2G44940,AT5G43700,AT5G62000,AT5G21960,AT1G74430,AT2G24700,AT1G49475,AT3G03450,AT1G01060,AT3G17860,AT5G67060,AT3G18960,AT1G56170,AT5G03680,AT2G37630,AT3G54390,AT2G36990,AT5G13220,AT3G57670,AT3G26744,AT4G36990,AT2G47460…	0.000944918
Molecular function	ion binding	GO:0043167	3	1.04812e-05	1.28247	230	5880	745	24426	AT1G56210,AT2G30950,AT3G45850,AT1G60950,AT4G04950,AT2G37590,AT4G37890,AT1G53160,AT2G01150,AT2G45190,AT1G44446,AT5G44620,AT4G02510,AT1G12860,AT5G05690,AT3G20100,AT3G10300,AT5G09810,AT3G22780,AT1G34210,AT2G39570,AT1G58602,AT5G63140,AT4G34190,AT2G02070,AT5G02380,AT1G23310,AT1G67740,AT3G28200,AT2G38040,AT5G64840,ATCG00340,AT5G22630,AT1G67750,ATCG00570,AT4G09570,AT2G45810,AT5G63530,AT4G12720,AT3G55800…	0.00106515
Molecular function	identical protein binding	GO:0042802	4	1.11296e-05	2.94239	21	234	745	24426	AT3G48090,AT1G52400,AT3G17860,AT5G03680,AT2G37630,AT5G13220,AT4G14560,AT2G47450,AT1G09570,AT1G45474,AT1G69600,AT4G31800,AT2G27230,AT3G09840,AT2G45740,AT5G35750,AT5G47110,AT4G22890,AT3G15354,AT1G15750,AT1G04400,	0.00100537
Molecular function	organic acid binding	GO:0043177	4	1.14884e-05	4.57487	12	86	745	24426	AT1G12860,AT2G39570,AT5G22630,AT3G51240,AT1G53520,AT4G22780,AT5G14060,AT5G27320,AT5G48485,AT1G62380,AT5G08640,AT1G76990,	0.000934004
Molecular function	carboxylic acid binding	GO:0031406	5	1.14884e-05	4.57487	12	86	745	24426	AT1G12860,AT2G39570,AT5G22630,AT3G51240,AT1G53520,AT4G22780,AT5G14060,AT5G27320,AT5G48485,AT1G62380,AT5G08640,AT1G76990,	0.000934004
Molecular function	oxidoreductase activity	GO:0016491	3	2.23571e-05	1.60941	78	1589	745	24426	AT1G60950,AT4G04950,AT1G44446,AT5G44620,AT5G05690,AT3G20100,AT2G24270,AT3G11630,AT1G15950,ATCG01050,AT3G28200,ATCG00340,AT3G30775,AT5G43940,AT3G26060,AT3G51240,AT3G56940,AT2G06050,AT5G58330,AT5G66190,AT4G03280,ATCG00540,AT3G19820,AT1G03630,AT2G44160,AT4G15440,AT1G67090,AT4G13250,AT4G03205,AT3G15850,AT3G13450,AT1G66130,AT2G05620,ATCG00280,AT4G25570,AT5G40150,AT4G09010,AT2G43710,AT4G30950,AT4G36250…	0.00151469
Molecular function	catalytic activity	GO:0003824	2	2.6432e-05	1.19584	326	8938	745	24426	AT5G14180,AT1G55360,AT2G30950,AT3G45850,AT2G26440,AT1G60950,AT2G23170,AT4G38970,AT4G04950,AT4G23490,AT5G57910,AT4G37890,AT2G01150,AT5G17670,AT5G07860,AT2G24280,AT1G44446,AT5G52470,AT2G06850,AT5G44620,AT4G02510,AT5G05690,AT3G20100,AT2G24270,AT3G11630,AT4G30810,AT2G38230,AT3G57880,AT1G70710,AT1G15950,AT1G34210,AT5G63140,AT2G05790,AT5G42230,ATCG01050,AT5G42240,AT1G03720,AT1G23310,AT3G28200,AT2G38040…	0.00165302
Molecular function	anion binding	GO:0043168	4	3.28114e-05	1.41761	125	2891	745	24426	AT2G30950,AT3G45850,AT4G02510,AT1G12860,AT5G09810,AT1G34210,AT2G39570,AT1G58602,AT4G34190,AT1G23310,AT2G38040,AT5G64840,ATCG00340,AT5G22630,AT4G09570,AT2G45810,AT2G28000,AT1G11930,AT4G25050,AT1G26190,AT5G65700,AT4G39210,AT3G30775,AT4G18480,AT2G30360,AT4G31990,AT5G44800,AT3G51240,AT1G67720,AT5G63570,AT3G60190,AT2G28070,AT3G05840,AT2G01820,AT2G06050,AT3G57050,AT3G17840,AT2G14910,AT3G02130,AT2G13610…	0.00190541
Molecular function	DNA-binding transcription factor activity	GO:0003700	3	3.80729e-05	1.56308	82	1720	745	24426	AT2G37590,AT1G53160,AT2G45190,AT1G69780,AT1G12860,AT5G37020,AT3G22780,AT4G27410,AT2G36270,AT5G57720,AT2G02070,AT2G16210,AT5G05410,AT1G31310,AT1G28360,AT2G33810,AT2G44940,AT5G43700,AT5G62000,AT5G21960,AT1G74430,AT2G24700,AT1G49475,AT3G03450,AT1G01060,AT5G67060,AT3G18960,AT1G56170,AT5G03680,AT2G37630,AT3G54390,AT2G36990,AT3G57670,AT3G26744,AT4G36990,AT2G47460,AT4G14560,AT5G43270,AT2G24570,AT1G53910…	0.00206355
Molecular function	heterocyclic compound binding	GO:1901363	3	0.000119792	1.20519	274	7454	745	24426	AT2G30950,AT1G29070,AT3G45850,AT2G37590,AT1G67590,AT1G53160,AT3G53460,AT2G45190,AT1G69780,AT5G52470,AT5G44620,AT4G02510,AT1G12860,AT5G05690,AT3G20100,AT4G35250,AT5G37020,AT5G09810,AT1G43170,AT4G27410,AT1G34210,AT1G58602,AT5G17870,AT2G36270,AT4G34190,AT5G57720,AT2G02070,AT2G16210,AT1G48830,AT5G05410,AT1G23310,AT3G28200,AT1G78630,AT2G38040,AT5G64840,ATCG00340,AT1G12800,AT1G29240,ATCG00570,AT4G09570…	0.00608695
Molecular function	organic cyclic compound binding	GO:0097159	3	0.000142827	1.20229	274	7472	745	24426	AT2G30950,AT1G29070,AT3G45850,AT2G37590,AT1G67590,AT1G53160,AT3G53460,AT2G45190,AT1G69780,AT5G52470,AT5G44620,AT4G02510,AT1G12860,AT5G05690,AT3G20100,AT4G35250,AT5G37020,AT5G09810,AT1G43170,AT4G27410,AT1G34210,AT1G58602,AT5G17870,AT2G36270,AT4G34190,AT5G57720,AT2G02070,AT2G16210,AT1G48830,AT5G05410,AT1G23310,AT3G28200,AT1G78630,AT2G38040,AT5G64840,ATCG00340,AT1G12800,AT1G29240,ATCG00570,AT4G09570…	0.00683049
Molecular function	exopeptidase activity	GO:0008238	6	0.000181279	3.71807	11	97	745	24426	AT2G24280,AT4G30810,AT5G42230,AT5G42240,AT4G29210,AT2G44180,AT5G19740,AT1G79690,AT2G27920,AT2G24200,AT2G12480,	0.00818777
Molecular function	rRNA binding	GO:0019843	6	0.000198668	3.68013	11	98	745	24426	AT1G29070,AT5G17870,AT1G12800,AT2G33800,ATCG00380,AT3G44890,AT1G32990,AT1G79850,AT1G05190,AT5G45775,AT5G39740,	0.00850089
Molecular function	poly(U) RNA binding	GO:0008266	8	0.000212127	8.62805	5	19	745	24426	AT3G53460,AT5G66190,AT4G24770,AT2G37220,AT1G68010,	0.00862296
Molecular function	poly-pyrimidine tract binding	GO:0008187	7	0.000352905	7.80633	5	21	745	24426	AT3G53460,AT5G66190,AT4G24770,AT2G37220,AT1G68010,	0.0130414
Molecular function	oxidoreductase activity, acting on the aldehyde or oxo group of donors	GO:0016903	4	0.000500087	3.88262	9	76	745	24426	AT2G24270,AT1G15950,AT3G13450,AT4G25570,AT4G36250,AT1G12900,AT3G26650,AT3G48000,AT1G74920,	0.017677
Molecular function	hydrolase activity, hydrolyzing O-glycosyl compounds	GO:0004553	5	0.000579502	2.05946	25	398	745	24426	AT2G06850,AT1G70710,AT2G05790,AT5G61130,AT4G09510,AT1G10640,AT1G52400,AT5G08000,AT4G14130,AT3G18080,AT1G48100,AT1G05850,AT4G34260,AT3G23730,AT5G64570,AT3G57520,AT4G17090,AT1G67830,AT5G58090,AT5G18670,AT5G13980,AT4G02290,AT3G13750,AT1G70370,AT5G04885,	0.0196306
Molecular function	structural constituent of ribosome	GO:0003735	3	0.000737646	2.05989	24	382	745	24426	AT1G29070,ATCG01020,AT1G43170,AT5G17870,AT1G48830,AT1G78630,AT2G33800,ATCG00380,AT4G33865,AT3G28500,AT3G27830,AT3G27850,AT3G44890,AT2G40205,AT3G25920,AT5G65220,AT1G32990,AT1G79850,AT2G38140,AT1G05190,AT4G34620,AT5G45775,AT5G39740,AT1G01100,	0.0230656
Molecular function	oxidoreductase activity, acting on the aldehyde or oxo group of donors, NAD or NADP as acceptor	GO:0016620	5	0.000859918	4.50012	7	51	745	24426	AT2G24270,AT1G15950,AT4G36250,AT1G12900,AT3G26650,AT3G48000,AT1G74920,	0.0258931
Molecular function	water channel activity	GO:0015250	6	0.00109041	5.04409	6	39	745	24426	AT3G16240,AT3G53420,AT1G01620,AT2G39010,AT2G45960,AT2G36830,	0.0277032
Molecular function	water transmembrane transporter activity	GO:0005372	5	0.00109041	5.04409	6	39	745	24426	AT3G16240,AT3G53420,AT1G01620,AT2G39010,AT2G45960,AT2G36830,	0.0277032
Molecular function	hydrolase activity, acting on glycosyl bonds	GO:0016798	4	0.00165753	1.91064	25	429	745	24426	AT2G06850,AT1G70710,AT2G05790,AT5G61130,AT4G09510,AT1G10640,AT1G52400,AT5G08000,AT4G14130,AT3G18080,AT1G48100,AT1G05850,AT4G34260,AT3G23730,AT5G64570,AT3G57520,AT4G17090,AT1G67830,AT5G58090,AT5G18670,AT5G13980,AT4G02290,AT3G13750,AT1G70370,AT5G04885,	0.0396345
Molecular function	vitamin binding	GO:0019842	4	0.0016745	2.86232	11	126	745	24426	AT1G23310,AT1G11930,AT4G25050,AT4G31990,AT3G51240,AT5G63570,AT3G57050,AT1G62380,AT5G08640,AT3G61440,AT1G70560,	0.0388962
Molecular function	transcription corepressor activity	GO:0003714	4	0.00168349	5.65286	5	29	745	24426	AT1G70700,AT3G17860,AT5G13220,AT2G34600,AT5G20900,	0.0380189
Molecular function	amino acid binding	GO:0016597	6	0.00183803	4.57487	6	43	745	24426	AT1G12860,AT2G39570,AT5G22630,AT4G22780,AT5G14060,AT1G76990,	0.040387
Molecular function	metal ion binding	GO:0046872	5	0.0019457	1.2683	134	3464	745	24426	AT1G56210,AT2G30950,AT1G60950,AT4G04950,AT2G37590,AT4G37890,AT1G53160,AT2G01150,AT2G45190,AT1G44446,AT5G44620,AT4G02510,AT5G05690,AT3G20100,AT3G10300,AT3G22780,AT5G63140,AT2G02070,AT5G02380,AT1G67740,AT3G28200,ATCG00340,AT1G67750,ATCG00570,AT4G09570,AT5G63530,AT4G12720,AT3G55800,AT2G33810,AT4G05180,AT5G43940,AT3G51240,AT3G56940,AT5G18550,AT2G27190,AT2G42590,AT4G03280,ATCG00540,AT3G27690,AT2G18090…	0.0416278
Molecular function	peptidase activity, acting on L-amino acid peptides	GO:0070011	5	0.00206064	1.87996	25	436	745	24426	AT2G30950,AT2G24280,AT4G30810,AT5G42230,AT5G42240,AT1G03720,AT4G29210,AT5G43060,AT4G34980,AT2G19170,AT1G02305,AT5G35220,AT2G44180,AT5G19740,AT1G79690,AT2G47940,AT3G14240,AT1G06430,AT2G27920,AT5G42270,AT2G24200,AT5G53170,AT2G12480,AT1G47128,AT5G67360,	0.0429564
Molecular function	single-stranded RNA binding	GO:0003727	6	0.00226563	3.8251	7	60	745	24426	AT3G53460,AT5G66190,AT4G24770,AT2G37220,AT1G11650,AT2G25900,AT1G68010,	0.0449259
Molecular function	cation binding	GO:0043169	4	0.00228203	1.26283	134	3479	745	24426	AT1G56210,AT2G30950,AT1G60950,AT4G04950,AT2G37590,AT4G37890,AT1G53160,AT2G01150,AT2G45190,AT1G44446,AT5G44620,AT4G02510,AT5G05690,AT3G20100,AT3G10300,AT3G22780,AT5G63140,AT2G02070,AT5G02380,AT1G67740,AT3G28200,ATCG00340,AT1G67750,ATCG00570,AT4G09570,AT5G63530,AT4G12720,AT3G55800,AT2G33810,AT4G05180,AT5G43940,AT3G51240,AT3G56940,AT5G18550,AT2G27190,AT2G42590,AT4G03280,ATCG00540,AT3G27690,AT2G18090…	0.0441735
Molecular function	carbon-carbon lyase activity	GO:0016830	4	0.00275538	2.85101	10	115	745	24426	AT4G38970,AT1G53310,AT5G11880,AT1G67090,AT4G37870,AT1G08630,AT5G15950,AT2G21330,AT5G38410,AT2G47590,	0.0486983
Molecular function	structural molecule activity	GO:0005198	2	0.00333741	1.74529	28	526	745	24426	AT1G29070,ATCG01020,AT5G09810,AT1G43170,AT5G17870,AT1G48830,AT1G78630,AT2G33800,ATCG00380,AT3G26070,AT4G33865,AT3G28500,AT3G27830,AT3G27850,AT3G44890,AT2G40205,AT3G25920,AT5G65220,AT1G32990,AT1G79850,AT2G38140,AT1G05190,AT5G62700,AT4G34620,AT5G45775,AT5G39740,AT1G01100,AT5G54270,	0.0542663
Molecular function	DNA binding	GO:0003677	5	0.00361698	1.31482	94	2344	745	24426	AT2G37590,AT1G67590,AT1G53160,AT2G45190,AT1G69780,AT1G12860,AT5G37020,AT4G27410,AT2G36270,AT5G57720,AT2G02070,AT2G16210,AT5G05410,AT1G28360,AT2G33810,AT3G16000,AT2G44940,AT2G33620,AT5G43700,AT5G44800,AT5G62000,AT3G56940,AT5G21960,AT5G18550,AT1G74430,AT2G24700,AT1G49475,AT3G61310,AT3G03450,AT1G01060,AT5G67060,AT3G18960,AT2G18090,AT1G56170,AT5G03680,AT2G37630,AT3G54390,AT1G14510,AT2G36990,AT3G26744…	0.0576589
Molecular function	metallopeptidase activity	GO:0008237	6	0.00380478	3.16015	8	83	745	24426	AT2G30950,AT5G35220,AT2G44180,AT5G19740,AT1G06430,AT5G42270,AT2G24200,AT5G53170,	0.0594862
Molecular function	enzyme regulator activity	GO:0030234	3	0.00395147	1.90198	21	362	745	24426	AT2G26440,AT2G32730,AT5G06150,AT5G64620,AT2G20580,AT3G12145,AT2G46710,AT2G01610,AT3G49220,AT5G19390,AT5G12150,AT4G01026,AT4G33260,AT2G02100,AT2G17620,AT1G23205,AT2G43520,AT1G15570,AT1G14890,AT4G04640,AT2G39730,	0.0606141
Molecular function	microtubule binding	GO:0008017	6	0.00484557	2.81028	9	105	745	24426	AT3G45850,AT4G26760,AT3G09980,AT3G60190,AT1G19835,AT5G47820,AT4G16520,AT1G14690,AT1G03780,	0.0729527
Molecular function	molecular function regulator	GO:0098772	2	0.00530333	1.79546	23	420	745	24426	AT2G26440,AT2G32730,AT5G06150,AT5G64620,AT2G20580,AT3G12145,AT2G46710,AT2G01610,AT3G49220,AT5G19390,AT5G12150,AT4G01026,AT4G33260,AT2G02100,AT2G17620,AT1G23205,AT2G43520,AT2G43530,AT1G15570,AT1G14890,AT4G04640,AT5G55120,AT2G39730,	0.0783929
Molecular function	protein dimerization activity	GO:0046983	4	0.00579803	1.67523	28	548	745	24426	AT1G12860,AT2G38230,AT3G48090,AT5G67060,AT1G56170,AT5G03680,AT2G37630,AT5G13220,AT3G26744,AT1G09570,AT5G65640,AT5G64340,AT5G43650,AT3G58850,AT1G45474,AT1G69600,AT2G27230,AT4G00870,AT1G51070,AT5G09750,AT4G09960,AT2G18160,AT1G18400,AT4G22670,AT1G15750,AT1G22490,AT1G04400,AT1G25330,	0.0772754
Molecular function	peptidase activity	GO:0008233	4	0.00600834	1.70832	26	499	745	24426	AT2G30950,AT2G24280,AT4G30810,AT5G42230,AT5G42240,AT1G03720,AT4G29210,AT5G43060,AT4G34980,AT2G19170,AT1G02305,AT5G35220,AT2G44180,AT5G19740,AT1G79690,AT1G71980,AT2G47940,AT3G14240,AT1G06430,AT2G27920,AT5G42270,AT2G24200,AT5G53170,AT2G12480,AT1G47128,AT5G67360,	0.0787868
Molecular function	serine-type carboxypeptidase activity	GO:0004185	8	0.00642666	3.57672	6	55	745	24426	AT2G24280,AT4G30810,AT5G42230,AT5G42240,AT2G27920,AT2G12480,	0.0829345
Molecular function	copper ion binding	GO:0005507	7	0.00687329	2.05773	15	239	745	24426	AT5G02380,AT1G67090,AT5G24580,AT5G20720,AT2G30860,AT1G76100,AT3G09820,AT5G66920,AT1G62380,AT1G19570,AT2G28190,AT5G21105,AT3G61440,AT5G18170,AT4G22010,	0.085969
Molecular function	serine-type exopeptidase activity	GO:0070008	7	0.00764468	3.45122	6	57	745	24426	AT2G24280,AT4G30810,AT5G42230,AT5G42240,AT2G27920,AT2G12480,	0.0941685
Molecular function	coenzyme binding	GO:0050662	4	0.00813305	1.755	22	411	745	24426	AT1G15950,AT1G23310,AT4G12720,AT1G11930,AT3G30775,AT4G31990,AT3G51240,AT5G63570,AT2G06050,AT3G57050,AT3G19820,AT1G12900,AT1G62380,AT5G08640,AT5G35790,AT5G11330,AT3G61440,AT5G28840,AT1G04400,AT1G70560,AT1G68010,AT3G14415,	0.0972378
Molecular function	tubulin binding	GO:0015631	5	0.00967722	2.52204	9	117	745	24426	AT3G45850,AT4G26760,AT3G09980,AT3G60190,AT1G19835,AT5G47820,AT4G16520,AT1G14690,AT1G03780,	0.106319
Molecular function	passive transmembrane transporter activity	GO:0022803	4	0.0110888	2.13826	12	184	745	24426	AT3G16240,AT3G53420,AT2G28900,AT1G01620,AT2G43950,AT5G12080,AT2G39010,AT2G45960,AT1G19570,ATCG00470,AT2G36830,AT4G04640,	0.11708
Molecular function	channel activity	GO:0015267	5	0.0110888	2.13826	12	184	745	24426	AT3G16240,AT3G53420,AT2G28900,AT1G01620,AT2G43950,AT5G12080,AT2G39010,AT2G45960,AT1G19570,ATCG00470,AT2G36830,AT4G04640,	0.11708
Molecular function	carboxypeptidase activity	GO:0004180	7	0.0114039	3.17289	6	62	745	24426	AT2G24280,AT4G30810,AT5G42230,AT5G42240,AT2G27920,AT2G12480,	0.117359
Molecular function	protein homodimerization activity	GO:0042803	5	0.0124432	2.29277	10	143	745	24426	AT3G48090,AT5G03680,AT2G37630,AT5G13220,AT1G09570,AT1G45474,AT1G69600,AT2G27230,AT1G15750,AT1G04400,	0.124893
Molecular function	serine-type peptidase activity	GO:0008236	6	0.0125998	2.18577	11	165	745	24426	AT2G24280,AT4G30810,AT5G42230,AT5G42240,AT4G34980,AT2G19170,AT2G47940,AT3G14240,AT2G27920,AT2G12480,AT5G67360,	0.124923
Molecular function	hydrolase activity, acting on acid phosphorus-nitrogen bonds	GO:0016825	4	0.0125998	2.18577	11	165	745	24426	AT2G24280,AT4G30810,AT5G42230,AT5G42240,AT4G34980,AT2G19170,AT2G47940,AT3G14240,AT2G27920,AT2G12480,AT5G67360,	0.124923
Molecular function	serine hydrolase activity	GO:0017171	5	0.0125998	2.18577	11	165	745	24426	AT2G24280,AT4G30810,AT5G42230,AT5G42240,AT4G34980,AT2G19170,AT2G47940,AT3G14240,AT2G27920,AT2G12480,AT5G67360,	0.124923
Molecular function	lyase activity	GO:0016829	3	0.0126596	1.70848	21	403	745	24426	AT4G38970,AT2G38230,AT5G22630,AT1G67750,AT1G53310,AT5G51110,AT3G57050,AT5G11880,AT1G67090,AT3G14990,AT4G37870,AT1G08630,AT1G11840,AT5G15950,AT1G04680,AT2G21330,AT3G61440,AT5G38410,AT3G53190,AT1G70560,AT2G47590,	0.121086
Molecular function	metalloendopeptidase activity	GO:0004222	7	0.0127177	3.56376	5	46	745	24426	AT2G30950,AT5G35220,AT1G06430,AT5G42270,AT5G53170,	0.120227
Molecular function	vitamin B6 binding	GO:0070279	5	0.015127	2.70007	7	85	745	24426	AT1G23310,AT1G11930,AT4G31990,AT5G63570,AT3G57050,AT3G61440,AT1G70560,	0.135146
Molecular function	pyridoxal phosphate binding	GO:0030170	6	0.015127	2.70007	7	85	745	24426	AT1G23310,AT1G11930,AT4G31990,AT5G63570,AT3G57050,AT3G61440,AT1G70560,	0.135146
Molecular function	endopeptidase activity	GO:0004175	6	0.0185569	1.92862	13	221	745	24426	AT2G30950,AT5G43060,AT4G34980,AT2G19170,AT1G02305,AT5G35220,AT2G47940,AT3G14240,AT1G06430,AT5G42270,AT5G53170,AT1G47128,AT5G67360,	0.157154
Molecular function	carboxy-lyase activity	GO:0016831	5	0.0198636	2.81028	6	70	745	24426	AT1G53310,AT5G11880,AT1G67090,AT4G37870,AT5G15950,AT5G38410,	0.164787
Molecular function	transcription coregulator activity	GO:0003712	3	0.0201326	2.55007	7	90	745	24426	AT2G32700,AT1G70700,AT3G17860,AT5G13220,AT2G34600,AT1G06040,AT5G20900,	0.165331
Molecular function	antioxidant activity	GO:0016209	2	0.0260147	1.96007	11	184	745	24426	AT3G11630,AT3G28200,AT3G26060,AT5G40150,AT4G09010,AT2G30860,AT5G06290,AT5G42980,AT1G19570,AT2G28190,AT5G23310,	0.194036
Molecular function	2 iron, 2 sulfur cluster binding	GO:0051537	5	0.0296301	2.87602	5	57	745	24426	AT1G60950,AT4G04950,AT1G44446,AT4G03280,AT1G10960,	0.205891
Molecular function	small molecule binding	GO:0036094	3	0.0307577	1.17995	117	3251	745	24426	AT2G30950,AT3G45850,AT5G44620,AT4G02510,AT1G12860,AT5G05690,AT3G20100,AT5G09810,AT1G34210,AT2G39570,AT1G58602,AT1G23310,AT2G38040,AT5G64840,AT5G22630,AT4G09570,AT2G45810,AT4G12720,AT2G28000,AT1G11930,AT4G25050,AT1G26190,AT5G65700,AT4G39210,AT3G30775,AT4G18480,AT2G30360,AT4G31990,AT5G44800,AT3G51240,AT1G67720,AT5G63570,AT3G60190,AT2G28070,AT3G05840,AT2G01820,AT2G06050,AT3G57050,AT1G49450,AT3G17840…	0.154358
Molecular function	cytoskeletal protein binding	GO:0008092	4	0.0381135	1.78836	12	220	745	24426	AT3G45850,AT4G26760,AT2G43800,AT3G07540,AT1G20450,AT3G09980,AT3G60190,AT1G19835,AT5G47820,AT4G16520,AT1G14690,AT1G03780,	0.185547
Molecular function	hydrolase activity	GO:0016787	3	0.0401598	1.17518	109	3041	745	24426	AT5G14180,AT2G30950,AT3G45850,AT2G26440,AT5G17670,AT2G24280,AT2G06850,AT4G02510,AT4G30810,AT1G70710,AT5G63140,AT2G05790,AT5G42230,AT5G42240,AT1G03720,AT5G64840,AT2G45810,AT4G12720,AT3G55800,AT1G68620,AT1G26190,AT1G19660,AT3G48090,AT5G61130,AT3G63240,AT4G18480,AT5G44800,AT3G51000,AT4G09510,AT4G29680,AT3G60190,AT2G27190,AT4G29210,AT1G10640,AT5G43060,AT1G52400,AT5G03610,AT3G49220,AT2G34560,AT4G34980…	0.194345
Cellular component	plastoglobule	GO:0010287	3	0	9.47166	23	80	817	26916	AT4G38970,AT4G02770,AT4G28750,ATCG00340,AT3G26070,AT3G26060,AT5G17230,AT3G27690,AT3G08940,AT1G61520,ATCG00280,AT1G15820,AT1G45474,ATCG00020,AT2G05070,AT2G21330,AT5G01530,AT2G34420,AT1G29910,AT4G01150,AT5G54270,AT2G39730,AT1G29920,	0
Cellular component	photosynthetic membrane	GO:0034357	4	0	7.07073	91	424	817	26916	AT2G30950,AT4G02770,AT1G44446,AT1G08380,AT4G28750,ATCG01050,AT4G34190,AT5G22640,AT1G67740,ATCG00340,ATCG00570,AT1G52220,AT3G18890,AT2G33800,AT3G16000,AT4G05180,AT3G26070,AT3G26060,AT3G56940,AT3G51510,AT5G66190,AT4G03280,AT4G33630,AT5G35630,ATCG00300,ATCG00540,AT5G19390,AT3G27690,AT2G23670,AT3G08940,AT1G52410,AT1G61520,AT4G01050,AT1G03630,AT1G67080,AT1G67090,AT4G13250,AT4G24770,AT3G21055,AT3G27830…	0
Cellular component	cellular anatomical entity	GO:0110165	2	0	1.07536	808	24754	817	26916	AT5G14180,AT1G55360,AT1G56210,AT2G30950,AT5G57900,AT1G29070,AT3G45850,AT2G26440,AT1G60950,AT2G22080,AT2G23170,AT4G38970,AT4G04950,AT4G02770,AT4G23490,AT5G57910,AT1G68440,AT2G37590,AT1G11310,AT1G64080,AT1G67590,AT4G26760,ATCG01020,AT4G37890,AT5G55730,AT1G53160,AT2G01150,AT3G53460,AT5G17670,AT2G45190,AT4G24110,AT1G69780,AT5G07860,AT2G24280,AT1G44446,AT5G52470,AT1G08380,AT2G06850,AT5G44620,AT4G02510…	0
Cellular component	thylakoid membrane	GO:0042651	5	0	7.08744	91	423	817	26916	AT2G30950,AT4G02770,AT1G44446,AT1G08380,AT4G28750,ATCG01050,AT4G34190,AT5G22640,AT1G67740,ATCG00340,ATCG00570,AT1G52220,AT3G18890,AT2G33800,AT3G16000,AT4G05180,AT3G26070,AT3G26060,AT3G56940,AT3G51510,AT5G66190,AT4G03280,AT4G33630,AT5G35630,ATCG00300,ATCG00540,AT5G19390,AT3G27690,AT2G23670,AT3G08940,AT1G52410,AT1G61520,AT4G01050,AT1G03630,AT1G67080,AT1G67090,AT4G13250,AT4G24770,AT3G21055,AT3G27830…	0
Cellular component	chloroplast envelope	GO:0009941	6	0	5.26539	109	682	817	26916	AT2G30950,AT4G38970,AT4G02770,AT5G17670,AT1G44446,AT4G02510,AT5G09810,AT3G11630,AT4G28750,AT5G22640,AT1G78630,AT2G38040,ATCG00340,AT3G18890,AT3G55800,AT2G28000,AT4G25050,AT3G16240,AT4G31990,AT3G26060,AT5G17230,AT5G63570,AT3G56940,AT5G46110,AT5G08280,AT2G26900,AT5G58330,AT5G66190,AT4G03280,AT5G35630,AT3G26570,AT3G27690,AT3G08940,AT1G61520,AT2G37860,AT4G01050,AT5G04770,AT2G28900,AT3G20390,AT1G03630…	0
Cellular component	plastid thylakoid	GO:0031976	4	0	6.69194	104	512	817	26916	AT2G30950,AT4G02770,AT3G53460,AT1G44446,AT1G08380,AT4G35250,AT4G28750,ATCG01050,AT4G34190,AT5G22640,AT1G67740,AT1G21500,ATCG00340,ATCG00570,AT1G52220,AT3G18890,AT2G33800,AT3G16000,AT4G05180,AT3G26070,AT3G26060,AT3G56940,AT3G51510,AT5G46110,AT2G26900,AT5G66190,AT4G03280,AT5G35630,ATCG00300,ATCG00540,AT5G19390,AT3G27690,AT2G23670,AT3G08940,AT1G52410,AT1G61520,AT4G20130,AT4G01050,AT1G03630,AT1G67080…	0
Cellular component	plastid thylakoid membrane	GO:0055035	6	0	7.35743	90	403	817	26916	AT2G30950,AT4G02770,AT1G44446,AT1G08380,AT4G28750,ATCG01050,AT4G34190,AT5G22640,AT1G67740,ATCG00340,ATCG00570,AT1G52220,AT3G18890,AT2G33800,AT3G16000,AT4G05180,AT3G26070,AT3G26060,AT3G56940,AT3G51510,AT5G66190,AT4G03280,AT5G35630,ATCG00300,ATCG00540,AT5G19390,AT3G27690,AT2G23670,AT3G08940,AT1G52410,AT1G61520,AT4G01050,AT1G03630,AT1G67080,AT1G67090,AT4G13250,AT4G24770,AT3G21055,AT3G27830,AT4G21280…	0
Cellular component	chloroplast	GO:0009507	7	0	2.17924	272	4112	817	26916	AT2G30950,AT1G29070,AT1G60950,AT4G38970,AT4G02770,ATCG01020,AT3G53460,AT5G17670,AT2G24280,AT1G44446,AT1G08380,AT2G06850,AT4G02510,AT4G35250,AT5G09810,AT3G11630,AT2G38230,AT1G70710,AT2G05310,AT4G19160,AT5G17870,AT5G24165,AT4G28750,ATCG01050,AT4G34190,AT2G02070,AT3G08030,AT1G48830,AT1G23310,AT5G22640,AT2G32730,AT1G67740,AT3G02050,AT1G11700,AT1G78630,AT2G38040,AT1G21500,ATCG00340,AT5G22630,AT1G12800…	0
Cellular component	photosystem	GO:0009521	4	0	11.101	31	92	817	26916	AT4G02770,AT1G08380,AT4G28750,AT4G34190,AT1G67740,ATCG00340,ATCG00570,AT4G05180,ATCG00300,AT3G27690,AT3G08940,AT1G61520,AT3G21055,AT4G21280,AT1G44575,ATCG00280,AT1G15820,AT1G45474,ATCG00080,AT3G55330,AT1G03600,AT1G55670,AT1G30380,ATCG00020,AT2G05070,AT1G51400,AT5G01530,AT5G47110,AT2G34420,AT5G64040,AT5G54270,	0
Cellular component	photosystem II	GO:0009523	5	0	10.8177	22	67	817	26916	AT4G34190,AT1G67740,ATCG00570,AT4G05180,ATCG00300,AT3G27690,AT3G08940,AT3G21055,AT4G21280,AT1G44575,ATCG00280,AT1G15820,ATCG00080,AT3G55330,AT1G03600,ATCG00020,AT2G05070,AT1G51400,AT5G01530,AT5G47110,AT2G34420,AT5G54270,	0
Cellular component	plastid stroma	GO:0009532	3	0	4.46927	105	774	817	26916	AT1G60950,AT4G38970,AT4G02770,ATCG01020,AT3G53460,AT5G09810,AT3G11630,AT4G28750,AT1G67740,AT1G78630,AT2G38040,ATCG00340,AT5G22630,AT3G18890,AT2G33800,AT3G55800,AT2G28000,AT4G25050,AT3G16000,AT4G05180,ATCG00380,AT3G26070,AT4G18480,AT4G31990,AT3G26060,AT5G17230,AT5G63570,AT3G57050,AT5G08280,AT2G42590,AT5G58330,AT5G66190,AT5G35630,AT1G53520,AT3G27690,AT5G11880,AT3G08940,AT1G61520,AT4G20130,AT3G20390…	0
Cellular component	chloroplast thylakoid	GO:0009534	5	0	6.70503	104	511	817	26916	AT2G30950,AT4G02770,AT3G53460,AT1G44446,AT1G08380,AT4G35250,AT4G28750,ATCG01050,AT4G34190,AT5G22640,AT1G67740,AT1G21500,ATCG00340,ATCG00570,AT1G52220,AT3G18890,AT2G33800,AT3G16000,AT4G05180,AT3G26070,AT3G26060,AT3G56940,AT3G51510,AT5G46110,AT2G26900,AT5G66190,AT4G03280,AT5G35630,ATCG00300,ATCG00540,AT5G19390,AT3G27690,AT2G23670,AT3G08940,AT1G52410,AT1G61520,AT4G20130,AT4G01050,AT1G03630,AT1G67080…	0
Cellular component	chloroplast thylakoid membrane	GO:0009535	7	0	7.37573	90	402	817	26916	AT2G30950,AT4G02770,AT1G44446,AT1G08380,AT4G28750,ATCG01050,AT4G34190,AT5G22640,AT1G67740,ATCG00340,ATCG00570,AT1G52220,AT3G18890,AT2G33800,AT3G16000,AT4G05180,AT3G26070,AT3G26060,AT3G56940,AT3G51510,AT5G66190,AT4G03280,AT5G35630,ATCG00300,ATCG00540,AT5G19390,AT3G27690,AT2G23670,AT3G08940,AT1G52410,AT1G61520,AT4G01050,AT1G03630,AT1G67080,AT1G67090,AT4G13250,AT4G24770,AT3G21055,AT3G27830,AT4G21280…	0
Cellular component	plastid	GO:0009536	6	0	2.14378	272	4180	817	26916	AT2G30950,AT1G29070,AT1G60950,AT4G38970,AT4G02770,ATCG01020,AT3G53460,AT5G17670,AT2G24280,AT1G44446,AT1G08380,AT2G06850,AT4G02510,AT4G35250,AT5G09810,AT3G11630,AT2G38230,AT1G70710,AT2G05310,AT4G19160,AT5G17870,AT5G24165,AT4G28750,ATCG01050,AT4G34190,AT2G02070,AT3G08030,AT1G48830,AT1G23310,AT5G22640,AT2G32730,AT1G67740,AT3G02050,AT1G11700,AT1G78630,AT2G38040,AT1G21500,ATCG00340,AT5G22630,AT1G12800…	0
Cellular component	chloroplast stroma	GO:0009570	4	0	4.54106	102	740	817	26916	AT1G60950,AT4G38970,AT4G02770,AT3G53460,AT5G09810,AT3G11630,AT4G28750,AT1G67740,AT1G78630,AT2G38040,ATCG00340,AT5G22630,AT3G18890,AT2G33800,AT3G55800,AT2G28000,AT4G25050,AT4G05180,ATCG00380,AT3G26070,AT4G18480,AT4G31990,AT3G26060,AT5G17230,AT5G63570,AT3G57050,AT5G08280,AT2G42590,AT5G58330,AT5G66190,AT5G35630,AT1G53520,AT3G27690,AT5G11880,AT3G08940,AT1G61520,AT3G20390,AT2G47400,AT1G67090,AT4G03205…	0
Cellular component	thylakoid	GO:0009579	3	0	6.79103	121	587	817	26916	AT2G30950,AT4G38970,AT4G02770,AT3G53460,AT1G44446,AT1G08380,AT4G35250,AT3G11630,AT4G28750,ATCG01050,AT4G34190,AT5G22640,AT1G67740,AT1G78630,AT1G21500,ATCG00340,ATCG00570,AT5G01920,AT1G52220,AT3G18890,AT2G33800,AT3G55800,AT2G28000,AT3G16000,AT4G05180,AT3G26070,AT3G26060,AT3G56940,AT3G51510,AT5G46110,AT2G26900,AT5G58330,AT5G66190,AT4G03280,AT4G33630,AT5G35630,ATCG00300,ATCG00540,AT5G19390,AT3G27690…	0
Cellular component	organelle subcompartment	GO:0031984	3	1.11022e-16	4.53444	113	821	817	26916	AT2G30950,AT4G02770,AT3G53460,AT1G44446,AT1G08380,AT4G35250,AT4G28750,ATCG01050,AT4G34190,AT5G22640,AT1G67740,AT1G21500,ATCG00340,ATCG00570,AT1G52220,AT3G18890,AT2G33800,AT3G16000,AT4G05180,AT3G26070,AT3G26060,AT3G56940,AT1G30620,AT3G51510,AT5G46110,AT2G26900,AT5G66190,AT4G03280,AT5G35630,ATCG00300,ATCG00540,AT5G19390,AT3G27690,AT2G23670,AT3G08940,AT1G52410,AT1G61520,AT4G20130,AT4G01050,AT1G03630…	2.04412e-15
Cellular component	organelle envelope	GO:0031967	4	3.33067e-16	3.16452	112	1166	817	26916	AT2G30950,AT4G38970,AT4G02770,AT5G17670,AT1G44446,AT4G02510,AT5G09810,AT3G11630,AT4G28750,AT5G22640,AT1G78630,AT2G38040,ATCG00340,AT3G18890,AT3G55800,AT2G28000,AT4G25050,AT3G16240,AT4G31990,AT3G26060,AT5G17230,AT5G63570,AT3G56940,AT5G46110,AT5G08280,AT2G26900,AT5G58330,AT5G66190,AT4G03280,AT5G35630,AT3G26570,AT3G27690,AT3G08940,AT1G61520,AT2G37860,AT4G01050,AT5G04770,AT2G28900,AT3G20390,AT1G03630…	5.79166e-15
Cellular component	envelope	GO:0031975	3	3.33067e-16	3.16452	112	1166	817	26916	AT2G30950,AT4G38970,AT4G02770,AT5G17670,AT1G44446,AT4G02510,AT5G09810,AT3G11630,AT4G28750,AT5G22640,AT1G78630,AT2G38040,ATCG00340,AT3G18890,AT3G55800,AT2G28000,AT4G25050,AT3G16240,AT4G31990,AT3G26060,AT5G17230,AT5G63570,AT3G56940,AT5G46110,AT5G08280,AT2G26900,AT5G58330,AT5G66190,AT4G03280,AT5G35630,AT3G26570,AT3G27690,AT3G08940,AT1G61520,AT2G37860,AT4G01050,AT5G04770,AT2G28900,AT3G20390,AT1G03630…	5.79166e-15
Cellular component	plastid envelope	GO:0009526	5	3.33067e-16	5.15497	110	703	817	26916	AT2G30950,AT4G38970,AT4G02770,AT5G17670,AT1G44446,AT4G02510,AT5G09810,AT3G11630,AT4G28750,AT5G22640,AT1G78630,AT2G38040,ATCG00340,AT3G18890,AT3G55800,AT2G28000,AT4G25050,AT3G16240,AT4G31990,AT3G26060,AT5G17230,AT5G63570,AT3G56940,AT5G46110,AT5G08280,AT2G26900,AT5G58330,AT5G66190,AT4G03280,AT5G35630,AT3G26570,AT3G27690,AT3G08940,AT1G61520,AT2G37860,AT4G01050,AT5G04770,AT2G28900,AT3G20390,AT1G03630…	5.79166e-15
Cellular component	apoplast	GO:0048046	4	3.33067e-16	3.8875	59	500	817	26916	AT4G38970,AT2G06850,AT3G11630,AT1G23310,AT1G53310,AT3G55800,AT2G28000,AT4G05180,AT4G31990,AT5G63570,AT5G08280,AT5G58330,AT5G66190,AT5G67070,AT5G35630,AT3G20820,AT4G14130,AT1G67090,AT2G45470,AT1G05850,AT1G55490,AT4G34260,AT3G23730,AT3G13920,AT5G20720,AT1G78370,AT5G64570,AT1G55210,AT2G41530,AT1G53070,AT2G30860,AT5G48485,AT3G13080,AT5G06290,AT3G09820,AT1G09750,AT1G12900,AT3G09840,AT1G11860,AT3G62030…	5.79166e-15
Cellular component	membrane	GO:0016020	3	5.32907e-15	1.41647	352	8187	817	26916	AT2G30950,AT3G45850,AT2G22080,AT4G38970,AT4G02770,AT4G23490,AT1G68440,AT1G11310,AT1G64080,AT1G67590,AT4G37890,AT5G55730,AT4G24110,AT1G44446,AT5G52470,AT1G08380,AT2G06850,AT5G44620,AT4G02510,AT5G05690,AT3G20100,AT5G09810,AT4G01410,AT3G57880,AT1G43170,AT3G29180,AT4G27654,AT1G34210,AT5G43310,AT3G18050,AT3G30390,AT2G05310,AT2G05790,AT2G43800,AT4G28750,ATCG01050,AT4G34190,AT4G27430,AT3G08030,AT1G48830…	7.58181e-14
Cellular component	chloroplast thylakoid membrane protein complex	GO:0098807	4	1.57652e-14	14.5345	15	34	817	26916	AT1G67740,AT4G05180,ATCG00300,AT3G27690,AT1G67080,AT3G21055,AT4G21280,AT1G44575,AT3G55330,AT1G03600,AT1G55670,AT2G05070,AT1G51400,AT5G64040,AT4G04640,	2.14543e-13
Cellular component	photosystem I	GO:0009522	5	2.22045e-14	12.8566	16	41	817	26916	AT4G02770,AT1G08380,AT4G28750,ATCG00340,AT3G27690,AT3G08940,AT1G61520,AT1G15820,AT1G45474,AT1G55670,AT1G30380,AT2G05070,AT5G01530,AT2G34420,AT5G64040,AT5G54270,	2.89583e-13
Cellular component	cytoplasm	GO:0005737	3	2.09943e-13	1.25893	497	13006	817	26916	AT2G30950,AT5G57900,AT1G29070,AT3G45850,AT1G60950,AT2G23170,AT4G38970,AT4G04950,AT4G02770,AT4G23490,AT1G11310,AT4G26760,ATCG01020,AT1G53160,AT2G01150,AT3G53460,AT5G17670,AT5G07860,AT2G24280,AT1G44446,AT1G08380,AT2G06850,AT4G02510,AT5G05690,AT4G35250,AT2G24270,AT5G09810,AT3G11630,AT4G30810,AT2G38230,AT3G57880,AT1G70710,AT1G43170,AT1G15950,AT4G27654,AT3G30390,AT2G05310,AT1G54050,AT4G19160,AT5G17870…	2.62849e-12
Cellular component	cell wall	GO:0005618	4	1.43985e-12	2.76461	60	715	817	26916	AT2G26440,AT5G55730,AT2G06850,AT5G09810,AT3G57880,AT1G43170,AT5G42240,AT3G08030,AT1G48830,AT3G28200,AT3G16240,AT5G51550,AT5G61130,AT4G18480,AT2G27190,AT4G28250,AT2G01820,AT1G30600,AT2G46710,AT3G49220,AT3G20820,AT1G51570,AT2G19170,AT4G14130,AT3G18080,AT5G25460,AT2G45470,AT1G48100,AT2G02100,AT3G23730,AT3G13920,AT2G42800,AT5G64570,AT5G02490,AT1G53070,AT2G28790,AT5G66920,AT1G09750,AT3G09840,AT1G67830…	1.73336e-11
Cellular component	external encapsulating structure	GO:0030312	3	1.61937e-12	2.7569	60	717	817	26916	AT2G26440,AT5G55730,AT2G06850,AT5G09810,AT3G57880,AT1G43170,AT5G42240,AT3G08030,AT1G48830,AT3G28200,AT3G16240,AT5G51550,AT5G61130,AT4G18480,AT2G27190,AT4G28250,AT2G01820,AT1G30600,AT2G46710,AT3G49220,AT3G20820,AT1G51570,AT2G19170,AT4G14130,AT3G18080,AT5G25460,AT2G45470,AT1G48100,AT2G02100,AT3G23730,AT3G13920,AT2G42800,AT5G64570,AT5G02490,AT1G53070,AT2G28790,AT5G66920,AT1G09750,AT3G09840,AT1G67830…	1.87727e-11
Cellular component	light-harvesting complex	GO:0030076	3	5.69923e-11	14.4958	11	25	817	26916	AT3G27690,AT1G61520,AT1G67080,AT1G44575,AT1G45474,AT2G05070,AT5G01530,AT2G34420,AT1G29910,AT5G54270,AT1G29920,	6.37092e-10
Cellular component	thylakoid lumen	GO:0031977	3	8.91954e-11	6.45313	19	97	817	26916	AT2G30950,AT4G05180,AT3G26060,AT5G66190,AT2G23670,AT1G67090,AT3G21055,AT4G21280,AT3G29240,AT4G09010,AT3G55330,AT5G53490,AT1G03600,AT1G54780,AT1G76100,AT3G62030,AT2G21330,AT1G51400,AT5G64040,	9.62695e-10
Cellular component	symplast	GO:0055044	3	2.63045e-10	2.35059	64	897	817	26916	AT1G11310,AT4G37890,AT2G06850,AT5G09810,AT4G01410,AT3G57880,AT1G43170,AT2G29510,AT4G27450,AT3G16240,AT5G51550,AT5G61130,AT1G20450,AT5G44800,AT3G53420,AT3G60190,AT4G28250,AT1G52400,AT2G01820,AT4G16380,AT2G20580,AT4G16370,AT1G30600,AT3G17840,AT5G67070,AT3G20820,AT1G51570,AT5G08000,AT2G22125,AT5G25460,AT3G27830,AT3G14990,AT1G67040,AT2G18960,AT3G13920,AT5G62390,AT1G22300,AT3G57520,AT2G25270,AT2G18730…	2.74444e-09
Cellular component	plasmodesma	GO:0009506	6	2.63045e-10	2.35059	64	897	817	26916	AT1G11310,AT4G37890,AT2G06850,AT5G09810,AT4G01410,AT3G57880,AT1G43170,AT2G29510,AT4G27450,AT3G16240,AT5G51550,AT5G61130,AT1G20450,AT5G44800,AT3G53420,AT3G60190,AT4G28250,AT1G52400,AT2G01820,AT4G16380,AT2G20580,AT4G16370,AT1G30600,AT3G17840,AT5G67070,AT3G20820,AT1G51570,AT5G08000,AT2G22125,AT5G25460,AT3G27830,AT3G14990,AT1G67040,AT2G18960,AT3G13920,AT5G62390,AT1G22300,AT3G57520,AT2G25270,AT2G18730…	2.74444e-09
Cellular component	anchoring junction	GO:0070161	4	2.87972e-10	2.34536	64	899	817	26916	AT1G11310,AT4G37890,AT2G06850,AT5G09810,AT4G01410,AT3G57880,AT1G43170,AT2G29510,AT4G27450,AT3G16240,AT5G51550,AT5G61130,AT1G20450,AT5G44800,AT3G53420,AT3G60190,AT4G28250,AT1G52400,AT2G01820,AT4G16380,AT2G20580,AT4G16370,AT1G30600,AT3G17840,AT5G67070,AT3G20820,AT1G51570,AT5G08000,AT2G22125,AT5G25460,AT3G27830,AT3G14990,AT1G67040,AT2G18960,AT3G13920,AT5G62390,AT1G22300,AT3G57520,AT2G25270,AT2G18730…	2.81673e-09
Cellular component	cell-cell junction	GO:0005911	5	2.87972e-10	2.34536	64	899	817	26916	AT1G11310,AT4G37890,AT2G06850,AT5G09810,AT4G01410,AT3G57880,AT1G43170,AT2G29510,AT4G27450,AT3G16240,AT5G51550,AT5G61130,AT1G20450,AT5G44800,AT3G53420,AT3G60190,AT4G28250,AT1G52400,AT2G01820,AT4G16380,AT2G20580,AT4G16370,AT1G30600,AT3G17840,AT5G67070,AT3G20820,AT1G51570,AT5G08000,AT2G22125,AT5G25460,AT3G27830,AT3G14990,AT1G67040,AT2G18960,AT3G13920,AT5G62390,AT1G22300,AT3G57520,AT2G25270,AT2G18730…	2.81673e-09
Cellular component	cell junction	GO:0030054	3	2.87972e-10	2.34536	64	899	817	26916	AT1G11310,AT4G37890,AT2G06850,AT5G09810,AT4G01410,AT3G57880,AT1G43170,AT2G29510,AT4G27450,AT3G16240,AT5G51550,AT5G61130,AT1G20450,AT5G44800,AT3G53420,AT3G60190,AT4G28250,AT1G52400,AT2G01820,AT4G16380,AT2G20580,AT4G16370,AT1G30600,AT3G17840,AT5G67070,AT3G20820,AT1G51570,AT5G08000,AT2G22125,AT5G25460,AT3G27830,AT3G14990,AT1G67040,AT2G18960,AT3G13920,AT5G62390,AT1G22300,AT3G57520,AT2G25270,AT2G18730…	2.81673e-09
Cellular component	cell periphery	GO:0071944	3	3.40474e-10	1.51725	199	4321	817	26916	AT3G45850,AT2G26440,AT1G11310,AT1G64080,AT1G67590,AT4G26760,AT4G37890,AT5G55730,AT2G06850,AT5G09810,AT4G01410,AT3G57880,AT1G43170,AT3G29180,AT1G34210,AT5G43310,AT3G18050,AT3G30390,AT2G05790,AT2G43800,AT5G42240,AT4G27430,AT3G08030,AT1G48830,AT5G22640,AT3G02050,AT3G28200,AT3G04470,AT5G64840,AT4G27450,AT4G21910,AT5G63530,AT4G12720,AT5G65700,AT3G16240,AT5G51550,AT3G07540,AT5G61130,AT4G18480,AT4G28100…	3.04481e-09
Cellular component	intracellular	GO:0005622	2	6.24705e-10	1.1151	687	20297	817	26916	AT1G56210,AT2G30950,AT5G57900,AT1G29070,AT3G45850,AT1G60950,AT2G22080,AT2G23170,AT4G38970,AT4G04950,AT4G02770,AT4G23490,AT5G57910,AT1G68440,AT2G37590,AT1G11310,AT1G64080,AT1G67590,AT4G26760,ATCG01020,AT4G37890,AT1G53160,AT2G01150,AT3G53460,AT5G17670,AT2G45190,AT1G69780,AT5G07860,AT2G24280,AT1G44446,AT5G52470,AT1G08380,AT2G06850,AT4G02510,AT5G66870,AT1G12860,AT5G05690,AT4G35250,AT5G37020,AT1G78020…	5.43146e-09
Cellular component	cytosol	GO:0005829	3	1.22631e-09	1.80543	109	1989	817	26916	AT4G04950,AT4G02510,AT5G09810,AT2G38230,AT1G43170,AT1G15950,AT1G48830,AT2G32730,AT3G28200,AT4G27450,AT4G09570,AT2G45810,AT1G50290,AT1G53310,AT4G12720,AT1G15290,AT2G28000,AT4G25050,AT1G26190,AT2G33620,AT4G27000,AT1G20450,AT5G43940,AT3G51000,AT4G09510,AT2G27190,AT3G54760,AT3G05840,AT5G43060,AT2G20580,AT4G33865,AT3G28500,AT2G42590,AT1G74450,AT5G47690,AT5G35630,AT5G11880,AT4G22780,AT3G18080,AT2G44160…	1.03739e-08
Cellular component	chloroplast membrane	GO:0031969	6	3.54929e-09	3.67513	28	251	817	26916	AT1G44446,AT4G02510,AT5G22640,AT2G38040,AT3G18890,AT5G17230,AT3G56940,AT3G26570,AT2G37860,AT5G04770,AT2G28900,AT1G03630,AT1G67080,AT1G67090,AT5G35220,AT3G15850,AT3G59400,AT4G35450,AT2G43950,AT4G30950,AT1G55670,AT2G20890,AT3G26650,AT3G63410,AT2G33380,AT1G15500,AT3G51820,AT3G61870,	2.92349e-08
Cellular component	intracellular organelle	GO:0043229	4	6.33849e-09	1.13378	624	18132	817	26916	AT1G56210,AT2G30950,AT5G57900,AT1G29070,AT3G45850,AT1G60950,AT2G22080,AT4G38970,AT4G02770,AT4G23490,AT5G57910,AT1G68440,AT2G37590,AT1G11310,AT1G64080,AT1G67590,AT4G26760,ATCG01020,AT4G37890,AT1G53160,AT2G01150,AT3G53460,AT5G17670,AT2G45190,AT1G69780,AT2G24280,AT1G44446,AT5G52470,AT1G08380,AT2G06850,AT4G02510,AT5G66870,AT1G12860,AT5G05690,AT4G35250,AT5G37020,AT1G78020,AT5G09810,AT3G11630,AT4G30810…	5.08705e-08
Cellular component	plastid membrane	GO:0042170	5	6.55477e-09	3.57542	28	258	817	26916	AT1G44446,AT4G02510,AT5G22640,AT2G38040,AT3G18890,AT5G17230,AT3G56940,AT3G26570,AT2G37860,AT5G04770,AT2G28900,AT1G03630,AT1G67080,AT1G67090,AT5G35220,AT3G15850,AT3G59400,AT4G35450,AT2G43950,AT4G30950,AT1G55670,AT2G20890,AT3G26650,AT3G63410,AT2G33380,AT1G15500,AT3G51820,AT3G61870,	5.12911e-08
Cellular component	organelle	GO:0043226	3	9.86584e-09	1.13123	625	18202	817	26916	AT1G56210,AT2G30950,AT5G57900,AT1G29070,AT3G45850,AT1G60950,AT2G22080,AT4G38970,AT4G02770,AT4G23490,AT5G57910,AT1G68440,AT2G37590,AT1G11310,AT1G64080,AT1G67590,AT4G26760,ATCG01020,AT4G37890,AT1G53160,AT2G01150,AT3G53460,AT5G17670,AT2G45190,AT1G69780,AT2G24280,AT1G44446,AT5G52470,AT1G08380,AT2G06850,AT4G02510,AT5G66870,AT1G12860,AT5G05690,AT4G35250,AT5G37020,AT1G78020,AT5G09810,AT3G11630,AT4G30810…	7.53172e-08
Cellular component	intracellular membrane-bounded organelle	GO:0043231	5	1.12442e-08	1.13571	613	17782	817	26916	AT1G56210,AT2G30950,AT5G57900,AT1G29070,AT1G60950,AT2G22080,AT4G38970,AT4G02770,AT4G23490,AT5G57910,AT1G68440,AT2G37590,AT1G11310,AT1G64080,AT1G67590,AT4G26760,ATCG01020,AT4G37890,AT1G53160,AT2G01150,AT3G53460,AT5G17670,AT2G45190,AT1G69780,AT2G24280,AT1G44446,AT5G52470,AT1G08380,AT2G06850,AT4G02510,AT5G66870,AT1G12860,AT5G05690,AT4G35250,AT5G37020,AT1G78020,AT5G09810,AT3G11630,AT4G30810,AT3G22780…	8.3796e-08
Cellular component	membrane-bounded organelle	GO:0043227	4	1.62285e-08	1.13261	616	17918	817	26916	AT1G56210,AT2G30950,AT5G57900,AT1G29070,AT1G60950,AT2G22080,AT4G38970,AT4G02770,AT4G23490,AT5G57910,AT1G68440,AT2G37590,AT1G11310,AT1G64080,AT1G67590,AT4G26760,ATCG01020,AT4G37890,AT1G53160,AT2G01150,AT3G53460,AT5G17670,AT2G45190,AT1G69780,AT2G24280,AT1G44446,AT5G52470,AT1G08380,AT2G06850,AT4G02510,AT5G66870,AT1G12860,AT5G05690,AT4G35250,AT5G37020,AT1G78020,AT5G09810,AT3G11630,AT4G30810,AT3G22780…	1.18128e-07
Cellular component	chloroplast photosystem II	GO:0030095	6	3.91229e-08	13.8715	8	19	817	26916	AT1G67740,AT4G05180,ATCG00300,AT3G21055,AT4G21280,AT3G55330,AT1G03600,AT1G51400,	2.78306e-07
Cellular component	stromule	GO:0010319	3	1.04121e-07	8.90403	10	37	817	26916	AT3G11630,AT4G31990,AT2G37220,AT1G55490,AT5G06290,AT2G20890,AT3G26650,AT5G61410,AT1G32060,AT2G39730,	7.2422e-07
Cellular component	plastid thylakoid lumen	GO:0031978	4	1.63854e-07	5.62474	14	82	817	26916	AT4G05180,AT3G26060,AT2G23670,AT3G21055,AT4G21280,AT3G29240,AT4G09010,AT3G55330,AT5G53490,AT1G03600,AT1G54780,AT1G76100,AT1G51400,AT5G64040,	1.11492e-06
Cellular component	chloroplast thylakoid lumen	GO:0009543	5	1.63854e-07	5.62474	14	82	817	26916	AT4G05180,AT3G26060,AT2G23670,AT3G21055,AT4G21280,AT3G29240,AT4G09010,AT3G55330,AT5G53490,AT1G03600,AT1G54780,AT1G76100,AT1G51400,AT5G64040,	1.11492e-06
Cellular component	plant-type cell wall	GO:0009505	5	2.98386e-07	2.92172	29	327	817	26916	AT2G26440,AT2G06850,AT3G28200,AT3G16240,AT5G51550,AT5G61130,AT2G27190,AT2G01820,AT1G30600,AT2G46710,AT3G49220,AT3G18080,AT5G25460,AT2G45470,AT2G02100,AT2G42800,AT1G53070,AT2G28790,AT5G66920,AT1G09750,AT1G67830,AT3G54400,AT1G28290,AT5G13980,AT5G07030,AT3G61820,AT3G13750,AT4G22010,AT5G67360,	1.94573e-06
Cellular component	ribosome	GO:0005840	6	5.51324e-07	2.46255	37	495	817	26916	AT1G29070,ATCG01020,AT1G43170,AT5G17870,AT1G48830,AT1G78630,AT1G12800,AT2G33800,AT2G28000,ATCG00380,AT4G33865,AT3G28500,AT5G35630,AT3G18080,AT1G67090,AT3G27830,AT3G27850,AT1G55490,AT5G30510,AT3G44890,AT2G40205,AT3G25920,AT5G65220,AT1G32990,AT1G79850,AT2G38140,AT3G09840,AT1G11860,AT3G62030,AT1G05190,AT3G02230,AT2G21330,AT4G34620,AT5G45775,AT5G39740,AT5G38410,AT1G01100,	3.52172e-06
Cellular component	membrane protein complex	GO:0098796	3	2.36622e-06	2.22977	40	591	817	26916	AT4G02770,AT1G08380,AT4G28750,AT4G34190,AT1G67740,AT1G21500,ATCG00340,ATCG00570,AT4G05180,ATCG00300,AT3G27690,AT3G08940,AT1G61520,AT2G28900,AT1G67080,AT3G21055,AT4G21280,AT4G33260,AT1G44575,ATCG00280,AT1G15820,AT1G45474,AT2G43950,ATCG00080,AT2G06530,AT3G55330,AT1G03600,AT1G55670,AT1G30380,ATCG00020,ATCG00470,AT2G05070,AT1G51400,AT5G01530,AT5G47110,AT2G34420,AT3G15354,AT5G64040,AT4G04640,AT5G54270,	1.48126e-05
Cellular component	plasma membrane	GO:0005886	4	7.51495e-06	1.39216	158	3739	817	26916	AT3G45850,AT1G11310,AT1G64080,AT1G67590,AT4G37890,AT5G55730,AT5G09810,AT4G01410,AT1G43170,AT3G29180,AT1G34210,AT5G43310,AT3G18050,AT3G30390,AT2G05790,AT2G43800,AT4G27430,AT3G08030,AT1G48830,AT5G22640,AT3G02050,AT3G04470,AT5G64840,AT4G27450,AT4G21910,AT5G63530,AT4G12720,AT5G65700,AT3G16240,AT3G07540,AT5G61130,AT4G28100,AT2G30360,AT1G67720,AT3G09980,AT3G53420,AT3G60190,AT3G54760,AT1G69910,AT2G28070…	4.61212e-05
Cellular component	vacuole	GO:0005773	6	2.62776e-05	1.78695	55	1014	817	26916	AT2G24280,AT4G30810,AT1G43170,AT3G30390,AT1G23310,AT3G02050,AT5G13930,AT5G64620,AT3G16240,AT3G53420,AT4G29680,AT3G60190,AT4G29210,AT5G43060,AT1G52400,AT3G51730,AT3G19820,AT1G52410,AT1G02305,AT2G28900,AT3G20390,AT4G16520,AT5G57655,AT2G06925,AT3G14990,AT4G25640,AT5G19740,AT1G79690,AT2G18960,AT1G71980,AT4G25570,AT4G37550,AT2G30860,AT3G13080,AT2G45960,AT5G42980,AT1G11840,AT1G19570,AT2G05070,AT3G02230…	0.000152313
Cellular component	plastid inner membrane	GO:0009528	6	3.29902e-05	4.474	11	81	817	26916	AT1G44446,AT5G22640,AT2G38040,AT3G18890,AT3G56940,AT3G26570,AT2G43950,AT4G30950,AT2G20890,AT3G63410,AT3G61870,	0.000187745
Cellular component	non-membrane-bounded organelle	GO:0043228	4	7.56749e-05	1.58771	72	1494	817	26916	AT1G29070,AT3G45850,AT4G26760,ATCG01020,AT5G52470,AT5G09810,AT1G43170,AT5G17870,AT1G48830,AT1G78630,AT1G12800,AT2G33800,AT2G28000,AT3G16000,ATCG00380,AT1G20450,AT3G60190,AT1G19835,AT4G33865,AT3G28500,AT5G47690,AT5G35630,AT5G19390,AT5G47820,AT4G20130,AT3G18080,AT5G12150,AT2G37630,AT1G67090,AT4G16520,AT3G27830,AT3G27850,AT4G37870,AT1G55490,AT1G48920,AT3G13920,AT5G30510,AT3G44890,AT2G28510,AT2G40205…	0.000422968
Cellular component	intracellular non-membrane-bounded organelle	GO:0043232	5	7.56749e-05	1.58771	72	1494	817	26916	AT1G29070,AT3G45850,AT4G26760,ATCG01020,AT5G52470,AT5G09810,AT1G43170,AT5G17870,AT1G48830,AT1G78630,AT1G12800,AT2G33800,AT2G28000,AT3G16000,ATCG00380,AT1G20450,AT3G60190,AT1G19835,AT4G33865,AT3G28500,AT5G47690,AT5G35630,AT5G19390,AT5G47820,AT4G20130,AT3G18080,AT5G12150,AT2G37630,AT1G67090,AT4G16520,AT3G27830,AT3G27850,AT4G37870,AT1G55490,AT1G48920,AT3G13920,AT5G30510,AT3G44890,AT2G28510,AT2G40205…	0.000422968
Cellular component	extracellular region	GO:0005576	3	0.00010187	1.38715	124	2945	817	26916	AT5G14180,AT1G55360,AT2G26440,AT4G38970,AT2G06850,AT3G11630,AT4G30810,AT1G70710,AT5G63140,AT1G25510,AT5G42230,AT5G42240,AT1G23310,AT3G28200,AT1G67750,AT1G53310,AT5G64620,AT3G55800,AT2G28000,AT2G20515,AT5G51550,AT4G05180,AT4G31990,AT1G52030,AT5G63570,AT5G64667,AT2G27190,AT1G10640,AT4G28250,AT5G43060,AT1G52400,AT2G01820,AT5G03610,AT5G08280,AT1G30600,AT5G58330,AT5G66190,AT2G01610,AT5G67070,AT5G35630…	0.000549744
Cellular component	chloroplast inner membrane	GO:0009706	7	0.000122562	4.22371	10	78	817	26916	AT1G44446,AT5G22640,AT2G38040,AT3G18890,AT3G56940,AT3G26570,AT2G43950,AT4G30950,AT3G63410,AT3G61870,	0.000650202
Cellular component	plastid ribosome	GO:0009547	8	0.000287478	5.36313	7	43	817	26916	ATCG01020,ATCG00380,AT3G27830,AT3G27850,AT3G44890,AT3G25920,AT1G79850,	0.00147509
Cellular component	plastid large ribosomal subunit	GO:0000311	7	0.000543293	7.16194	5	23	817	26916	ATCG01020,AT3G27830,AT3G27850,AT3G44890,AT3G25920,	0.00269922
Cellular component	organellar ribosome	GO:0000313	7	0.000553064	4.25096	8	62	817	26916	ATCG01020,AT2G33800,ATCG00380,AT3G27830,AT3G27850,AT3G44890,AT3G25920,AT1G79850,	0.00270483
Cellular component	cytosolic ribosome	GO:0022626	7	0.00095575	2.14193	21	323	817	26916	AT1G43170,AT1G48830,AT2G28000,AT4G33865,AT3G28500,AT5G35630,AT3G18080,AT1G67090,AT1G55490,AT2G40205,AT1G32990,AT1G79850,AT3G09840,AT1G11860,AT3G62030,AT3G02230,AT2G21330,AT5G45775,AT5G39740,AT5G38410,AT1G01100,	0.0046023
Cellular component	intrinsic component of membrane	GO:0031224	3	0.00218255	1.21174	186	5057	817	26916	AT2G30950,AT2G22080,AT4G23490,AT1G68440,AT1G11310,AT5G55730,AT4G24110,AT1G08380,AT5G44620,AT4G02510,AT5G05690,AT4G01410,AT3G57880,AT4G27654,AT1G34210,AT3G18050,AT3G30390,AT2G05310,AT2G43800,ATCG01050,AT4G34190,AT3G06890,AT1G67740,AT3G02050,ATCG00340,ATCG00570,AT4G21910,AT4G26130,AT1G52220,AT1G26190,AT5G65700,AT3G16240,AT3G07540,AT5G61130,AT1G20450,AT4G28100,AT1G67720,AT3G53420,AT4G29680,AT3G17120…	0.0103506
Cellular component	anchored component of membrane	GO:0031225	4	0.0022339	2.13312	18	278	817	26916	AT5G55730,AT3G18050,AT5G61130,AT4G28100,AT5G08000,AT2G45470,AT1G21090,AT2G04780,AT2G42800,AT4G09030,AT4G36010,AT2G45960,AT5G58090,AT1G29980,AT3G53190,AT5G04885,AT2G14890,AT5G67130,	0.010436
Cellular component	organellar large ribosomal subunit	GO:0000315	6	0.00224514	5.3137	5	31	817	26916	ATCG01020,AT3G27830,AT3G27850,AT3G44890,AT3G25920,	0.0103343
Cellular component	protein-containing complex	GO:0032991	2	0.0022753	1.33335	96	2372	817	26916	AT5G57900,AT4G02770,ATCG01020,AT3G53460,AT5G52470,AT1G08380,AT1G43170,AT4G28750,AT4G34190,AT1G48830,AT2G32730,AT1G67740,AT2G38040,AT1G21500,ATCG00340,AT1G12800,ATCG00570,AT2G33800,AT1G06110,AT4G05180,ATCG00380,AT4G18480,AT1G52030,AT2G20580,AT4G33865,AT4G03280,ATCG00300,ATCG00540,AT3G27690,AT3G08940,AT1G56170,AT1G61520,AT5G47820,AT4G20130,AT2G28900,AT1G67080,AT3G59600,AT2G47400,AT1G67090,AT4G24770…	0.0103213
Cellular component	microtubule cytoskeleton	GO:0015630	7	0.0036663	2.20613	15	224	817	26916	AT3G45850,AT4G26760,AT3G60190,AT1G19835,AT5G19390,AT5G47820,AT5G12150,AT4G16520,AT1G65010,AT3G02180,AT5G64740,AT3G09840,AT3G09000,AT1G14690,AT1G03780,	0.0159382
Cellular component	anchored component of plasma membrane	GO:0046658	5	0.00565747	2.74541	9	108	817	26916	AT5G55730,AT5G61130,AT4G28100,AT5G08000,AT2G45470,AT2G04780,AT2G45960,AT5G58090,AT5G67130,	0.022415
Cellular component	intrinsic component of plasma membrane	GO:0031226	4	0.0163293	1.81765	16	290	817	26916	AT5G55730,AT3G16240,AT5G61130,AT4G28100,AT3G53420,AT5G08000,AT2G45470,AT2G04780,AT1G01620,AT2G39010,AT5G64740,AT2G45960,AT5G58090,AT2G36830,AT3G51895,AT5G67130,	0.0608459
Cellular component	nucleoid	GO:0009295	3	0.0174884	3.29449	5	50	817	26916	AT3G16000,AT4G20130,AT3G27830,AT5G65220,AT5G23310,	0.0636497
Cellular component	chloroplast outer membrane	GO:0009707	8	0.0189193	3.22989	5	51	817	26916	AT4G02510,AT2G28900,AT4G35450,AT2G43950,AT2G20890,	0.0680658
Cellular component	cytoskeleton	GO:0005856	6	0.0189628	1.71887	18	345	817	26916	AT3G45850,AT4G26760,AT5G09810,AT1G20450,AT3G60190,AT1G19835,AT5G19390,AT5G47820,AT5G12150,AT4G16520,AT1G65010,AT3G02180,AT5G64740,AT3G09840,AT5G62700,AT3G09000,AT1G14690,AT1G03780,	0.0674471
Cellular component	integral component of membrane	GO:0016021	4	0.0191189	1.15811	170	4836	817	26916	AT2G30950,AT2G22080,AT4G23490,AT1G68440,AT1G11310,AT4G24110,AT1G08380,AT5G44620,AT4G02510,AT5G05690,AT4G01410,AT3G57880,AT4G27654,AT1G34210,AT3G30390,AT2G05310,AT2G43800,ATCG01050,AT4G34190,AT3G06890,AT1G67740,AT3G02050,ATCG00340,ATCG00570,AT4G21910,AT4G26130,AT1G52220,AT1G26190,AT5G65700,AT3G16240,AT3G07540,AT1G20450,AT1G67720,AT3G53420,AT4G29680,AT3G17120,AT4G29210,AT2G28070,AT1G30620,AT2G01820…	0.0672385
Cellular component	ribosomal subunit	GO:0044391	4	0.0200202	1.73933	17	322	817	26916	ATCG01020,AT1G43170,AT1G48830,AT2G33800,ATCG00380,AT4G33865,AT3G27830,AT3G27850,AT3G44890,AT2G40205,AT3G25920,AT1G32990,AT1G79850,AT1G05190,AT4G34620,AT5G45775,AT5G39740,	0.0696257
Cellular component	plastid outer membrane	GO:0009527	7	0.0204249	3.16778	5	52	817	26916	AT4G02510,AT2G28900,AT4G35450,AT2G43950,AT2G20890,	0.0702528
Cellular component	large ribosomal subunit	GO:0015934	5	0.0227337	2.00218	11	181	817	26916	ATCG01020,AT1G43170,AT3G27830,AT3G27850,AT3G44890,AT2G40205,AT3G25920,AT1G32990,AT1G05190,AT5G45775,AT5G39740,	0.0765124
Cellular component	microtubule	GO:0005874	7	0.0274192	2.02116	10	163	817	26916	AT3G45850,AT4G26760,AT3G60190,AT1G19835,AT5G47820,AT4G16520,AT3G02180,AT5G64740,AT1G14690,AT1G03780,	0.0912999
Cellular component	microbody	GO:0042579	6	0.0362191	1.75526	13	244	817	26916	AT1G23310,AT5G43940,AT1G21770,AT1G52400,AT2G06050,AT1G52410,AT5G48230,AT1G11840,AT1G19570,AT2G45740,AT3G56460,AT1G68010,AT3G14415,	0.104968
Cellular component	peroxisome	GO:0005777	7	0.0362191	1.75526	13	244	817	26916	AT1G23310,AT5G43940,AT1G21770,AT1G52400,AT2G06050,AT1G52410,AT5G48230,AT1G11840,AT1G19570,AT2G45740,AT3G56460,AT1G68010,AT3G14415,	0.104968
Cellular component	polymeric cytoskeletal fiber	GO:0099513	6	0.0471022	1.8405	10	179	817	26916	AT3G45850,AT4G26760,AT3G60190,AT1G19835,AT5G47820,AT4G16520,AT3G02180,AT5G64740,AT1G14690,AT1G03780,	0.1282
Cellular component	supramolecular fiber	GO:0099512	5	0.0471022	1.8405	10	179	817	26916	AT3G45850,AT4G26760,AT3G60190,AT1G19835,AT5G47820,AT4G16520,AT3G02180,AT5G64740,AT1G14690,AT1G03780,	0.1282
Cellular component	supramolecular polymer	GO:0099081	4	0.0471022	1.8405	10	179	817	26916	AT3G45850,AT4G26760,AT3G60190,AT1G19835,AT5G47820,AT4G16520,AT3G02180,AT5G64740,AT1G14690,AT1G03780,	0.1282
Cellular component	ribonucleoprotein complex	GO:1990904	3	0.0484271	1.40746	27	632	817	26916	ATCG01020,AT3G53460,AT5G52470,AT1G43170,AT1G48830,AT1G12800,AT2G33800,ATCG00380,AT4G33865,AT4G24770,AT3G27830,AT1G69440,AT3G27850,AT2G47450,AT2G37220,AT3G44890,AT2G40205,AT3G25920,AT1G32990,AT1G79850,AT2G27040,AT1G05190,AT3G48670,AT5G03940,AT4G34620,AT5G45775,AT5G39740,	0.128455
Biological process	response to stress	GO:0006950	3	3.33067e-16	1.83722	196	3482	739	24120	AT5G14180,AT2G22080,AT4G04950,AT1G11310,AT2G01150,AT3G53460,AT1G12860,AT5G09810,AT3G11630,AT1G15950,AT4G27410,AT1G58602,AT2G32700,AT1G54050,AT2G36270,AT1G13740,AT4G34190,AT5G05410,AT1G23310,AT3G28200,AT5G06150,AT5G13930,AT1G50290,AT1G28360,AT1G53310,AT4G12720,AT2G33800,AT3G55800,AT4G25050,AT1G26190,AT1G70700,AT1G53300,AT1G53540,AT1G19660,AT3G30775,AT3G48090,AT1G20450,AT5G43940,AT4G31990,AT1G52030…	7.11431e-13
Biological process	cellular metabolic process	GO:0044237	3	3.33067e-16	1.4075	423	9809	739	24120	AT2G30950,AT5G57900,AT1G29070,AT2G26440,AT1G60950,AT4G38970,AT4G04950,AT4G02770,AT2G37590,ATCG01020,AT1G53160,AT2G01150,AT3G53460,AT1G69780,AT1G44446,AT5G52470,AT1G08380,AT2G06850,AT5G66870,AT1G12860,AT4G35250,AT5G37020,AT4G30810,AT2G38230,AT1G70710,AT1G43170,AT1G15950,AT4G27410,AT1G34210,AT2G32700,AT5G42230,AT5G17870,AT2G36270,AT4G28750,ATCG01050,AT4G34190,AT5G57720,AT2G02070,AT5G42240,AT2G16210…	7.11431e-13
Biological process	response to light intensity	GO:0009642	6	4.44089e-16	6.57155	30	149	739	24120	AT2G30950,AT1G60950,AT2G06850,AT2G38230,AT1G54050,AT4G34190,AT1G67740,AT3G27690,AT1G61520,AT3G15850,AT3G13450,AT2G47450,AT2G05620,AT1G09570,AT1G45474,AT4G30950,AT1G03600,AT2G26150,AT3G62030,AT2G05070,AT2G28190,AT1G74310,AT5G18170,AT1G06430,AT5G12030,AT2G22240,AT5G42270,AT1G34000,AT1G04400,AT5G54270,	3.16192e-13
Biological process	response to inorganic substance	GO:0010035	4	4.44089e-16	2.81248	81	940	739	24120	AT4G38970,AT4G27410,AT2G32700,AT1G54050,AT2G36270,AT1G13740,AT5G05410,AT4G12720,AT2G33800,AT3G30775,AT3G48090,AT1G20450,AT4G31990,AT3G53420,AT3G60190,AT1G52400,AT2G06050,AT1G62480,AT1G01060,AT4G33630,AT3G02130,AT5G35630,AT3G27690,AT3G20390,AT2G37630,AT3G14990,AT1G05850,AT5G35220,AT4G37870,AT4G35450,AT2G05620,AT2G18960,AT3G13920,AT5G20720,AT1G11650,AT1G01620,AT4G34050,AT1G69600,AT1G02730,AT2G41530…	3.16192e-13
Biological process	response to light stimulus	GO:0009416	5	5.55112e-16	3.35091	77	750	739	24120	AT2G30950,AT1G60950,AT2G06850,AT5G05690,AT5G09810,AT2G38230,AT1G54050,AT4G34190,AT4G27430,AT5G05410,AT1G67740,AT5G13930,AT4G25050,AT3G51240,AT5G63570,AT4G03280,AT1G01060,AT3G27690,AT3G19820,AT3G08940,AT1G52410,AT1G61520,AT4G20130,AT2G37860,AT1G67080,AT2G36990,AT1G67090,AT2G47460,AT5G35220,AT3G15850,AT4G10180,AT3G13450,AT2G47450,AT2G05620,AT1G09570,AT1G44575,AT1G78370,AT3G58850,AT3G22420,AT1G15820…	2.37144e-13
Biological process	photosynthetic electron transport chain	GO:0009767	6	5.55112e-16	11.2547	20	58	739	24120	AT2G30950,AT1G60950,AT1G08380,AT1G67740,ATCG00570,AT5G66190,AT4G03280,ATCG00540,AT4G01050,AT3G15850,AT2G05620,ATCG00280,AT4G30950,AT1G55670,ATCG00020,AT4G22890,AT1G06430,AT5G64040,AT5G42270,AT4G04640,	2.37144e-13
Biological process	photosynthesis, light reaction	GO:0019684	5	5.55112e-16	10.396	43	135	739	24120	AT2G30950,AT1G60950,AT1G08380,AT4G35250,AT1G67740,ATCG00340,ATCG00570,AT5G01920,AT5G66190,AT4G03280,ATCG00300,ATCG00540,AT3G27690,AT3G08940,AT1G61520,AT4G01050,AT5G35220,AT3G15850,AT2G05620,ATCG00280,AT1G15820,AT1G45474,AT4G30950,ATCG00080,AT1G03600,AT1G54780,AT1G55670,AT1G22700,ATCG00020,AT2G20890,AT2G05070,AT2G47940,AT5G01530,AT5G47110,AT4G22890,AT2G34420,AT1G06430,AT5G64040,AT1G29910,AT5G42270…	2.37144e-13
Biological process	photosynthesis	GO:0015979	4	5.55112e-16	8.38544	65	253	739	24120	AT2G30950,AT1G60950,AT4G02770,AT1G08380,AT4G35250,AT4G28750,AT4G34190,AT1G67740,ATCG00340,ATCG00570,AT5G01920,AT1G53310,AT3G55800,AT4G05180,AT4G18480,AT3G56940,AT5G66190,AT4G03280,ATCG00300,ATCG00540,AT3G27690,AT3G08940,AT1G61520,AT4G01050,AT1G03630,AT2G47400,AT1G67090,AT3G21055,AT5G35220,AT3G15850,AT4G21280,AT2G05620,AT1G44575,ATCG00280,AT1G15820,AT1G45474,AT4G30950,ATCG00080,AT3G55330,AT1G03600…	2.37144e-13
Biological process	response to chemical	GO:0042221	3	6.66134e-16	2.03207	178	2859	739	24120	AT2G30950,AT2G23170,AT4G38970,AT2G01150,AT1G69780,AT2G06850,AT5G37020,AT5G09810,AT1G70710,AT4G27410,AT1G34210,AT2G32700,AT1G54050,AT4G23060,AT2G36270,AT1G13740,AT4G28750,AT5G05410,AT1G78630,AT5G13930,AT4G09570,AT4G21910,AT1G28360,AT4G12720,AT2G33800,AT4G25050,AT1G70700,AT1G53300,AT2G44940,AT3G30775,AT3G48090,AT5G43700,AT1G20450,AT4G18480,AT4G31990,AT3G53420,AT5G62000,AT3G60190,AT5G21960,AT4G29210…	1.58096e-13
Biological process	response to stimulus	GO:0050896	2	6.66134e-16	1.74527	328	6134	739	24120	AT5G14180,AT2G30950,AT2G26440,AT1G60950,AT2G22080,AT2G23170,AT4G38970,AT4G04950,AT1G11310,AT2G01150,AT3G53460,AT4G24110,AT1G69780,AT2G06850,AT1G12860,AT5G05690,AT5G37020,AT5G09810,AT3G11630,AT2G38230,AT1G70710,AT1G15950,AT4G27410,AT1G34210,AT1G58602,AT2G32700,AT1G54050,AT4G23060,AT2G36270,AT1G13740,AT4G28750,AT4G34190,AT4G27430,AT5G05410,AT1G23310,AT1G67740,AT3G28200,AT5G06150,AT1G78630,AT5G64840…	1.58096e-13
Biological process	generation of precursor metabolites and energy	GO:0006091	4	6.66134e-16	4.93765	59	390	739	24120	AT2G30950,AT1G60950,AT4G38970,AT1G08380,AT4G35250,ATCG01050,AT1G67740,ATCG00340,ATCG00570,AT5G01920,AT1G53310,AT4G39210,AT5G43940,AT5G58330,AT5G66190,AT4G03280,ATCG00300,ATCG00540,AT3G27690,AT3G08940,AT1G61520,AT4G01050,AT5G57655,AT5G35220,AT3G15850,AT2G05620,ATCG00280,AT1G15820,AT1G45474,AT4G30950,ATCG00080,AT1G03600,AT1G54780,AT1G55670,AT1G12900,AT1G10960,AT1G22700,ATCG00020,AT2G20890,ATCG00470…	1.58096e-13
Biological process	response to abiotic stimulus	GO:0009628	3	7.77156e-16	2.72256	170	2038	739	24120	AT2G30950,AT1G60950,AT4G04950,AT2G01150,AT3G53460,AT4G24110,AT2G06850,AT1G12860,AT5G05690,AT5G09810,AT3G11630,AT2G38230,AT1G15950,AT4G27410,AT2G32700,AT1G54050,AT2G36270,AT1G13740,AT4G34190,AT4G27430,AT5G05410,AT1G23310,AT1G67740,AT5G06150,AT5G13930,AT4G12720,AT5G64620,AT2G33800,AT4G25050,AT1G53300,AT1G53540,AT5G51550,AT3G30775,AT3G48090,AT1G20450,AT5G43940,AT2G30360,AT5G05270,AT4G31990,AT3G51240…	1.38334e-13
Biological process	metabolic process	GO:0008152	2	7.77156e-16	1.3596	489	11739	739	24120	AT5G14180,AT2G30950,AT5G57900,AT1G29070,AT2G26440,AT1G60950,AT4G38970,AT4G04950,AT4G02770,AT5G57910,AT2G37590,ATCG01020,AT1G53160,AT2G01150,AT3G53460,AT1G69780,AT2G24280,AT1G44446,AT5G52470,AT1G08380,AT2G06850,AT5G44620,AT5G66870,AT1G12860,AT5G05690,AT3G20100,AT4G35250,AT5G37020,AT2G24270,AT3G11630,AT4G30810,AT2G38230,AT1G70710,AT1G43170,AT1G15950,AT4G27410,AT1G34210,AT2G39570,AT2G32700,AT1G25510…	1.38334e-13
Biological process	response to radiation	GO:0009314	4	8.88178e-16	3.27647	78	777	739	24120	AT2G30950,AT1G60950,AT2G06850,AT5G05690,AT5G09810,AT2G38230,AT1G54050,AT4G34190,AT4G27430,AT5G05410,AT1G67740,AT5G06150,AT5G13930,AT4G25050,AT3G51240,AT5G63570,AT4G03280,AT1G01060,AT3G27690,AT3G19820,AT3G08940,AT1G52410,AT1G61520,AT4G20130,AT2G37860,AT1G67080,AT2G36990,AT1G67090,AT2G47460,AT5G35220,AT3G15850,AT4G10180,AT3G13450,AT2G47450,AT2G05620,AT1G09570,AT1G44575,AT1G78370,AT3G58850,AT3G22420…	1.35511e-13
Biological process	cellular process	GO:0009987	2	8.88178e-16	1.25797	515	13362	739	24120	AT2G30950,AT5G57900,AT1G29070,AT2G26440,AT1G60950,AT4G38970,AT4G04950,AT4G02770,AT2G37590,AT1G11310,AT4G26760,ATCG01020,AT4G37890,AT1G53160,AT2G01150,AT3G53460,AT2G45190,AT1G69780,AT1G44446,AT5G52470,AT1G08380,AT2G06850,AT4G02510,AT5G66870,AT1G12860,AT5G05690,AT4G35250,AT5G37020,AT5G09810,AT3G11630,AT4G30810,AT3G22780,AT2G38230,AT1G70710,AT1G43170,AT1G15950,AT4G27410,AT1G34210,AT2G32700,AT5G42230…	1.35511e-13
Biological process	photosynthesis, light harvesting	GO:0009765	5	1.11022e-15	15.5776	21	44	739	24120	AT2G30950,AT1G08380,ATCG00340,AT3G27690,AT3G08940,AT1G61520,AT1G15820,AT1G45474,ATCG00080,AT1G03600,AT1G54780,AT2G05070,AT2G47940,AT5G01530,AT5G47110,AT2G34420,AT1G06430,AT1G29910,AT5G42270,AT5G54270,AT1G29920,	1.48215e-13
Biological process	response to temperature stimulus	GO:0009266	4	3.66374e-15	3.29275	57	565	739	24120	AT4G04950,AT3G53460,AT1G12860,AT3G11630,AT1G15950,AT1G54050,AT5G05410,AT2G33800,AT1G53540,AT1G20450,AT5G43940,AT4G31990,AT1G01060,AT3G02130,AT3G27690,AT5G08000,AT1G07400,AT1G61520,AT2G28900,AT1G67090,AT4G24770,AT3G26744,AT4G36990,AT1G05850,AT2G37220,AT1G55490,AT5G20720,AT5G62390,AT4G10250,AT1G45474,AT5G02490,AT4G17090,AT3G18990,AT5G06290,AT2G26150,AT5G42980,AT1G09560,AT2G05070,AT5G62700,AT1G51670…	4.60338e-13
Biological process	photosynthesis, light harvesting in photosystem I	GO:0009768	6	1.66533e-14	18.448	13	23	739	24120	AT1G08380,ATCG00340,AT3G27690,AT3G08940,AT1G61520,AT1G15820,AT1G45474,AT2G05070,AT5G01530,AT2G34420,AT1G29910,AT5G54270,AT1G29920,	1.9762e-12
Biological process	response to organic substance	GO:0010033	4	3.79696e-14	2.01635	123	1991	739	24120	AT2G30950,AT2G23170,AT4G38970,AT2G01150,AT1G69780,AT2G06850,AT5G37020,AT5G09810,AT1G70710,AT4G27410,AT1G34210,AT2G32700,AT4G23060,AT2G36270,AT1G13740,AT4G28750,AT1G78630,AT5G13930,AT4G09570,AT1G28360,AT4G25050,AT1G70700,AT1G53300,AT2G44940,AT3G48090,AT5G43700,AT1G20450,AT4G18480,AT3G53420,AT5G62000,AT5G21960,AT4G28250,AT1G52400,AT1G74430,AT2G20580,AT4G30350,AT3G03450,AT1G01060,AT3G17860,AT5G35630…	4.26859e-12
Biological process	protein-chromophore linkage	GO:0018298	8	9.73666e-14	11.8686	16	44	739	24120	ATCG00340,AT3G27690,AT3G08940,AT1G61520,AT1G09570,ATCG00280,AT1G15820,AT1G45474,ATCG00020,AT2G05070,AT5G01530,AT5G47110,AT2G34420,AT1G04400,AT5G54270,AT2G47590,	1.03987e-11
Biological process	organic substance metabolic process	GO:0071704	3	2.3781e-13	1.30567	414	10349	739	24120	AT5G14180,AT2G30950,AT5G57900,AT1G29070,AT2G26440,AT4G38970,AT2G37590,ATCG01020,AT1G53160,AT2G01150,AT3G53460,AT1G69780,AT2G24280,AT1G44446,AT5G52470,AT2G06850,AT5G66870,AT1G12860,AT5G05690,AT5G37020,AT4G30810,AT2G38230,AT1G70710,AT1G43170,AT1G15950,AT4G27410,AT1G34210,AT2G32700,AT1G25510,AT5G42230,AT5G17870,AT2G36270,AT5G57720,AT2G02070,AT5G42240,AT2G16210,AT4G27430,AT1G03720,AT1G48830,AT5G05410…	2.41887e-11
Biological process	response to oxygen-containing compound	GO:1901700	4	3.52718e-13	2.12454	102	1567	739	24120	AT4G38970,AT2G01150,AT1G69780,AT4G27410,AT1G34210,AT2G32700,AT1G54050,AT4G23060,AT2G36270,AT1G13740,AT5G05410,AT5G13930,AT4G09570,AT4G12720,AT1G70700,AT1G53300,AT3G30775,AT3G48090,AT1G20450,AT3G53420,AT5G62000,AT1G52400,AT1G74430,AT2G06050,AT2G20580,AT4G30350,AT3G03450,AT1G01060,AT4G33630,AT3G02130,AT3G17860,AT3G27690,AT2G37860,AT2G28900,AT5G03680,AT2G37630,AT2G47400,AT5G13220,AT1G05850,AT2G24570…	3.42457e-11
Biological process	response to high light intensity	GO:0009644	7	2.17715e-12	7.84981	19	79	739	24120	AT2G30950,AT1G54050,AT4G34190,AT1G67740,AT3G27690,AT1G61520,AT3G15850,AT2G47450,AT2G05620,AT1G45474,AT4G30950,AT2G26150,AT2G05070,AT1G74310,AT1G06430,AT5G12030,AT2G22240,AT5G42270,AT5G54270,	2.02191e-10
Biological process	oxidation-reduction process	GO:0055114	3	7.09521e-12	2.07642	96	1509	739	24120	AT2G30950,AT1G60950,AT4G38970,AT1G44446,AT1G08380,AT5G44620,AT5G05690,AT3G20100,AT2G24270,AT3G11630,AT1G15950,ATCG01050,AT1G67740,AT3G28200,ATCG00340,ATCG00570,AT1G53310,AT4G39210,AT3G30775,AT5G43940,AT3G26060,AT3G51240,AT3G56940,AT2G06050,AT5G58330,AT5G66190,AT4G03280,ATCG00540,AT3G19820,AT4G01050,AT1G03630,AT2G44160,AT4G15440,AT1G67090,AT4G13250,AT4G03205,AT5G57655,AT3G15850,AT3G13450,AT2G05620…	6.31474e-10
Biological process	electron transport chain	GO:0022900	5	1.37278e-11	5.98376	22	120	739	24120	AT2G30950,AT1G60950,AT1G08380,ATCG01050,AT1G67740,ATCG00570,AT5G66190,AT4G03280,ATCG00540,AT4G01050,AT3G15850,AT2G05620,ATCG00280,AT4G30950,AT1G55670,AT1G10960,ATCG00020,AT4G22890,AT1G06430,AT5G64040,AT5G42270,AT4G04640,	1.1729e-09
Biological process	response to hormone	GO:0009725	5	2.07006e-11	1.96778	104	1725	739	24120	AT2G30950,AT2G23170,AT4G38970,AT2G01150,AT2G06850,AT5G37020,AT5G09810,AT4G27410,AT1G34210,AT2G32700,AT4G23060,AT2G36270,AT1G13740,AT4G28750,AT1G78630,AT5G13930,AT4G09570,AT1G28360,AT4G25050,AT1G70700,AT1G53300,AT2G44940,AT3G48090,AT5G43700,AT1G20450,AT4G18480,AT3G53420,AT5G62000,AT5G21960,AT1G52400,AT1G74430,AT2G20580,AT4G30350,AT3G03450,AT1G01060,AT3G17860,AT5G35630,AT3G08940,AT1G61520,AT2G28900…	1.70063e-09
Biological process	biological regulation	GO:0065007	2	2.47866e-11	1.44984	252	5673	739	24120	AT2G30950,AT2G23170,AT4G04950,AT2G37590,AT1G11310,AT1G53160,AT2G01150,AT3G53460,AT2G45190,AT1G69780,AT5G52470,AT5G66870,AT1G12860,AT5G05690,AT5G37020,AT3G11630,AT3G22780,AT4G27410,AT1G34210,AT2G32700,AT2G36270,AT1G13740,AT5G57720,AT2G02070,AT2G16210,AT4G27430,AT5G05410,AT1G23310,AT2G32730,AT1G67740,AT1G31310,AT5G06150,AT5G13930,AT4G09570,AT5G01920,AT1G28360,AT5G63530,AT4G12720,AT5G64620,AT2G33810…	1.9609e-09
Biological process	response to endogenous stimulus	GO:0009719	3	2.80495e-11	1.95757	104	1734	739	24120	AT2G30950,AT2G23170,AT4G38970,AT2G01150,AT2G06850,AT5G37020,AT5G09810,AT4G27410,AT1G34210,AT2G32700,AT4G23060,AT2G36270,AT1G13740,AT4G28750,AT1G78630,AT5G13930,AT4G09570,AT1G28360,AT4G25050,AT1G70700,AT1G53300,AT2G44940,AT3G48090,AT5G43700,AT1G20450,AT4G18480,AT3G53420,AT5G62000,AT5G21960,AT1G52400,AT1G74430,AT2G20580,AT4G30350,AT3G03450,AT1G01060,AT3G17860,AT5G35630,AT3G08940,AT1G61520,AT2G28900…	2.13977e-09
Biological process	regulation of cellular process	GO:0050794	4	7.40275e-11	1.50893	211	4564	739	24120	AT2G30950,AT4G04950,AT2G37590,AT1G53160,AT2G01150,AT3G53460,AT1G69780,AT5G52470,AT5G66870,AT1G12860,AT5G37020,AT3G11630,AT3G22780,AT4G27410,AT1G34210,AT2G32700,AT2G36270,AT1G13740,AT5G57720,AT2G02070,AT2G16210,AT4G27430,AT5G05410,AT1G67740,AT1G31310,AT5G06150,AT4G09570,AT5G01920,AT1G28360,AT4G12720,AT2G33810,AT1G70700,AT1G53300,AT5G65700,AT2G44940,AT3G29575,AT3G48090,AT2G33620,ATCG00380,AT5G43700…	5.4525e-09
Biological process	regulation of biological process	GO:0050789	3	1.04098e-10	1.46871	229	5089	739	24120	AT2G30950,AT4G04950,AT2G37590,AT1G11310,AT1G53160,AT2G01150,AT3G53460,AT2G45190,AT1G69780,AT5G52470,AT5G66870,AT1G12860,AT5G05690,AT5G37020,AT3G11630,AT3G22780,AT4G27410,AT1G34210,AT2G32700,AT2G36270,AT1G13740,AT5G57720,AT2G02070,AT2G16210,AT4G27430,AT5G05410,AT2G32730,AT1G67740,AT1G31310,AT5G06150,AT5G13930,AT4G09570,AT5G01920,AT1G28360,AT4G12720,AT2G33810,AT1G70700,AT1G53300,AT5G65700,AT2G44940…	7.41174e-09
Biological process	biosynthetic process	GO:0009058	3	1.38472e-10	1.41319	261	6028	739	24120	AT1G29070,AT4G38970,AT2G37590,ATCG01020,AT1G53160,AT1G69780,AT1G44446,AT5G52470,AT5G44620,AT5G66870,AT1G12860,AT5G05690,AT3G20100,AT5G37020,AT2G38230,AT1G43170,AT1G15950,AT4G27410,AT2G32700,AT5G17870,AT2G36270,AT5G57720,AT2G02070,AT2G16210,AT4G27430,AT1G48830,AT5G05410,AT1G23310,AT1G31310,AT1G78630,AT2G38040,AT5G22630,AT1G29240,AT5G13930,AT1G28360,AT4G12720,AT2G33800,AT3G55800,AT2G33810,AT4G25050…	9.54119e-09
Biological process	response to cold	GO:0009409	5	3.62511e-10	3.18836	38	389	739	24120	AT3G53460,AT1G12860,AT3G11630,AT1G15950,AT2G33800,AT1G20450,AT4G31990,AT1G01060,AT3G02130,AT3G27690,AT1G61520,AT2G28900,AT1G67090,AT4G24770,AT3G26744,AT2G37220,AT1G55490,AT5G20720,AT5G62390,AT1G45474,AT4G17090,AT3G18990,AT5G06290,AT1G09560,AT2G05070,AT5G62700,AT1G51670,AT3G26650,AT2G46830,AT2G01500,AT5G61410,AT5G35750,AT2G33380,AT5G54470,AT1G32060,AT2G39730,AT5G15970,AT1G01140,	2.41976e-08
Biological process	response to acid chemical	GO:0001101	4	6.90451e-10	2.09606	77	1199	739	24120	AT4G38970,AT2G01150,AT4G27410,AT2G32700,AT4G23060,AT2G36270,AT1G13740,AT5G05410,AT5G13930,AT4G09570,AT4G12720,AT1G70700,AT1G53300,AT3G30775,AT3G48090,AT1G20450,AT3G53420,AT5G62000,AT1G52400,AT1G74430,AT2G06050,AT2G20580,AT3G03450,AT1G01060,AT3G02130,AT3G17860,AT3G27690,AT2G28900,AT2G37630,AT5G13220,AT1G05850,AT1G14790,AT2G37220,AT2G05620,AT2G18960,AT5G20720,AT1G11650,AT1G01620,AT1G22300,AT1G69600…	4.4691e-08
Biological process	organic substance biosynthetic process	GO:1901576	4	1.01693e-09	1.40479	248	5762	739	24120	AT1G29070,AT4G38970,AT2G37590,ATCG01020,AT1G53160,AT1G69780,AT1G44446,AT5G52470,AT5G66870,AT1G12860,AT5G05690,AT5G37020,AT2G38230,AT1G43170,AT1G15950,AT4G27410,AT2G32700,AT5G17870,AT2G36270,AT5G57720,AT2G02070,AT2G16210,AT4G27430,AT1G48830,AT5G05410,AT1G23310,AT1G31310,AT1G78630,AT2G38040,AT5G22630,AT1G29240,AT5G13930,AT1G28360,AT4G12720,AT2G33800,AT3G55800,AT2G33810,AT4G25050,AT1G26190,AT1G70700…	6.38868e-08
Biological process	primary metabolic process	GO:0044238	3	1.13723e-09	1.27049	374	9608	739	24120	AT5G14180,AT2G30950,AT5G57900,AT1G29070,AT2G26440,AT4G38970,AT2G37590,ATCG01020,AT1G53160,AT2G01150,AT3G53460,AT1G69780,AT2G24280,AT5G52470,AT2G06850,AT5G66870,AT1G12860,AT5G05690,AT5G37020,AT4G30810,AT1G70710,AT1G43170,AT4G27410,AT1G34210,AT2G32700,AT1G25510,AT5G42230,AT5G17870,AT2G36270,AT5G57720,AT2G02070,AT5G42240,AT2G16210,AT4G27430,AT1G03720,AT1G48830,AT5G05410,AT1G23310,AT2G32730,AT1G31310…	6.94038e-08
Biological process	regulation of cellular metabolic process	GO:0031323	5	1.93141e-09	1.63194	142	2840	739	24120	AT2G30950,AT2G37590,AT1G53160,AT3G53460,AT1G69780,AT5G52470,AT5G66870,AT1G12860,AT5G37020,AT4G27410,AT2G32700,AT2G36270,AT5G57720,AT2G02070,AT2G16210,AT4G27430,AT5G05410,AT1G67740,AT1G31310,AT5G01920,AT1G28360,AT4G12720,AT2G33810,AT1G70700,AT2G44940,AT3G48090,AT2G33620,ATCG00380,AT5G43700,AT5G62000,AT3G56940,AT5G21960,AT1G74430,AT2G24700,AT1G49475,AT3G61310,AT4G30350,AT3G03450,AT1G01060,AT3G17860…	1.14597e-07
Biological process	response to reactive oxygen species	GO:0000302	5	2.27472e-09	4.44195	23	169	739	24120	AT1G54050,AT5G05410,AT4G12720,AT3G48090,AT2G06050,AT4G33630,AT2G37860,AT5G20720,AT1G11650,AT4G09010,AT5G12080,AT2G26150,AT5G42980,AT1G62380,AT1G19570,AT2G28190,AT1G74310,AT5G23310,AT1G51400,AT5G12030,AT2G22240,AT5G55120,AT1G72520,	1.31319e-07
Biological process	carbohydrate biosynthetic process	GO:0016051	5	2.54832e-09	3.14698	35	363	739	24120	AT4G38970,AT2G32700,AT4G12720,AT3G55800,AT4G25050,AT4G39210,AT1G30620,AT2G22125,AT2G47400,AT1G67090,AT4G22590,AT5G10170,AT1G05850,AT1G13250,AT4G37870,AT5G27320,AT1G02730,AT4G17090,AT1G19300,AT5G64740,AT1G12900,AT3G26650,AT3G02230,AT1G32900,AT2G21330,AT2G21590,AT1G06410,AT2G22240,AT5G38410,AT1G32060,AT5G28840,AT5G04885,AT5G55120,AT3G62720,AT1G68020,	1.43243e-07
Biological process	flower development	GO:0009908	7	2.63937e-09	2.74651	43	511	739	24120	AT1G53160,AT2G45190,AT5G66870,AT5G05690,AT5G37020,AT3G22780,AT2G32700,AT2G33810,AT5G65700,AT1G52030,AT5G62000,AT5G64667,AT2G06050,AT3G03450,AT3G02130,AT5G67060,AT5G41700,AT5G03680,AT2G37630,AT3G57670,AT5G43270,AT4G25640,AT1G01030,AT5G27320,AT1G65010,AT3G22440,AT3G18990,AT5G24930,AT1G30330,AT4G31610,AT4G38000,AT5G09750,AT4G09960,AT4G03190,AT1G62360,AT2G01500,AT5G35750,AT1G02065,AT5G07280,AT1G11130…	1.44556e-07
Biological process	post-embryonic development	GO:0009791	3	4.29592e-09	1.87982	91	1580	739	24120	AT4G26760,AT1G53160,AT2G45190,AT1G69780,AT5G66870,AT1G12860,AT5G05690,AT5G37020,AT5G09810,AT3G22780,AT1G43170,AT2G32700,AT2G36270,AT5G22640,AT1G78630,AT2G33810,AT5G65700,AT1G20450,AT5G43940,AT1G52030,AT5G62000,AT5G64667,AT2G06050,AT3G12145,AT2G42590,AT3G03450,AT1G01060,AT3G02130,AT5G67060,AT5G41700,AT1G52410,AT5G03680,AT2G37630,AT2G36990,AT3G57670,AT1G60870,AT1G69440,AT3G26744,AT5G10170,AT5G43270…	2.29402e-07
Biological process	reproductive shoot system development	GO:0090567	6	5.59156e-09	2.67837	43	524	739	24120	AT1G53160,AT2G45190,AT5G66870,AT5G05690,AT5G37020,AT3G22780,AT2G32700,AT2G33810,AT5G65700,AT1G52030,AT5G62000,AT5G64667,AT2G06050,AT3G03450,AT3G02130,AT5G67060,AT5G41700,AT5G03680,AT2G37630,AT3G57670,AT5G43270,AT4G25640,AT1G01030,AT5G27320,AT1G65010,AT3G22440,AT3G18990,AT5G24930,AT1G30330,AT4G31610,AT4G38000,AT5G09750,AT4G09960,AT4G03190,AT1G62360,AT2G01500,AT5G35750,AT1G02065,AT5G07280,AT1G11130…	2.91306e-07
Biological process	regulation of metabolic process	GO:0019222	4	6.26043e-09	1.57358	151	3132	739	24120	AT2G30950,AT2G37590,AT1G53160,AT3G53460,AT1G69780,AT5G52470,AT5G66870,AT1G12860,AT5G37020,AT4G27410,AT2G32700,AT2G36270,AT5G57720,AT2G02070,AT2G16210,AT4G27430,AT5G05410,AT2G32730,AT1G67740,AT1G31310,AT5G13930,AT5G01920,AT1G28360,AT4G12720,AT2G33810,AT1G70700,AT2G44940,AT3G48090,AT2G33620,ATCG00380,AT5G43700,AT5G62000,AT3G56940,AT5G21960,AT1G74430,AT2G24700,AT1G49475,AT2G20580,AT3G61310,AT4G30350…	3.18388e-07
Biological process	response to cadmium ion	GO:0046686	6	7.14417e-09	3.14935	33	342	739	24120	AT4G38970,AT2G33800,AT4G31990,AT3G60190,AT1G62480,AT1G01060,AT5G35630,AT3G20390,AT2G37630,AT3G14990,AT4G37870,AT4G35450,AT3G13920,AT5G20720,AT4G34050,AT2G41530,AT5G02490,AT2G30860,AT3G09820,AT3G09840,AT1G11860,AT1G11840,AT3G48670,AT2G21330,AT2G46830,AT3G48000,AT5G18170,AT4G29060,AT4G22670,AT5G42020,AT2G24200,AT2G23350,AT1G49760,	3.54882e-07
Biological process	reproductive system development	GO:0061458	5	1.6713e-08	1.95935	76	1266	739	24120	AT1G53160,AT2G45190,AT1G69780,AT5G66870,AT5G05690,AT5G37020,AT3G22780,AT1G43170,AT2G32700,AT2G36270,AT5G22640,AT1G78630,AT2G33810,AT5G65700,AT5G43940,AT1G52030,AT5G62000,AT5G64667,AT2G06050,AT3G12145,AT3G03450,AT1G01060,AT3G02130,AT5G67060,AT5G41700,AT5G03680,AT2G37630,AT3G57670,AT1G60870,AT5G10170,AT5G43270,AT4G25640,AT5G26742,AT1G01030,AT4G35450,AT3G50070,AT1G48920,AT3G22420,AT5G27320,AT1G65010…	8.1134e-07
Biological process	reproductive structure development	GO:0048608	4	1.6713e-08	1.95935	76	1266	739	24120	AT1G53160,AT2G45190,AT1G69780,AT5G66870,AT5G05690,AT5G37020,AT3G22780,AT1G43170,AT2G32700,AT2G36270,AT5G22640,AT1G78630,AT2G33810,AT5G65700,AT5G43940,AT1G52030,AT5G62000,AT5G64667,AT2G06050,AT3G12145,AT3G03450,AT1G01060,AT3G02130,AT5G67060,AT5G41700,AT5G03680,AT2G37630,AT3G57670,AT1G60870,AT5G10170,AT5G43270,AT4G25640,AT5G26742,AT1G01030,AT4G35450,AT3G50070,AT1G48920,AT3G22420,AT5G27320,AT1G65010…	8.1134e-07
Biological process	small molecule biosynthetic process	GO:0044283	4	1.77468e-08	2.372	50	688	739	24120	AT4G38970,AT2G38230,AT1G23310,AT2G38040,AT5G22630,AT5G13930,AT3G55800,AT4G25050,AT1G26190,AT3G30775,AT5G17230,AT5G51110,AT1G30620,AT2G06050,AT3G57050,AT1G13280,AT5G35630,AT5G11880,AT3G20390,AT1G67080,AT4G22570,AT3G14990,AT5G10170,AT3G15850,AT4G37870,AT5G14060,AT5G65640,AT2G43710,AT4G30950,AT5G46290,AT2G16370,AT1G08630,AT3G09820,AT3G62030,AT5G15950,AT2G31360,AT2G21330,AT2G32440,AT5G47110,AT3G63410…	8.24069e-07
Biological process	regulation of photosynthesis	GO:0010109	6	2.13165e-08	8.97564	11	40	739	24120	AT2G30950,AT1G67740,AT5G01920,ATCG00300,AT2G47400,AT3G15850,AT4G30950,AT1G55670,AT1G67840,AT1G06430,AT5G42270,	9.68767e-07
Biological process	cellular biosynthetic process	GO:0044249	4	2.67223e-08	1.37201	237	5638	739	24120	AT1G29070,AT2G37590,ATCG01020,AT1G53160,AT1G69780,AT1G44446,AT5G52470,AT5G66870,AT1G12860,AT5G37020,AT2G38230,AT1G43170,AT1G15950,AT4G27410,AT2G32700,AT5G17870,AT2G36270,AT5G57720,AT2G02070,AT2G16210,AT4G27430,AT1G48830,AT5G05410,AT1G23310,AT1G31310,AT1G78630,AT2G38040,AT5G22630,AT1G29240,AT5G13930,AT1G28360,AT4G12720,AT2G33800,AT3G55800,AT2G33810,AT4G25050,AT1G26190,AT1G70700,AT2G44940,AT4G39210…	1.18914e-06
Biological process	chlorophyll metabolic process	GO:0015994	7	3.00483e-08	5.89856	15	83	739	24120	AT1G44446,AT4G27430,AT4G18480,AT5G63570,AT3G56940,AT5G08280,AT1G03630,AT5G38520,AT4G13250,AT4G03205,AT3G59400,AT2G20890,AT5G35750,AT5G47110,AT3G51820,	1.30986e-06
Biological process	response to cytokinin	GO:0009735	6	3.86806e-08	3.47789	26	244	739	24120	AT2G30950,AT4G28750,AT1G78630,AT4G25050,AT4G18480,AT5G35630,AT3G08940,AT1G61520,AT1G49600,AT1G05850,AT3G27850,AT1G78370,AT5G30510,AT1G11650,AT3G25920,AT5G46290,AT3G02180,AT3G62030,AT5G42980,AT1G62380,AT1G05190,AT5G35750,AT5G42020,AT1G32060,AT5G42270,AT3G61630,	1.65244e-06
Biological process	floral organ development	GO:0048437	5	4.00706e-08	3.5788	25	228	739	24120	AT2G45190,AT5G66870,AT5G05690,AT3G22780,AT5G65700,AT5G62000,AT5G64667,AT2G06050,AT3G02130,AT5G67060,AT5G41700,AT5G03680,AT5G43270,AT4G25640,AT5G27320,AT4G38000,AT5G09750,AT4G09960,AT4G03190,AT1G62360,AT2G01500,AT1G02065,AT5G07280,AT1G11130,AT1G72520,	1.67825e-06
Biological process	regulation of photosynthesis, light reaction	GO:0042548	7	4.43657e-08	11.298	9	26	739	24120	AT2G30950,AT1G67740,AT5G01920,ATCG00300,AT3G15850,AT4G30950,AT1G55670,AT1G06430,AT5G42270,	1.82241e-06
Biological process	organic cyclic compound biosynthetic process	GO:1901362	5	4.7758e-08	1.53122	149	3176	739	24120	AT2G37590,AT1G53160,AT1G69780,AT1G44446,AT5G52470,AT5G66870,AT1G12860,AT5G05690,AT5G37020,AT2G38230,AT1G15950,AT4G27410,AT2G32700,AT2G36270,AT5G57720,AT2G02070,AT2G16210,AT4G27430,AT5G05410,AT1G31310,AT2G38040,AT5G22630,AT5G13930,AT1G28360,AT2G33810,AT1G26190,AT1G70700,AT2G44940,AT2G33620,AT5G43700,AT4G18480,AT5G17230,AT5G62000,AT5G63570,AT3G56940,AT5G21960,AT5G51110,AT1G30620,AT1G74430,AT2G24700…	1.92474e-06
Biological process	floral whorl development	GO:0048438	4	5.55888e-08	3.90245	22	184	739	24120	AT5G66870,AT5G05690,AT5G65700,AT5G62000,AT2G06050,AT3G02130,AT5G67060,AT5G41700,AT5G03680,AT3G57670,AT5G43270,AT4G25640,AT5G09750,AT4G09960,AT4G03190,AT1G62360,AT2G01500,AT1G02065,AT5G07280,AT1G11130,AT1G70560,AT1G72520,	2.19884e-06
Biological process	heterocycle biosynthetic process	GO:0018130	5	7.13933e-08	1.54791	140	2952	739	24120	AT2G37590,AT1G53160,AT1G69780,AT1G44446,AT5G52470,AT5G66870,AT1G12860,AT5G37020,AT2G38230,AT4G27410,AT2G32700,AT2G36270,AT5G57720,AT2G02070,AT2G16210,AT4G27430,AT5G05410,AT1G31310,AT2G38040,AT1G28360,AT2G33810,AT1G26190,AT1G70700,AT2G44940,AT2G33620,AT5G43700,AT4G18480,AT5G62000,AT5G63570,AT3G56940,AT5G21960,AT5G51110,AT1G30620,AT1G74430,AT2G24700,AT1G49475,AT3G61310,AT5G08280,AT4G30350,AT3G03450…	2.77266e-06
Biological process	aromatic compound biosynthetic process	GO:0019438	5	7.56283e-08	1.53733	143	3036	739	24120	AT2G37590,AT1G53160,AT1G69780,AT1G44446,AT5G52470,AT5G66870,AT1G12860,AT5G37020,AT2G38230,AT1G15950,AT4G27410,AT2G32700,AT2G36270,AT5G57720,AT2G02070,AT2G16210,AT4G27430,AT5G05410,AT1G31310,AT2G38040,AT5G22630,AT5G13930,AT1G28360,AT2G33810,AT1G26190,AT1G70700,AT2G44940,AT2G33620,AT5G43700,AT4G18480,AT5G62000,AT5G63570,AT3G56940,AT5G21960,AT5G51110,AT1G30620,AT1G74430,AT2G24700,AT1G49475,AT3G61310…	2.88468e-06
Biological process	multicellular organism development	GO:0007275	4	7.81842e-08	1.56479	134	2795	739	24120	AT2G30950,AT4G26760,AT4G37890,AT5G55730,AT1G53160,AT2G45190,AT1G69780,AT5G66870,AT1G12860,AT5G05690,AT5G37020,AT5G09810,AT3G22780,AT1G43170,AT4G27410,AT1G34210,AT2G32700,AT2G36270,AT5G22640,AT1G78630,AT2G33830,AT1G53310,AT2G33800,AT2G28000,AT2G33810,AT4G25050,AT5G65700,AT1G20450,AT5G43940,AT1G52030,AT5G62000,AT4G09510,AT5G64667,AT2G01820,AT2G06050,AT3G12145,AT4G16370,AT2G42590,AT1G74450,AT2G46710…	2.92985e-06
Biological process	response to antibiotic	GO:0046677	4	1.04345e-07	3.14049	28	291	739	24120	AT2G32700,AT1G54050,AT5G05410,AT4G12720,AT3G48090,AT1G74430,AT2G06050,AT2G20580,AT3G03450,AT1G01060,AT2G37630,AT1G14790,AT1G11650,AT2G43710,AT4G31800,AT5G48485,AT2G26150,AT5G42980,AT1G19570,AT2G28190,AT1G74310,AT2G46830,AT1G51400,AT2G33380,AT5G12030,AT2G22240,AT5G55120,AT1G72520,	3.84279e-06
Biological process	regulation of generation of precursor metabolites and energy	GO:0043467	6	1.30944e-07	10.1293	9	29	739	24120	AT2G30950,AT1G67740,AT5G01920,ATCG00300,AT3G15850,AT4G30950,AT1G55670,AT1G06430,AT5G42270,	4.7406e-06
Biological process	response to toxic substance	GO:0009636	4	1.53888e-07	3.82912	21	179	739	24120	AT2G32700,AT1G54050,AT5G05410,AT4G29210,AT3G20390,AT5G20720,AT1G78370,AT2G41530,AT2G30860,AT2G26150,ATCG00020,AT5G42980,AT1G19570,AT2G28190,AT1G74310,AT5G23310,AT5G35750,AT3G61440,AT5G12030,AT2G22240,AT5G54270,	5.47842e-06
Biological process	anatomical structure development	GO:0048856	3	1.58408e-07	1.51298	145	3128	739	24120	AT2G30950,AT4G26760,AT4G37890,AT5G55730,AT1G53160,AT2G45190,AT1G69780,AT2G06850,AT5G66870,AT1G12860,AT5G05690,AT5G37020,AT5G09810,AT3G22780,AT1G43170,AT4G27410,AT1G34210,AT2G32700,AT2G36270,AT5G22640,AT3G02050,AT1G78630,AT2G33830,AT1G53310,AT2G33800,AT2G28000,AT2G33810,AT4G25050,AT5G65700,AT3G48090,AT1G20450,AT5G43940,AT1G52030,AT5G62000,AT4G09510,AT5G64667,AT4G28250,AT3G05840,AT2G01820,AT2G06050…	5.54688e-06
Biological process	shoot system development	GO:0048367	5	1.69804e-07	2.07867	57	895	739	24120	AT5G55730,AT1G53160,AT2G45190,AT1G69780,AT5G66870,AT5G05690,AT5G37020,AT3G22780,AT2G32700,AT1G53310,AT2G33810,AT5G65700,AT1G52030,AT5G62000,AT5G64667,AT2G06050,AT3G03450,AT3G02130,AT5G67060,AT5G41700,AT2G37860,AT5G03680,AT2G37630,AT3G57670,AT5G43270,AT4G25640,AT1G01030,AT1G48920,AT5G27320,AT1G65010,AT1G02730,AT5G12080,AT3G22440,AT1G19300,AT3G18990,AT5G24930,AT1G30330,AT4G31610,AT4G38000,AT1G77450…	5.85002e-06
Biological process	carbohydrate metabolic process	GO:0005975	4	2.21422e-07	1.97715	63	1040	739	24120	AT2G26440,AT4G38970,AT2G06850,AT1G70710,AT2G32700,AT1G67750,AT4G12720,AT3G55800,AT4G25050,AT4G39210,AT4G09510,AT1G10640,AT1G30620,AT1G52400,AT5G58330,AT3G49220,AT4G14130,AT3G18080,AT2G22125,AT2G47400,AT1G67090,AT5G57655,AT4G22590,AT1G48100,AT5G10170,AT1G05850,AT1G13250,AT2G40840,AT4G37870,AT3G23730,AT5G64570,AT3G57520,AT5G27320,AT1G02730,AT4G17090,AT1G19300,AT5G64740,AT1G12900,AT5G58090,AT1G11840…	7.50726e-06
Biological process	porphyrin-containing compound metabolic process	GO:0006778	6	2.23437e-07	5.0998	15	96	739	24120	AT1G44446,AT4G27430,AT4G18480,AT5G63570,AT3G56940,AT5G08280,AT1G03630,AT5G38520,AT4G13250,AT4G03205,AT3G59400,AT2G20890,AT5G35750,AT5G47110,AT3G51820,	7.45722e-06
Biological process	carbon fixation	GO:0015977	4	2.43805e-07	11.3526	8	23	739	24120	AT1G53310,AT3G55800,AT2G47400,AT1G67090,AT1G12900,AT3G26650,AT5G38410,AT1G32060,	8.0118e-06
Biological process	tetrapyrrole metabolic process	GO:0033013	5	2.56922e-07	5.04722	15	97	739	24120	AT1G44446,AT4G27430,AT4G18480,AT5G63570,AT3G56940,AT5G08280,AT1G03630,AT5G38520,AT4G13250,AT4G03205,AT3G59400,AT2G20890,AT5G35750,AT5G47110,AT3G51820,	8.31494e-06
Biological process	response to metal ion	GO:0010038	5	3.3089e-07	2.51067	37	481	739	24120	AT4G38970,AT2G32700,AT2G33800,AT4G31990,AT3G60190,AT1G62480,AT1G01060,AT5G35630,AT3G20390,AT2G37630,AT3G14990,AT4G37870,AT4G35450,AT3G13920,AT5G20720,AT4G34050,AT2G41530,AT5G02490,AT2G30860,AT3G09820,AT3G09840,AT1G11860,AT1G62380,AT1G11840,AT1G19570,AT2G28190,AT3G48670,AT2G21330,AT2G46830,AT3G48000,AT5G18170,AT4G29060,AT4G22670,AT5G42020,AT2G24200,AT2G23350,AT1G49760,	1.0549e-05
Biological process	response to oxidative stress	GO:0006979	4	3.32194e-07	2.54879	36	461	739	24120	AT2G22080,AT2G32700,AT1G54050,AT5G05410,AT3G28200,AT5G13930,AT1G50290,AT4G12720,AT3G30775,AT3G48090,AT2G06050,AT4G33630,AT1G07400,AT2G37860,AT3G14990,AT5G20720,AT1G11650,AT5G40150,AT3G57520,AT4G09010,AT5G12080,AT2G26150,AT3G62030,AT5G42980,AT1G62380,AT1G19570,AT2G28190,AT1G74310,AT5G23310,AT1G51400,AT5G64940,AT5G12030,AT2G22240,AT4G35770,AT5G55120,AT1G72520,	1.04348e-05
Biological process	negative regulation of photosynthesis	GO:1905156	7	3.66472e-07	13.4395	7	17	739	24120	AT2G30950,AT1G67740,AT2G47400,AT3G15850,AT4G30950,AT1G06430,AT5G42270,	1.13447e-05
Biological process	interspecies interaction between organisms	GO:0044419	2	3.79868e-07	1.83113	74	1319	739	24120	AT5G14180,AT2G26440,AT1G11310,AT3G11630,AT2G32700,AT5G64840,AT4G12720,AT3G55800,AT4G25050,AT1G26190,AT3G30775,AT3G48090,AT3G09980,AT3G60190,AT1G52400,AT2G06050,AT2G20580,AT5G08280,AT5G66190,AT4G03280,AT1G52410,AT4G01050,AT5G04770,AT2G37630,AT5G13220,AT4G24770,AT1G69440,AT2G24570,AT3G27850,AT1G14790,AT4G34110,AT4G37870,AT4G35450,AT2G02100,AT2G37220,AT1G55490,AT5G03140,AT5G64570,AT1G69850,AT2G43710…	1.15914e-05
Biological process	developmental process	GO:0032502	2	4.635e-07	1.47074	151	3351	739	24120	AT2G30950,AT4G26760,AT4G37890,AT5G55730,AT1G53160,AT2G45190,AT1G69780,AT2G06850,AT5G66870,AT1G12860,AT5G05690,AT5G37020,AT5G09810,AT3G22780,AT1G43170,AT4G27410,AT1G34210,AT2G32700,AT2G36270,AT5G22640,AT3G02050,AT1G78630,AT2G33830,AT1G53310,AT2G33800,AT2G28000,AT2G33810,AT4G25050,AT5G65700,AT3G48090,AT1G20450,AT5G43940,AT1G52030,AT5G62000,AT4G09510,AT5G64667,AT4G28250,AT3G05840,AT1G74430,AT2G01820…	1.39442e-05
Biological process	regulation of biosynthetic process	GO:0009889	5	5.84871e-07	1.54525	123	2598	739	24120	AT2G37590,AT1G53160,AT1G69780,AT5G52470,AT5G66870,AT1G12860,AT5G37020,AT4G27410,AT2G32700,AT2G36270,AT5G57720,AT2G02070,AT2G16210,AT4G27430,AT5G05410,AT1G31310,AT5G13930,AT1G28360,AT4G12720,AT2G33810,AT1G70700,AT2G44940,AT2G33620,ATCG00380,AT5G43700,AT5G62000,AT5G21960,AT1G74430,AT2G24700,AT1G49475,AT3G61310,AT4G30350,AT3G03450,AT1G01060,AT3G17860,AT5G67060,AT3G18960,AT2G18090,AT1G56170,AT4G20130…	1.73512e-05
Biological process	system development	GO:0048731	4	7.97776e-07	1.6438	97	1926	739	24120	AT4G26760,AT5G55730,AT1G53160,AT2G45190,AT1G69780,AT5G66870,AT5G05690,AT5G37020,AT5G09810,AT3G22780,AT1G43170,AT2G32700,AT2G36270,AT5G22640,AT1G78630,AT1G53310,AT2G33810,AT5G65700,AT5G43940,AT1G52030,AT5G62000,AT4G09510,AT5G64667,AT2G06050,AT3G12145,AT2G42590,AT3G03450,AT1G01060,AT3G02130,AT5G67060,AT5G41700,AT2G37860,AT5G03680,AT5G25460,AT2G37630,AT3G57670,AT1G60870,AT5G10170,AT1G05850,AT5G43270…	2.33431e-05
Biological process	reductive pentose-phosphate cycle	GO:0019253	7	8.99934e-07	12.0248	7	19	739	24120	AT3G55800,AT2G47400,AT1G67090,AT1G12900,AT3G26650,AT5G38410,AT1G32060,	2.59765e-05
Biological process	response to heat	GO:0009408	5	9.10762e-07	3.44429	21	199	739	24120	AT4G04950,AT1G54050,AT5G05410,AT1G53540,AT5G43940,AT5G08000,AT1G07400,AT4G36990,AT1G05850,AT5G62390,AT4G10250,AT5G02490,AT2G26150,AT5G42980,AT1G51670,AT1G74310,AT5G12030,AT2G22240,AT5G42020,AT5G12020,AT5G53170,	2.59385e-05
Biological process	response to water deprivation	GO:0009414	6	1.1928e-06	2.72773	29	347	739	24120	AT4G27410,AT2G32700,AT2G36270,AT1G13740,AT5G05410,AT3G30775,AT1G20450,AT3G53420,AT1G52400,AT3G02130,AT3G27690,AT1G05850,AT2G05620,AT2G18960,AT1G01620,AT1G69600,AT1G02730,AT2G45960,AT2G20890,AT2G05070,AT5G35750,AT2G33380,AT2G47780,AT1G04400,AT1G74920,AT1G47128,AT4G34220,AT5G15970,AT1G68010,	3.35239e-05
Biological process	phyllome development	GO:0048827	5	1.23527e-06	2.37723	37	508	739	24120	AT2G45190,AT1G69780,AT5G66870,AT5G05690,AT2G32700,AT1G53310,AT5G65700,AT5G62000,AT2G06050,AT3G02130,AT5G67060,AT5G41700,AT2G37860,AT5G03680,AT2G37630,AT5G43270,AT4G25640,AT1G01030,AT1G48920,AT5G12080,AT1G19300,AT1G77450,AT5G53860,AT5G09750,AT4G09960,AT4G03190,AT1G62360,AT2G01500,AT1G02065,AT5G07280,AT5G39740,AT1G11130,AT1G04400,AT3G61630,AT2G39730,AT1G70560,AT1G72520,	3.42668e-05
Biological process	photosynthesis, dark reaction	GO:0019685	6	1.34792e-06	11.4235	7	20	739	24120	AT3G55800,AT2G47400,AT1G67090,AT1G12900,AT3G26650,AT5G38410,AT1G32060,	3.69122e-05
Biological process	PSII associated light-harvesting complex II catabolic process	GO:0010304	8	1.38155e-06	20.3992	5	8	739	24120	AT2G30950,AT4G13250,AT1G06430,AT5G42270,AT5G53170,	3.73542e-05
Biological process	multicellular organismal process	GO:0032501	2	1.44212e-06	1.47721	137	3027	739	24120	AT2G30950,AT4G26760,AT4G37890,AT5G55730,AT1G53160,AT2G45190,AT1G69780,AT5G66870,AT1G12860,AT5G05690,AT5G37020,AT5G09810,AT3G22780,AT1G43170,AT4G27410,AT1G34210,AT2G32700,AT2G36270,AT5G22640,AT1G78630,AT2G33830,AT1G53310,AT2G33800,AT2G28000,AT2G33810,AT4G25050,AT5G65700,AT1G20450,AT5G43940,AT1G52030,AT5G62000,AT4G09510,AT5G64667,AT2G01820,AT2G06050,AT3G12145,AT4G16370,AT2G42590,AT1G74450,AT2G46710…	3.85046e-05
Biological process	response to drug	GO:0042493	4	1.47752e-06	2.29767	39	554	739	24120	AT2G32700,AT1G54050,AT2G36270,AT5G05410,AT4G21910,AT4G12720,AT3G48090,AT3G53420,AT1G74430,AT2G06050,AT2G20580,AT3G03450,AT1G01060,AT4G33630,AT5G03680,AT2G37630,AT2G24570,AT1G14790,AT3G46600,AT1G11650,AT2G43710,AT4G31800,AT5G48485,AT2G26150,AT2G45960,AT2G34600,AT5G42980,AT1G62380,AT1G19570,AT2G28190,AT1G74310,AT2G46830,AT1G51400,AT2G36830,AT2G33380,AT5G12030,AT2G22240,AT5G55120,AT1G72520,	3.89628e-05
Biological process	developmental process involved in reproduction	GO:0003006	3	1.57581e-06	1.72472	79	1495	739	24120	AT1G53160,AT2G45190,AT1G69780,AT5G66870,AT5G05690,AT5G37020,AT3G22780,AT1G43170,AT1G34210,AT2G32700,AT2G36270,AT5G22640,AT1G78630,AT2G33810,AT5G65700,AT5G43940,AT1G52030,AT5G62000,AT5G64667,AT2G06050,AT3G12145,AT3G03450,AT5G47690,AT1G01060,AT3G02130,AT5G67060,AT5G41700,AT5G03680,AT2G37630,AT3G57670,AT1G60870,AT5G10170,AT5G43270,AT4G25640,AT5G26742,AT1G01030,AT4G35450,AT3G50070,AT1G48920,AT3G22420…	4.10478e-05
Biological process	regulation of nitrogen compound metabolic process	GO:0051171	5	1.67311e-06	1.51071	124	2679	739	24120	AT2G37590,AT1G53160,AT3G53460,AT1G69780,AT5G52470,AT5G66870,AT1G12860,AT5G37020,AT4G27410,AT2G32700,AT2G36270,AT5G57720,AT2G02070,AT2G16210,AT4G27430,AT5G05410,AT2G32730,AT1G31310,AT1G28360,AT2G33810,AT1G70700,AT2G44940,AT2G33620,ATCG00380,AT5G43700,AT5G62000,AT3G56940,AT5G21960,AT1G74430,AT2G24700,AT1G49475,AT2G20580,AT3G61310,AT4G30350,AT3G03450,AT1G01060,AT3G17860,AT5G67060,AT3G18960,AT2G18090…	4.30574e-05
Biological process	regulation of primary metabolic process	GO:0080090	5	1.69041e-06	1.5042	126	2734	739	24120	AT2G37590,AT1G53160,AT3G53460,AT1G69780,AT5G52470,AT5G66870,AT1G12860,AT5G37020,AT4G27410,AT2G32700,AT2G36270,AT5G57720,AT2G02070,AT2G16210,AT4G27430,AT5G05410,AT2G32730,AT1G31310,AT5G13930,AT1G28360,AT4G12720,AT2G33810,AT1G70700,AT2G44940,AT2G33620,ATCG00380,AT5G43700,AT5G62000,AT5G21960,AT1G74430,AT2G24700,AT1G49475,AT2G20580,AT3G61310,AT4G30350,AT3G03450,AT1G01060,AT3G17860,AT5G67060,AT3G18960…	4.29847e-05
Biological process	chlorophyll biosynthetic process	GO:0015995	8	1.80945e-06	5.98376	11	60	739	24120	AT1G44446,AT4G27430,AT4G18480,AT5G63570,AT3G56940,AT5G08280,AT1G03630,AT4G03205,AT3G59400,AT5G47110,AT3G51820,	4.54705e-05
Biological process	response to external biotic stimulus	GO:0043207	4	1.82964e-06	1.78912	70	1277	739	24120	AT5G14180,AT2G26440,AT1G11310,AT3G11630,AT2G32700,AT5G64840,AT4G12720,AT3G55800,AT4G25050,AT1G26190,AT3G30775,AT3G48090,AT3G09980,AT3G60190,AT1G52400,AT2G06050,AT2G20580,AT5G08280,AT5G66190,AT4G03280,AT1G52410,AT4G01050,AT5G04770,AT2G37630,AT5G13220,AT4G24770,AT1G69440,AT2G24570,AT3G27850,AT1G14790,AT4G37870,AT4G35450,AT2G02100,AT2G37220,AT1G55490,AT5G03140,AT5G62390,AT5G64570,AT1G69850,AT2G43710…	4.54431e-05
Biological process	response to karrikin	GO:0080167	4	1.96976e-06	4.07984	16	128	739	24120	AT2G01150,AT4G24110,AT5G64620,AT5G51550,AT5G05270,AT4G03280,AT5G25460,AT1G44575,AT3G57520,AT1G53070,AT5G66920,AT1G10960,AT1G06040,AT5G08640,AT1G61890,AT5G57785,	4.83609e-05
Biological process	photoinhibition	GO:0010205	9	1.9726e-06	13.988	6	14	739	24120	AT2G30950,AT1G67740,AT3G15850,AT4G30950,AT1G06430,AT5G42270,	4.78803e-05
Biological process	photosystem II repair	GO:0010206	8	1.9726e-06	13.988	6	14	739	24120	AT2G30950,AT1G03600,AT1G54780,AT2G47940,AT1G06430,AT5G42270,	4.78803e-05
Biological process	negative regulation of photosynthesis, light reaction	GO:0043155	8	1.9726e-06	13.988	6	14	739	24120	AT2G30950,AT1G67740,AT3G15850,AT4G30950,AT1G06430,AT5G42270,	4.78803e-05
Biological process	response to water	GO:0009415	5	2.10951e-06	2.65132	29	357	739	24120	AT4G27410,AT2G32700,AT2G36270,AT1G13740,AT5G05410,AT3G30775,AT1G20450,AT3G53420,AT1G52400,AT3G02130,AT3G27690,AT1G05850,AT2G05620,AT2G18960,AT1G01620,AT1G69600,AT1G02730,AT2G45960,AT2G20890,AT2G05070,AT5G35750,AT2G33380,AT2G47780,AT1G04400,AT1G74920,AT1G47128,AT4G34220,AT5G15970,AT1G68010,	4.95155e-05
Biological process	regulation of RNA metabolic process	GO:0051252	7	2.2497e-06	1.53866	113	2397	739	24120	AT2G37590,AT1G53160,AT3G53460,AT1G69780,AT5G52470,AT5G66870,AT1G12860,AT5G37020,AT4G27410,AT2G32700,AT2G36270,AT5G57720,AT2G02070,AT2G16210,AT4G27430,AT5G05410,AT1G31310,AT1G28360,AT2G33810,AT1G70700,AT2G44940,AT2G33620,AT5G43700,AT5G62000,AT5G21960,AT1G74430,AT2G24700,AT1G49475,AT3G61310,AT4G30350,AT3G03450,AT1G01060,AT3G17860,AT5G67060,AT3G18960,AT2G18090,AT1G56170,AT4G20130,AT5G03680,AT2G37630…	5.22322e-05
Biological process	response to external stimulus	GO:0009605	3	2.38075e-06	1.66724	85	1664	739	24120	AT5G14180,AT2G26440,AT1G11310,AT2G06850,AT3G11630,AT2G32700,AT5G64840,AT1G53310,AT4G12720,AT3G55800,AT4G25050,AT1G26190,AT3G30775,AT3G48090,AT3G09980,AT3G60190,AT2G27190,AT1G52400,AT2G06050,AT2G20580,AT5G08280,AT5G66190,AT4G03280,AT4G33630,AT1G52410,AT4G01050,AT5G04770,AT2G37630,AT5G13220,AT4G24770,AT1G69440,AT5G35220,AT2G24570,AT3G27850,AT1G14790,AT4G10180,AT4G37870,AT4G35450,AT3G13450,AT2G02100…	5.46804e-05
Biological process	regulation of cellular macromolecule biosynthetic process	GO:2000112	7	2.73996e-06	1.52174	116	2488	739	24120	AT2G37590,AT1G53160,AT1G69780,AT5G52470,AT5G66870,AT1G12860,AT5G37020,AT4G27410,AT2G32700,AT2G36270,AT5G57720,AT2G02070,AT2G16210,AT4G27430,AT5G05410,AT1G31310,AT1G28360,AT4G12720,AT2G33810,AT1G70700,AT2G44940,AT2G33620,ATCG00380,AT5G43700,AT5G62000,AT5G21960,AT1G74430,AT2G24700,AT1G49475,AT3G61310,AT4G30350,AT3G03450,AT1G01060,AT3G17860,AT5G67060,AT3G18960,AT2G18090,AT1G56170,AT4G20130,AT5G03680…	6.22613e-05
Biological process	small molecule metabolic process	GO:0044281	3	2.78865e-06	1.67903	82	1594	739	24120	AT4G38970,AT2G38230,AT1G23310,AT2G38040,AT5G22630,AT5G13930,AT3G55800,AT4G25050,AT1G26190,AT3G30775,AT5G43940,AT4G31990,AT5G17230,AT4G29680,AT5G51110,AT1G30620,AT1G52400,AT2G06050,AT3G57050,AT5G58330,AT2G14910,AT1G13280,AT5G35630,AT1G53520,AT5G11880,AT3G20390,AT1G67080,AT2G44160,AT4G15440,AT4G22570,AT5G57655,AT3G14990,AT5G10170,AT1G05850,AT3G15850,AT4G37870,AT5G14060,AT5G65640,AT2G18960,AT1G69850…	6.27005e-05
Biological process	regulation of macromolecule biosynthetic process	GO:0010556	6	3.31567e-06	1.51565	116	2498	739	24120	AT2G37590,AT1G53160,AT1G69780,AT5G52470,AT5G66870,AT1G12860,AT5G37020,AT4G27410,AT2G32700,AT2G36270,AT5G57720,AT2G02070,AT2G16210,AT4G27430,AT5G05410,AT1G31310,AT1G28360,AT4G12720,AT2G33810,AT1G70700,AT2G44940,AT2G33620,ATCG00380,AT5G43700,AT5G62000,AT5G21960,AT1G74430,AT2G24700,AT1G49475,AT3G61310,AT4G30350,AT3G03450,AT1G01060,AT3G17860,AT5G67060,AT3G18960,AT2G18090,AT1G56170,AT4G20130,AT5G03680…	7.37736e-05
Biological process	response to other organism	GO:0051707	5	3.38163e-06	1.76633	69	1275	739	24120	AT5G14180,AT2G26440,AT1G11310,AT3G11630,AT2G32700,AT5G64840,AT4G12720,AT3G55800,AT4G25050,AT1G26190,AT3G30775,AT3G48090,AT3G09980,AT3G60190,AT1G52400,AT2G06050,AT2G20580,AT5G08280,AT5G66190,AT4G03280,AT1G52410,AT4G01050,AT5G04770,AT2G37630,AT5G13220,AT4G24770,AT1G69440,AT2G24570,AT3G27850,AT1G14790,AT4G37870,AT4G35450,AT2G02100,AT2G37220,AT1G55490,AT5G03140,AT5G64570,AT1G69850,AT2G43710,AT4G31800…	7.44656e-05
Biological process	nitrogen compound metabolic process	GO:0006807	3	3.70575e-06	1.22825	314	8344	739	24120	AT2G30950,AT5G57900,AT1G29070,AT4G38970,AT2G37590,ATCG01020,AT1G53160,AT2G01150,AT3G53460,AT1G69780,AT2G24280,AT1G44446,AT5G52470,AT5G66870,AT1G12860,AT5G37020,AT4G30810,AT2G38230,AT1G43170,AT4G27410,AT1G34210,AT2G32700,AT1G25510,AT5G42230,AT5G17870,AT2G36270,AT5G57720,AT2G02070,AT5G42240,AT2G16210,AT4G27430,AT1G03720,AT1G48830,AT5G05410,AT1G23310,AT2G32730,AT1G31310,AT1G78630,AT2G38040,ATCG00340…	8.07702e-05
Biological process	regulation of nucleobase-containing compound metabolic process	GO:0019219	6	3.94811e-06	1.52027	113	2426	739	24120	AT2G37590,AT1G53160,AT3G53460,AT1G69780,AT5G52470,AT5G66870,AT1G12860,AT5G37020,AT4G27410,AT2G32700,AT2G36270,AT5G57720,AT2G02070,AT2G16210,AT4G27430,AT5G05410,AT1G31310,AT1G28360,AT2G33810,AT1G70700,AT2G44940,AT2G33620,AT5G43700,AT5G62000,AT5G21960,AT1G74430,AT2G24700,AT1G49475,AT3G61310,AT4G30350,AT3G03450,AT1G01060,AT3G17860,AT5G67060,AT3G18960,AT2G18090,AT1G56170,AT4G20130,AT5G03680,AT2G37630…	8.51834e-05
Biological process	regulation of cellular biosynthetic process	GO:0031326	6	4.78505e-06	1.49742	118	2572	739	24120	AT2G37590,AT1G53160,AT1G69780,AT5G52470,AT5G66870,AT1G12860,AT5G37020,AT4G27410,AT2G32700,AT2G36270,AT5G57720,AT2G02070,AT2G16210,AT4G27430,AT5G05410,AT1G31310,AT1G28360,AT4G12720,AT2G33810,AT1G70700,AT2G44940,AT2G33620,ATCG00380,AT5G43700,AT5G62000,AT5G21960,AT1G74430,AT2G24700,AT1G49475,AT3G61310,AT4G30350,AT3G03450,AT1G01060,AT3G17860,AT5G67060,AT3G18960,AT2G18090,AT1G56170,AT4G20130,AT5G03680…	0.000102209
Biological process	regulation of transcription, DNA-templated	GO:0006355	10	4.87299e-06	1.52388	110	2356	739	24120	AT2G37590,AT1G53160,AT1G69780,AT5G52470,AT5G66870,AT1G12860,AT5G37020,AT4G27410,AT2G32700,AT2G36270,AT5G57720,AT2G02070,AT2G16210,AT4G27430,AT5G05410,AT1G31310,AT1G28360,AT2G33810,AT1G70700,AT2G44940,AT2G33620,AT5G43700,AT5G62000,AT5G21960,AT1G74430,AT2G24700,AT1G49475,AT3G61310,AT4G30350,AT3G03450,AT1G01060,AT3G17860,AT5G67060,AT3G18960,AT2G18090,AT1G56170,AT4G20130,AT5G03680,AT2G37630,AT3G54390…	0.000103057
Biological process	response to biotic stimulus	GO:0009607	3	5.03493e-06	1.73742	70	1315	739	24120	AT5G14180,AT2G26440,AT1G11310,AT3G11630,AT2G32700,AT5G64840,AT4G12720,AT3G55800,AT4G25050,AT1G26190,AT3G30775,AT3G48090,AT3G09980,AT3G60190,AT1G52400,AT2G06050,AT2G20580,AT5G08280,AT5G66190,AT4G03280,AT1G52410,AT4G01050,AT5G04770,AT2G37630,AT5G13220,AT4G24770,AT1G69440,AT2G24570,AT3G27850,AT1G14790,AT4G37870,AT4G35450,AT2G02100,AT2G37220,AT1G55490,AT5G03140,AT5G62390,AT5G64570,AT1G69850,AT2G43710…	0.000105437
Biological process	regulation of RNA biosynthetic process	GO:2001141	8	5.06325e-06	1.52259	110	2358	739	24120	AT2G37590,AT1G53160,AT1G69780,AT5G52470,AT5G66870,AT1G12860,AT5G37020,AT4G27410,AT2G32700,AT2G36270,AT5G57720,AT2G02070,AT2G16210,AT4G27430,AT5G05410,AT1G31310,AT1G28360,AT2G33810,AT1G70700,AT2G44940,AT2G33620,AT5G43700,AT5G62000,AT5G21960,AT1G74430,AT2G24700,AT1G49475,AT3G61310,AT4G30350,AT3G03450,AT1G01060,AT3G17860,AT5G67060,AT3G18960,AT2G18090,AT1G56170,AT4G20130,AT5G03680,AT2G37630,AT3G54390…	0.000105001
Biological process	regulation of nucleic acid-templated transcription	GO:1903506	9	5.06325e-06	1.52259	110	2358	739	24120	AT2G37590,AT1G53160,AT1G69780,AT5G52470,AT5G66870,AT1G12860,AT5G37020,AT4G27410,AT2G32700,AT2G36270,AT5G57720,AT2G02070,AT2G16210,AT4G27430,AT5G05410,AT1G31310,AT1G28360,AT2G33810,AT1G70700,AT2G44940,AT2G33620,AT5G43700,AT5G62000,AT5G21960,AT1G74430,AT2G24700,AT1G49475,AT3G61310,AT4G30350,AT3G03450,AT1G01060,AT3G17860,AT5G67060,AT3G18960,AT2G18090,AT1G56170,AT4G20130,AT5G03680,AT2G37630,AT3G54390…	0.000105001
Biological process	regulation of gene expression	GO:0010468	6	5.89773e-06	1.47278	124	2748	739	24120	AT2G37590,AT1G53160,AT3G53460,AT1G69780,AT5G52470,AT5G66870,AT1G12860,AT5G37020,AT4G27410,AT2G32700,AT2G36270,AT5G57720,AT2G02070,AT2G16210,AT4G27430,AT5G05410,AT1G31310,AT1G28360,AT2G33810,AT1G70700,AT2G44940,AT2G33620,ATCG00380,AT5G43700,AT5G62000,AT5G21960,AT1G74430,AT2G24700,AT1G49475,AT3G61310,AT4G30350,AT3G03450,AT1G01060,AT3G17860,AT5G67060,AT3G18960,AT2G18090,AT1G56170,AT4G20130,AT5G03680…	0.000119977
Biological process	photosynthesis, light harvesting in photosystem II	GO:0009769	6	5.90635e-06	16.3194	5	10	739	24120	AT3G27690,ATCG00080,AT2G05070,AT2G34420,AT5G54270,	0.000119018
Biological process	negative regulation of cellular metabolic process	GO:0031324	6	6.41192e-06	2.60723	27	338	739	24120	AT2G30950,AT3G53460,AT2G32700,AT1G67740,AT1G70700,AT5G62000,AT3G17860,AT2G37630,AT2G47400,AT5G13220,AT4G24770,AT4G36990,AT3G15850,AT1G09570,AT2G18500,AT4G30950,AT2G27040,AT2G34600,AT2G25900,AT4G03190,AT3G48670,AT2G46830,AT2G22670,AT1G06430,AT5G20900,AT1G15750,AT5G42270,	0.000127999
Biological process	porphyrin-containing compound biosynthetic process	GO:0006779	7	6.48057e-06	5.27979	11	68	739	24120	AT1G44446,AT4G27430,AT4G18480,AT5G63570,AT3G56940,AT5G08280,AT1G03630,AT4G03205,AT3G59400,AT5G47110,AT3G51820,	0.000128171
Biological process	nucleobase-containing compound biosynthetic process	GO:0034654	6	6.85249e-06	1.47107	123	2729	739	24120	AT2G37590,AT1G53160,AT1G69780,AT5G52470,AT5G66870,AT1G12860,AT5G37020,AT4G27410,AT2G32700,AT2G36270,AT5G57720,AT2G02070,AT2G16210,AT4G27430,AT5G05410,AT1G31310,AT2G38040,AT1G28360,AT2G33810,AT1G26190,AT1G70700,AT2G44940,AT2G33620,AT5G43700,AT5G62000,AT5G21960,AT1G30620,AT1G74430,AT2G24700,AT1G49475,AT3G61310,AT4G30350,AT3G03450,AT1G01060,AT3G17860,AT5G67060,AT3G18960,AT2G18090,AT1G56170,AT4G20130…	0.000134284
Biological process	plant organ development	GO:0099402	4	6.99309e-06	1.86993	55	960	739	24120	AT4G26760,AT5G55730,AT2G45190,AT1G69780,AT5G66870,AT5G05690,AT5G09810,AT3G22780,AT2G32700,AT1G53310,AT5G65700,AT5G62000,AT4G09510,AT5G64667,AT2G06050,AT2G42590,AT3G02130,AT5G67060,AT5G41700,AT2G37860,AT5G03680,AT5G25460,AT2G37630,AT3G57670,AT1G05850,AT5G43270,AT4G25640,AT1G01030,AT1G48920,AT5G27320,AT5G12080,AT2G27230,AT1G19300,AT4G38000,AT1G77450,AT5G53860,AT5G09750,AT1G09560,AT4G09960,AT4G03190…	0.000135793
Biological process	cellular macromolecule metabolic process	GO:0044260	5	8.39404e-06	1.26219	255	6594	739	24120	AT2G30950,AT5G57900,AT1G29070,AT2G37590,ATCG01020,AT1G53160,AT2G01150,AT3G53460,AT1G69780,AT5G52470,AT2G06850,AT5G66870,AT1G12860,AT5G37020,AT4G30810,AT1G70710,AT1G43170,AT4G27410,AT1G34210,AT2G32700,AT5G42230,AT5G17870,AT2G36270,AT5G57720,AT2G02070,AT5G42240,AT2G16210,AT4G27430,AT1G48830,AT5G05410,AT2G32730,AT1G31310,AT1G78630,ATCG00340,AT1G29240,AT4G09570,AT1G28360,AT4G12720,AT2G33800,AT3G55800…	0.000161529
Biological process	floral organ morphogenesis	GO:0048444	6	9.03766e-06	6.38583	9	46	739	24120	AT2G45190,AT5G05690,AT3G22780,AT5G67060,AT5G03680,AT5G27320,AT5G09750,AT2G01500,AT5G07280,	0.000172361
Biological process	tetrapyrrole biosynthetic process	GO:0033014	6	9.95895e-06	5.0567	11	71	739	24120	AT1G44446,AT4G27430,AT4G18480,AT5G63570,AT3G56940,AT5G08280,AT1G03630,AT4G03205,AT3G59400,AT5G47110,AT3G51820,	0.000188251
Biological process	response to ozone	GO:0010193	6	1.0575e-05	7.25304	8	36	739	24120	AT4G12720,AT2G06050,AT1G11650,AT1G19570,AT2G28190,AT1G51400,AT5G55120,AT1G72520,	0.000198141
Biological process	positive regulation of biological process	GO:0048518	4	1.07797e-05	1.89371	51	879	739	24120	AT2G01150,AT5G05690,AT4G27410,AT2G32700,AT2G36270,AT4G27430,AT5G05410,AT4G09570,AT4G12720,AT2G33810,AT1G53300,AT3G48090,ATCG00380,AT3G09980,AT5G62000,AT1G52400,AT5G67060,AT1G56170,AT2G36990,AT3G26744,AT3G14990,AT2G47460,AT5G26751,AT1G14790,AT4G33260,AT5G20720,AT1G69600,AT5G27320,AT2G27230,AT2G26150,AT4G38000,AT1G77450,AT1G62380,AT2G20890,AT1G19570,AT1G06040,AT2G05070,AT1G74310,AT4G09960,AT2G25900…	0.00020022
Biological process	response to wounding	GO:0009611	4	1.20546e-05	3.0221	20	216	739	24120	AT5G09810,AT2G32700,AT4G34190,AT5G13930,AT1G70700,AT1G19660,AT5G43940,AT1G52030,AT2G06050,AT3G17860,AT2G28900,AT4G15440,AT5G13220,AT2G34600,AT1G51400,AT5G20900,AT4G35770,AT1G74930,AT1G01140,AT1G72520,	0.00022197
Biological process	organic cyclic compound metabolic process	GO:1901360	4	1.2499e-05	1.33044	186	4563	739	24120	AT4G38970,AT2G37590,AT1G53160,AT3G53460,AT1G69780,AT1G44446,AT5G52470,AT5G66870,AT1G12860,AT5G05690,AT5G37020,AT2G38230,AT1G15950,AT4G27410,AT2G32700,AT2G36270,AT5G57720,AT2G02070,AT2G16210,AT4G27430,AT5G05410,AT1G31310,AT2G38040,AT5G22630,AT1G12800,AT5G13930,AT2G45810,AT1G28360,AT2G33800,AT2G33810,AT1G26190,AT1G70700,AT2G44940,AT3G30775,AT2G33620,AT5G43700,AT4G18480,AT5G17230,AT5G62000,AT5G63570…	0.000228187
Biological process	heterocycle metabolic process	GO:0046483	4	1.3372e-05	1.34341	176	4276	739	24120	AT4G38970,AT2G37590,AT1G53160,AT3G53460,AT1G69780,AT1G44446,AT5G52470,AT5G66870,AT1G12860,AT5G37020,AT2G38230,AT4G27410,AT2G32700,AT2G36270,AT5G57720,AT2G02070,AT2G16210,AT4G27430,AT5G05410,AT1G31310,AT2G38040,AT1G12800,AT2G45810,AT1G28360,AT2G33800,AT2G33810,AT1G26190,AT1G70700,AT2G44940,AT3G30775,AT2G33620,AT5G43700,AT4G18480,AT5G62000,AT5G63570,AT4G29680,AT3G56940,AT5G21960,AT5G51110,AT1G30620…	0.000242057
Biological process	pigment metabolic process	GO:0042440	3	1.43526e-05	3.21036	18	183	739	24120	AT1G44446,AT4G27430,AT5G13930,AT4G18480,AT5G17230,AT5G63570,AT3G56940,AT5G08280,AT1G03630,AT4G22570,AT4G13250,AT4G03205,AT2G47460,AT3G59400,AT2G20890,AT5G35750,AT5G47110,AT3G51820,	0.000257624
Biological process	cellular carbohydrate biosynthetic process	GO:0034637	6	1.47685e-05	2.9807	20	219	739	24120	AT4G12720,AT3G55800,AT4G39210,AT1G30620,AT2G22125,AT4G22590,AT5G10170,AT1G05850,AT1G02730,AT4G17090,AT1G19300,AT5G64740,AT3G02230,AT1G32900,AT2G21590,AT1G06410,AT2G22240,AT5G04885,AT3G62720,AT1G68020,	0.000262879
Biological process	cofactor metabolic process	GO:0051186	4	1.50182e-05	2.31533	31	437	739	24120	AT1G44446,AT2G38230,AT4G27430,AT3G28200,AT2G38040,AT3G48090,AT4G18480,AT5G63570,AT3G56940,AT4G29210,AT5G51110,AT5G08280,AT1G03630,AT2G44160,AT5G38520,AT4G13250,AT4G03205,AT3G59400,AT5G40150,AT4G09010,AT2G16370,AT2G20890,AT5G27380,AT5G35750,AT5G47110,AT3G63410,AT5G28840,AT5G55120,AT3G51820,AT1G04400,AT3G14415,	0.000265114
Biological process	response to low light intensity stimulus	GO:0009645	7	1.56296e-05	10.307	6	19	739	24120	AT2G06850,AT3G27690,AT1G61520,AT1G45474,AT2G05070,AT1G04400,	0.000273646
Biological process	establishment of protein localization to chloroplast	GO:0072596	8	1.61899e-05	6.87131	8	38	739	24120	AT4G02510,AT5G22640,AT2G28900,AT4G35450,AT2G47450,AT5G57180,AT2G20890,AT5G03940,	0.000281151
Biological process	protein targeting to chloroplast	GO:0045036	11	1.61899e-05	6.87131	8	38	739	24120	AT4G02510,AT5G22640,AT2G28900,AT4G35450,AT2G47450,AT5G57180,AT2G20890,AT5G03940,	0.000281151
Biological process	regulation of macromolecule metabolic process	GO:0060255	5	1.94829e-05	1.42585	128	2930	739	24120	AT2G37590,AT1G53160,AT3G53460,AT1G69780,AT5G52470,AT5G66870,AT1G12860,AT5G37020,AT4G27410,AT2G32700,AT2G36270,AT5G57720,AT2G02070,AT2G16210,AT4G27430,AT5G05410,AT2G32730,AT1G31310,AT1G28360,AT4G12720,AT2G33810,AT1G70700,AT2G44940,AT2G33620,ATCG00380,AT5G43700,AT5G62000,AT5G21960,AT1G74430,AT2G24700,AT1G49475,AT2G20580,AT3G61310,AT4G30350,AT3G03450,AT1G01060,AT3G17860,AT5G67060,AT3G18960,AT2G18090…	0.000332924
Biological process	glucose metabolic process	GO:0006006	7	1.98245e-05	6.69512	8	39	739	24120	AT4G38970,AT3G55800,AT4G37870,AT1G12900,AT5G35790,AT3G26650,AT2G21330,AT5G55120,	0.000336073
Biological process	protein localization to chloroplast	GO:0072598	7	1.98245e-05	6.69512	8	39	739	24120	AT4G02510,AT5G22640,AT2G28900,AT4G35450,AT2G47450,AT5G57180,AT2G20890,AT5G03940,	0.000336073
Biological process	catabolic process	GO:0009056	3	2.02019e-05	1.63858	74	1474	739	24120	AT5G14180,AT2G30950,AT2G26440,AT4G38970,AT2G01150,AT3G53460,AT4G30810,AT1G70710,AT5G42230,AT5G42240,AT1G23310,AT2G32730,AT3G28200,AT1G67750,AT3G30775,AT4G09510,AT4G29210,AT5G43060,AT2G20580,AT5G03610,AT3G49220,AT1G50490,AT5G41700,AT3G18980,AT1G02305,AT4G16520,AT4G13250,AT4G24770,AT2G06925,AT3G14990,AT1G05850,AT2G40840,AT4G34110,AT4G33160,AT5G65640,AT1G78370,AT5G64570,AT5G40150,AT3G57520,AT4G09010…	0.000337118
Biological process	response to jasmonic acid	GO:0009753	6	2.05299e-05	2.91417	20	224	739	24120	AT5G13930,AT1G70700,AT1G74430,AT3G03450,AT1G01060,AT3G17860,AT2G28900,AT2G37630,AT5G13220,AT2G43710,AT2G34600,AT1G19570,AT1G28290,AT5G27380,AT2G46830,AT5G20900,AT1G15750,AT4G35770,AT5G55120,AT2G39730,	0.000339937
Biological process	organic substance catabolic process	GO:1901575	4	2.12555e-05	1.69352	66	1272	739	24120	AT5G14180,AT2G30950,AT2G26440,AT4G38970,AT2G01150,AT3G53460,AT4G30810,AT1G70710,AT5G42230,AT5G42240,AT1G23310,AT2G32730,AT1G67750,AT3G30775,AT4G09510,AT4G29210,AT5G43060,AT2G20580,AT5G03610,AT3G49220,AT1G50490,AT5G41700,AT3G18980,AT1G02305,AT4G13250,AT4G24770,AT2G06925,AT3G14990,AT1G05850,AT2G40840,AT4G34110,AT4G33160,AT5G65640,AT5G64570,AT3G57520,AT2G41530,AT4G17090,AT5G48230,AT2G17450,AT1G08630…	0.000349245
Biological process	cellular aromatic compound metabolic process	GO:0006725	4	2.1265e-05	1.32708	180	4427	739	24120	AT4G38970,AT2G37590,AT1G53160,AT3G53460,AT1G69780,AT1G44446,AT5G52470,AT5G66870,AT1G12860,AT5G37020,AT2G38230,AT1G15950,AT4G27410,AT2G32700,AT2G36270,AT5G57720,AT2G02070,AT2G16210,AT4G27430,AT5G05410,AT1G31310,AT2G38040,AT5G22630,AT1G12800,AT5G13930,AT2G45810,AT1G28360,AT2G33800,AT2G33810,AT1G26190,AT1G70700,AT2G44940,AT2G33620,AT5G43700,AT4G18480,AT5G62000,AT5G63570,AT4G29680,AT3G56940,AT5G21960…	0.000346733
Biological process	transcription, DNA-templated	GO:0006351	10	2.16905e-05	1.46973	111	2465	739	24120	AT2G37590,AT1G53160,AT1G69780,AT5G52470,AT5G66870,AT1G12860,AT5G37020,AT4G27410,AT2G32700,AT2G36270,AT5G57720,AT2G02070,AT2G16210,AT4G27430,AT5G05410,AT1G31310,AT1G28360,AT2G33810,AT1G70700,AT2G44940,AT2G33620,AT5G43700,AT5G62000,AT5G21960,AT1G74430,AT2G24700,AT1G49475,AT3G61310,AT4G30350,AT3G03450,AT1G01060,AT3G17860,AT5G67060,AT3G18960,AT2G18090,AT1G56170,AT4G20130,AT5G03680,AT2G37630,AT3G59600…	0.000350992
Biological process	nucleic acid-templated transcription	GO:0097659	9	2.24564e-05	1.46854	111	2467	739	24120	AT2G37590,AT1G53160,AT1G69780,AT5G52470,AT5G66870,AT1G12860,AT5G37020,AT4G27410,AT2G32700,AT2G36270,AT5G57720,AT2G02070,AT2G16210,AT4G27430,AT5G05410,AT1G31310,AT1G28360,AT2G33810,AT1G70700,AT2G44940,AT2G33620,AT5G43700,AT5G62000,AT5G21960,AT1G74430,AT2G24700,AT1G49475,AT3G61310,AT4G30350,AT3G03450,AT1G01060,AT3G17860,AT5G67060,AT3G18960,AT2G18090,AT1G56170,AT4G20130,AT5G03680,AT2G37630,AT3G59600…	0.000360654
Biological process	response to osmotic stress	GO:0006970	4	2.30228e-05	2.02097	40	646	739	24120	AT2G01150,AT2G32700,AT2G36270,AT5G06150,AT4G12720,AT1G53300,AT3G53420,AT5G43060,AT1G52400,AT3G03450,AT1G62480,AT1G01060,AT5G35630,AT2G37630,AT3G49810,AT2G47460,AT1G05850,AT5G26751,AT5G35220,AT4G34110,AT1G01620,AT1G02730,AT2G45960,AT3G62030,AT1G62380,AT1G06040,AT2G28190,AT3G02230,AT2G22660,AT2G46830,AT5G35750,AT2G36830,AT4G37900,AT5G18170,AT2G33380,AT5G12030,AT5G39730,AT1G74920,AT5G15970,AT1G01140,	0.00036699
Biological process	RNA biosynthetic process	GO:0032774	8	2.44831e-05	1.46557	111	2472	739	24120	AT2G37590,AT1G53160,AT1G69780,AT5G52470,AT5G66870,AT1G12860,AT5G37020,AT4G27410,AT2G32700,AT2G36270,AT5G57720,AT2G02070,AT2G16210,AT4G27430,AT5G05410,AT1G31310,AT1G28360,AT2G33810,AT1G70700,AT2G44940,AT2G33620,AT5G43700,AT5G62000,AT5G21960,AT1G74430,AT2G24700,AT1G49475,AT3G61310,AT4G30350,AT3G03450,AT1G01060,AT3G17860,AT5G67060,AT3G18960,AT2G18090,AT1G56170,AT4G20130,AT5G03680,AT2G37630,AT3G59600…	0.000387377
Biological process	cellular response to chemical stimulus	GO:0070887	4	2.77376e-05	1.7208	61	1157	739	24120	AT2G01150,AT5G37020,AT1G34210,AT2G36270,AT4G09570,AT1G28360,AT1G70700,AT1G53300,AT2G44940,AT3G48090,AT5G43700,AT5G62000,AT5G21960,AT4G29210,AT1G52400,AT3G03450,AT4G33630,AT3G17860,AT5G13220,AT3G49810,AT3G14990,AT1G05850,AT4G14560,AT1G53910,AT3G54430,AT5G20720,AT5G62390,AT1G22300,AT3G58850,AT4G09010,AT5G27320,AT2G43710,AT2G41530,AT5G12080,AT5G48485,AT1G30330,AT2G26150,AT2G34600,AT5G42980,AT1G62380…	0.000435644
Biological process	regulation of response to stimulus	GO:0048583	4	2.82531e-05	2.1194	35	539	739	24120	AT1G11310,AT2G01150,AT2G32700,AT4G09570,AT4G12720,AT1G70700,AT1G53300,AT3G09980,AT1G52400,AT3G03450,AT3G17860,AT2G37630,AT5G13220,AT3G49810,AT3G14990,AT5G26751,AT4G10180,AT5G20720,AT1G78370,AT5G27320,AT2G43710,AT4G31800,AT3G09840,AT2G34600,AT2G20890,AT1G19570,AT1G06040,AT3G48670,AT5G20480,AT4G37900,AT1G18400,AT5G20900,AT2G47780,AT1G04400,AT4G34220,	0.000440501
Biological process	macromolecule metabolic process	GO:0043170	4	2.93959e-05	1.21406	293	7877	739	24120	AT2G30950,AT5G57900,AT1G29070,AT2G26440,AT2G37590,ATCG01020,AT1G53160,AT2G01150,AT3G53460,AT1G69780,AT2G24280,AT5G52470,AT2G06850,AT5G66870,AT1G12860,AT5G37020,AT4G30810,AT1G70710,AT1G43170,AT4G27410,AT1G34210,AT2G32700,AT1G25510,AT5G42230,AT5G17870,AT2G36270,AT5G57720,AT2G02070,AT5G42240,AT2G16210,AT4G27430,AT1G03720,AT1G48830,AT5G05410,AT2G32730,AT1G31310,AT1G78630,ATCG00340,AT1G67750,AT1G12800…	0.000454997
Biological process	polysaccharide metabolic process	GO:0005976	5	3.06063e-05	2.26658	30	432	739	24120	AT2G26440,AT2G06850,AT1G70710,AT2G32700,AT1G67750,AT4G12720,AT3G55800,AT4G39210,AT1G30620,AT3G49220,AT4G14130,AT2G22125,AT1G05850,AT1G13250,AT2G40840,AT3G23730,AT5G64570,AT1G02730,AT4G17090,AT1G19300,AT5G64740,AT5G18670,AT1G04680,AT3G02230,AT1G32900,AT2G21590,AT4G02290,AT3G53190,AT5G04885,AT3G62720,	0.000470325
Biological process	cellular carbohydrate metabolic process	GO:0044262	5	3.6903e-05	2.28078	29	415	739	24120	AT2G06850,AT1G70710,AT4G12720,AT3G55800,AT4G39210,AT4G09510,AT1G30620,AT4G14130,AT2G22125,AT4G22590,AT5G10170,AT1G05850,AT2G40840,AT3G23730,AT5G64570,AT1G02730,AT4G17090,AT1G19300,AT5G64740,AT3G02230,AT1G32900,AT5G61410,AT2G21590,AT4G02290,AT1G06410,AT2G22240,AT5G04885,AT3G62720,AT1G68020,	0.000563034
Biological process	reproduction	GO:0000003	2	4.07677e-05	1.55966	82	1716	739	24120	AT1G53160,AT2G45190,AT1G69780,AT5G66870,AT5G05690,AT5G37020,AT3G22780,AT1G43170,AT1G34210,AT2G32700,AT2G36270,AT5G22640,AT1G78630,AT2G33810,AT5G65700,AT5G43940,AT1G52030,AT5G62000,AT5G64667,AT4G28250,AT2G06050,AT3G12145,AT3G03450,AT5G47690,AT1G01060,AT3G02130,AT5G67060,AT5G41700,AT5G03680,AT2G37630,AT3G57670,AT1G60870,AT5G10170,AT5G43270,AT4G25640,AT5G26742,AT1G01030,AT4G35450,AT3G50070,AT1G48920…	0.000617587
Biological process	defense response	GO:0006952	4	4.24472e-05	1.59009	76	1560	739	24120	AT5G14180,AT1G11310,AT3G11630,AT1G58602,AT1G28360,AT4G12720,AT3G55800,AT4G25050,AT1G26190,AT1G70700,AT3G30775,AT3G48090,AT1G52030,AT3G09980,AT3G60190,AT1G52400,AT2G20580,AT5G08280,AT3G03450,AT5G66190,AT4G03280,AT3G17860,AT3G20820,AT1G52410,AT4G01050,AT1G02305,AT2G37630,AT5G21090,AT5G13220,AT4G24770,AT1G69440,AT2G24570,AT3G27850,AT1G14790,AT4G37870,AT4G35450,AT2G02100,AT2G37220,AT1G55490,AT3G44630…	0.000638502
Biological process	NADPH regeneration	GO:0006740	5	4.24753e-05	7.13972	7	32	739	24120	AT4G38970,AT5G57655,AT1G55670,AT5G24420,AT5G35790,AT2G21330,AT5G61410,	0.000634456
[truncated: 280 more rows]

## Sheet: cluster3 DEGs GO
Class	GO_Name	GO_ID	GO_Level	P_value	EnrichmentScore	HitsGenesCountsInSelectedSet	HitsGenesCountsInBackground	AllGenesCountsInSelectedSet	AllGenesCountsInBackground	GenesOfSelectedSetInGOterm	corrected p-value(BH method)
[truncated: 561 more rows]

## Sheet: cluster4 DEGs GO
Class	GO_Name	GO_ID	GO_Level	P_value	EnrichmentScore	HitsGenesCountsInSelectedSet	HitsGenesCountsInBackground	AllGenesCountsInSelectedSet	AllGenesCountsInBackground	GenesOfSelectedSetInGOterm	corrected p-value(BH method)
[truncated: 602 more rows]

[truncated: 2 more sheets: cluster5 DEGs GO, cluster6 DEGs GO]
