# Supplementary material for: High-throughput single-cell transcriptomics reveals the female germline differentiation trajectory in Arabidopsis thaliana
Source: Commun Biol. 2021 Oct 1;4:1149. doi: 10.1038/s42003-021-02676-z (PMC8486858; doi:10.1038/s42003-021-02676-z)
Supplement: Supplementary file 14 — Supplementary Data 12. [file 42003_2021_2676_MOESM14_ESM.xlsx]

## Sheet: sheet1
Supplementary Data 12. Transcription factors (TFs) with branch-specific expression across pseudotime.
gene_short_name	Name	status	pval	qval	num_cells_expressed	Gene_clusters
AT3G17010	AT3G17010	OK	2.36e-12	2.99e-11	134	6
AT5G67420	LBD37	OK	2.04e-10	2.09e-09	116	6
AT3G44750	HDT1	OK	2.24e-12	2.86e-11	535	6
AT2G35550	BPC7	OK	0.00307973	0.00838471	44	6
AT4G21550	VAL3	OK	0.000229348	0.000860094	149	4
AT3G21810	AT3G21810	OK	0.00213692	0.00612092	155	4
AT5G45420	AT5G45420	OK	0.000651897	0.0021653	130	4
AT5G59570	BOA	OK	0.00772604	0.0185465	223	4
AT1G47870	E2FC	OK	1.54e-08	1.24e-07	240	4
AT3G01330	E2FF	OK	2.44e-07	1.63e-06	190	4
AT1G68200	AT1G68200	OK	2.32e-65	3.83e-63	84	4
AT1G66810	AT1G66810	OK	4.05e-10	4.02e-09	29	4
AT4G25610	AT4G25610	OK	1.97e-15	3.36e-14	209	4
AT4G24020	NLP7	OK	0.00477161	0.0122419	171	4
AT3G58630	AT3G58630	OK	0.000125233	0.000500875	165	4
AT1G07980	NF-YC10	OK	1.83e-07	1.26e-06	337	4
AT1G09770	CDC5	OK	0.000295067	0.00107392	1031	4
AT5G42520	BPC6	OK	0.000344213	0.00123366	314	4
AT1G77850	ARF17	OK	1.21e-05	5.94e-05	38	4
AT5G14280	GPL2	OK	2.8e-06	1.55e-05	142	4
AT3G04850	TCX4	OK	2.25e-12	2.86e-11	100	4
AT1G64530	NLP6	OK	0.0022913	0.00650163	152	4
AT5G41920	SCL23	OK	1.7e-05	8.08e-05	55	4
AT3G54620	BZIP25	OK	0.00168502	0.00496038	382	4
AT2G32250	FRS2	OK	3.9e-08	2.97e-07	168	4
AT5G22220	E2FB	OK	3.09e-08	2.39e-07	225	4
AT1G32330	HSFA1D	OK	0.0021225	0.00608483	130	4
AT5G49300	GATA16	OK	3.16e-10	3.18e-09	58	4
AT1G25550	HHO3	OK	0.000308366	0.0011172	48	4
AT3G22100	BHLH117	OK	2.14e-08	1.69e-07	70	4
AT5G14010	KNU	OK	1.17e-07	8.33e-07	60	4
AT1G01350	AT1G01350	OK	1.38e-07	9.66e-07	614	4
AT1G75340	CG1	OK	0.00575175	0.0144049	207	4
AT1G80010	FRS8	OK	0.00914967	0.0214241	171	4
AT1G74250	JJJ1	OK	9.22e-15	1.48e-13	297	4
AT5G14140	AT5G14140	OK	1.51e-12	1.96e-11	147	4
AT5G14960	E2FD	OK	8.82e-11	9.46e-10	126	4
AT1G17520	AT1G17520	OK	0.00111429	0.00346581	345	4
AT5G40880	ZFWD3	OK	8.87e-07	5.4e-06	312	4
AT1G03970	GBF4	OK	0.000541522	0.0018369	277	4
AT2G44430	AT2G44430	OK	0.000591946	0.00198811	185	4
AT2G36010	E2F3	OK	0.0273113	0.0544732	76	4
AT2G25650	GPL1	OK	0.000364383	0.00129753	372	4
AT4G13980	HSFA5	OK	0.000384865	0.00136034	232	4
AT5G03740	HDT3	OK	6.05e-11	6.63e-10	962	4
AT2G27470	NF-YB11	OK	1.25e-06	7.44e-06	461	4
AT5G41020	AT5G41020	OK	0.00505183	0.0128529	286	4
AT2G40140	CZF1	OK	1.62e-07	1.12e-06	1260	3
AT2G22430	ATHB-6	OK	0.00223968	0.00637688	699	3
AT5G66730	IDD1	OK	4.9e-06	2.59e-05	695	3
AT1G27730	ZAT10	OK	4.35e-08	3.29e-07	702	3
AT5G63790	ANAC102	OK	3.04e-08	2.35e-07	1096	3
AT4G17500	ERF1A	OK	3.58e-08	2.74e-07	651	3
AT1G55110	IDD7	OK	2.62e-05	0.000120802	429	3
AT2G38470	WRKY33	OK	1.08e-12	1.42e-11	757	3
AT1G28370	ERF11	OK	6.24e-05	0.000267859	257	3
AT1G51700	DOF1.7	OK	3.63e-06	1.96e-05	392	3
AT4G27410	RD26	OK	9.33e-09	7.77e-08	258	3
AT3G46600	SCL30	OK	3.3e-13	4.54e-12	629	3
AT4G31800	WRKY18	OK	3.86e-51	4.05e-49	1250	3
AT5G08790	NAC081	OK	4.5e-64	7.07e-62	1349	3
AT3G28910	MYB30	OK	2.01e-48	1.93e-46	506	3
AT1G22810	ERF019	OK	5.31e-33	2.66e-31	652	3
AT5G62470	MYB96	OK	2.82e-29	1.19e-27	545	3
AT2G24570	WRKY17	OK	2.91e-05	0.000132888	348	3
AT2G23320	WRKY15	OK	1.07e-14	1.69e-13	1095	3
AT4G01250	WRKY22	OK	1.69e-05	8.06e-05	425	3
AT1G80840	WRKY40	OK	1.7e-13	2.42e-12	546	3
AT1G50600	SCL5	OK	5.87e-08	4.35e-07	716	3
AT5G04340	ZAT6	OK	2.06e-16	3.85e-15	391	3
AT1G22490	AT1G22490	OK	3.5e-07	2.28e-06	102	5
AT1G77450	NAC032	OK	4.22e-33	2.13e-31	432	5
AT1G01030	NGA3	OK	3.08e-32	1.49e-30	174	5
AT5G43650	BHLH92	OK	2.03e-12	2.6e-11	242	5
AT4G01580	AT4G01580	OK	4.13e-11	4.61e-10	158	5
AT5G62000	ARF2	OK	6.96e-12	8.44e-11	1196	5
AT2G28510	DOF2.1	OK	9.08e-14	1.32e-12	95	5
AT5G66940	DOF5.8	OK	1.1e-82	2.51e-80	395	5
AT3G18960	AT3G18960	OK	2.17e-10	2.22e-09	203	5
AT1G62360	STM	OK	5.53e-13	7.49e-12	92	5
AT1G12860	SCRM2	OK	7.25e-11	7.87e-10	162	5
AT2G24700	REM10	OK	1.54e-10	1.61e-09	73	5
AT1G69600	ZHD11	OK	7.24e-08	5.28e-07	108	5
AT1G46264	HSFB4	OK	0.0006029	0.00202123	64	5
AT2G45190	YAB1	OK	0.00061518	0.00205784	37	5
AT4G00870	BHLH14	OK	0.00970757	0.0225432	53	5
AT5G03680	PTL	OK	2.46e-20	5.99e-19	102	5
AT2G47460	MYB12	OK	1.9e-19	4.43e-18	87	5
AT2G02070	IDD5	OK	1.3e-10	1.37e-09	64	5
AT5G09750	HEC3	OK	1.82e-48	1.75e-46	173	5
AT3G54390	AT3G54390	OK	2.34e-18	5.08e-17	146	5
AT4G31610	REM1	OK	1.65e-96	4.74e-94	204	5
AT4G38000	DOF4.7	OK	2.34e-52	2.53e-50	208	5
AT4G31650	AT4G31650	OK	7.36e-25	2.4e-23	136	5
AT2G01500	WOX6	OK	2.46e-06	1.37e-05	36	5
AT1G18400	BEE1	OK	8.16e-11	8.81e-10	41	5
AT1G53160	SPL4	OK	1.84e-29	7.88e-28	183	5
AT1G69780	ATHB-13	OK	5.56e-07	3.5e-06	139	5
AT5G52510	SCL8	OK	1.18e-08	9.65e-08	169	5
AT5G67060	HEC1	OK	2.64e-18	5.71e-17	75	5
AT4G40060	ATHB-16	OK	2.19e-38	1.37e-36	334	5
AT5G65640	BHLH93	OK	3.01e-15	5.04e-14	145	5
AT1G53910	RAP2-12	OK	5.6e-13	7.57e-12	877	5
AT1G30330	ARF6	OK	1.31e-33	6.69e-32	327	5
AT1G25330	BHLH75	OK	1.34e-30	6.1e-29	139	5
AT2G33810	SPL3	OK	2.24e-29	9.51e-28	302	5
AT2G44940	ERF034	OK	2.72e-06	1.51e-05	84	5
AT1G02065	SPL8	OK	7.82e-79	1.71e-76	400	5
AT3G57670	WIP2	OK	1.74e-31	8.26e-30	206	5
AT1G06040	BBX24	OK	2.57e-45	2.14e-43	474	5
AT5G43270	SPL2	OK	2.26e-11	2.59e-10	80	5
AT5G24930	COL4	OK	3.82e-25	1.27e-23	567	5
AT2G46830	CCA1	OK	1.53e-13	2.19e-12	243	5
AT1G51070	bHLH115	OK	4.78e-07	3.04e-06	165	5
AT1G31310	AT1G31310	OK	5.01e-40	3.34e-38	350	5
AT1G01720	NAC002	OK	1.65e-89	4.16e-87	1303	5
AT2G18160	BZIP2	OK	5.21e-06	2.73e-05	237	5
AT1G68640	PAN	OK	3.29e-06	1.79e-05	222	2
AT5G60690	REV	OK	4.8e-06	2.53e-05	189	2
AT2G42410	ZFP11	OK	0.00066885	0.0022147	106	2
AT5G06250	AT5G06250	OK	3.67e-07	2.39e-06	61	2
AT1G76420	NAC031	OK	4.77e-08	3.58e-07	31	2
AT2G25900	ATCTH	OK	2.71e-19	6.25e-18	856	2
AT1G56170	NFYC2	OK	2.5e-06	1.39e-05	423	2
AT1G74930	ERF018	OK	3.47e-21	9.01e-20	320	2
AT2G26150	HSFA2	OK	1.1e-08	9.04e-08	132	2
AT4G34400	AT4G34400	OK	1.91e-19	4.45e-18	655	2
AT4G09960	STK	OK	3.78e-16	6.91e-15	476	2
AT2G35310	AT2G35310	OK	2.42e-17	4.87e-16	595	2
AT1G19000	AT1G19000	OK	1.14e-06	6.83e-06	470	2
AT1G75240	ZHD5	OK	1.75e-32	8.59e-31	513	2
AT1G14350	MYB124	OK	0.000300501	0.00109203	144	2
AT5G05410	DREB2A	OK	4.67e-49	4.61e-47	645	2
AT2G16210	AT2G16210	OK	2.31e-24	7.35e-23	421	2
AT3G22170	FHY3	OK	4.05e-07	2.61e-06	419	2
AT4G34590	BZIP11	OK	3.75e-08	2.87e-07	127	2
AT2G19810	AT2G19810	OK	6.2e-43	4.7e-41	552	2
AT2G16400	BLH7	OK	2.19e-09	1.99e-08	149	2
AT1G19350	BES1	OK	5.04e-11	5.55e-10	608	2
AT1G28360	ERF12	OK	9.08e-44	7.27e-42	374	2
AT5G60850	DOF5.4	OK	9.28e-47	8.32e-45	405	2
AT2G33880	WOX9	OK	7.14e-62	1.08e-59	338	2
AT4G25480	DREB1A	OK	6.24e-09	5.35e-08	144	2
AT1G14440	ZHD4	OK	6.45e-24	2.01e-22	314	2
AT4G25470	DREB1C	OK	3.58e-25	1.2e-23	263	2
AT3G53310	REM20	OK	5.54e-83	1.3e-80	449	2
AT5G37020	ARF8	OK	5.59e-14	8.27e-13	175	2
AT1G01060	LHY	OK	1.35e-27	5.1e-26	332	2
AT5G21960	ERF016	OK	3.84e-07	2.49e-06	88	2
AT3G61630	CRF6	OK	1.67e-11	1.93e-10	166	2
AT2G02540	ZHD3	OK	5.8e-08	4.3e-07	128	2
AT4G25490	DREB1B	OK	2.06e-07	1.4e-06	141	2
AT1G32640	MYC2	OK	8.49e-213	1.29e-209	1084	2
AT3G14230	RAP2-2	OK	4.6e-24	1.45e-22	668	2
AT4G36990	HSFB1	OK	3.89e-12	4.85e-11	311	2
AT3G54430	SRS6	OK	0.00075595	0.00246877	134	2
AT1G49475	AT1G49475	OK	0.0029293	0.00804352	56	2
AT2G37590	DOF2.4	OK	0.00199597	0.00576674	42	2
AT5G66870	LBD36	OK	0.000417192	0.00146096	31	2
AT3G18990	VRN1	OK	0.00265835	0.00740816	237	2
AT3G26744	SCRM	OK	2.37e-07	1.58e-06	379	2
AT3G22780	TSO1	OK	0.000284692	0.00104155	329	2
AT2G37630	AS1	OK	3.65e-06	1.97e-05	174	2
AT3G03450	RGL2	OK	9.96e-15	1.59e-13	209	2
AT5G57720	AT5G57720	OK	2.04e-06	1.16e-05	160	2
AT5G18550	AT5G18550	OK	1.03e-06	6.19e-06	312	2
AT5G57660	COL5	OK	2.24e-22	6.28e-21	353	1
AT3G16770	RAP2-3	OK	1.04e-11	1.24e-10	409	1
AT2G44840	ERF13	OK	0.00629164	0.0155398	172	1
AT4G17230	SCL13	OK	1.68e-57	2.2e-55	1181	1
AT1G74430	MYB95	OK	2.8e-25	9.42e-24	736	1
AT4G35550	WOX13	OK	1.93e-10	1.99e-09	480	1
AT2G35430	AT2G35430	OK	7.16e-06	3.65e-05	210	1
AT2G46510	AIB	OK	4.54e-58	6.1e-56	883	1
AT5G11260	HY5	OK	1.47e-06	8.59e-06	222	1
AT5G16560	KAN1	OK	0.000435221	0.00151555	273	1
AT2G36270	ABI5	OK	1.64e-15	2.82e-14	509	1
AT2G42830	SHP2	OK	0.000121199	0.00048649	354	1
AT3G16857	ARR1	OK	0.00807883	0.0192657	354	1
AT5G17300	RVE1	OK	1.78e-06	1.03e-05	341	1
AT5G58620	AT5G58620	OK	1.03e-10	1.1e-09	249	1
AT5G67300	MYB44	OK	2.4e-15	4.05e-14	607	1
AT3G13810	AtIDD11	OK	0.000867832	0.0027877	91	1
AT1G59640	BPE	OK	2.96e-15	4.97e-14	373	1
AT3G50060	MYB77	OK	0.000467662	0.00161563	555	1
AT1G49480	REM19	OK	0.00368935	0.00979945	391	1
AT2G01570	RGA	OK	3.05e-06	1.67e-05	356	1
AT1G75080	BZR1	OK	1e-12	1.32e-11	509	1
AT5G67110	ALC	OK	2.45e-08	1.92e-07	528	1
AT5G51990	DREB1D	OK	2.79e-39	1.83e-37	442	1
AT1G26780	MYB117	OK	0.000184336	0.00070966	113	1
AT5G60200	DOF5.3	OK	7.45e-16	1.33e-14	319	1
AT3G09600	RVE8	OK	5.2e-15	8.53e-14	184	1
AT2G35640	AT2G35640	OK	1.78e-06	1.03e-05	111	1
AT4G34410	ERF109	OK	5.97e-31	2.76e-29	826	1
AT1G22190	RAP2-13	OK	1.53e-19	3.6e-18	631	1
AT5G24590	NAC091	OK	2.67e-38	1.66e-36	1053	1
AT2G45680	TCP9	OK	2.6e-11	2.95e-10	485	1
AT3G55980	SZF1	OK	4.17e-157	3.16e-154	1152	1
AT5G47640	NFYB2	OK	1.17e-17	2.41e-16	475	1
AT5G37260	RVE2	OK	8.04e-10	7.7e-09	356	1
AT1G05710	AT1G05710	OK	7.13e-08	5.21e-07	331	1
AT4G01120	GBF2	OK	2.56e-05	0.000118121	299	1
AT4G29190	AT4G29190	OK	2.33e-15	3.94e-14	447	1
AT4G21750	ATML1	OK	4.35e-18	9.21e-17	555	1
AT3G58780	SHP1	OK	7.9e-11	8.55e-10	264	1
AT1G75710	AT1G75710	OK	0.000594605	0.00199583	327	1
AT4G37750	ANT	OK	2.82e-05	0.000129244	600	1
AT4G04890	PDF2	OK	4.81e-08	3.61e-07	571	1
AT3G46770	REM22	OK	1.71e-16	3.21e-15	411	1
AT1G24260	2020-09-03	OK	0.000142071	0.000561878	729	1
AT1G50420	SCL3	OK	8.33e-09	7.01e-08	281	1
AT4G17460	HAT1	OK	1.35e-07	9.5e-07	122	1
AT4G34000	ABF3	OK	0.000363083	0.00129405	449	1
AT1G53170	ERF8	OK	6.67e-08	4.9e-07	1096	1
AT3G62420	BZIP53	OK	1.52e-05	7.31e-05	1044	1
AT1G59750	ARF1	OK	7.07e-06	3.61e-05	654	1
AT5G04410	NAC078	OK	0.000392885	0.00138486	889	1
AT4G36930	SPT	OK	0.00935864	0.0218211	508	1
AT5G59820	ZAT12	OK	2.02e-60	2.97e-58	1437	1
AT3G02310	2020-09-02	OK	3.79e-10	3.78e-09	1029	1
AT2G46270	GBF3	OK	1.59e-09	1.47e-08	780	1
AT1G78080	RAP2-4	OK	1.83e-51	1.95e-49	1354	1
AT5G51980	AT5G51980	OK	2.04e-07	1.39e-06	616	1
AT3G15210	ERF4	OK	2.38e-118	1.13e-115	1371	1
AT2G47070	SPL1	OK	5.67e-35	3.08e-33	1110	1
AT3G49530	NAC062	OK	1.46e-36	8.42e-35	1180	1
AT5G62020	HSFB2A	OK	2.41e-05	0.000111979	339	1
AT5G02030	BLH9	OK	1.97e-07	1.35e-06	474	1
AT2G46400	WRKY46	OK	0.00901014	0.0211715	270	1
AT1G72650	TRFL6	OK	2.41e-05	0.000112065	263	1
AT3G06410	AT3G06410	OK	9.04e-09	7.55e-08	535	1
AT3G61830	ARF18	OK	2.71e-25	9.11e-24	659	1
AT5G46760	MYC3	OK	2.61e-16	4.84e-15	493	1
AT4G18960	AG	OK	8.62e-07	5.26e-06	332	1
