# Supplementary material for: High-throughput single-cell transcriptomics reveals the female germline differentiation trajectory in Arabidopsis thaliana
Source: Commun Biol. 2021 Oct 1;4:1149. doi: 10.1038/s42003-021-02676-z (PMC8486858; doi:10.1038/s42003-021-02676-z)
Supplement: Supplementary file 15 — Supplementary Data 13. [file 42003_2021_2676_MOESM15_ESM.xlsx]

## Sheet: sheet1
Supplementary Data 13. The Top100 Differentially expressed genes (DEGs) of AGGR.11 across pseudotime.
Cluster	Gene ID	symbol	num_cells_expressed	pval	qval
1	AT1G48750	AT1G48750	45	6.89729e-22	8.0201e-22
1	AT5G24780	VSP1	28	7.2436e-15	8.13888e-15
1	AT1G24020	MLP423	15	2.23484e-06	2.35247e-06
1	AT5G12030	HSP17.7	61	8.57114e-11	9.41883e-11
1	AT3G15210	ERF4	656	7.83786e-178	9.79732e-177
1	AT1G18740	AT1G18740	623	3.65979e-276	1.21993e-274
1	AT3G06355	AT3G06355	773	8.52645e-75	1.35341e-74
1	AT1G72970	HTH	370	6.3879e-85	1.41953e-84
1	AT5G64260	EXL2	464	7.50869e-76	1.23093e-75
1	AT1G32640	MYC2	552	9.858e-218	1.40829e-216
1	AT3G55980	SZF1	561	2.62653e-163	2.62653e-162
1	AT1G07135	AT1G07135	555	6.11468e-140	3.21825e-139
1	AT1G44760	AT1G44760	368	7.93759e-79	1.49766e-78
1	AT3G51670	PATL6	400	3.68904e-74	5.76412e-74
1	AT5G64310	AGP1	839	2.57638e-265	6.44094e-264
1	AT5G42050	AT5G42050	635	1.08765e-125	4.53189e-125
1	AT5G59820	ZAT12	709	1.0156e-259	2.0312e-258
1	AT2G38540	LTP1	424	9.92117e-91	2.54389e-90
1	AT3G55430	AT3G55430	624	1.56613e-93	4.23278e-93
1	AT1G32920	AT1G32920	646	9.86367e-135	4.93183e-134
1	AT4G38430	ROPGEF1	461	2.54489e-61	3.43904e-61
1	AT4G29780	AT4G29780	646	2.1359e-132	1.01709e-131
1	AT5G05410	DREB2A	367	8.16458e-23	9.60539e-23
1	AT5G02490	MED37D	443	2.6821e-76	4.6243e-76
1	AT5G23940	DCR	421	2.42463e-93	6.38061e-93
1	AT1G79040	PSBR	631	2.62655e-157	2.38777e-156
1	AT2G42840	PDF1	572	0	0
1	AT3G56880	AT3G56880	717	7.54509e-128	3.28047e-127
1	AT2G05790	AT2G05790	434	3.29345e-78	6.09898e-78
1	AT3G19820	DIM	432	7.13138e-70	1.08051e-69
1	AT2G32690	GRP23	440	3.85866e-146	2.75619e-145
1	AT1G09070	SRC2	817	5.87629e-110	2.02631e-109
1	AT1G56280	ATDI19	664	1.54198e-36	1.88047e-36
1	AT1G02800	CEL2	403	8.456e-87	1.96651e-86
1	AT1G78080	RAP2-4	676	1.74096e-69	2.59844e-69
1	AT2G03090	EXPA15	367	6.02023e-62	8.24689e-62
1	AT3G12145	FLR1	461	7.2348e-77	1.29193e-76
1	AT1G28290	AGP31	556	5.53189e-141	3.07327e-140
1	AT2G22670	IAA8	593	6.23303e-76	1.05645e-75
5	AT2G38530	LTP2	131	4.16277e-53	5.20346e-53
5	AT4G31610	REM1	71	1.40609e-44	1.73592e-44
5	AT3G09390	MT2A	650	2.49836e-84	5.43121e-84
5	AT2G33880	WOX9	247	6.76152e-287	3.38076e-285
5	AT5G03210	AT5G03210	385	4.11952e-168	4.57725e-167
2	AT2G20840	SCAMP1	246	1.81387e-75	2.9256e-75
2	AT4G35000	APX3	423	1.04127e-76	1.82679e-76
2	AT1G22510	AT1G22510	247	1.79021e-57	2.35554e-57
2	AT2G27860	AXS1	414	3.63137e-77	6.60249e-77
2	AT1G24996	AT1G24996	104	1.00287e-87	2.38779e-87
2	AT3G03250	UGP	248	1.87446e-110	6.69449e-110
2	AT4G34860	INVB	163	1.39152e-90	3.47879e-90
2	AT1G77860	KOM	104	3.73542e-94	1.03762e-93
2	AT5G03050	AT5G03050	169	4.05086e-106	1.30673e-105
2	AT1G67370	ASY1	116	4.70155e-144	3.13436e-143
2	AT3G10410	SCPL49	272	1.99427e-66	2.84896e-66
2	AT2G18230	PPA2	369	3.12748e-61	4.16997e-61
2	AT2G36660	PAB7	159	1.03243e-141	6.07309e-141
2	AT1G08200	AXS2	318	1.19369e-79	2.34058e-79
2	AT3G54110	PUMP1	274	4.13677e-101	1.25357e-100
2	AT5G15070	AT5G15070	166	8.59321e-57	1.10169e-56
2	AT1G06320	AT1G06320	65	3.17871e-67	4.60683e-67
2	AT1G22260	ZYP1A	77	2.48218e-83	5.17121e-83
2	AT1G34355	PS1	180	2.02319e-108	6.74397e-108
2	AT3G57860	GIG1	214	4.47484e-86	1.01701e-85
2	AT2G33793	AT2G33793	149	5.64638e-155	4.70531e-154
2	AT3G22880	DMC1	166	4.08341e-218	6.80568e-217
2	AT4G33870	PER48	94	8.20307e-101	2.41267e-100
2	AT4G29900	ACA10	336	4.88282e-84	1.0389e-83
2	AT1G04010	PSAT	152	1.09947e-81	2.19893e-81
2	AT4G29170	MND1	179	6.61229e-76	1.10205e-75
2	AT1G20930	CDKB2-2	272	6.69619e-57	8.69635e-57
2	AT1G49240	ACT8	436	1.13589e-142	7.09928e-142
2	AT5G64130	AT5G64130	543	3.51655e-90	8.57694e-90
2	AT1G12790	PTD	128	1.56243e-79	3.00467e-79
2	AT3G28370	AT3G28370	152	4.77302e-72	7.34311e-72
2	AT2G13680	CALS5	91	8.53767e-119	3.41507e-118
2	AT1G68200	AT1G68200	77	2.16015e-153	1.66165e-152
2	AT4G18490	AT4G18490	107	4.83632e-114	1.86012e-113
3	AT1G05550	AT1G05550	309	5.81711e-14	6.46345e-14
3	ATMG00020	RRN26	810	0.00450089	0.00468842
3	AT2G23350	PAB4	615	4.24904e-26	5.05838e-26
3	AT2G27530	RPL10AB	754	3.27383e-36	3.94437e-36
3	AT1G74310	CLPB1	134	2.70511e-15	3.07399e-15
3	AT5G45775	RPL11C	706	1.53173e-64	2.15737e-64
3	AT5G62230	ERL1	337	8.76878e-21	1.00791e-20
4	AT5G40260	SWEET8	79	9.7729e-82	1.99447e-81
4	AT3G12510	AT3G12510	256	2.04556e-55	2.58932e-55
4	AT4G01850	SAM2	538	6.23002e-113	2.30741e-112
4	AT4G24972	TPD1	183	1.44329e-105	4.51028e-105
4	AT5G43830	AT5G43830	505	1.43637e-130	6.52895e-130
4	AT3G49780	PSK3	103	3.89298e-10	4.2315e-10
4	AT1G07590	AT1G07590	543	5.95135e-08	6.3993e-08
4	AT4G13710	AT4G13710	218	2.4403e-97	6.9723e-97
4	AT2G28090	HIPP01	146	5.6937e-69	8.37309e-69
4	AT5G60250	AT5G60250	165	3.61987e-63	5.02759e-63
6	AT2G34580	AT2G34580	15	4.24241e-07	4.5132e-07
6	ATMG00090	ATMG00090	797	0.0446077	0.0459873
