# Supplementary material for: High-throughput single-cell transcriptomics reveals the female germline differentiation trajectory in Arabidopsis thaliana
Source: Commun Biol. 2021 Oct 1;4:1149. doi: 10.1038/s42003-021-02676-z (PMC8486858; doi:10.1038/s42003-021-02676-z)
Supplement: Supplementary file 16 — Supplementary Data 14. [file 42003_2021_2676_MOESM16_ESM.xlsx]

## Sheet: Sheet1
Supplementary Data 14. List of primers used in this study.
ERL1-PRO-F	ggccgcccccttcacctgcaccgaggtgctacagaga
ERL1-PRO-R	cggcgcgcccacccttCCATAAAACCCACCATTGCT
ERL2-PRO-F	CACCatgttacgtatgtgggcata
ERL2-PRO-R	GCCTTTCATGGTCTCTATCCT
ER-PRO-F	CACCgaggtaaacaattgcagaaat
ER-PRO-R	AACAGAGCCATTTCTCACACACAG
AT4G13710-F	TGCCTGCAGGTCGACTCTAGAagtatcaccatccgtataatgtg
AT4G13710-R	CGCCCTTGCTCACCATGGATCCtgaagctttcttcttcttcttc
PGDH1-F	TGCCTGCAGGTCGACTCTAGAagtgatgacattctttgtaaattc
PGDH1-R	CGCCCTTGCTCACCATGGATCCtgctaccgcttttggagtg
